# Supplementary material for: Comprehensive Profiling of Alternative Splicing and Alternative Polyadenylation during Fruit Ripening in Watermelon (Citrullus lanatus)
Source: Int J Mol Sci. 2023 Oct 18;24(20):15333. doi: 10.3390/ijms242015333 (PMC10607834; doi:10.3390/ijms242015333)
Supplement: Supplementary file 1 [file ijms-24-15333-s001.zip]

Archive with 9 entries (9 files):
- Supplementary Data S1. Identification of AS events in watermelon.xlsx
- Supplementary Data S2. KEGG analysis of genes undergoing AS.xlsx
- Supplementary Data S3. AS quantification in three groups.xlsx
- Supplementary Data S4. Global APA sites in watermelon.xlsx
- Supplementary Data S5. KEGG analysis of genes undergoing APA.xlsx
- Supplementary Data S6. APA quantification in three groups.xlsx
- Supplementary Data S7. Total high-confident lncRNAs in watermelon fruit..xlsx
- Supplementary Data S8. LncRNAs quantification in three groups.xlsx
- Supplementary Information.pdf
