# Supplementary material for: Comprehensive Profiling of Alternative Splicing and Alternative Polyadenylation during Fruit Ripening in Watermelon (Citrullus lanatus)
Source: Int J Mol Sci. 2023 Oct 18;24(20):15333. doi: 10.3390/ijms242015333 (PMC10607834; doi:10.3390/ijms242015333)
Supplement: Supplementary file 1 [file ijms-24-15333-s001.zip › Supplementary Data S1. Identification of AS events in watermelon.xlsx]

## Sheet: Sheet1
seqname	gene_id	event_id	alternative_transcripts	total_transcripts
Cla97Chr01	XLOC_000004	XLOC_000004;A3:Cla97Chr01:98992-99070:98992-99116:+	Cla97C01G000140.2	Cla.merge.13.2,Cla97C01G000140.2
Cla97Chr01	XLOC_000010	XLOC_000010;A3:Cla97Chr01:157512-157749:157512-157842:+	Cla.merge.20.4	Cla.merge.20.3,Cla.merge.20.4,Cla97C01G000300.1,Cla.merge.20.5
Cla97Chr01	Cla97C01G000340	Cla97C01G000340;A3:Cla97Chr01:198299-198433:198299-198547:+	Cla97C01G000340.2	Cla97C01G000340.2,Cla.merge.24.2,Cla.merge.24.3,Cla.merge.24.4
Cla97Chr01	Cla97C01G000340	Cla97C01G000340;A3:Cla97Chr01:195127-195356:195127-195536:+	Cla.merge.24.2	Cla97C01G000340.2,Cla.merge.24.2,Cla.merge.24.3
Cla97Chr01	Cla97C01G000410	Cla97C01G000410;A3:Cla97Chr01:250913-251701:250913-251727:+	Cla97C01G000410.2	Cla.merge.29.4,Cla.merge.29.2,Cla97C01G000410.2,Cla.merge.29.3,Cla.merge.29.5,Cla.merge.29.6
Cla97Chr01	Cla97C01G000420	Cla97C01G000420;A3:Cla97Chr01:258377-259172:258377-259226:+	Cla.merge.30.2,Cla.merge.30.5,Cla97C01G000420.2	Cla97C01G000420.2,Cla.merge.30.3,Cla.merge.30.1,Cla.merge.30.2,Cla.merge.30.4,Cla.merge.30.5
Cla97Chr01	Cla97C01G000470	Cla97C01G000470;A3:Cla97Chr01:285796-286463:285796-286502:+	Cla.merge.33.3,Cla.merge.33.4,Cla.merge.33.2,Cla.merge.33.1,Cla.merge.33.6,Cla.merge.33.8,Cla.merge.33.10	Cla.merge.33.1,Cla.merge.33.6,Cla.merge.33.8,Cla.merge.33.10,Cla.merge.33.7,Cla.merge.33.3,Cla.merge.33.2,Cla.merge.33.4
Cla97Chr01	Cla97C01G000470	Cla97C01G000470;A3:Cla97Chr01:284850-285410:284850-285754:+	Cla.merge.33.6	Cla.merge.33.6,Cla.merge.33.7,Cla.merge.33.1
Cla97Chr01	Cla97C01G000540	Cla97C01G000540;A3:Cla97Chr01:366261-366493:366261-366535:+	Cla97C01G000540.2	Cla97C01G000540.2,Cla.merge.40.1,Cla.merge.40.3
Cla97Chr01	XLOC_000026	XLOC_000026;A3:Cla97Chr01:401137-401240:401137-401305:+	Cla.merge.42.2,Cla.merge.42.1	Cla97C01G000580.2,Cla.merge.42.2,Cla.merge.42.1
Cla97Chr01	Cla97C01G000720	Cla97C01G000720;A3:Cla97Chr01:495036-495168:495036-496156:+	Cla.merge.55.3	Cla.merge.55.3,Cla.merge.55.1,Cla.merge.55.2
Cla97Chr01	Cla97C01G001630	Cla97C01G001630;A3:Cla97Chr01:1498901-1500136:1498901-1500176:+	Cla.merge.120.1	Cla.merge.120.2,Cla.merge.120.1
Cla97Chr01	XLOC_000081	XLOC_000081;A3:Cla97Chr01:1557593-1558577:1557593-1558607:+	Cla97C01G001700.2	Cla97C01G001700.2,Cla.merge.125.2,Cla.merge.125.3
Cla97Chr01	XLOC_000081	XLOC_000081;A3:Cla97Chr01:1558758-1559682:1558758-1559765:+	Cla.merge.125.2	Cla97C01G001700.2,Cla.merge.125.2
Cla97Chr01	XLOC_000081	XLOC_000081;A3:Cla97Chr01:1561128-1562414:1561128-1562487:+	Cla.merge.125.7,Cla.merge.125.5	Cla.merge.125.7,Cla.merge.125.6,Cla.merge.125.5
Cla97Chr01	Cla97C01G001750	Cla97C01G001750;A3:Cla97Chr01:1580745-1583983:1580745-1584021:+	Cla.merge.129.2	Cla.merge.129.2,Cla.merge.129.1
Cla97Chr01	Cla97C01G001760	Cla97C01G001760;A3:Cla97Chr01:1587704-1591603:1587704-1591664:+	Cla97C01G001760.1	Cla97C01G001760.1,Cla.merge.130.1
Cla97Chr01	Cla97C01G001800	Cla97C01G001800;A3:Cla97Chr01:1641104-1643020:1641104-1643059:+	Cla97C01G001800.2	Cla97C01G001800.2,Cla.merge.133.2,Cla.merge.133.3
Cla97Chr01	XLOC_000099	XLOC_000099;A3:Cla97Chr01:1995826-1997908:1995826-1998011:+	Cla.merge.158.3,Cla.merge.158.2	Cla.merge.158.2,Cla.merge.158.3,Cla97C01G002180.1
Cla97Chr01	XLOC_000108	XLOC_000108;A3:Cla97Chr01:2237629-2237901:2237629-2237994:+	Cla97C01G002480.2,Cla.merge.170.2	Cla97C01G002480.2,Cla.merge.170.5,Cla.merge.170.2
Cla97Chr01	Cla97C01G002630	Cla97C01G002630;A3:Cla97Chr01:2411257-2411693:2411257-2411727:+	Cla.merge.180.3,Cla.merge.180.2	Cla.merge.180.1,Cla.merge.180.2,Cla.merge.180.3
Cla97Chr01	XLOC_000119	XLOC_000119;A3:Cla97Chr01:2468125-2468197:2468125-2468224:+	Cla.merge.184.3	Cla.merge.184.3,Cla97C01G002710.2
Cla97Chr01	XLOC_000121	XLOC_000121;A3:Cla97Chr01:2489615-2489806:2489615-2489877:+	Cla97C01G002750.1	Cla.merge.187.3,Cla.merge.187.6,Cla97C01G002750.1,Cla.merge.187.4,Cla.merge.187.2,Cla.merge.187.5
Cla97Chr01	XLOC_000121	XLOC_000121;A3:Cla97Chr01:2496156-2496782:2496156-2496821:+	Cla.merge.187.3,Cla.merge.187.2	Cla.merge.187.3,Cla.merge.187.6,Cla.merge.187.4,Cla.merge.187.2,Cla97C01G002760.2
Cla97Chr01	XLOC_000121	XLOC_000121;A3:Cla97Chr01:2496156-2496780:2496156-2496782:+	Cla.merge.187.5	Cla.merge.187.2,Cla.merge.187.3,Cla.merge.187.5
Cla97Chr01	XLOC_000121	XLOC_000121;A3:Cla97Chr01:2496156-2496780:2496156-2496821:+	Cla.merge.187.5	Cla.merge.187.4,Cla.merge.187.6,Cla97C01G002760.2,Cla.merge.187.5
Cla97Chr01	Cla97C01G002770	Cla97C01G002770;A3:Cla97Chr01:2508496-2508641:2508496-2508679:+	Cla.merge.188.2,Cla.merge.188.1,Cla97C01G002770.2	Cla.merge.188.2,Cla.merge.188.1,Cla97C01G002770.2,Cla.merge.188.4
Cla97Chr01	Cla97C01G002820	Cla97C01G002820;A3:Cla97Chr01:2560913-2561083:2560913-2561113:+	Cla.merge.191.2	Cla.merge.191.2,Cla.merge.191.1
Cla97Chr01	Cla97C01G003110	Cla97C01G003110;A3:Cla97Chr01:2898770-2899049:2898770-2899096:+	Cla.merge.214.2	Cla.merge.214.1,Cla97C01G003110.1,Cla.merge.214.3,Cla.merge.214.2
Cla97Chr01	Cla97C01G003160	Cla97C01G003160;A3:Cla97Chr01:2930901-2931605:2930901-2931650:+	Cla97C01G003160.2	Cla97C01G003160.2,Cla.merge.217.1
Cla97Chr01	Cla97C01G003280	Cla97C01G003280;A3:Cla97Chr01:3074968-3075100:3074968-3075138:+	Cla97C01G003280.2,Cla.merge.221.3,Cla.merge.221.2	Cla.merge.221.3,Cla.merge.221.4,Cla97C01G003280.2,Cla.merge.221.2
Cla97Chr01	Cla97C01G003620	Cla97C01G003620;A3:Cla97Chr01:3489863-3489885:3489863-3489996:+	Cla97C01G003620.2	Cla.merge.239.2,Cla97C01G003620.2
Cla97Chr01	Cla97C01G003720	Cla97C01G003720;A3:Cla97Chr01:3617351-3617387:3617351-3617429:+	Cla97C01G003720.2	Cla.merge.246.1,Cla97C01G003720.2,Cla.merge.246.3,Cla.merge.246.4
Cla97Chr01	Cla97C01G004010	Cla97C01G004010;A3:Cla97Chr01:3891168-3891250:3891168-3891301:+	Cla97C01G004010.2	Cla97C01G004010.2,Cla.merge.265.2
Cla97Chr01	Cla97C01G004020	Cla97C01G004020;A3:Cla97Chr01:3908840-3909582:3908840-3909612:+	Cla.merge.266.2	Cla97C01G004020.2,Cla.merge.266.2
Cla97Chr01	Cla97C01G004390	Cla97C01G004390;A3:Cla97Chr01:4270437-4270747:4270437-4270782:+	Cla97C01G004390.2	Cla97C01G004390.2,Cla.merge.289.1
Cla97Chr01	Cla97C01G004440	Cla97C01G004440;A3:Cla97Chr01:4317148-4317313:4317148-4317363:+	Cla.merge.292.1	Cla.merge.292.1,Cla97C01G004440.2
Cla97Chr01	Cla97C01G004440	Cla97C01G004440;A3:Cla97Chr01:4317148-4317313:4317148-4317790:+	Cla.merge.292.1	Cla.merge.292.4,Cla.merge.292.1
Cla97Chr01	XLOC_000209	XLOC_000209;A3:Cla97Chr01:4504990-4505364:4504990-4505478:+	Cla.merge.301.2,Cla.merge.301.1,Cla.merge.301.3	Cla.merge.301.1,Cla.merge.301.3,Cla.merge.301.2,Cla97C01G004690.1
Cla97Chr01	XLOC_000209	XLOC_000209;A3:Cla97Chr01:4501467-4502138:4501467-4502262:+	Cla.merge.301.1	Cla.merge.301.1,Cla.merge.301.2
Cla97Chr01	Cla97C01G004750	Cla97C01G004750;A3:Cla97Chr01:4550843-4552054:4550843-4552094:+	Cla.merge.305.2,Cla.merge.305.1,Cla97C01G004750.2	Cla.merge.305.2,Cla97C01G004750.2,Cla.merge.305.3,Cla.merge.305.1
Cla97Chr01	Cla97C01G005070	Cla97C01G005070;A3:Cla97Chr01:4804369-4805271:4804369-4806674:+	Cla.merge.327.3	Cla.merge.327.3,Cla.merge.327.5
Cla97Chr01	Cla97C01G005180	Cla97C01G005180;A3:Cla97Chr01:4893210-4893447:4893210-4893919:+	Cla.merge.333.3,Cla.merge.333.1	Cla.merge.333.2,Cla.merge.333.3,Cla.merge.333.5,Cla.merge.333.1
Cla97Chr01	Cla97C01G005180	Cla97C01G005180;A3:Cla97Chr01:4892843-4892952:4892843-4892978:+	Cla97C01G005180.2,Cla.merge.333.6,Cla.merge.333.2,Cla.merge.333.1	Cla.merge.333.6,Cla.merge.333.2,Cla97C01G005180.2,Cla.merge.333.3,Cla.merge.333.1,Cla.merge.333.4,Cla.merge.333.5
Cla97Chr01	Cla97C01G005480	Cla97C01G005480;A3:Cla97Chr01:5221790-5221835:5221790-5221868:+	Cla97C01G005480.2	Cla97C01G005480.2,Cla.merge.353.3,Cla.merge.353.2
Cla97Chr01	XLOC_000257	XLOC_000257;A3:Cla97Chr01:5610307-5610583:5610307-5610633:+	Cla97C01G005860.1	Cla.merge.375.3,Cla.merge.375.2,Cla97C01G005860.1
Cla97Chr01	Cla97C01G006140	Cla97C01G006140;A3:Cla97Chr01:6026850-6026936:6026850-6026988:+	Cla.merge.392.3	Cla.merge.392.3,Cla.merge.392.2,Cla97C01G006140.2
Cla97Chr01	Cla97C01G006150	Cla97C01G006150;A3:Cla97Chr01:6052171-6052230:6052171-6052301:+	Cla97C01G006150.2	Cla97C01G006150.2,Cla.merge.393.2
Cla97Chr01	XLOC_000276	XLOC_000276;A3:Cla97Chr01:6130319-6130536:6130319-6130552:+	Cla.merge.399.2	Cla.merge.399.1,Cla.merge.399.2
Cla97Chr01	Cla97C01G006650	Cla97C01G006650;A3:Cla97Chr01:6621774-6622218:6621774-6622308:+	Cla.merge.435.1	Cla97C01G006650.1,Cla.merge.435.1
Cla97Chr01	Cla97C01G006660	Cla97C01G006660;A3:Cla97Chr01:6657045-6657178:6657045-6657232:+	Cla.merge.436.3,Cla97C01G006660.2	Cla.merge.436.3,Cla97C01G006660.2,Cla.merge.436.1,Cla.merge.436.2
Cla97Chr01	Cla97C01G006740	Cla97C01G006740;A3:Cla97Chr01:6781423-6782623:6781423-6782741:+	Cla.merge.443.1,Cla97C01G006740.2	Cla.merge.443.1,Cla.merge.443.2,Cla97C01G006740.2
Cla97Chr01	XLOC_000325	XLOC_000325;A3:Cla97Chr01:7447055-7447209:7447055-7447568:+	Cla.merge.480.2	Cla.merge.480.2,Cla97C01G007230.2
Cla97Chr01	Cla97C01G007520	Cla97C01G007520;A3:Cla97Chr01:7694879-7695694:7694879-7695700:+	Cla.merge.501.5,Cla.merge.501.4	Cla.merge.501.4,Cla.merge.501.5,Cla.merge.501.1,Cla.merge.501.3
Cla97Chr01	Cla97C01G007520	Cla97C01G007520;A3:Cla97Chr01:7694879-7695667:7694879-7695700:+	Cla.merge.501.6	Cla.merge.501.6,Cla.merge.501.1,Cla.merge.501.3
Cla97Chr01	Cla97C01G007520	Cla97C01G007520;A3:Cla97Chr01:7694879-7695667:7694879-7695694:+	Cla.merge.501.6	Cla.merge.501.6,Cla.merge.501.4,Cla.merge.501.5
Cla97Chr01	Cla97C01G007720	Cla97C01G007720;A3:Cla97Chr01:7860499-7860588:7860499-7860802:+	Cla.merge.516.3	Cla.merge.516.3,Cla.merge.516.2
Cla97Chr01	Cla97C01G007720	Cla97C01G007720;A3:Cla97Chr01:7860499-7860588:7860499-7860665:+	Cla.merge.516.3	Cla.merge.516.3,Cla97C01G007720.2
Cla97Chr01	Cla97C01G007800	Cla97C01G007800;A3:Cla97Chr01:7937178-7937294:7937178-7937325:+	Cla97C01G007800.2	Cla97C01G007800.2,Cla.merge.520.1
Cla97Chr01	Cla97C01G007820	Cla97C01G007820;A3:Cla97Chr01:7964798-7965139:7964798-7965220:+	Cla97C01G007820.2	Cla.merge.521.1,Cla.merge.521.2,Cla97C01G007820.2
Cla97Chr01	Cla97C01G007860	Cla97C01G007860;A3:Cla97Chr01:8014176-8014269:8014176-8015269:+	Cla.merge.525.3	Cla.merge.525.4,Cla.merge.525.3,Cla.merge.525.2
Cla97Chr01	Cla97C01G007870	Cla97C01G007870;A3:Cla97Chr01:8058636-8059286:8058636-8059313:+	Cla.merge.526.1	Cla.merge.526.1,Cla97C01G007870.2
Cla97Chr01	Cla97C01G008030	Cla97C01G008030;A3:Cla97Chr01:8261790-8262026:8261790-8262149:+	Cla.merge.540.1	Cla97C01G008030.2,Cla.merge.540.1
Cla97Chr01	Cla97C01G008030	Cla97C01G008030;A3:Cla97Chr01:8257461-8259090:8257461-8259260:+	Cla97C01G008030.2	Cla97C01G008030.2,Cla.merge.540.2,Cla.merge.540.1
Cla97Chr01	Cla97C01G008030	Cla97C01G008030;A3:Cla97Chr01:8260905-8261655:8260905-8261685:+	Cla97C01G008030.2	Cla97C01G008030.2,Cla.merge.540.1
Cla97Chr01	Cla97C01G008030	Cla97C01G008030;A3:Cla97Chr01:8262261-8262409:8262261-8262471:+	Cla97C01G008030.2	Cla97C01G008030.2,Cla.merge.540.2,Cla.merge.540.1
Cla97Chr01	Cla97C01G008650	Cla97C01G008650;A3:Cla97Chr01:9133304-9134715:9133304-9134766:+	Cla97C01G008650.2	Cla97C01G008650.2,Cla.merge.601.1
Cla97Chr01	Cla97C01G008795	Cla97C01G008795;A3:Cla97Chr01:9527973-9530585:9527973-9530624:+	Cla.merge.616.5	Cla.merge.616.3,Cla.merge.616.5
Cla97Chr01	Cla97C01G008860	Cla97C01G008860;A3:Cla97Chr01:9626659-9626724:9626659-9626743:+	Cla.merge.622.2,Cla.merge.622.5	Cla.merge.622.5,Cla.merge.622.6,Cla.merge.622.2
Cla97Chr01	Cla97C01G008900	Cla97C01G008900;A3:Cla97Chr01:9788547-9789436:9788547-9789619:+	Cla.merge.626.2	Cla.merge.626.2,Cla97C01G008900.2
Cla97Chr01	Cla97C01G009000	Cla97C01G009000;A3:Cla97Chr01:9991606-9992892:9991606-9992973:+	Cla.merge.635.3,Cla.merge.635.4,Cla.merge.635.1	Cla.merge.635.1,Cla.merge.635.2,Cla.merge.635.3,Cla.merge.635.4
Cla97Chr01	Cla97C01G009110	Cla97C01G009110;A3:Cla97Chr01:10273740-10274146:10273740-10274199:+	Cla.merge.644.1,Cla97C01G009110.2	Cla97C01G009110.2,Cla.merge.644.1,Cla.merge.644.3
Cla97Chr01	Cla97C01G009130	Cla97C01G009130;A3:Cla97Chr01:10318398-10318509:10318398-10318539:+	Cla97C01G009130.2	Cla.merge.646.1,Cla97C01G009130.2
Cla97Chr01	XLOC_000426	XLOC_000426;A3:Cla97Chr01:10395021-10395417:10395021-10395453:+	Cla.merge.648.1	Cla.merge.648.1,Cla.merge.648.3
Cla97Chr01	Cla97C01G009220	Cla97C01G009220;A3:Cla97Chr01:10467125-10469023:10467125-10469095:+	Cla.merge.651.1,Cla.merge.651.2	Cla.merge.651.2,Cla97C01G009220.2,Cla.merge.651.1
Cla97Chr01	Cla97C01G009250	Cla97C01G009250;A3:Cla97Chr01:10531541-10534524:10531541-10534563:+	Cla.merge.653.3,Cla.merge.653.2,Cla.merge.653.1,Cla.merge.653.4	Cla.merge.653.3,Cla.merge.653.1,Cla.merge.653.4,Cla97C01G009250.2,Cla.merge.653.2
Cla97Chr01	Cla97C01G009260	Cla97C01G009260;A3:Cla97Chr01:10556618-10557217:10556618-10557253:+	Cla.merge.655.2	Cla.merge.655.2,Cla97C01G009260.2
Cla97Chr01	Cla97C01G009310	Cla97C01G009310;A3:Cla97Chr01:10728649-10729105:10728649-10729135:+	Cla97C01G009310.2	Cla97C01G009310.2,Cla.merge.658.1
Cla97Chr01	Cla97C01G009390	Cla97C01G009390;A3:Cla97Chr01:10888175-10888421:10888175-10888443:+	Cla.merge.663.6,Cla.merge.663.5	Cla.merge.663.6,Cla.merge.663.7,Cla.merge.663.5,Cla.merge.663.4,Cla.merge.663.1,Cla.merge.663.2,Cla.merge.663.3
Cla97Chr01	Cla97C01G009390	Cla97C01G009390;A3:Cla97Chr01:10889048-10890125:10889048-10890161:+	Cla97C01G009390.2	Cla.merge.663.6,Cla.merge.663.5,Cla.merge.663.1,Cla97C01G009390.2,Cla.merge.663.2
Cla97Chr01	Cla97C01G009530	Cla97C01G009530;A3:Cla97Chr01:11363307-11363372:11363307-11363405:+	Cla97C01G009530.2	Cla.merge.673.1,Cla97C01G009530.2
Cla97Chr01	Cla97C01G009850	Cla97C01G009850;A3:Cla97Chr01:12888114-12888186:12888114-12888267:+	Cla97C01G009850.2	Cla.merge.696.1,Cla.merge.696.2,Cla97C01G009850.2
Cla97Chr01	Cla97C01G009890	Cla97C01G009890;A3:Cla97Chr01:13080219-13080310:13080219-13080336:+	Cla.merge.698.4,Cla.merge.698.3	Cla.merge.698.3,Cla97C01G009890.2,Cla.merge.698.4,Cla.merge.698.5,Cla.merge.698.2
Cla97Chr01	Cla97C01G009890	Cla97C01G009890;A3:Cla97Chr01:13080627-13081079:13080627-13081144:+	Cla.merge.698.2	Cla.merge.698.3,Cla.merge.698.2,Cla.merge.698.5
Cla97Chr01	Cla97C01G009990	Cla97C01G009990;A3:Cla97Chr01:13399890-13399997:13399890-13400393:+	Cla.merge.705.1	Cla.merge.705.2,Cla.merge.705.1
Cla97Chr01	Cla97C01G010040	Cla97C01G010040;A3:Cla97Chr01:13763784-13764289:13763784-13764342:+	Cla97C01G010040.2	Cla97C01G010040.2,Cla.merge.709.2
Cla97Chr01	XLOC_000484	XLOC_000484;A3:Cla97Chr01:14585565-14585613:14585565-14585653:+	Cla97C01G010200.1	Cla97C01G010200.1,Cla.merge.724.1,Cla.merge.724.2
Cla97Chr01	Cla97C01G010260	Cla97C01G010260;A3:Cla97Chr01:14874639-14875504:14874639-14875746:+	Cla.merge.731.3	Cla.merge.731.2,Cla.merge.731.4,Cla.merge.731.3
Cla97Chr01	Cla97C01G010370	Cla97C01G010370;A3:Cla97Chr01:15474016-15474120:15474016-15474205:+	Cla.merge.737.1,Cla.merge.737.2	Cla.merge.737.1,Cla.merge.737.2,Cla97C01G010370.2
Cla97Chr01	Cla97C01G010440	Cla97C01G010440;A3:Cla97Chr01:15804261-15804688:15804261-15804853:+	Cla.merge.742.1	Cla.merge.742.1,Cla97C01G010440.2
Cla97Chr01	Cla97C01G010450	Cla97C01G010450;A3:Cla97Chr01:15842409-15842593:15842409-15842679:+	Cla.merge.743.2	Cla.merge.743.2,Cla97C01G010450.2
Cla97Chr01	Cla97C01G010650	Cla97C01G010650;A3:Cla97Chr01:16327717-16327830:16327717-16327979:+	Cla.merge.760.1	Cla97C01G010650.1,Cla.merge.760.1
Cla97Chr01	Cla97C01G011120	Cla97C01G011120;A3:Cla97Chr01:18010898-18011317:18010898-18011390:+	Cla.merge.793.1	Cla.merge.793.1,Cla97C01G011120.2
Cla97Chr01	Cla97C01G011550	Cla97C01G011550;A3:Cla97Chr01:21071296-21071813:21071296-21072094:+	Cla.merge.822.3	Cla.merge.822.4,Cla97C01G011550.2,Cla.merge.822.3,Cla.merge.822.2,Cla.merge.822.1
Cla97Chr01	Cla97C01G012080	Cla97C01G012080;A3:Cla97Chr01:24910618-24910856:24910618-24910907:+	Cla.merge.865.3	Cla97C01G012080.2,Cla.merge.865.3
Cla97Chr01	Cla97C01G012190	Cla97C01G012190;A3:Cla97Chr01:25025078-25025175:25025078-25025205:+	Cla97C01G012190.1	Cla.merge.873.1,Cla97C01G012190.1
Cla97Chr01	Cla97C01G012380	Cla97C01G012380;A3:Cla97Chr01:25138550-25138588:25138550-25138624:+	Cla97C01G012380.2	Cla97C01G012380.2,Cla.merge.886.1
Cla97Chr01	Cla97C01G012850	Cla97C01G012850;A3:Cla97Chr01:26415359-26415445:26415359-26415540:+	Cla97C01G012850.2	Cla.merge.923.2,Cla97C01G012850.2
Cla97Chr01	XLOC_000640	XLOC_000640;A3:Cla97Chr01:27083044-27083147:27083044-27083465:+	Cla.merge.954.3,Cla.merge.954.1	Cla.merge.954.1,Cla.merge.954.5,Cla.merge.954.4,Cla.merge.954.3
Cla97Chr01	Cla97C01G013650	Cla97C01G013650;A3:Cla97Chr01:27497909-27498002:27497909-27498224:+	Cla.merge.982.1	Cla97C01G013650.2,Cla.merge.982.1
Cla97Chr01	Cla97C01G013660	Cla97C01G013660;A3:Cla97Chr01:27500681-27501071:27500681-27501444:+	Cla.merge.983.1	Cla.merge.983.2,Cla.merge.983.1
Cla97Chr01	Cla97C01G014150	Cla97C01G014150;A3:Cla97Chr01:27918003-27918091:27918003-27918131:+	Cla97C01G014150.2	Cla.merge.1016.8,Cla97C01G014150.2
Cla97Chr01	Cla97C01G014150	Cla97C01G014150;A3:Cla97Chr01:27919418-27919706:27919418-27919754:+	Cla97C01G014150.2	Cla.merge.1016.1,Cla.merge.1016.3,Cla97C01G014150.2
Cla97Chr01	Cla97C01G014190	Cla97C01G014190;A3:Cla97Chr01:27965844-27968987:27965844-27969102:+	Cla.merge.1019.2	Cla.merge.1019.2,Cla.merge.1019.1
Cla97Chr01	Cla97C01G014420	Cla97C01G014420;A3:Cla97Chr01:28158286-28159050:28158286-28159201:+	Cla.merge.1035.2	Cla.merge.1035.2,Cla.merge.1035.1
Cla97Chr01	XLOC_000697	XLOC_000697;A3:Cla97Chr01:28378425-28378510:28378425-28378563:+	Cla.merge.1047.1	Cla97C01G014580.2,Cla.merge.1047.1
Cla97Chr01	Cla97C01G014840	Cla97C01G014840;A3:Cla97Chr01:28600260-28600369:28600260-28600455:+	Cla.merge.1064.2	Cla97C01G014840.2,Cla.merge.1064.1,Cla.merge.1064.2
Cla97Chr01	Cla97C01G014840	Cla97C01G014840;A3:Cla97Chr01:28600620-28600695:28600620-28600760:+	Cla97C01G014840.2	Cla97C01G014840.2,Cla.merge.1064.1,Cla.merge.1064.2
Cla97Chr01	Cla97C01G014940	Cla97C01G014940;A3:Cla97Chr01:28718770-28719679:28718770-28719750:+	Cla97C01G014940.2	Cla.merge.1072.2,Cla97C01G014940.2
Cla97Chr01	Cla97C01G015590	Cla97C01G015590;A3:Cla97Chr01:29379078-29379358:29379078-29379589:+	Cla.merge.1117.1,Cla.merge.1117.2,Cla.merge.1117.3	Cla.merge.1117.2,Cla97C01G015590.2,Cla.merge.1117.1,Cla.merge.1117.3
Cla97Chr01	Cla97C01G015590	Cla97C01G015590;A3:Cla97Chr01:29376630-29376891:29376630-29377032:+	Cla97C01G015590.2	Cla.merge.1117.2,Cla97C01G015590.2,Cla.merge.1117.1,Cla.merge.1117.3
Cla97Chr01	Cla97C01G015690	Cla97C01G015690;A3:Cla97Chr01:29450666-29450777:29450666-29450810:+	Cla.merge.1122.2,Cla.merge.1122.3	Cla.merge.1122.3,Cla97C01G015690.2,Cla.merge.1122.2
Cla97Chr01	Cla97C01G015940	Cla97C01G015940;A3:Cla97Chr01:29709966-29710328:29709966-29710367:+	Cla.merge.1139.1,Cla.merge.1139.2,Cla97C01G015940.2	Cla97C01G015940.2,Cla.merge.1139.1,Cla.merge.1139.2,Cla.merge.1139.3
Cla97Chr01	Cla97C01G016320	Cla97C01G016320;A3:Cla97Chr01:30046290-30046388:30046290-30046428:+	Cla97C01G016320.2,Cla.merge.1166.4	Cla.merge.1166.3,Cla.merge.1166.2,Cla97C01G016320.2,Cla.merge.1166.4
Cla97Chr01	Cla97C01G016320	Cla97C01G016320;A3:Cla97Chr01:30052817-30052914:30052817-30053023:+	Cla97C01G016320.2	Cla.merge.1166.4,Cla.merge.1166.2,Cla97C01G016320.2,Cla.merge.1166.3
Cla97Chr01	Cla97C01G016500	Cla97C01G016500;A3:Cla97Chr01:30204173-30204835:30204173-30204875:+	Cla.merge.1179.1,Cla.merge.1179.2	Cla.merge.1179.1,Cla.merge.1179.2,Cla97C01G016500.1
Cla97Chr01	Cla97C01G016640	Cla97C01G016640;A3:Cla97Chr01:30330861-30331204:30330861-30331230:+	Cla97C01G016640.2	Cla.merge.1190.1,Cla.merge.1190.3,Cla.merge.1190.2,Cla97C01G016640.2
Cla97Chr01	Cla97C01G016810	Cla97C01G016810;A3:Cla97Chr01:30468802-30469489:30468802-30469618:+	Cla.merge.1202.1	Cla.merge.1202.1,Cla97C01G016810.1
Cla97Chr01	Cla97C01G017360	Cla97C01G017360;A3:Cla97Chr01:30932635-30933073:30932635-30933843:+	Cla.merge.1234.3	Cla97C01G017360.1,Cla.merge.1234.3
Cla97Chr01	Cla97C01G017730	Cla97C01G017730;A3:Cla97Chr01:31187997-31188717:31187997-31188773:+	Cla97C01G017730.2	Cla.merge.1257.2,Cla97C01G017730.2
Cla97Chr01	Cla97C01G017980	Cla97C01G017980;A3:Cla97Chr01:31395630-31395731:31395630-31395799:+	Cla.merge.1273.1	Cla.merge.1273.1,Cla97C01G017980.2
Cla97Chr01	Cla97C01G018000	Cla97C01G018000;A3:Cla97Chr01:31413759-31414361:31413759-31414913:+	Cla.merge.1275.2,Cla.merge.1275.5	Cla.merge.1275.5,Cla.merge.1275.2,Cla97C01G018000.2
Cla97Chr01	Cla97C01G018000	Cla97C01G018000;A3:Cla97Chr01:31413759-31414361:31413759-31416100:+	Cla.merge.1275.5	Cla.merge.1275.1,Cla.merge.1275.5
Cla97Chr01	XLOC_000829	XLOC_000829;A3:Cla97Chr01:31513187-31513292:31513187-31513340:+	Cla97C01G018200.2	Cla.merge.1285.1,Cla.merge.1285.2,Cla97C01G018200.2
Cla97Chr01	XLOC_000829	XLOC_000829;A3:Cla97Chr01:31517155-31517287:31517155-31517330:+	Cla97C01G018210.1	Cla97C01G018210.1,Cla.merge.1285.2,Cla97C01G018200.2,Cla.merge.1285.1
Cla97Chr01	XLOC_000847	XLOC_000847;A3:Cla97Chr01:31929918-31930036:31929918-31930845:+	Cla.merge.1323.6	Cla.merge.1323.3,Cla.merge.1323.6,Cla.merge.1323.4
Cla97Chr01	Cla97C01G018910	Cla97C01G018910;A3:Cla97Chr01:32021348-32022218:32021348-32022255:+	Cla97C01G018910.1,Cla.merge.1334.7,Cla.merge.1334.6	Cla.merge.1334.8,Cla.merge.1334.6,Cla97C01G018910.1,Cla.merge.1334.7
Cla97Chr01	Cla97C01G018910	Cla97C01G018910;A3:Cla97Chr01:32020768-32020853:32020768-32021057:+	Cla.merge.1334.8,Cla.merge.1334.7,Cla.merge.1334.6,Cla.merge.1334.3,Cla.merge.1334.4,Cla.merge.1334.2,Cla.merge.1334.11,Cla.merge.1334.10,Cla.merge.1334.9	Cla.merge.1334.3,Cla97C01G018910.1,Cla.merge.1334.2,Cla.merge.1334.10,Cla.merge.1334.11,Cla.merge.1334.6,Cla.merge.1334.9,Cla.merge.1334.4,Cla.merge.1334.8,Cla.merge.1334.7
Cla97Chr01	Cla97C01G018910	Cla97C01G018910;A3:Cla97Chr01:32022393-32024256:32022393-32024598:+	Cla.merge.1334.6,Cla.merge.1334.3,Cla.merge.1334.10	Cla.merge.1334.3,Cla.merge.1334.10,Cla.merge.1334.11,Cla.merge.1334.6,Cla.merge.1334.7
Cla97Chr01	Cla97C01G018910	Cla97C01G018910;A3:Cla97Chr01:32030829-32031652:32030829-32031707:+	Cla.merge.1334.4,Cla.merge.1334.2,Cla.merge.1334.9,Cla.merge.1334.13,Cla.merge.1334.12	Cla97C01G018910.1,Cla.merge.1334.12,Cla.merge.1334.2,Cla.merge.1334.9,Cla.merge.1334.13,Cla.merge.1334.4
Cla97Chr01	Cla97C01G018910	Cla97C01G018910;A3:Cla97Chr01:32031758-32031849:32031758-32031918:+	Cla.merge.1334.4,Cla.merge.1334.2,Cla.merge.1334.10,Cla.merge.1334.13,Cla.merge.1334.12	Cla97C01G018910.1,Cla.merge.1334.12,Cla.merge.1334.2,Cla.merge.1334.10,Cla.merge.1334.9,Cla.merge.1334.13,Cla.merge.1334.4
Cla97Chr01	Cla97C01G018910	Cla97C01G018910;A3:Cla97Chr01:32022393-32024256:32022393-32030723:+	Cla.merge.1334.10	Cla.merge.1334.9,Cla97C01G018910.1,Cla.merge.1334.10
Cla97Chr01	Cla97C01G018910	Cla97C01G018910;A3:Cla97Chr01:32033760-32037469:32033760-32037480:+	Cla.merge.1334.13	Cla.merge.1334.13,Cla.merge.1334.12
Cla97Chr01	Cla97C01G019010	Cla97C01G019010;A3:Cla97Chr01:32093995-32094111:32093995-32094137:+	Cla.merge.1339.4,Cla.merge.1339.2	Cla.merge.1339.3,Cla.merge.1339.4,Cla.merge.1339.2,Cla.merge.1339.6
Cla97Chr01	Cla97C01G019430	Cla97C01G019430;A3:Cla97Chr01:32362652-32362688:32362652-32362757:+	Cla97C01G019430.2	Cla.merge.1364.2,Cla97C01G019430.2
Cla97Chr01	Cla97C01G019510	Cla97C01G019510;A3:Cla97Chr01:32462290-32462413:32462290-32462521:+	Cla.merge.1370.3	Cla97C01G019510.2,Cla.merge.1370.3,Cla.merge.1370.2
Cla97Chr01	Cla97C01G019650	Cla97C01G019650;A3:Cla97Chr01:32546860-32547697:32546860-32547827:+	Cla97C01G019650.1	Cla.merge.1379.2,Cla97C01G019650.1
Cla97Chr01	Cla97C01G020060	Cla97C01G020060;A3:Cla97Chr01:32885229-32885524:32885229-32885560:+	Cla.merge.1410.2	Cla.merge.1410.2,Cla.merge.1410.1
Cla97Chr01	Cla97C01G020130	Cla97C01G020130;A3:Cla97Chr01:32930950-32931042:32930950-32931524:+	Cla.merge.1416.1	Cla97C01G020130.2,Cla.merge.1416.1,Cla.merge.1416.4
Cla97Chr01	Cla97C01G020210	Cla97C01G020210;A3:Cla97Chr01:32969613-32969717:32969613-32969771:+	Cla97C01G020210.2	Cla.merge.1420.2,Cla97C01G020210.2
Cla97Chr01	Cla97C01G020440	Cla97C01G020440;A3:Cla97Chr01:33086335-33087251:33086335-33087340:+	Cla.merge.1433.5,Cla.merge.1433.4	Cla.merge.1433.8,Cla.merge.1433.4,Cla.merge.1433.7,Cla.merge.1433.5
Cla97Chr01	Cla97C01G020440	Cla97C01G020440;A3:Cla97Chr01:33086335-33086483:33086335-33087340:+	Cla.merge.1433.9	Cla.merge.1433.8,Cla.merge.1433.7,Cla.merge.1433.9
Cla97Chr01	Cla97C01G020440	Cla97C01G020440;A3:Cla97Chr01:33086335-33086483:33086335-33087251:+	Cla.merge.1433.9	Cla.merge.1433.4,Cla.merge.1433.9,Cla.merge.1433.5
Cla97Chr01	Cla97C01G020440	Cla97C01G020440;A3:Cla97Chr01:33086335-33086483:33086335-33087165:+	Cla.merge.1433.9	Cla.merge.1433.10,Cla.merge.1433.9
Cla97Chr01	Cla97C01G020440	Cla97C01G020440;A3:Cla97Chr01:33086335-33087165:33086335-33087340:+	Cla.merge.1433.10	Cla.merge.1433.8,Cla.merge.1433.10,Cla.merge.1433.7
Cla97Chr01	Cla97C01G020440	Cla97C01G020440;A3:Cla97Chr01:33086335-33087165:33086335-33087251:+	Cla.merge.1433.10	Cla.merge.1433.10,Cla.merge.1433.4,Cla.merge.1433.5
Cla97Chr01	XLOC_000931	XLOC_000931;A3:Cla97Chr01:33264662-33264754:33264662-33264782:+	Cla97C01G020730.2,Cla.merge.1451.2	Cla.merge.1451.2,Cla.merge.1451.3,Cla97C01G020730.2
Cla97Chr01	XLOC_000931	XLOC_000931;A3:Cla97Chr01:33269640-33272251:33269640-33272953:+	Cla97C01G020730.2	Cla.merge.1451.4,Cla97C01G020730.2
Cla97Chr01	Cla97C01G020975	Cla97C01G020975;A3:Cla97Chr01:33381175-33381475:33381175-33381525:+	Cla.merge.1469.1	Cla.merge.1469.1,Cla97C01G020975.1
Cla97Chr01	Cla97C01G021120	Cla97C01G021120;A3:Cla97Chr01:33467560-33467663:33467560-33467866:+	Cla.merge.1480.1	Cla97C01G021120.1,Cla.merge.1480.1
Cla97Chr01	Cla97C01G021160	Cla97C01G021160;A3:Cla97Chr01:33478329-33478379:33478329-33478601:+	Cla97C01G021160.2	Cla97C01G021160.2,Cla.merge.1483.2
Cla97Chr01	Cla97C01G021170	Cla97C01G021170;A3:Cla97Chr01:33491137-33491234:33491137-33491266:+	Cla97C01G021170.2	Cla.merge.1484.3,Cla97C01G021170.2,Cla.merge.1484.2
Cla97Chr01	XLOC_000960	XLOC_000960;A3:Cla97Chr01:33605640-33605723:33605640-33605727:+	Cla97C01G021320.2,Cla.merge.1495.3	Cla.merge.1495.3,Cla97C01G021330.2,Cla97C01G021320.2
Cla97Chr01	Cla97C01G021400	Cla97C01G021400;A3:Cla97Chr01:33657661-33657901:33657661-33657951:+	Cla97C01G021400.2	Cla.merge.1499.1,Cla97C01G021400.2,Cla.merge.1499.2
Cla97Chr01	XLOC_000966	XLOC_000966;A3:Cla97Chr01:33690509-33690856:33690509-33690887:+	Cla.merge.1503.1	Cla.merge.1503.1,Cla.merge.1503.3
Cla97Chr01	Cla97C01G021520	Cla97C01G021520;A3:Cla97Chr01:33719069-33719596:33719069-33719737:+	Cla.merge.1508.1	Cla.merge.1508.1,Cla97C01G021520.2
Cla97Chr01	XLOC_000970	XLOC_000970;A3:Cla97Chr01:33755582-33755924:33755582-33755977:+	Cla.merge.1515.3	Cla.merge.1515.1,Cla.merge.1515.3,Cla97C01G021630.2
Cla97Chr01	Cla97C01G022540	Cla97C01G022540;A3:Cla97Chr01:34276681-34276931:34276681-34277022:+	Cla97C01G022540.2,Cla.merge.1566.5,Cla.merge.1566.7	Cla.merge.1566.7,Cla.merge.1566.5,Cla.merge.1566.6,Cla97C01G022540.2
Cla97Chr01	Cla97C01G022700	Cla97C01G022700;A3:Cla97Chr01:34374834-34374925:34374834-34375078:+	Cla97C01G022700.2	Cla.merge.1574.1,Cla97C01G022700.2
Cla97Chr01	Cla97C01G022700	Cla97C01G022700;A3:Cla97Chr01:34375991-34376093:34375991-34376211:+	Cla97C01G022700.2	Cla.merge.1574.1,Cla97C01G022700.2
Cla97Chr01	Cla97C01G022700	Cla97C01G022700;A3:Cla97Chr01:34377405-34377566:34377405-34377620:+	Cla97C01G022700.2	Cla.merge.1574.1,Cla97C01G022700.2
Cla97Chr01	Cla97C01G022710	Cla97C01G022710;A3:Cla97Chr01:34386090-34386189:34386090-34386220:+	Cla.merge.1575.2,Cla.merge.1575.1	Cla97C01G022710.2,Cla.merge.1575.1,Cla.merge.1575.2
Cla97Chr01	Cla97C01G022760	Cla97C01G022760;A3:Cla97Chr01:34421420-34421513:34421420-34421545:+	Cla97C01G022760.2,Cla.merge.1580.3	Cla.merge.1580.3,Cla.merge.1580.2,Cla97C01G022760.2
Cla97Chr01	Cla97C01G022760	Cla97C01G022760;A3:Cla97Chr01:34419699-34420952:34419699-34421093:+	Cla.merge.1580.3	Cla.merge.1580.3,Cla.merge.1580.2,Cla97C01G022760.2
Cla97Chr01	XLOC_001019	XLOC_001019;A3:Cla97Chr01:34450994-34451068:34450994-34451098:+	Cla97C01G022810.2	Cla.merge.1583.1,Cla97C01G022810.2,Cla.merge.1583.2
Cla97Chr01	Cla97C01G023220	Cla97C01G023220;A3:Cla97Chr01:34763784-34764224:34763784-34764495:+	Cla.merge.1607.4	Cla.merge.1607.4,Cla.merge.1607.3,Cla.merge.1607.2
Cla97Chr01	XLOC_001037	XLOC_001037;A3:Cla97Chr01:34851139-34851773:34851139-34851866:+	Cla.merge.1615.5	Cla.merge.1615.5,Cla.merge.1615.1,Cla.merge.1615.3
Cla97Chr01	Cla97C01G023480	Cla97C01G023480;A3:Cla97Chr01:34898812-34898919:34898812-34899007:+	Cla.merge.1620.2	Cla97C01G023480.2,Cla.merge.1620.2
Cla97Chr01	Cla97C01G023480	Cla97C01G023480;A3:Cla97Chr01:34899414-34899521:34899414-34899608:+	Cla.merge.1620.2	Cla97C01G023480.2,Cla.merge.1620.2
Cla97Chr01	Cla97C01G023770	Cla97C01G023770;A3:Cla97Chr01:35076096-35076259:35076096-35076355:+	Cla97C01G023770.2	Cla.merge.1637.1,Cla97C01G023770.2
Cla97Chr01	Cla97C01G024060	Cla97C01G024060;A3:Cla97Chr01:35276395-35277063:35276395-35277254:+	Cla.merge.1657.1,Cla.merge.1657.3	Cla.merge.1657.1,Cla97C01G024060.2,Cla.merge.1657.3
Cla97Chr01	Cla97C01G024060	Cla97C01G024060;A3:Cla97Chr01:35276395-35277063:35276395-35278193:+	Cla.merge.1657.1	Cla.merge.1657.1,Cla.merge.1657.5
Cla97Chr01	Cla97C01G024060	Cla97C01G024060;A3:Cla97Chr01:35276395-35276810:35276395-35277063:+	Cla.merge.1657.4	Cla.merge.1657.1,Cla.merge.1657.4,Cla.merge.1657.3
Cla97Chr01	Cla97C01G024060	Cla97C01G024060;A3:Cla97Chr01:35276395-35276810:35276395-35277254:+	Cla.merge.1657.4	Cla.merge.1657.4,Cla97C01G024060.2
Cla97Chr01	XLOC_001085	XLOC_001085;A3:Cla97Chr01:35477651-35478770:35477651-35478884:+	Cla.merge.1681.2	Cla.merge.1681.3,Cla.merge.1681.2
Cla97Chr01	XLOC_001109	XLOC_001109;A3:Cla97Chr01:35874481-35874602:35874481-35874691:+	Cla97C01G024870.2	Cla.merge.1722.1,Cla97C01G024870.2
Cla97Chr01	XLOC_001118	XLOC_001118;A3:Cla97Chr01:35985562-35986292:35985562-35986319:+	Cla.merge.1729.4	Cla97C01G025010.2,Cla.merge.1729.1,Cla.merge.1729.4
Cla97Chr01	Cla97C01G025050	Cla97C01G025050;A3:Cla97Chr01:35999744-35999841:35999744-35999919:+	Cla97C01G025050.2	Cla.merge.1732.2,Cla.merge.1732.1,Cla97C01G025050.2
Cla97Chr01	XLOC_001122	XLOC_001122;A3:Cla97Chr01:36015014-36015073:36015014-36015136:+	Cla97C01G025060.1	Cla97C01G025060.1,Cla.merge.1733.4
Cla97Chr01	Cla97C01G025120	Cla97C01G025120;A3:Cla97Chr01:36084051-36084198:36084051-36084224:+	Cla.merge.1736.1,Cla.merge.1736.3	Cla.merge.1736.3,Cla.merge.1736.1,Cla97C01G025120.2
Cla97Chr01	Cla97C01G025200	Cla97C01G025200;A3:Cla97Chr01:36190089-36190186:36190089-36190223:+	Cla.merge.1745.3	Cla.merge.1745.2,Cla97C01G025200.2,Cla.merge.1745.3
Cla97Chr01	Cla97C01G025360	Cla97C01G025360;A3:Cla97Chr01:36273640-36273673:36273640-36273761:+	Cla97C01G025360.2	Cla.merge.1757.3,Cla97C01G025360.2,Cla.merge.1757.2
Cla97Chr01	Cla97C01G025360	Cla97C01G025360;A3:Cla97Chr01:36270465-36271697:36270465-36271725:+	Cla.merge.1757.3,Cla.merge.1757.2	Cla.merge.1757.3,Cla97C01G025360.2,Cla.merge.1757.2
Cla97Chr01	Cla97C01G025640	Cla97C01G025640;A3:Cla97Chr01:36482424-36482499:36482424-36482527:+	Cla.merge.1775.1	Cla97C01G025640.1,Cla.merge.1775.1,Cla.merge.1775.3
Cla97Chr01	XLOC_001161	XLOC_001161;A3:Cla97Chr01:36855744-36855778:36855744-36855818:+	Cla97C01G026140.2	Cla97C01G026140.2,Cla.merge.1809.1
Cla97Chr01	Cla97C01G000090	Cla97C01G000090;A3:Cla97Chr01:64117-65044:63710-65044:-	Cla.merge.8.4	Cla.merge.8.4,Cla.merge.8.1
Cla97Chr01	Cla97C01G000110	Cla97C01G000110;A3:Cla97Chr01:70233-70288:70195-70288:-	Cla97C01G000110.2	Cla97C01G000110.2,Cla.merge.9.1
Cla97Chr01	XLOC_001171	XLOC_001171;A3:Cla97Chr01:92194-92275:92188-92275:-	Cla.merge.12.1	Cla.merge.12.3,Cla.merge.12.1
Cla97Chr01	Cla97C01G000520	Cla97C01G000520;A3:Cla97Chr01:350360-351100:350219-351100:-	Cla.merge.38.1,Cla.merge.38.2	Cla97C01G000520.2,Cla.merge.38.2,Cla.merge.38.1
Cla97Chr01	Cla97C01G001100	Cla97C01G001100;A3:Cla97Chr01:844294-846205:844222-846205:-	Cla.merge.84.2,Cla.merge.84.4	Cla.merge.84.3,Cla.merge.84.4,Cla.merge.84.2
Cla97Chr01	Cla97C01G001100	Cla97C01G001100;A3:Cla97Chr01:844346-846205:844222-846205:-	Cla.merge.84.1	Cla.merge.84.3,Cla.merge.84.1
Cla97Chr01	Cla97C01G001100	Cla97C01G001100;A3:Cla97Chr01:844346-846205:844294-846205:-	Cla.merge.84.1	Cla.merge.84.4,Cla.merge.84.2,Cla.merge.84.1
Cla97Chr01	Cla97C01G001100	Cla97C01G001100;A3:Cla97Chr01:839817-839991:839662-839991:-	Cla.merge.84.4	Cla97C01G001100.2,Cla.merge.84.2,Cla.merge.84.3,Cla.merge.84.4,Cla.merge.84.1
Cla97Chr01	Cla97C01G001260	Cla97C01G001260;A3:Cla97Chr01:1030323-1031501:1030285-1031501:-	Cla.merge.94.2,Cla97C01G001260.2	Cla.merge.94.2,Cla.merge.94.1,Cla97C01G001260.2
Cla97Chr01	Cla97C01G001600	Cla97C01G001600;A3:Cla97Chr01:1468899-1473571:1468849-1473571:-	Cla97C01G001600.2	Cla.merge.117.2,Cla.merge.117.3,Cla97C01G001600.2,Cla.merge.117.1,Cla.merge.117.4
Cla97Chr01	Cla97C01G002060	Cla97C01G002060;A3:Cla97Chr01:1839049-1839432:1839013-1839432:-	Cla.merge.150.1	Cla.merge.150.1,Cla97C01G002060.1
Cla97Chr01	XLOC_001289	XLOC_001289;A3:Cla97Chr01:2447752-2448904:2447656-2448904:-	Cla.merge.183.4	Cla97C01G002670.2,Cla.merge.183.4
Cla97Chr01	Cla97C01G002810	Cla97C01G002810;A3:Cla97Chr01:2553255-2554362:2553197-2554362:-	Cla.merge.190.3,Cla.merge.190.4	Cla.merge.190.4,Cla.merge.190.1,Cla.merge.190.3,Cla.merge.190.2
Cla97Chr01	Cla97C01G002880	Cla97C01G002880;A3:Cla97Chr01:2642106-2642489:2641958-2642489:-	Cla.merge.196.3	Cla.merge.196.1,Cla.merge.196.3,Cla.merge.196.4,Cla97C01G002880.1
Cla97Chr01	Cla97C01G002960	Cla97C01G002960;A3:Cla97Chr01:2751411-2752091:2751300-2752091:-	Cla97C01G002960.1	Cla97C01G002960.1,Cla.merge.205.1
Cla97Chr01	Cla97C01G003270	Cla97C01G003270;A3:Cla97Chr01:3047365-3047748:3047339-3047748:-	Cla.merge.220.1	Cla.merge.220.1,Cla97C01G003270.2
Cla97Chr01	Cla97C01G003370	Cla97C01G003370;A3:Cla97Chr01:3180306-3180397:3180194-3180397:-	Cla.merge.229.2	Cla.merge.229.2,Cla.merge.229.1,Cla97C01G003370.2
Cla97Chr01	Cla97C01G003460	Cla97C01G003460;A3:Cla97Chr01:3339879-3340028:3339848-3340028:-	Cla.merge.231.2,Cla.merge.231.1,Cla.merge.231.4,Cla.merge.231.3,Cla.merge.231.5	Cla.merge.231.4,Cla97C01G003460.2,Cla.merge.231.1,Cla.merge.231.3,Cla.merge.231.2,Cla.merge.231.5
Cla97Chr01	Cla97C01G003460	Cla97C01G003460;A3:Cla97Chr01:3338312-3338392:3337844-3338392:-	Cla.merge.231.4,Cla.merge.231.3	Cla.merge.231.4,Cla97C01G003460.2,Cla.merge.231.1,Cla.merge.231.3,Cla.merge.231.2
Cla97Chr01	Cla97C01G003460	Cla97C01G003460;A3:Cla97Chr01:3338329-3338392:3337844-3338392:-	Cla.merge.231.5	Cla.merge.231.1,Cla97C01G003460.2,Cla.merge.231.2,Cla.merge.231.5
Cla97Chr01	Cla97C01G003460	Cla97C01G003460;A3:Cla97Chr01:3338329-3338392:3338312-3338392:-	Cla.merge.231.5	Cla.merge.231.4,Cla.merge.231.3,Cla.merge.231.5
Cla97Chr01	Cla97C01G003750	Cla97C01G003750;A3:Cla97Chr01:3633944-3635578:3633897-3635578:-	Cla.merge.249.3	Cla.merge.249.3,Cla.merge.249.1
Cla97Chr01	Cla97C01G003750	Cla97C01G003750;A3:Cla97Chr01:3633998-3635578:3633944-3635578:-	Cla97C01G003750.2	Cla97C01G003750.2,Cla.merge.249.3
Cla97Chr01	Cla97C01G003750	Cla97C01G003750;A3:Cla97Chr01:3633998-3635578:3633897-3635578:-	Cla97C01G003750.2	Cla97C01G003750.2,Cla.merge.249.1
Cla97Chr01	Cla97C01G004150	Cla97C01G004150;A3:Cla97Chr01:4068077-4068478:4067932-4068478:-	Cla.merge.271.1	Cla.merge.271.1,Cla97C01G004150.2
Cla97Chr01	Cla97C01G004230	Cla97C01G004230;A3:Cla97Chr01:4122526-4122618:4122344-4122618:-	Cla.merge.278.3,Cla.merge.278.2	Cla97C01G004230.2,Cla.merge.278.1,Cla.merge.278.3,Cla.merge.278.2
Cla97Chr01	Cla97C01G004340	Cla97C01G004340;A3:Cla97Chr01:4228403-4228877:4228352-4228877:-	Cla97C01G004340.2	Cla.merge.286.2,Cla97C01G004340.2
Cla97Chr01	Cla97C01G004340	Cla97C01G004340;A3:Cla97Chr01:4228009-4228155:4227954-4228155:-	Cla.merge.286.2	Cla.merge.286.2,Cla97C01G004340.2
Cla97Chr01	Cla97C01G004380	Cla97C01G004380;A3:Cla97Chr01:4257884-4257971:4257738-4257971:-	Cla.merge.288.1,Cla97C01G004380.2	Cla.merge.288.1,Cla97C01G004380.2,Cla.merge.288.2
Cla97Chr01	XLOC_001368	XLOC_001368;A3:Cla97Chr01:4287913-4288576:4287749-4288576:-	Cla97C01G004420.2	Cla.merge.291.1,Cla97C01G004420.2
Cla97Chr01	XLOC_001368	XLOC_001368;A3:Cla97Chr01:4296012-4296277:4295982-4296277:-	Cla97C01G004420.2	Cla.merge.291.5,Cla.merge.291.4,Cla97C01G004420.2
Cla97Chr01	XLOC_001368	XLOC_001368;A3:Cla97Chr01:4296981-4297057:4296664-4297057:-	Cla.merge.291.5	Cla.merge.291.5,Cla.merge.291.4,Cla97C01G004420.2
Cla97Chr01	Cla97C01G004450	Cla97C01G004450;A3:Cla97Chr01:4325549-4325635:4325442-4325635:-	Cla.merge.293.3,Cla.merge.293.2	Cla.merge.293.1,Cla.merge.293.3,Cla.merge.293.2
Cla97Chr01	XLOC_001370	XLOC_001370;A3:Cla97Chr01:4331584-4331668:4331477-4331668:-	Cla.merge.294.4,Cla.merge.294.3,Cla.merge.294.2	Cla.merge.294.3,Cla.merge.294.1,Cla.merge.294.4,Cla.merge.294.2
Cla97Chr01	Cla97C01G004990	Cla97C01G004990;A3:Cla97Chr01:4701925-4702016:4701894-4702016:-	Cla.merge.320.3,Cla.merge.320.1	Cla.merge.320.2,Cla.merge.320.1,Cla.merge.320.3
Cla97Chr01	Cla97C01G005150	Cla97C01G005150;A3:Cla97Chr01:4871303-4871417:4871192-4871417:-	Cla.merge.332.4	Cla.merge.332.3,Cla.merge.332.7,Cla.merge.332.6,Cla97C01G005150.2,Cla.merge.332.2,Cla.merge.332.4,Cla.merge.332.1
Cla97Chr01	Cla97C01G005580	Cla97C01G005580;A3:Cla97Chr01:5381183-5381819:5381117-5381819:-	Cla.merge.358.1	Cla97C01G005580.2,Cla.merge.358.1
Cla97Chr01	Cla97C01G005610	Cla97C01G005610;A3:Cla97Chr01:5393798-5394240:5393771-5394240:-	Cla.merge.360.2,Cla.merge.360.4	Cla97C01G005610.2,Cla.merge.360.3,Cla.merge.360.2,Cla.merge.360.4
Cla97Chr01	Cla97C01G005610	Cla97C01G005610;A3:Cla97Chr01:5394849-5396929:5394334-5396929:-	Cla.merge.360.4	Cla.merge.360.2,Cla.merge.360.4,Cla.merge.360.3
Cla97Chr01	Cla97C01G005880	Cla97C01G005880;A3:Cla97Chr01:5628739-5629338:5628553-5629338:-	Cla.merge.376.2,Cla.merge.376.1	Cla.merge.376.3,Cla.merge.376.2,Cla.merge.376.1
Cla97Chr01	Cla97C01G006170	Cla97C01G006170;A3:Cla97Chr01:6065641-6066024:6065596-6066024:-	Cla97C01G006170.2	Cla.merge.395.1,Cla97C01G006170.2,Cla.merge.395.2
Cla97Chr01	XLOC_001462	XLOC_001462;A3:Cla97Chr01:6403397-6404002:6403288-6404002:-	Cla.merge.415.1,Cla.merge.415.3	Cla.merge.415.1,Cla.merge.415.2,Cla.merge.415.3
Cla97Chr01	Cla97C01G006510	Cla97C01G006510;A3:Cla97Chr01:6470058-6470637:6468997-6470637:-	Cla.merge.421.3	Cla97C01G006510.2,Cla.merge.421.3,Cla.merge.421.1
Cla97Chr01	Cla97C01G006880	Cla97C01G006880;A3:Cla97Chr01:6934779-6934853:6934679-6934853:-	Cla97C01G006880.2	Cla97C01G006880.2,Cla.merge.454.2
Cla97Chr01	Cla97C01G006920	Cla97C01G006920;A3:Cla97Chr01:6978921-6979027:6978833-6979027:-	Cla97C01G006920.1	Cla.merge.458.1,Cla97C01G006920.1
Cla97Chr01	Cla97C01G006930	Cla97C01G006930;A3:Cla97Chr01:7011528-7012984:7011492-7012984:-	Cla.merge.459.1	Cla.merge.459.1,Cla97C01G006930.2
Cla97Chr01	Cla97C01G007590	Cla97C01G007590;A3:Cla97Chr01:7741557-7741674:7740119-7741674:-	Cla97C01G007590.2	Cla97C01G007590.2,Cla.merge.505.2
Cla97Chr01	XLOC_001522	XLOC_001522;A3:Cla97Chr01:7978241-7978350:7978228-7978350:-	Cla97C01G007840.2	Cla97C01G007840.2,Cla97C01G007830.2
Cla97Chr01	Cla97C01G008020	Cla97C01G008020;A3:Cla97Chr01:8249167-8249651:8249141-8249651:-	Cla.merge.539.1	Cla.merge.539.3,Cla.merge.539.1
Cla97Chr01	XLOC_001538	XLOC_001538;A3:Cla97Chr01:8386795-8386830:8386744-8386830:-	Cla97C01G008150.2	Cla.merge.553.1,Cla97C01G008150.2
Cla97Chr01	Cla97C01G008580	Cla97C01G008580;A3:Cla97Chr01:8979459-8980365:8979411-8980365:-	Cla.merge.593.1,Cla.merge.593.2,Cla.merge.593.4,Cla97C01G008580.2,Cla.merge.593.5	Cla.merge.593.2,Cla.merge.593.5,Cla.merge.593.6,Cla.merge.593.7,Cla97C01G008580.2,Cla.merge.593.1,Cla.merge.593.3,Cla.merge.593.4
Cla97Chr01	Cla97C01G008580	Cla97C01G008580;A3:Cla97Chr01:8978862-8978953:8978855-8978953:-	Cla.merge.593.3,Cla.merge.593.2,Cla.merge.593.7	Cla.merge.593.2,Cla.merge.593.1,Cla.merge.593.7,Cla.merge.593.3
Cla97Chr01	XLOC_001567	XLOC_001567;A3:Cla97Chr01:9353238-9353391:9353087-9353391:-	Cla.merge.612.3,Cla.merge.612.5,Cla.merge.612.6	Cla.merge.612.1,Cla.merge.612.9,Cla.merge.612.4,Cla.merge.612.2,Cla97C01G008740.2,Cla.merge.612.6,Cla.merge.612.5,Cla.merge.612.3
Cla97Chr01	XLOC_001567	XLOC_001567;A3:Cla97Chr01:9362064-9362374:9361915-9362374:-	Cla.merge.612.5,Cla.merge.612.2,Cla.merge.612.7	Cla.merge.612.8,Cla.merge.612.1,Cla.merge.612.4,Cla.merge.612.2,Cla.merge.612.6,Cla.merge.612.5,Cla.merge.612.7,Cla.merge.612.3
Cla97Chr01	XLOC_001577	XLOC_001577;A3:Cla97Chr01:9746861-9746992:9746858-9746992:-	Cla.merge.625.1	Cla.merge.625.1,Cla.merge.625.2
Cla97Chr01	Cla97C01G008990	Cla97C01G008990;A3:Cla97Chr01:9958589-9960178:9958411-9960178:-	Cla.merge.634.3,Cla.merge.634.5	Cla.merge.634.3,Cla.merge.634.1,Cla.merge.634.5,Cla.merge.634.2,Cla97C01G008990.2
Cla97Chr01	XLOC_001585	XLOC_001585;A3:Cla97Chr01:10157704-10157940:10157632-10157940:-	Cla.merge.637.4	Cla97C01G009047.1,Cla.merge.637.4,Cla.merge.637.1,Cla.merge.637.2,Cla.merge.637.3
Cla97Chr01	Cla97C01G009280	Cla97C01G009280;A3:Cla97Chr01:10652550-10652636:10652514-10652636:-	Cla.merge.656.3,Cla.merge.656.4,Cla.merge.656.1,Cla97C01G009280.2	Cla.merge.656.3,Cla97C01G009280.2,Cla.merge.656.6,Cla.merge.656.1,Cla.merge.656.4
Cla97Chr01	Cla97C01G009280	Cla97C01G009280;A3:Cla97Chr01:10645840-10646449:10645804-10646449:-	Cla97C01G009280.2	Cla.merge.656.5,Cla.merge.656.2,Cla.merge.656.3,Cla97C01G009280.2,Cla.merge.656.7,Cla.merge.656.6,Cla.merge.656.1,Cla.merge.656.4
Cla97Chr01	Cla97C01G009420	Cla97C01G009420;A3:Cla97Chr01:10933384-10933771:10933359-10933771:-	Cla.merge.665.3,Cla.merge.665.4,Cla.merge.665.6	Cla.merge.665.5,Cla.merge.665.6,Cla.merge.665.3,Cla.merge.665.4
Cla97Chr01	Cla97C01G009420	Cla97C01G009420;A3:Cla97Chr01:10933359-10933771:10933176-10933771:-	Cla.merge.665.5	Cla.merge.665.1,Cla.merge.665.5
Cla97Chr01	Cla97C01G009420	Cla97C01G009420;A3:Cla97Chr01:10933384-10933771:10933176-10933771:-	Cla.merge.665.4	Cla.merge.665.1,Cla.merge.665.4
Cla97Chr01	Cla97C01G009700	Cla97C01G009700;A3:Cla97Chr01:12555004-12555083:12554960-12555083:-	Cla97C01G009700.2	Cla.merge.682.1,Cla97C01G009700.2
Cla97Chr01	XLOC_001623	XLOC_001623;A3:Cla97Chr01:12813015-12813098:12812985-12813098:-	Cla97C01G009820.2	Cla97C01G009830.2,Cla.merge.694.3,Cla97C01G009820.2
Cla97Chr01	Cla97C01G009950	Cla97C01G009950;A3:Cla97Chr01:13207222-13207454:13207162-13207454:-	Cla97C01G009950.2	Cla97C01G009950.2,Cla.merge.702.1
Cla97Chr01	Cla97C01G010150	Cla97C01G010150;A3:Cla97Chr01:14276642-14276658:14276513-14276658:-	Cla97C01G010150.2	Cla.merge.717.1,Cla97C01G010150.2
Cla97Chr01	Cla97C01G010350	Cla97C01G010350;A3:Cla97Chr01:15401270-15401355:15401220-15401355:-	Cla.merge.736.1	Cla.merge.736.1,Cla97C01G010350.2
Cla97Chr01	XLOC_001657	XLOC_001657;A3:Cla97Chr01:15677076-15677506:15676924-15677506:-	Cla.merge.739.2,Cla97C01G010390.2	Cla97C01G010390.2,Cla.merge.739.1,Cla.merge.739.2
Cla97Chr01	XLOC_001657	XLOC_001657;A3:Cla97Chr01:15677076-15677506:15677021-15677506:-	Cla.merge.739.2,Cla97C01G010390.2	Cla97C01G010390.2,Cla.merge.739.4,Cla.merge.739.2
Cla97Chr01	XLOC_001657	XLOC_001657;A3:Cla97Chr01:15677021-15677506:15676924-15677506:-	Cla.merge.739.4	Cla.merge.739.4,Cla.merge.739.1
Cla97Chr01	Cla97C01G010800	Cla97C01G010800;A3:Cla97Chr01:16856586-16856940:16856525-16856940:-	Cla.merge.766.1	Cla97C01G010800.2,Cla.merge.766.1
Cla97Chr01	Cla97C01G010920	Cla97C01G010920;A3:Cla97Chr01:17257087-17257266:17257051-17257266:-	Cla.merge.777.3,Cla.merge.777.2	Cla.merge.777.1,Cla.merge.777.2,Cla.merge.777.3
Cla97Chr01	XLOC_001681	XLOC_001681;A3:Cla97Chr01:17393230-17393349:17393225-17393349:-	Cla.merge.778.3	Cla.merge.778.2,Cla.merge.778.3
Cla97Chr01	Cla97C01G010980	Cla97C01G010980;A3:Cla97Chr01:17600743-17601576:17600633-17601576:-	Cla.merge.784.3,Cla.merge.784.4	Cla.merge.784.2,Cla.merge.784.4,Cla.merge.784.3
Cla97Chr01	Cla97C01G010980	Cla97C01G010980;A3:Cla97Chr01:17603061-17603093:17602988-17603093:-	Cla97C01G010980.2	Cla97C01G010980.2,Cla.merge.784.4,Cla.merge.784.6,Cla.merge.784.2,Cla.merge.784.1
Cla97Chr01	XLOC_001712	XLOC_001712;A3:Cla97Chr01:20413331-20413434:20413168-20413434:-	Cla.merge.815.1	Cla.merge.815.1,Cla.merge.815.2
Cla97Chr01	Cla97C01G011540	Cla97C01G011540;A3:Cla97Chr01:21031376-21031481:21031257-21031481:-	Cla.merge.821.2	Cla.merge.821.1,Cla.merge.821.2,Cla.merge.821.4
Cla97Chr01	Cla97C01G011620	Cla97C01G011620;A3:Cla97Chr01:21425791-21426648:21425756-21426648:-	Cla97C01G011620.2	Cla97C01G011620.2,Cla.merge.829.1
Cla97Chr01	XLOC_001726	XLOC_001726;A3:Cla97Chr01:21454754-21454868:21454715-21454868:-	Cla.merge.830.7,Cla97C01G011660.2	Cla.merge.830.7,Cla.merge.830.9,Cla97C01G011660.2,Cla.merge.830.4
Cla97Chr01	XLOC_001726	XLOC_001726;A3:Cla97Chr01:21454792-21454868:21454715-21454868:-	Cla.merge.830.5	Cla.merge.830.9,Cla.merge.830.5,Cla.merge.830.4
Cla97Chr01	XLOC_001726	XLOC_001726;A3:Cla97Chr01:21454792-21454868:21454754-21454868:-	Cla.merge.830.5	Cla.merge.830.7,Cla97C01G011660.2,Cla.merge.830.5
Cla97Chr01	Cla97C01G012130	Cla97C01G012130;A3:Cla97Chr01:24949280-24949801:24949252-24949801:-	Cla.merge.868.2	Cla.merge.868.3,Cla.merge.868.2
Cla97Chr01	XLOC_001757	XLOC_001757;A3:Cla97Chr01:25036587-25036713:25036506-25036713:-	Cla97C01G012210.2	Cla97C01G012210.2,Cla.merge.874.1
Cla97Chr01	XLOC_001763	XLOC_001763;A3:Cla97Chr01:25126176-25126330:25126140-25126330:-	Cla.merge.884.7	Cla.merge.884.7,Cla97C01G012340.2,Cla.merge.884.2
Cla97Chr01	XLOC_001779	XLOC_001779;A3:Cla97Chr01:25570804-25570930:25569320-25570930:-	Cla.merge.906.2	Cla.merge.906.10,Cla.merge.906.2
Cla97Chr01	XLOC_001779	XLOC_001779;A3:Cla97Chr01:25570231-25570341:25570149-25570341:-	Cla.merge.906.8,Cla.merge.906.11	Cla.merge.906.8,Cla.merge.906.7,Cla.merge.906.5,Cla.merge.906.11
Cla97Chr01	Cla97C01G012870	Cla97C01G012870;A3:Cla97Chr01:26521291-26522078:26521259-26522078:-	Cla.merge.925.3	Cla.merge.925.2,Cla97C01G012870.2,Cla.merge.925.3
Cla97Chr01	Cla97C01G013000	Cla97C01G013000;A3:Cla97Chr01:26829874-26829995:26829839-26829995:-	Cla97C01G013000.2	Cla.merge.936.1,Cla97C01G013000.2
Cla97Chr01	XLOC_001804	XLOC_001804;A3:Cla97Chr01:26956095-26956380:26955613-26956380:-	Cla.merge.943.1,Cla97C01G013130.2	Cla.merge.943.4,Cla.merge.943.5,Cla97C01G013130.2,Cla.merge.943.1
Cla97Chr01	Cla97C01G013150	Cla97C01G013150;A3:Cla97Chr01:26978600-26978696:26978549-26978696:-	Cla.merge.945.5,Cla.merge.945.4,Cla.merge.945.3,Cla.merge.945.8,Cla.merge.945.7,Cla.merge.945.6,Cla.merge.945.9	Cla.merge.945.7,Cla.merge.945.6,Cla.merge.945.8,Cla.merge.945.4,Cla.merge.945.5,Cla.merge.945.3,Cla97C01G013150.2,Cla.merge.945.9
Cla97Chr01	Cla97C01G013150	Cla97C01G013150;A3:Cla97Chr01:26978022-26978531:26978002-26978531:-	Cla.merge.945.4	Cla.merge.945.6,Cla.merge.945.4
Cla97Chr01	Cla97C01G013150	Cla97C01G013150;A3:Cla97Chr01:26978071-26978531:26978022-26978531:-	Cla.merge.945.3,Cla.merge.945.9	Cla.merge.945.9,Cla.merge.945.3,Cla.merge.945.4
Cla97Chr01	Cla97C01G013150	Cla97C01G013150;A3:Cla97Chr01:26978071-26978531:26978002-26978531:-	Cla.merge.945.3,Cla.merge.945.9	Cla.merge.945.9,Cla.merge.945.6,Cla.merge.945.3
Cla97Chr01	Cla97C01G013150	Cla97C01G013150;A3:Cla97Chr01:26978071-26978440:26978002-26978440:-	Cla.merge.945.7	Cla.merge.945.7,Cla.merge.945.8
Cla97Chr01	Cla97C01G013460	Cla97C01G013460;A3:Cla97Chr01:27280567-27280693:27280504-27280693:-	Cla97C01G013460.2	Cla.merge.972.1,Cla97C01G013460.2
Cla97Chr01	Cla97C01G013540	Cla97C01G013540;A3:Cla97Chr01:27367927-27368223:27367879-27368223:-	Cla97C01G013540.2	Cla.merge.977.2,Cla97C01G013540.2
Cla97Chr01	Cla97C01G014170	Cla97C01G014170;A3:Cla97Chr01:27941416-27942987:27941367-27942987:-	Cla.merge.1017.3	Cla97C01G014170.1,Cla.merge.1017.3,Cla.merge.1017.2,Cla.merge.1017.1
Cla97Chr01	Cla97C01G014180	Cla97C01G014180;A3:Cla97Chr01:27953300-27953420:27953210-27953420:-	Cla97C01G014180.2	Cla.merge.1018.1,Cla97C01G014180.2
Cla97Chr01	Cla97C01G014180	Cla97C01G014180;A3:Cla97Chr01:27954206-27954292:27954170-27954292:-	Cla97C01G014180.2	Cla.merge.1018.1,Cla97C01G014180.2
Cla97Chr01	Cla97C01G014310	Cla97C01G014310;A3:Cla97Chr01:28062349-28062929:28062307-28062929:-	Cla97C01G014310.2	Cla97C01G014310.2,Cla.merge.1027.1
Cla97Chr01	XLOC_001859	XLOC_001859;A3:Cla97Chr01:28119121-28119182:28118634-28119182:-	Cla.merge.1033.3	Cla97C01G014390.2,Cla.merge.1033.3
Cla97Chr01	XLOC_001859	XLOC_001859;A3:Cla97Chr01:28118917-28119019:28118858-28119019:-	Cla.merge.1033.4	Cla.merge.1033.4,Cla.merge.1033.5
Cla97Chr01	Cla97C01G014400	Cla97C01G014400;A3:Cla97Chr01:28141513-28141838:28141482-28141838:-	Cla.merge.1034.1	Cla.merge.1034.1,Cla97C01G014400.2
Cla97Chr01	Cla97C01G014740	Cla97C01G014740;A3:Cla97Chr01:28527236-28527458:28525744-28527458:-	Cla.merge.1059.2	Cla97C01G014740.2,Cla.merge.1059.1,Cla.merge.1059.2
Cla97Chr01	Cla97C01G014740	Cla97C01G014740;A3:Cla97Chr01:28525491-28525626:28525454-28525626:-	Cla97C01G014740.2	Cla97C01G014740.2,Cla.merge.1059.2,Cla.merge.1059.1
Cla97Chr01	Cla97C01G014870	Cla97C01G014870;A3:Cla97Chr01:28619400-28619714:28619336-28619714:-	Cla.merge.1067.1	Cla97C01G014870.2,Cla.merge.1067.1
Cla97Chr01	Cla97C01G015460	Cla97C01G015460;A3:Cla97Chr01:29280480-29280790:29280453-29280790:-	Cla.merge.1109.1	Cla.merge.1109.1,Cla97C01G015460.2,Cla.merge.1109.2
Cla97Chr01	Cla97C01G015520	Cla97C01G015520;A3:Cla97Chr01:29315824-29316340:29314961-29316340:-	Cla.merge.1114.2	Cla.merge.1114.2,Cla.merge.1114.1
Cla97Chr01	Cla97C01G015790	Cla97C01G015790;A3:Cla97Chr01:29533870-29534013:29533828-29534013:-	Cla.merge.1129.4,Cla.merge.1129.5,Cla97C01G015790.2	Cla.merge.1129.3,Cla.merge.1129.8,Cla.merge.1129.10,Cla.merge.1129.4,Cla.merge.1129.2,Cla97C01G015790.2,Cla.merge.1129.5
Cla97Chr01	Cla97C01G015790	Cla97C01G015790;A3:Cla97Chr01:29534145-29534356:29534133-29534356:-	Cla.merge.1129.2,Cla.merge.1129.5	Cla.merge.1129.5,Cla.merge.1129.10,Cla.merge.1129.2
Cla97Chr01	Cla97C01G015790	Cla97C01G015790;A3:Cla97Chr01:29531459-29531544:29531414-29531544:-	Cla.merge.1129.8,Cla97C01G015790.2	Cla.merge.1129.3,Cla.merge.1129.8,Cla.merge.1129.6,Cla.merge.1129.10,Cla.merge.1129.5,Cla.merge.1129.1,Cla.merge.1129.4,Cla.merge.1129.2,Cla97C01G015790.2,Cla.merge.1129.7
Cla97Chr01	Cla97C01G015830	Cla97C01G015830;A3:Cla97Chr01:29623547-29623716:29623249-29623716:-	Cla.merge.1132.2	Cla97C01G015830.1,Cla.merge.1132.1,Cla.merge.1132.6,Cla.merge.1132.2
Cla97Chr01	Cla97C01G016090	Cla97C01G016090;A3:Cla97Chr01:29844266-29844492:29844209-29844492:-	Cla97C01G016090.2	Cla97C01G016090.2,Cla.merge.1150.1
Cla97Chr01	Cla97C01G016210	Cla97C01G016210;A3:Cla97Chr01:29949494-29950165:29949449-29950165:-	Cla.merge.1160.2,Cla.merge.1160.3	Cla.merge.1160.3,Cla97C01G016210.2,Cla.merge.1160.2
Cla97Chr01	Cla97C01G016520	Cla97C01G016520;A3:Cla97Chr01:30226054-30226166:30225863-30226166:-	Cla.merge.1181.2	Cla97C01G016520.2,Cla.merge.1181.2
Cla97Chr01	Cla97C01G016720	Cla97C01G016720;A3:Cla97Chr01:30415185-30415933:30415100-30415933:-	Cla.merge.1196.4	Cla.merge.1196.5,Cla.merge.1196.4
Cla97Chr01	Cla97C01G016800	Cla97C01G016800;A3:Cla97Chr01:30457999-30458546:30457970-30458546:-	Cla.merge.1201.1	Cla.merge.1201.2,Cla.merge.1201.1
Cla97Chr01	Cla97C01G017320	Cla97C01G017320;A3:Cla97Chr01:30887698-30888366:30887661-30888366:-	Cla97C01G017320.2	Cla.merge.1232.1,Cla97C01G017320.2
Cla97Chr01	Cla97C01G017330	Cla97C01G017330;A3:Cla97Chr01:30902281-30906477:30902192-30906477:-	Cla.merge.1233.1,Cla.merge.1233.3,Cla.merge.1233.5	Cla.merge.1233.5,Cla.merge.1233.3,Cla97C01G017330.2,Cla.merge.1233.2,Cla.merge.1233.1
Cla97Chr01	Cla97C01G017330	Cla97C01G017330;A3:Cla97Chr01:30912370-30912706:30912225-30912706:-	Cla.merge.1233.8	Cla.merge.1233.6,Cla97C01G017330.2,Cla.merge.1233.8
Cla97Chr01	Cla97C01G017390	Cla97C01G017390;A3:Cla97Chr01:30966946-30967510:30966777-30967510:-	Cla.merge.1238.1,Cla.merge.1238.2	Cla.merge.1238.2,Cla.merge.1238.1,Cla97C01G017390.2
Cla97Chr01	Cla97C01G017430	Cla97C01G017430;A3:Cla97Chr01:30995528-30995565:30995480-30995565:-	Cla97C01G017430.2	Cla.merge.1242.1,Cla97C01G017430.2
Cla97Chr01	Cla97C01G017710	Cla97C01G017710;A3:Cla97Chr01:31160516-31160622:31160451-31160622:-	Cla.merge.1256.1,Cla97C01G017710.2	Cla.merge.1256.2,Cla.merge.1256.1,Cla97C01G017710.2
Cla97Chr01	Cla97C01G018170	Cla97C01G018170;A3:Cla97Chr01:31499010-31499321:31498886-31499321:-	Cla.merge.1283.1,Cla.merge.1283.2	Cla97C01G018170.2,Cla.merge.1283.1,Cla.merge.1283.2
Cla97Chr01	Cla97C01G018220	Cla97C01G018220;A3:Cla97Chr01:31519949-31519994:31519916-31519994:-	Cla97C01G018220.2	Cla97C01G018220.2,Cla.merge.1286.1
Cla97Chr01	Cla97C01G018490	Cla97C01G018490;A3:Cla97Chr01:31694113-31694489:31694070-31694489:-	Cla.merge.1304.4,Cla.merge.1304.2,Cla.merge.1304.6,Cla.merge.1304.5,Cla.merge.1304.9	Cla.merge.1304.9,Cla.merge.1304.2,Cla.merge.1304.4,Cla.merge.1304.7,Cla.merge.1304.6,Cla.merge.1304.5,Cla.merge.1304.1,Cla.merge.1304.8
Cla97Chr01	XLOC_002069	XLOC_002069;A3:Cla97Chr01:31760003-31760152:31759971-31760152:-	Cla97C01G018570.2	Cla97C01G018570.2,Cla.merge.1312.1
Cla97Chr01	Cla97C01G019600	Cla97C01G019600;A3:Cla97Chr01:32538484-32539062:32538351-32539062:-	Cla.merge.1377.2	Cla97C01G019600.2,Cla.merge.1377.2
Cla97Chr01	Cla97C01G019730	Cla97C01G019730;A3:Cla97Chr01:32650075-32650165:32650048-32650165:-	Cla97C01G019730.2	Cla.merge.1386.3,Cla97C01G019730.2
Cla97Chr01	Cla97C01G019810	Cla97C01G019810;A3:Cla97Chr01:32717073-32717408:32716917-32717408:-	Cla.merge.1393.2,Cla.merge.1393.5,Cla.merge.1393.4,Cla.merge.1393.3	Cla97C01G019810.2,Cla.merge.1393.3,Cla.merge.1393.5,Cla.merge.1393.4,Cla.merge.1393.2
Cla97Chr01	Cla97C01G019910	Cla97C01G019910;A3:Cla97Chr01:32783808-32784357:32783198-32784357:-	Cla.merge.1400.2	Cla.merge.1400.2,Cla.merge.1400.3
Cla97Chr01	Cla97C01G020030	Cla97C01G020030;A3:Cla97Chr01:32872713-32873058:32872650-32873058:-	Cla97C01G020030.2	Cla.merge.1408.3,Cla.merge.1408.1,Cla.merge.1408.2,Cla97C01G020030.2
Cla97Chr01	Cla97C01G020470	Cla97C01G020470;A3:Cla97Chr01:33099582-33099663:33099578-33099663:-	Cla.merge.1434.1,Cla.merge.1434.4	Cla.merge.1434.4,Cla.merge.1434.3,Cla.merge.1434.1,Cla.merge.1434.2
Cla97Chr01	Cla97C01G020520	Cla97C01G020520;A3:Cla97Chr01:33136630-33136746:33136599-33136746:-	Cla.merge.1438.3,Cla.merge.1438.2,Cla.merge.1438.1	Cla.merge.1438.2,Cla.merge.1438.3,Cla97C01G020520.2,Cla.merge.1438.1
Cla97Chr01	Cla97C01G020540	Cla97C01G020540;A3:Cla97Chr01:33155324-33155459:33155066-33155459:-	Cla.merge.1439.1	Cla97C01G020540.2,Cla.merge.1439.1
Cla97Chr01	Cla97C01G020600	Cla97C01G020600;A3:Cla97Chr01:33180662-33180741:33180615-33180741:-	Cla97C01G020600.2	Cla.merge.1443.1,Cla97C01G020600.2
Cla97Chr01	Cla97C01G020610	Cla97C01G020610;A3:Cla97Chr01:33186947-33187239:33186920-33187239:-	Cla97C01G020610.2	Cla.merge.1444.1,Cla.merge.1444.5,Cla.merge.1444.4,Cla97C01G020610.2
Cla97Chr01	XLOC_002155	XLOC_002155;A3:Cla97Chr01:33247542-33247652:33247491-33247652:-	Cla.merge.1449.2,Cla97C01G020700.2	Cla97C01G020700.2,Cla.merge.1449.2,Cla.merge.1449.3
Cla97Chr01	XLOC_002155	XLOC_002155;A3:Cla97Chr01:33252965-33254048:33252860-33254048:-	Cla.merge.1449.2	Cla.merge.1449.7,Cla.merge.1449.2
Cla97Chr01	Cla97C01G021060	Cla97C01G021060;A3:Cla97Chr01:33442293-33442663:33442240-33442663:-	Cla97C01G021060.2	Cla.merge.1476.1,Cla.merge.1476.2,Cla97C01G021060.2
Cla97Chr01	Cla97C01G021590	Cla97C01G021590;A3:Cla97Chr01:33744721-33745072:33744661-33745072:-	Cla.merge.1512.3	Cla.merge.1512.3,Cla97C01G021590.2,Cla.merge.1512.2,Cla.merge.1512.1
Cla97Chr01	Cla97C01G021740	Cla97C01G021740;A3:Cla97Chr01:33812891-33813007:33812822-33813007:-	Cla.merge.1522.3	Cla.merge.1522.2,Cla.merge.1522.3,Cla97C01G021740.2
Cla97Chr01	Cla97C01G021900	Cla97C01G021900;A3:Cla97Chr01:33911063-33911227:33910925-33911227:-	Cla.merge.1533.1,Cla.merge.1533.4,Cla.merge.1533.3,Cla.merge.1533.2,Cla.merge.1533.5,Cla.merge.1533.9,Cla.merge.1533.12,Cla.merge.1533.10,Cla97C01G021900.2	Cla.merge.1533.4,Cla.merge.1533.1,Cla.merge.1533.12,Cla97C01G021900.2,Cla.merge.1533.3,Cla.merge.1533.10,Cla.merge.1533.5,Cla.merge.1533.9,Cla.merge.1533.2,Cla.merge.1533.7
Cla97Chr01	Cla97C01G021900	Cla97C01G021900;A3:Cla97Chr01:33911130-33911227:33911063-33911227:-	Cla.merge.1533.6	Cla.merge.1533.6,Cla.merge.1533.4,Cla.merge.1533.8,Cla.merge.1533.1,Cla.merge.1533.12,Cla97C01G021900.2,Cla.merge.1533.3,Cla.merge.1533.10,Cla.merge.1533.5,Cla.merge.1533.9,Cla.merge.1533.2
Cla97Chr01	Cla97C01G022330	Cla97C01G022330;A3:Cla97Chr01:34101402-34101604:34101321-34101604:-	Cla.merge.1555.1	Cla97C01G022330.2,Cla.merge.1555.1
Cla97Chr01	Cla97C01G023000	Cla97C01G023000;A3:Cla97Chr01:34578849-34579549:34578813-34579549:-	Cla.merge.1593.2,Cla.merge.1593.1,Cla.merge.1593.4,Cla.merge.1593.6,Cla.merge.1593.5,Cla97C01G023000.2	Cla.merge.1593.5,Cla.merge.1593.2,Cla.merge.1593.6,Cla.merge.1593.3,Cla.merge.1593.1,Cla97C01G023000.2,Cla.merge.1593.4
Cla97Chr01	XLOC_002250	XLOC_002250;A3:Cla97Chr01:34603314-34603415:34599983-34603415:-	Cla.merge.1595.6	Cla.merge.1595.6,Cla.merge.1595.1,Cla97C01G023040.1
Cla97Chr01	Cla97C01G023690	Cla97C01G023690;A3:Cla97Chr01:35012516-35014614:35012141-35014614:-	Cla.merge.1633.1	Cla.merge.1633.1,Cla97C01G023690.2
Cla97Chr01	Cla97C01G023920	Cla97C01G023920;A3:Cla97Chr01:35180472-35181062:35180431-35181062:-	Cla97C01G023920.2	Cla.merge.1647.2,Cla97C01G023920.2
Cla97Chr01	Cla97C01G024700	Cla97C01G024700;A3:Cla97Chr01:35754128-35754354:35753939-35754354:-	Cla.merge.1711.3	Cla97C01G024700.2,Cla.merge.1711.3
Cla97Chr01	Cla97C01G024830	Cla97C01G024830;A3:Cla97Chr01:35840928-35841041:35840840-35841041:-	Cla97C01G024830.2	Cla.merge.1720.1,Cla97C01G024830.2
Cla97Chr01	Cla97C01G024840	Cla97C01G024840;A3:Cla97Chr01:35858792-35858875:35858665-35858875:-	Cla.merge.1721.2	Cla.merge.1721.2,Cla.merge.1721.3
Cla97Chr01	Cla97C01G025130	Cla97C01G025130;A3:Cla97Chr01:36096660-36096923:36096584-36096923:-	Cla97C01G025130.2	Cla.merge.1737.1,Cla97C01G025130.2
Cla97Chr01	Cla97C01G025130	Cla97C01G025130;A3:Cla97Chr01:36104252-36104949:36104177-36104949:-	Cla97C01G025130.2	Cla.merge.1737.1,Cla97C01G025130.2
Cla97Chr01	Cla97C01G025470	Cla97C01G025470;A3:Cla97Chr01:36316681-36316830:36316564-36316830:-	Cla97C01G025470.2	Cla.merge.1762.1,Cla97C01G025470.2,Cla.merge.1762.2
Cla97Chr01	XLOC_002350	XLOC_002350;A3:Cla97Chr01:36350013-36350163:36349255-36350163:-	Cla.merge.1764.2,Cla97C01G025510.2	Cla.merge.1764.1,Cla97C01G025510.2,Cla.merge.1764.2
Cla97Chr01	Cla97C01G025590	Cla97C01G025590;A3:Cla97Chr01:36413541-36414597:36413468-36414597:-	Cla.merge.1772.1	Cla.merge.1772.2,Cla97C01G025590.2,Cla.merge.1772.1
Cla97Chr01	Cla97C01G025590	Cla97C01G025590;A3:Cla97Chr01:36418679-36418822:36418405-36418822:-	Cla.merge.1772.6	Cla.merge.1772.6,Cla97C01G025590.2
Cla97Chr01	Cla97C01G025590	Cla97C01G025590;A3:Cla97Chr01:36418679-36418822:36418235-36418822:-	Cla.merge.1772.6	Cla.merge.1772.5,Cla.merge.1772.8,Cla.merge.1772.6
Cla97Chr01	Cla97C01G025620	Cla97C01G025620;A3:Cla97Chr01:36450933-36464875:36450873-36464875:-	Cla.merge.1774.3	Cla.merge.1774.2,Cla.merge.1774.3
Cla97Chr01	Cla97C01G025680	Cla97C01G025680;A3:Cla97Chr01:36503875-36504611:36503848-36504611:-	Cla97C01G025680.2	Cla97C01G025680.2,Cla.merge.1779.2,Cla.merge.1779.1
Cla97Chr01	Cla97C01G025790	Cla97C01G025790;A3:Cla97Chr01:36599362-36599526:36599309-36599526:-	Cla.merge.1787.3,Cla97C01G025790.1	Cla.merge.1787.3,Cla.merge.1787.4,Cla97C01G025790.1
Cla97Chr01	Cla97C01G025790	Cla97C01G025790;A3:Cla97Chr01:36601033-36601126:36601001-36601126:-	Cla.merge.1787.3	Cla.merge.1787.3,Cla.merge.1787.1,Cla97C01G025790.1,Cla.merge.1787.2,Cla.merge.1787.4
Cla97Chr01	XLOC_002364	XLOC_002364;A3:Cla97Chr01:36622243-36622512:36622186-36622512:-	Cla97C01G025810.2	Cla.merge.1788.6,Cla.merge.1788.4,Cla.merge.1788.3,Cla97C01G025810.2,Cla.merge.1788.7,Cla.merge.1788.5,Cla.merge.1788.2
Cla97Chr01	XLOC_002364	XLOC_002364;A3:Cla97Chr01:36622745-36625770:36622739-36625770:-	Cla.merge.1788.4,Cla.merge.1788.3	Cla.merge.1788.7,Cla.merge.1788.4,Cla.merge.1788.3
Cla97Chr01	XLOC_002364	XLOC_002364;A3:Cla97Chr01:36622965-36625770:36622745-36625770:-	Cla.merge.1788.2	Cla.merge.1788.4,Cla.merge.1788.2,Cla.merge.1788.3
Cla97Chr01	XLOC_002364	XLOC_002364;A3:Cla97Chr01:36622965-36625770:36622739-36625770:-	Cla.merge.1788.2	Cla.merge.1788.7,Cla.merge.1788.2
Cla97Chr01	XLOC_002364	XLOC_002364;A3:Cla97Chr01:36622965-36625295:36622745-36625295:-	Cla.merge.1788.6	Cla.merge.1788.6,Cla.merge.1788.5
Cla97Chr01	Cla97C01G025970	Cla97C01G025970;A3:Cla97Chr01:36736850-36737627:36736426-36737627:-	Cla.merge.1796.3	Cla.merge.1796.3,Cla.merge.1796.1
Cla97Chr01	Cla97C01G026000	Cla97C01G026000;A3:Cla97Chr01:36761536-36761668:36761458-36761668:-	Cla97C01G026000.2	Cla.merge.1799.2,Cla97C01G026000.2,Cla.merge.1799.1
Cla97Chr01	Cla97C01G026010	Cla97C01G026010;A3:Cla97Chr01:36770428-36770730:36770399-36770730:-	Cla.merge.1800.1,Cla.merge.1800.4	Cla.merge.1800.4,Cla.merge.1800.1,Cla.merge.1800.2
Cla97Chr01	Cla97C01G026170	Cla97C01G026170;A3:Cla97Chr01:36879298-36890142:36879260-36890142:-	Cla97C01G026170.2	Cla.merge.1811.3,Cla.merge.1811.1,Cla.merge.1811.4,Cla97C01G026170.2
Cla97Chr01	Cla97C01G026200	Cla97C01G026200;A3:Cla97Chr01:36926850-36927346:36926568-36927346:-	Cla.merge.1813.4	Cla97C01G026200.2,Cla.merge.1813.4
Cla97Chr02	XLOC_002421	XLOC_002421;A3:Cla97Chr02:83224-83743:83224-83774:+	Cla.merge.1818.1,Cla97C02G026270.1	Cla.merge.1818.1,Cla.merge.1818.4,Cla97C02G026270.1
Cla97Chr02	Cla97C02G026380	Cla97C02G026380;A3:Cla97Chr02:171351-172681:171351-172719:+	Cla.merge.1826.4	Cla.merge.1826.2,Cla.merge.1826.4,Cla.merge.1826.3
Cla97Chr02	XLOC_002427	XLOC_002427;A3:Cla97Chr02:213034-214176:213034-214180:+	Cla.merge.1828.3	Cla.merge.1828.3,Cla.merge.1828.9
Cla97Chr02	Cla97C02G026440	Cla97C02G026440;A3:Cla97Chr02:227009-227061:227009-227118:+	Cla97C02G026440.2	Cla97C02G026440.2,Cla.merge.1829.2
Cla97Chr02	Cla97C02G026530	Cla97C02G026530;A3:Cla97Chr02:317000-317646:317000-317711:+	Cla.merge.1835.4,Cla.merge.1835.8	Cla.merge.1835.3,Cla.merge.1835.8,Cla.merge.1835.7,Cla.merge.1835.4,Cla.merge.1835.6,Cla97C02G026530.2
Cla97Chr02	Cla97C02G026550	Cla97C02G026550;A3:Cla97Chr02:338269-338348:338269-338409:+	Cla97C02G026550.2	Cla.merge.1836.2,Cla.merge.1836.3,Cla.merge.1836.1,Cla97C02G026550.2
Cla97Chr02	Cla97C02G026580	Cla97C02G026580;A3:Cla97Chr02:361372-362963:361372-363022:+	Cla97C02G026580.2	Cla97C02G026580.2,Cla.merge.1839.1
Cla97Chr02	Cla97C02G027670	Cla97C02G027670;A3:Cla97Chr02:1326468-1326672:1326468-1327171:+	Cla.merge.1906.3,Cla.merge.1906.2,Cla.merge.1906.1	Cla.merge.1906.1,Cla.merge.1906.4,Cla.merge.1906.2,Cla.merge.1906.3
Cla97Chr02	Cla97C02G027730	Cla97C02G027730;A3:Cla97Chr02:1370549-1370766:1370549-1370847:+	Cla.merge.1910.2	Cla.merge.1910.2,Cla.merge.1910.4,Cla.merge.1910.1,Cla97C02G027730.2
Cla97Chr02	Cla97C02G027730	Cla97C02G027730;A3:Cla97Chr02:1371343-1372236:1371343-1372327:+	Cla.merge.1910.4	Cla.merge.1910.2,Cla.merge.1910.4,Cla.merge.1910.1,Cla97C02G027730.2
Cla97Chr02	XLOC_002486	XLOC_002486;A3:Cla97Chr02:1507836-1508140:1507836-1508212:+	Cla.merge.1923.3	Cla97C02G027930.2,Cla.merge.1923.3,Cla.merge.1923.2
Cla97Chr02	Cla97C02G028470	Cla97C02G028470;A3:Cla97Chr02:1995220-1995308:1995220-1995338:+	Cla97C02G028470.2	Cla.merge.1954.1,Cla97C02G028470.2,Cla.merge.1954.2
Cla97Chr02	Cla97C02G029600	Cla97C02G029600;A3:Cla97Chr02:2788642-2789768:2788642-2789807:+	Cla97C02G029600.2	Cla97C02G029600.2,Cla.merge.2026.2
Cla97Chr02	Cla97C02G029820	Cla97C02G029820;A3:Cla97Chr02:2989588-2989703:2989588-2989733:+	Cla97C02G029820.2	Cla.merge.2041.4,Cla97C02G029820.2,Cla.merge.2041.5,Cla.merge.2041.3
Cla97Chr02	Cla97C02G029820	Cla97C02G029820;A3:Cla97Chr02:2988804-2988915:2988804-2989448:+	Cla.merge.2041.4	Cla.merge.2041.4,Cla97C02G029820.2
Cla97Chr02	Cla97C02G030050	Cla97C02G030050;A3:Cla97Chr02:3158014-3158106:3158014-3158162:+	Cla.merge.2059.1	Cla.merge.2059.1,Cla97C02G030050.1
Cla97Chr02	Cla97C02G030120	Cla97C02G030120;A3:Cla97Chr02:3201327-3202392:3201327-3202419:+	Cla.merge.2063.1	Cla.merge.2063.2,Cla.merge.2063.1
Cla97Chr02	Cla97C02G030130	Cla97C02G030130;A3:Cla97Chr02:3210925-3211055:3210925-3211126:+	Cla.merge.2064.1	Cla.merge.2064.2,Cla.merge.2064.1
Cla97Chr02	Cla97C02G030630	Cla97C02G030630;A3:Cla97Chr02:3613289-3614125:3613289-3614311:+	Cla97C02G030630.2	Cla97C02G030630.2,Cla.merge.2092.2
Cla97Chr02	XLOC_002600	XLOC_002600;A3:Cla97Chr02:3696977-3698054:3696977-3698235:+	Cla.merge.2096.3,Cla.merge.2096.2,Cla.merge.2096.7	Cla.merge.2096.3,Cla.merge.2096.7,Cla.merge.2096.2,Cla97C02G030730.2
Cla97Chr02	XLOC_002600	XLOC_002600;A3:Cla97Chr02:3695132-3695201:3695132-3695290:+	Cla.merge.2096.7	Cla.merge.2096.3,Cla.merge.2096.7,Cla.merge.2096.5,Cla97C02G030730.2
Cla97Chr02	XLOC_002603	XLOC_002603;A3:Cla97Chr02:3793819-3794180:3793819-3794238:+	Cla.merge.2102.8,Cla.merge.2102.7,Cla.merge.2102.6	Cla97C02G030820.2,Cla.merge.2102.8,Cla.merge.2102.7,Cla.merge.2102.6
Cla97Chr02	Cla97C02G030890	Cla97C02G030890;A3:Cla97Chr02:3860233-3860342:3860233-3860714:+	Cla97C02G030890.2	Cla.merge.2109.3,Cla97C02G030890.2
Cla97Chr02	Cla97C02G031050	Cla97C02G031050;A3:Cla97Chr02:4019500-4019581:4019500-4019609:+	Cla.merge.2122.3,Cla.merge.2122.2	Cla.merge.2122.2,Cla.merge.2122.1,Cla97C02G031050.2,Cla.merge.2122.3
Cla97Chr02	XLOC_002634	XLOC_002634;A3:Cla97Chr02:4433156-4435042:4433156-4435108:+	Cla97C02G031570.1	Cla.merge.2155.2,Cla.merge.2155.4,Cla97C02G031570.1
Cla97Chr02	XLOC_002634	XLOC_002634;A3:Cla97Chr02:4433156-4435108:4433156-4436216:+	Cla.merge.2155.4	Cla.merge.2155.4,Cla.merge.2155.3
Cla97Chr02	Cla97C02G031590	Cla97C02G031590;A3:Cla97Chr02:4453990-4454371:4453990-4454399:+	Cla.merge.2156.1	Cla.merge.2156.1,Cla97C02G031590.2
Cla97Chr02	Cla97C02G031630	Cla97C02G031630;A3:Cla97Chr02:4496356-4496585:4496356-4496651:+	Cla.merge.2158.1,Cla.merge.2158.2,Cla.merge.2158.4,Cla97C02G031630.2	Cla97C02G031630.2,Cla.merge.2158.3,Cla.merge.2158.4,Cla.merge.2158.2,Cla.merge.2158.1
Cla97Chr02	XLOC_002649	XLOC_002649;A3:Cla97Chr02:4984530-4984615:4984530-4984941:+	Cla.merge.2176.1	Cla97C02G031960.1,Cla.merge.2176.1
Cla97Chr02	Cla97C02G032120	Cla97C02G032120;A3:Cla97Chr02:5189586-5189697:5189586-5189735:+	Cla.merge.2189.2	Cla.merge.2189.2,Cla97C02G032120.2
Cla97Chr02	Cla97C02G032690	Cla97C02G032690;A3:Cla97Chr02:5844333-5844412:5844333-5844461:+	Cla97C02G032690.2,Cla.merge.2226.2,Cla.merge.2226.3	Cla.merge.2226.3,Cla.merge.2226.4,Cla97C02G032690.2,Cla.merge.2226.2
Cla97Chr02	XLOC_002689	XLOC_002689;A3:Cla97Chr02:5927737-5927819:5927737-5928102:+	Cla97C02G032740.2,Cla.merge.2230.3,Cla.merge.2230.2,Cla.merge.2230.6	Cla.merge.2230.6,Cla97C02G032740.2,Cla.merge.2230.5,Cla.merge.2230.2,Cla.merge.2230.3
Cla97Chr02	XLOC_002689	XLOC_002689;A3:Cla97Chr02:5927737-5927819:5927737-5927947:+	Cla97C02G032740.2,Cla.merge.2230.3,Cla.merge.2230.2,Cla.merge.2230.6	Cla.merge.2230.6,Cla97C02G032740.2,Cla.merge.2230.2,Cla.merge.2230.7,Cla.merge.2230.3
Cla97Chr02	XLOC_002689	XLOC_002689;A3:Cla97Chr02:5928206-5928321:5928206-5928544:+	Cla97C02G032740.2,Cla.merge.2230.3,Cla.merge.2230.5	Cla.merge.2230.3,Cla97C02G032740.2,Cla.merge.2230.5,Cla97C02G032750.1
Cla97Chr02	XLOC_002689	XLOC_002689;A3:Cla97Chr02:5927737-5927947:5927737-5928102:+	Cla.merge.2230.7	Cla.merge.2230.7,Cla.merge.2230.5
Cla97Chr02	XLOC_002722	XLOC_002722;A3:Cla97Chr02:7033196-7035087:7033196-7035461:+	Cla.merge.2284.3	Cla.merge.2284.4,Cla.merge.2284.3,Cla.merge.2284.2
Cla97Chr02	XLOC_002722	XLOC_002722;A3:Cla97Chr02:7035605-7035692:7035605-7035792:+	Cla.merge.2284.3,Cla.merge.2284.2,Cla97C02G033520.1	Cla.merge.2284.4,Cla.merge.2284.3,Cla.merge.2284.2,Cla97C02G033520.1
Cla97Chr02	Cla97C02G033610	Cla97C02G033610;A3:Cla97Chr02:7155903-7156030:7155903-7156952:+	Cla.merge.2290.2	Cla97C02G033610.2,Cla.merge.2290.2
Cla97Chr02	Cla97C02G033810	Cla97C02G033810;A3:Cla97Chr02:7405284-7405824:7405284-7405882:+	Cla.merge.2305.1,Cla97C02G033810.2	Cla.merge.2305.2,Cla97C02G033810.2,Cla.merge.2305.1
Cla97Chr02	Cla97C02G033860	Cla97C02G033860;A3:Cla97Chr02:7449247-7450217:7449247-7450329:+	Cla97C02G033860.2	Cla97C02G033860.2,Cla.merge.2308.2
Cla97Chr02	Cla97C02G034150	Cla97C02G034150;A3:Cla97Chr02:8148991-8149043:8148991-8149073:+	Cla97C02G034150.2	Cla.merge.2321.1,Cla97C02G034150.2,Cla.merge.2321.2
Cla97Chr02	XLOC_002763	XLOC_002763;A3:Cla97Chr02:8812271-8812354:8812271-8812618:+	Cla.merge.2340.3	Cla.merge.2340.2,Cla.merge.2340.3
Cla97Chr02	XLOC_002764	XLOC_002764;A3:Cla97Chr02:8846897-8847036:8846897-8847148:+	Cla.merge.2341.2	Cla.merge.2341.2,Cla.merge.2341.1
Cla97Chr02	XLOC_002768	XLOC_002768;A3:Cla97Chr02:8953572-8953833:8953572-8953889:+	Cla97C02G034460.2	Cla.merge.2347.2,Cla.merge.2347.1,Cla97C02G034460.2,Cla.merge.2347.4
Cla97Chr02	XLOC_002770	XLOC_002770;A3:Cla97Chr02:9014532-9014623:9014532-9014701:+	Cla97C02G034510.2	Cla.merge.2350.6,Cla97C02G034510.2,Cla.merge.2350.4,Cla.merge.2350.9,Cla.merge.2350.1,Cla.merge.2350.5
Cla97Chr02	Cla97C02G035050	Cla97C02G035050;A3:Cla97Chr02:10328998-10329344:10328998-10329405:+	Cla.merge.2386.3,Cla.merge.2386.2,Cla.merge.2386.1,Cla.merge.2386.4	Cla97C02G035050.2,Cla.merge.2386.1,Cla.merge.2386.4,Cla.merge.2386.2,Cla.merge.2386.3
Cla97Chr02	Cla97C02G035050	Cla97C02G035050;A3:Cla97Chr02:10327841-10327900:10327841-10327927:+	Cla97C02G035050.2	Cla97C02G035050.2,Cla.merge.2386.1
Cla97Chr02	Cla97C02G035240	Cla97C02G035240;A3:Cla97Chr02:11178173-11178440:11178173-11178472:+	Cla.merge.2403.6	Cla.merge.2403.6,Cla97C02G035240.2
Cla97Chr02	Cla97C02G035300	Cla97C02G035300;A3:Cla97Chr02:11361781-11363136:11361781-11363170:+	Cla97C02G035300.2,Cla.merge.2407.2,Cla.merge.2407.3	Cla.merge.2407.2,Cla97C02G035300.2,Cla.merge.2407.4,Cla.merge.2407.3
Cla97Chr02	Cla97C02G035680	Cla97C02G035680;A3:Cla97Chr02:13017757-13017954:13017757-13018026:+	Cla.merge.2429.1	Cla.merge.2429.1,Cla97C02G035680.1
Cla97Chr02	Cla97C02G035730	Cla97C02G035730;A3:Cla97Chr02:13200938-13201022:13200938-13201055:+	Cla97C02G035730.2	Cla.merge.2432.2,Cla97C02G035730.2
Cla97Chr02	Cla97C02G035730	Cla97C02G035730;A3:Cla97Chr02:13205439-13205519:13205439-13205624:+	Cla97C02G035730.2,Cla.merge.2432.2,Cla.merge.2432.3	Cla.merge.2432.4,Cla.merge.2432.2,Cla97C02G035730.2,Cla.merge.2432.3
Cla97Chr02	Cla97C02G035750	Cla97C02G035750;A3:Cla97Chr02:13220306-13221505:13220306-13221585:+	Cla.merge.2433.2	Cla.merge.2433.2,Cla.merge.2433.1
Cla97Chr02	Cla97C02G035780	Cla97C02G035780;A3:Cla97Chr02:13234050-13234322:13234050-13234398:+	Cla97C02G035780.2	Cla97C02G035780.2,Cla.merge.2435.2
Cla97Chr02	Cla97C02G036110	Cla97C02G036110;A3:Cla97Chr02:15165364-15165800:15165364-15165828:+	Cla97C02G036110.1,Cla.merge.2460.4,Cla.merge.2460.3	Cla97C02G036110.1,Cla.merge.2460.2,Cla.merge.2460.4,Cla.merge.2460.3
Cla97Chr02	Cla97C02G036110	Cla97C02G036110;A3:Cla97Chr02:15165364-15165730:15165364-15165800:+	Cla.merge.2460.5	Cla.merge.2460.3,Cla97C02G036110.1,Cla.merge.2460.4,Cla.merge.2460.5
Cla97Chr02	Cla97C02G036110	Cla97C02G036110;A3:Cla97Chr02:15165364-15165730:15165364-15165828:+	Cla.merge.2460.5	Cla.merge.2460.2,Cla.merge.2460.5
Cla97Chr02	Cla97C02G036430	Cla97C02G036430;A3:Cla97Chr02:19753071-19754502:19753071-19754691:+	Cla.merge.2487.1	Cla.merge.2487.1,Cla97C02G036430.1
Cla97Chr02	Cla97C02G036440	Cla97C02G036440;A3:Cla97Chr02:20060539-20060757:20060539-20060886:+	Cla.merge.2488.1,Cla97C02G036440.2	Cla97C02G036440.2,Cla.merge.2488.1,Cla.merge.2488.2
Cla97Chr02	Cla97C02G036660	Cla97C02G036660;A3:Cla97Chr02:21266199-21266462:21266199-21266492:+	Cla.merge.2511.2	Cla97C02G036660.2,Cla.merge.2511.2
Cla97Chr02	Cla97C02G036770	Cla97C02G036770;A3:Cla97Chr02:21787440-21787527:21787440-21787559:+	Cla.merge.2519.5	Cla.merge.2519.4,Cla.merge.2519.2,Cla.merge.2519.5,Cla.merge.2519.1
Cla97Chr02	Cla97C02G036790	Cla97C02G036790;A3:Cla97Chr02:21950134-21950256:21950134-21950313:+	Cla97C02G036790.2	Cla.merge.2522.1,Cla97C02G036790.2
Cla97Chr02	Cla97C02G036850	Cla97C02G036850;A3:Cla97Chr02:22573455-22573569:22573455-22573623:+	Cla97C02G036850.2	Cla97C02G036850.2,Cla.merge.2526.1
Cla97Chr02	Cla97C02G036870	Cla97C02G036870;A3:Cla97Chr02:22620152-22620371:22620152-22620431:+	Cla97C02G036870.2	Cla97C02G036870.2,Cla.merge.2528.1
Cla97Chr02	Cla97C02G036890	Cla97C02G036890;A3:Cla97Chr02:22714641-22715186:22714641-22715228:+	Cla97C02G036890.2	Cla97C02G036890.2,Cla.merge.2530.1
Cla97Chr02	XLOC_002915	XLOC_002915;A3:Cla97Chr02:22793043-22794459:22793043-22794486:+	Cla.merge.2533.4	Cla.merge.2533.2,Cla.merge.2533.3,Cla.merge.2533.4,Cla97C02G036920.2
Cla97Chr02	Cla97C02G037260	Cla97C02G037260;A3:Cla97Chr02:24105839-24106722:24105839-24106782:+	Cla.merge.2557.1,Cla.merge.2557.2	Cla.merge.2557.2,Cla.merge.2557.1,Cla97C02G037260.2
Cla97Chr02	Cla97C02G037260	Cla97C02G037260;A3:Cla97Chr02:24102993-24105288:24102993-24105319:+	Cla.merge.2557.2	Cla.merge.2557.2,Cla.merge.2557.1
Cla97Chr02	Cla97C02G037260	Cla97C02G037260;A3:Cla97Chr02:24102993-24105257:24102993-24105319:+	Cla97C02G037260.2	Cla.merge.2557.1,Cla97C02G037260.2
Cla97Chr02	Cla97C02G037260	Cla97C02G037260;A3:Cla97Chr02:24102993-24105257:24102993-24105288:+	Cla97C02G037260.2	Cla.merge.2557.2,Cla97C02G037260.2
Cla97Chr02	Cla97C02G037360	Cla97C02G037360;A3:Cla97Chr02:24382546-24382664:24382546-24382844:+	Cla.merge.2565.2,Cla.merge.2565.1	Cla.merge.2565.1,Cla97C02G037360.2,Cla.merge.2565.2
Cla97Chr02	Cla97C02G037400	Cla97C02G037400;A3:Cla97Chr02:24453516-24454015:24453516-24454075:+	Cla97C02G037400.2	Cla.merge.2569.3,Cla97C02G037400.2
Cla97Chr02	Cla97C02G037460	Cla97C02G037460;A3:Cla97Chr02:24509392-24510582:24509392-24510630:+	Cla97C02G037460.2	Cla.merge.2574.1,Cla97C02G037460.2
Cla97Chr02	Cla97C02G037510	Cla97C02G037510;A3:Cla97Chr02:24597220-24597324:24597220-24597446:+	Cla.merge.2578.2	Cla.merge.2578.2,Cla97C02G037510.2
Cla97Chr02	Cla97C02G037560	Cla97C02G037560;A3:Cla97Chr02:24636450-24636795:24636450-24636860:+	Cla.merge.2581.2,Cla.merge.2581.1,Cla.merge.2581.6,Cla.merge.2581.4,Cla.merge.2581.3,Cla97C02G037560.2	Cla.merge.2581.5,Cla.merge.2581.2,Cla.merge.2581.4,Cla.merge.2581.3,Cla.merge.2581.1,Cla.merge.2581.6,Cla97C02G037560.2
Cla97Chr02	Cla97C02G037560	Cla97C02G037560;A3:Cla97Chr02:24637663-24638224:24637663-24638696:+	Cla.merge.2581.1,Cla.merge.2581.5,Cla.merge.2581.4	Cla.merge.2581.6,Cla.merge.2581.2,Cla.merge.2581.4,Cla.merge.2581.3,Cla.merge.2581.8,Cla.merge.2581.1,Cla.merge.2581.5
Cla97Chr02	Cla97C02G037560	Cla97C02G037560;A3:Cla97Chr02:24637663-24638224:24637663-24638627:+	Cla.merge.2581.1,Cla.merge.2581.5,Cla.merge.2581.4	Cla.merge.2581.4,Cla.merge.2581.1,Cla.merge.2581.5,Cla97C02G037560.2
Cla97Chr02	Cla97C02G037560	Cla97C02G037560;A3:Cla97Chr02:24637663-24638627:24637663-24638696:+	Cla97C02G037560.2	Cla.merge.2581.2,Cla.merge.2581.3,Cla.merge.2581.8,Cla.merge.2581.6,Cla97C02G037560.2
Cla97Chr02	Cla97C02G037560	Cla97C02G037560;A3:Cla97Chr02:24638871-24638998:24638871-24639080:+	Cla97C02G037560.2	Cla.merge.2581.2,Cla.merge.2581.4,Cla97C02G037560.2
Cla97Chr02	Cla97C02G037580	Cla97C02G037580;A3:Cla97Chr02:24692439-24692575:24692439-24692615:+	Cla.merge.2583.1,Cla.merge.2583.4	Cla.merge.2583.4,Cla.merge.2583.2,Cla.merge.2583.1
Cla97Chr02	Cla97C02G037580	Cla97C02G037580;A3:Cla97Chr02:24693483-24693574:24693483-24693655:+	Cla97C02G037580.2	Cla97C02G037580.2,Cla.merge.2583.2,Cla.merge.2583.1
Cla97Chr02	Cla97C02G037710	Cla97C02G037710;A3:Cla97Chr02:24807620-24808174:24807620-24809023:+	Cla.merge.2589.3	Cla.merge.2589.3,Cla.merge.2589.2
Cla97Chr02	Cla97C02G037740	Cla97C02G037740;A3:Cla97Chr02:24829284-24829613:24829284-24829689:+	Cla.merge.2592.3,Cla.merge.2592.1	Cla.merge.2592.2,Cla.merge.2592.3,Cla.merge.2592.1
Cla97Chr02	Cla97C02G037750	Cla97C02G037750;A3:Cla97Chr02:24834572-24834665:24834572-24834720:+	Cla97C02G037750.2	Cla.merge.2593.4,Cla97C02G037750.2
Cla97Chr02	Cla97C02G037920	Cla97C02G037920;A3:Cla97Chr02:25047594-25047664:25047594-25047703:+	Cla.merge.2602.3	Cla.merge.2602.1,Cla97C02G037920.2,Cla.merge.2602.2,Cla.merge.2602.3
Cla97Chr02	Cla97C02G037990	Cla97C02G037990;A3:Cla97Chr02:25164802-25164934:25164802-25164966:+	Cla.merge.2608.9	Cla.merge.2608.7,Cla.merge.2608.9,Cla97C02G037990.2
Cla97Chr02	Cla97C02G038200	Cla97C02G038200;A3:Cla97Chr02:25484690-25485333:25484690-25485365:+	Cla97C02G038200.1	Cla.merge.2621.2,Cla97C02G038200.1
Cla97Chr02	Cla97C02G038230	Cla97C02G038230;A3:Cla97Chr02:25530655-25530931:25530655-25531015:+	Cla.merge.2622.1,Cla.merge.2622.2,Cla97C02G038230.2	Cla.merge.2622.2,Cla.merge.2622.1,Cla.merge.2622.3,Cla97C02G038230.2
Cla97Chr02	Cla97C02G038550	Cla97C02G038550;A3:Cla97Chr02:26089584-26090526:26089584-26090554:+	Cla.merge.2645.2,Cla.merge.2645.1,Cla.merge.2645.5,Cla.merge.2645.4,Cla97C02G038550.2	Cla.merge.2645.1,Cla.merge.2645.5,Cla.merge.2645.4,Cla.merge.2645.2,Cla97C02G038550.2,Cla.merge.2645.3
Cla97Chr02	Cla97C02G038750	Cla97C02G038750;A3:Cla97Chr02:26295488-26295636:26295488-26295905:+	Cla.merge.2654.2,Cla.merge.2654.1	Cla97C02G038750.1,Cla.merge.2654.1,Cla.merge.2654.2
Cla97Chr02	Cla97C02G038850	Cla97C02G038850;A3:Cla97Chr02:26404736-26404851:26404736-26404892:+	Cla.merge.2659.1	Cla.merge.2659.1,Cla97C02G038850.1,Cla.merge.2659.2
Cla97Chr02	Cla97C02G038850	Cla97C02G038850;A3:Cla97Chr02:26409853-26409957:26409853-26410018:+	Cla.merge.2659.2	Cla.merge.2659.1,Cla97C02G038850.1,Cla.merge.2659.2
Cla97Chr02	Cla97C02G038960	Cla97C02G038960;A3:Cla97Chr02:26580516-26580762:26580516-26581935:+	Cla.merge.2665.2	Cla.merge.2665.1,Cla.merge.2665.2
Cla97Chr02	Cla97C02G038960	Cla97C02G038960;A3:Cla97Chr02:26580516-26580762:26580516-26580825:+	Cla.merge.2665.2	Cla.merge.2665.2,Cla97C02G038960.2
Cla97Chr02	Cla97C02G039050	Cla97C02G039050;A3:Cla97Chr02:26738982-26739180:26738982-26739614:+	Cla.merge.2672.2	Cla97C02G039050.2,Cla.merge.2672.2
Cla97Chr02	Cla97C02G039090	Cla97C02G039090;A3:Cla97Chr02:26770999-26771862:26770999-26771999:+	Cla.merge.2675.1	Cla97C02G039090.1,Cla.merge.2675.1
Cla97Chr02	Cla97C02G039320	Cla97C02G039320;A3:Cla97Chr02:27136375-27136681:27136375-27136892:+	Cla.merge.2692.4,Cla.merge.2692.6,Cla.merge.2692.8,Cla.merge.2692.7	Cla.merge.2692.8,Cla.merge.2692.3,Cla.merge.2692.6,Cla.merge.2692.11,Cla.merge.2692.4,Cla.merge.2692.1,Cla.merge.2692.7,Cla97C02G039320.1,Cla.merge.2692.2
Cla97Chr02	Cla97C02G039540	Cla97C02G039540;A3:Cla97Chr02:27434300-27442043:27434300-27442148:+	Cla.merge.2709.2	Cla.merge.2709.3,Cla.merge.2709.2
Cla97Chr02	Cla97C02G039900	Cla97C02G039900;A3:Cla97Chr02:27810152-27810257:27810152-27810367:+	Cla.merge.2727.2	Cla.merge.2727.2,Cla.merge.2727.1
Cla97Chr02	Cla97C02G040070	Cla97C02G040070;A3:Cla97Chr02:28020911-28021635:28020911-28021719:+	Cla97C02G040070.2	Cla97C02G040070.2,Cla.merge.2742.1
Cla97Chr02	Cla97C02G040090	Cla97C02G040090;A3:Cla97Chr02:28044171-28044532:28044171-28044583:+	Cla97C02G040090.2	Cla.merge.2744.3,Cla.merge.2744.4,Cla97C02G040090.2,Cla.merge.2744.2
Cla97Chr02	Cla97C02G040100	Cla97C02G040100;A3:Cla97Chr02:28053327-28054029:28053327-28054059:+	Cla.merge.2745.1	Cla97C02G040100.2,Cla.merge.2745.1
Cla97Chr02	Cla97C02G040100	Cla97C02G040100;A3:Cla97Chr02:28054251-28055015:28054251-28055068:+	Cla97C02G040100.2	Cla97C02G040100.2,Cla.merge.2745.1
Cla97Chr02	Cla97C02G040110	Cla97C02G040110;A3:Cla97Chr02:28064364-28064646:28064364-28064768:+	Cla.merge.2746.2	Cla.merge.2746.2,Cla97C02G040110.2
Cla97Chr02	Cla97C02G040190	Cla97C02G040190;A3:Cla97Chr02:28138993-28139047:28138993-28139098:+	Cla97C02G040190.2	Cla.merge.2753.1,Cla97C02G040190.2
Cla97Chr02	Cla97C02G040660	Cla97C02G040660;A3:Cla97Chr02:28574391-28574814:28574391-28574844:+	Cla97C02G040660.1	Cla97C02G040660.1,Cla.merge.2787.1
Cla97Chr02	Cla97C02G040920	Cla97C02G040920;A3:Cla97Chr02:28784117-28784198:28784117-28784232:+	Cla97C02G040920.2	Cla.merge.2804.1,Cla97C02G040920.2
Cla97Chr02	Cla97C02G041240	Cla97C02G041240;A3:Cla97Chr02:29080868-29080976:29080868-29081028:+	Cla97C02G041240.2	Cla97C02G041240.2,Cla.merge.2827.2
Cla97Chr02	Cla97C02G041500	Cla97C02G041500;A3:Cla97Chr02:29443081-29443326:29443081-29443847:+	Cla.merge.2843.1	Cla.merge.2843.1,Cla.merge.2843.2
Cla97Chr02	Cla97C02G041600	Cla97C02G041600;A3:Cla97Chr02:29503504-29503582:29503504-29503654:+	Cla.merge.2850.6	Cla.merge.2850.5,Cla.merge.2850.6,Cla97C02G041600.2
Cla97Chr02	Cla97C02G041600	Cla97C02G041600;A3:Cla97Chr02:29502674-29503387:29502674-29503582:+	Cla.merge.2850.4	Cla.merge.2850.4,Cla.merge.2850.8
Cla97Chr02	Cla97C02G041880	Cla97C02G041880;A3:Cla97Chr02:29736143-29736338:29736143-29736843:+	Cla.merge.2877.2	Cla.merge.2877.2,Cla.merge.2877.3
Cla97Chr02	Cla97C02G042390	Cla97C02G042390;A3:Cla97Chr02:30345269-30345467:30345269-30345497:+	Cla.merge.2908.1	Cla.merge.2908.2,Cla.merge.2908.1
Cla97Chr02	Cla97C02G042430	Cla97C02G042430;A3:Cla97Chr02:30414548-30414831:30414548-30414876:+	Cla.merge.2912.3	Cla.merge.2912.3,Cla97C02G042430.2
Cla97Chr02	Cla97C02G042760	Cla97C02G042760;A3:Cla97Chr02:30993818-30994858:30993818-30994892:+	Cla97C02G042760.1	Cla97C02G042760.1,Cla.merge.2932.1
Cla97Chr02	Cla97C02G042980	Cla97C02G042980;A3:Cla97Chr02:31242453-31243216:31242453-31243341:+	Cla.merge.2951.2	Cla.merge.2951.2,Cla97C02G042980.1,Cla.merge.2951.1
Cla97Chr02	Cla97C02G043370	Cla97C02G043370;A3:Cla97Chr02:31541751-31542285:31541751-31542320:+	Cla.merge.2975.2,Cla.merge.2975.1	Cla.merge.2975.2,Cla97C02G043370.2,Cla.merge.2975.1
Cla97Chr02	Cla97C02G043370	Cla97C02G043370;A3:Cla97Chr02:31542394-31542693:31542394-31542733:+	Cla.merge.2975.2	Cla.merge.2975.2,Cla97C02G043370.2,Cla.merge.2975.1
Cla97Chr02	Cla97C02G043530	Cla97C02G043530;A3:Cla97Chr02:31698074-31698646:31698074-31698679:+	Cla.merge.2987.3,Cla97C02G043530.2	Cla97C02G043530.2,Cla.merge.2987.1,Cla.merge.2987.3,Cla.merge.2987.2
Cla97Chr02	Cla97C02G043540	Cla97C02G043540;A3:Cla97Chr02:31707475-31707581:31707475-31707706:+	Cla97C02G043540.2	Cla.merge.2988.1,Cla97C02G043540.2
Cla97Chr02	Cla97C02G043580	Cla97C02G043580;A3:Cla97Chr02:31725924-31728118:31725924-31728200:+	Cla.merge.2989.2,Cla.merge.2989.1	Cla.merge.2989.1,Cla.merge.2989.3,Cla.merge.2989.2
Cla97Chr02	Cla97C02G043600	Cla97C02G043600;A3:Cla97Chr02:31743765-31744069:31743765-31744120:+	Cla97C02G043600.2	Cla.merge.2992.1,Cla.merge.2992.2,Cla97C02G043600.2
Cla97Chr02	XLOC_003267	XLOC_003267;A3:Cla97Chr02:32019949-32020236:32019949-32020330:+	Cla.merge.3012.3,Cla.merge.3012.5	Cla97C02G043860.2,Cla.merge.3012.4,Cla.merge.3012.3,Cla.merge.3012.6,Cla.merge.3012.5,Cla.merge.3012.1
Cla97Chr02	Cla97C02G043920	Cla97C02G043920;A3:Cla97Chr02:32091179-32092392:32091179-32092428:+	Cla.merge.3017.1	Cla97C02G043920.1,Cla.merge.3017.1
Cla97Chr02	Cla97C02G043990	Cla97C02G043990;A3:Cla97Chr02:32203751-32204064:32203751-32204098:+	Cla.merge.3024.1	Cla.merge.3024.3,Cla.merge.3024.1
Cla97Chr02	XLOC_003283	XLOC_003283;A3:Cla97Chr02:32321815-32321903:32321815-32321935:+	Cla.merge.3034.4	Cla.merge.3034.1,Cla.merge.3034.3,Cla.merge.3034.2,Cla.merge.3034.4,Cla.merge.3034.5
Cla97Chr02	Cla97C02G044620	Cla97C02G044620;A3:Cla97Chr02:32787822-32787923:32787822-32787965:+	Cla97C02G044620.2	Cla.merge.3060.3,Cla97C02G044620.2,Cla.merge.3060.4
Cla97Chr02	Cla97C02G044620	Cla97C02G044620;A3:Cla97Chr02:32783848-32784349:32783848-32784381:+	Cla.merge.3060.2	Cla.merge.3060.2,Cla97C02G044620.2
Cla97Chr02	Cla97C02G044670	Cla97C02G044670;A3:Cla97Chr02:32819894-32820289:32819894-32820342:+	Cla.merge.3064.3	Cla97C02G044670.2,Cla.merge.3064.3
Cla97Chr02	Cla97C02G044710	Cla97C02G044710;A3:Cla97Chr02:32867968-32868217:32867968-32868713:+	Cla.merge.3067.2	Cla.merge.3067.2,Cla97C02G044710.2
Cla97Chr02	Cla97C02G044850	Cla97C02G044850;A3:Cla97Chr02:32999989-33001729:32999989-33001795:+	Cla.merge.3078.3,Cla.merge.3078.5	Cla.merge.3078.3,Cla.merge.3078.5,Cla.merge.3078.2,Cla.merge.3078.7
Cla97Chr02	Cla97C02G044850	Cla97C02G044850;A3:Cla97Chr02:32999989-33001729:32999989-33002590:+	Cla.merge.3078.3	Cla.merge.3078.3,Cla.merge.3078.1
Cla97Chr02	Cla97C02G044850	Cla97C02G044850;A3:Cla97Chr02:32999989-33001795:32999989-33002590:+	Cla.merge.3078.2	Cla.merge.3078.2,Cla.merge.3078.1
Cla97Chr02	Cla97C02G044880	Cla97C02G044880;A3:Cla97Chr02:33024131-33026898:33024131-33026934:+	Cla.merge.3081.3	Cla.merge.3081.1,Cla.merge.3081.3,Cla.merge.3081.2
Cla97Chr02	Cla97C02G044890	Cla97C02G044890;A3:Cla97Chr02:33032274-33032346:33032274-33032485:+	Cla.merge.3082.1	Cla.merge.3082.1,Cla.merge.3082.2
Cla97Chr02	XLOC_003314	XLOC_003314;A3:Cla97Chr02:33120167-33120241:33120167-33120276:+	Cla.merge.3088.3	Cla.merge.3088.1,Cla.merge.3088.3,Cla.merge.3088.4,Cla.merge.3088.5,Cla97C02G044970.2
Cla97Chr02	Cla97C02G045010	Cla97C02G045010;A3:Cla97Chr02:33168099-33168179:33168099-33168239:+	Cla97C02G045010.2	Cla97C02G045010.2,Cla.merge.3091.1
Cla97Chr02	Cla97C02G045110	Cla97C02G045110;A3:Cla97Chr02:33223809-33226123:33223809-33226766:+	Cla.merge.3095.1	Cla.merge.3095.1,Cla.merge.3095.2
Cla97Chr02	Cla97C02G045140	Cla97C02G045140;A3:Cla97Chr02:33247233-33247652:33247233-33247823:+	Cla.merge.3096.1	Cla.merge.3096.1,Cla97C02G045140.2
Cla97Chr02	Cla97C02G045330	Cla97C02G045330;A3:Cla97Chr02:33382486-33383009:33382486-33383057:+	Cla97C02G045330.2	Cla.merge.3109.1,Cla97C02G045330.2,Cla.merge.3109.2
Cla97Chr02	Cla97C02G045550	Cla97C02G045550;A3:Cla97Chr02:33544866-33545453:33544866-33545642:+	Cla.merge.3126.3	Cla.merge.3126.2,Cla.merge.3126.3,Cla97C02G045550.2
Cla97Chr02	Cla97C02G045770	Cla97C02G045770;A3:Cla97Chr02:33748233-33748790:33748233-33748889:+	Cla97C02G045770.2	Cla.merge.3142.3,Cla97C02G045770.2,Cla.merge.3142.2
Cla97Chr02	Cla97C02G045920	Cla97C02G045920;A3:Cla97Chr02:33862633-33862727:33862633-33862855:+	Cla.merge.3154.1	Cla97C02G045920.2,Cla.merge.3154.1
Cla97Chr02	XLOC_003388	XLOC_003388;A3:Cla97Chr02:34311066-34311977:34311066-34312237:+	Cla.merge.3202.2,Cla.merge.3202.4,Cla.merge.3202.6,Cla97C02G046525.1	Cla.merge.3202.6,Cla.merge.3202.4,Cla.merge.3202.2,Cla.merge.3202.5,Cla97C02G046525.1
Cla97Chr02	Cla97C02G046780	Cla97C02G046780;A3:Cla97Chr02:34538433-34538884:34538433-34538887:+	Cla.merge.3218.3,Cla.merge.3218.2	Cla.merge.3218.3,Cla.merge.3218.1,Cla.merge.3218.6,Cla.merge.3218.2
Cla97Chr02	Cla97C02G047030	Cla97C02G047030;A3:Cla97Chr02:34769880-34769977:34769880-34770037:+	Cla97C02G047030.2	Cla.merge.3238.1,Cla97C02G047030.2
Cla97Chr02	Cla97C02G047390	Cla97C02G047390;A3:Cla97Chr02:35106914-35107774:35106914-35107846:+	Cla.merge.3260.2,Cla.merge.3260.1	Cla.merge.3260.1,Cla97C02G047390.2,Cla.merge.3260.2
Cla97Chr02	Cla97C02G047780	Cla97C02G047780;A3:Cla97Chr02:35385201-35385812:35385201-35385935:+	Cla.merge.3289.3,Cla.merge.3289.2	Cla.merge.3289.2,Cla.merge.3289.1,Cla.merge.3289.3
Cla97Chr02	Cla97C02G047780	Cla97C02G047780;A3:Cla97Chr02:35400448-35400700:35400448-35400778:+	Cla.merge.3289.2,Cla97C02G047780.2	Cla97C02G047780.2,Cla.merge.3289.7,Cla.merge.3289.2,Cla.merge.3289.6
Cla97Chr02	Cla97C02G047780	Cla97C02G047780;A3:Cla97Chr02:35402824-35402917:35402824-35402947:+	Cla.merge.3289.2,Cla97C02G047780.2,Cla.merge.3289.6	Cla97C02G047780.2,Cla.merge.3289.7,Cla.merge.3289.2,Cla.merge.3289.6
Cla97Chr02	Cla97C02G047820	Cla97C02G047820;A3:Cla97Chr02:35433204-35433666:35433204-35433695:+	Cla97C02G047820.2,Cla.merge.3291.4,Cla.merge.3291.3	Cla.merge.3291.3,Cla97C02G047820.2,Cla.merge.3291.5,Cla.merge.3291.4
Cla97Chr02	Cla97C02G047820	Cla97C02G047820;A3:Cla97Chr02:35431598-35432227:35431598-35432297:+	Cla.merge.3291.4	Cla.merge.3291.3,Cla97C02G047820.2,Cla.merge.3291.5,Cla.merge.3291.4
Cla97Chr02	Cla97C02G047890	Cla97C02G047890;A3:Cla97Chr02:35479320-35479404:35479320-35479855:+	Cla.merge.3294.4	Cla.merge.3294.2,Cla.merge.3294.4
Cla97Chr02	Cla97C02G047905	Cla97C02G047905;A3:Cla97Chr02:35498877-35500419:35498877-35500459:+	Cla97C02G047905.1	Cla97C02G047905.1,Cla.merge.3296.1
Cla97Chr02	Cla97C02G048000	Cla97C02G048000;A3:Cla97Chr02:35614078-35614254:35614078-35614305:+	Cla97C02G048000.2	Cla97C02G048000.2,Cla.merge.3305.1
Cla97Chr02	Cla97C02G048210	Cla97C02G048210;A3:Cla97Chr02:35807063-35807147:35807063-35807206:+	Cla.merge.3317.2	Cla.merge.3317.2,Cla.merge.3317.3
Cla97Chr02	Cla97C02G048210	Cla97C02G048210;A3:Cla97Chr02:35807063-35807135:35807063-35807147:+	Cla.merge.3317.1	Cla.merge.3317.2,Cla.merge.3317.1
Cla97Chr02	Cla97C02G048210	Cla97C02G048210;A3:Cla97Chr02:35807063-35807135:35807063-35807206:+	Cla.merge.3317.1	Cla.merge.3317.3,Cla.merge.3317.1
Cla97Chr02	Cla97C02G048230	Cla97C02G048230;A3:Cla97Chr02:35831715-35831893:35831715-35831947:+	Cla.merge.3318.5	Cla.merge.3318.4,Cla.merge.3318.5,Cla.merge.3318.3
Cla97Chr02	Cla97C02G048230	Cla97C02G048230;A3:Cla97Chr02:35831715-35831834:35831715-35831893:+	Cla97C02G048230.1	Cla.merge.3318.5,Cla97C02G048230.1
Cla97Chr02	Cla97C02G048230	Cla97C02G048230;A3:Cla97Chr02:35831715-35831834:35831715-35831947:+	Cla97C02G048230.1	Cla.merge.3318.4,Cla97C02G048230.1,Cla.merge.3318.3
Cla97Chr02	Cla97C02G048300	Cla97C02G048300;A3:Cla97Chr02:35878504-35878579:35878504-35878609:+	Cla97C02G048300.2	Cla.merge.3324.3,Cla97C02G048300.2
Cla97Chr02	XLOC_003462	XLOC_003462;A3:Cla97Chr02:35897924-35897956:35897924-35898001:+	Cla97C02G048320.2	Cla.merge.3326.5,Cla.merge.3326.4,Cla97C02G048320.2
Cla97Chr02	Cla97C02G048600	Cla97C02G048600;A3:Cla97Chr02:36176634-36176841:36176634-36176869:+	Cla.merge.3348.1,Cla.merge.3348.3	Cla.merge.3348.3,Cla.merge.3348.1,Cla97C02G048600.2
Cla97Chr02	Cla97C02G048600	Cla97C02G048600;A3:Cla97Chr02:36180511-36181976:36180511-36182018:+	Cla97C02G048600.2	Cla.merge.3348.3,Cla.merge.3348.1,Cla97C02G048600.2
Cla97Chr02	XLOC_003482	XLOC_003482;A3:Cla97Chr02:36296930-36297231:36296930-36297292:+	Cla.merge.3357.1,Cla97C02G048750.2	Cla.merge.3357.3,Cla.merge.3357.1,Cla97C02G048750.2
Cla97Chr02	Cla97C02G048800	Cla97C02G048800;A3:Cla97Chr02:36353897-36355460:36353897-36355959:+	Cla.merge.3360.4	Cla.merge.3360.4,Cla97C02G048800.2
Cla97Chr02	XLOC_003489	XLOC_003489;A3:Cla97Chr02:36458506-36458624:36458506-36458864:+	Cla.merge.3373.3	Cla.merge.3373.3,Cla.merge.3373.2
Cla97Chr02	XLOC_003494	XLOC_003494;A3:Cla97Chr02:36578887-36578985:36578887-36579045:+	Cla97C02G049090.2,Cla.merge.3383.3,Cla97C02G049080.1	Cla.merge.3383.3,Cla97C02G049090.2,Cla97C02G049080.1,Cla.merge.3383.2
Cla97Chr02	Cla97C02G049160	Cla97C02G049160;A3:Cla97Chr02:36653643-36653790:36653643-36653841:+	Cla97C02G049160.2	Cla.merge.3388.3,Cla97C02G049160.2
Cla97Chr02	Cla97C02G049160	Cla97C02G049160;A3:Cla97Chr02:36654383-36654426:36654383-36654498:+	Cla97C02G049160.2	Cla.merge.3388.3,Cla97C02G049160.2
Cla97Chr02	Cla97C02G049210	Cla97C02G049210;A3:Cla97Chr02:36685981-36686213:36685981-36686282:+	Cla97C02G049210.2	Cla97C02G049210.2,Cla.merge.3390.1
Cla97Chr02	XLOC_003501	XLOC_003501;A3:Cla97Chr02:36695546-36695649:36695546-36695655:+	Cla.merge.3392.3,Cla.merge.3392.1	Cla.merge.3392.4,Cla.merge.3392.2,Cla.merge.3392.3,Cla.merge.3392.1
Cla97Chr02	Cla97C02G049370	Cla97C02G049370;A3:Cla97Chr02:36785833-36786314:36785833-36786343:+	Cla.merge.3399.2	Cla.merge.3399.2,Cla.merge.3399.3,Cla.merge.3399.1
Cla97Chr02	Cla97C02G049760	Cla97C02G049760;A3:Cla97Chr02:37136054-37136136:37136054-37136239:+	Cla.merge.3417.4	Cla.merge.3417.2,Cla.merge.3417.1,Cla.merge.3417.4
Cla97Chr02	Cla97C02G050060	Cla97C02G050060;A3:Cla97Chr02:37366619-37366973:37366619-37367025:+	Cla.merge.3431.2	Cla.merge.3431.1,Cla.merge.3431.2,Cla97C02G050060.2
Cla97Chr02	Cla97C02G050270	Cla97C02G050270;A3:Cla97Chr02:37525375-37526137:37525375-37526818:+	Cla.merge.3445.5	Cla.merge.3445.5,Cla97C02G050270.2,Cla.merge.3445.4
Cla97Chr02	XLOC_003550	XLOC_003550;A3:Cla97Chr02:37551187-37551787:37551187-37551832:+	Cla.merge.3449.2,Cla.merge.3449.1,Cla97C02G050340.1	Cla97C02G050340.1,Cla.merge.3449.2,Cla.merge.3449.3,Cla.merge.3449.1
Cla97Chr02	Cla97C02G050400	Cla97C02G050400;A3:Cla97Chr02:37590794-37593034:37590794-37593074:+	Cla.merge.3455.3,Cla.merge.3455.2,Cla.merge.3455.1,Cla.merge.3455.5,Cla.merge.3455.6	Cla.merge.3455.2,Cla.merge.3455.3,Cla.merge.3455.1,Cla.merge.3455.4,Cla.merge.3455.5,Cla.merge.3455.6
Cla97Chr02	Cla97C02G050560	Cla97C02G050560;A3:Cla97Chr02:37689600-37690683:37689600-37691480:+	Cla.merge.3465.5	Cla.merge.3465.2,Cla.merge.3465.3,Cla.merge.3465.5
Cla97Chr02	Cla97C02G050590	Cla97C02G050590;A3:Cla97Chr02:37711473-37711856:37711473-37711931:+	Cla97C02G050590.2	Cla97C02G050590.2,Cla.merge.3467.1
Cla97Chr02	Cla97C02G050590	Cla97C02G050590;A3:Cla97Chr02:37716031-37716261:37716031-37716349:+	Cla97C02G050590.2	Cla97C02G050590.2,Cla.merge.3467.1
Cla97Chr02	Cla97C02G050620	Cla97C02G050620;A3:Cla97Chr02:37734480-37734630:37734480-37734927:+	Cla.merge.3469.1	Cla.merge.3469.1,Cla97C02G050620.2
Cla97Chr02	Cla97C02G050690	Cla97C02G050690;A3:Cla97Chr02:37792580-37792678:37792580-37792716:+	Cla97C02G050690.2	Cla.merge.3477.3,Cla97C02G050690.2,Cla.merge.3477.2
Cla97Chr02	Cla97C02G026240	Cla97C02G026240;A3:Cla97Chr02:67248-67713:67209-67713:-	Cla97C02G026240.2	Cla.merge.1817.2,Cla97C02G026240.2
Cla97Chr02	XLOC_003579	XLOC_003579;A3:Cla97Chr02:301538-301638:301507-301638:-	Cla97C02G026510.2,Cla.merge.1834.1	Cla.merge.1834.3,Cla.merge.1834.1,Cla97C02G026510.2,Cla.merge.1834.2
Cla97Chr02	XLOC_003604	XLOC_003604;A3:Cla97Chr02:839959-913264:839953-913264:-	Cla.merge.1873.6	Cla.merge.1873.6,Cla.merge.1873.8
Cla97Chr02	XLOC_003604	XLOC_003604;A3:Cla97Chr02:839989-901733:839959-901733:-	Cla.merge.1873.5	Cla.merge.1873.4,Cla.merge.1873.5
Cla97Chr02	XLOC_003604	XLOC_003604;A3:Cla97Chr02:901937-913235:901894-913235:-	Cla.merge.1873.5	Cla.merge.1873.4,Cla.merge.1873.5
Cla97Chr02	XLOC_003604	XLOC_003604;A3:Cla97Chr02:839989-901762:839953-901762:-	Cla.merge.1873.3	Cla.merge.1873.3,Cla.merge.1873.7
Cla97Chr02	XLOC_003604	XLOC_003604;A3:Cla97Chr02:901937-913264:901900-913264:-	Cla.merge.1873.3	Cla.merge.1873.3,Cla.merge.1873.7
Cla97Chr02	XLOC_003604	XLOC_003604;A3:Cla97Chr02:891314-893264:891288-893264:-	Cla.merge.1873.9	Cla.merge.1873.9,Cla.merge.1873.11
Cla97Chr02	Cla97C02G027260	Cla97C02G027260;A3:Cla97Chr02:963419-963500:963369-963500:-	Cla.merge.1883.2	Cla97C02G027260.1,Cla.merge.1883.2,Cla.merge.1883.3
Cla97Chr02	Cla97C02G027300	Cla97C02G027300;A3:Cla97Chr02:1009388-1009511:1009140-1009511:-	Cla.merge.1885.2,Cla.merge.1885.4	Cla.merge.1885.1,Cla.merge.1885.4,Cla.merge.1885.3,Cla97C02G027300.2,Cla.merge.1885.5,Cla.merge.1885.2
Cla97Chr02	Cla97C02G027300	Cla97C02G027300;A3:Cla97Chr02:1012414-1012544:1012385-1012544:-	Cla.merge.1885.2,Cla.merge.1885.1,Cla.merge.1885.4,Cla.merge.1885.3,Cla.merge.1885.5,Cla97C02G027300.2,Cla.merge.1885.7,Cla.merge.1885.9	Cla.merge.1885.14,Cla.merge.1885.1,Cla.merge.1885.4,Cla.merge.1885.9,Cla.merge.1885.7,Cla.merge.1885.3,Cla.merge.1885.10,Cla97C02G027300.2,Cla.merge.1885.5,Cla.merge.1885.2
Cla97Chr02	Cla97C02G027300	Cla97C02G027300;A3:Cla97Chr02:1020315-1020401:1020280-1020401:-	Cla97C02G027300.2	Cla.merge.1885.14,Cla.merge.1885.1,Cla.merge.1885.15,Cla.merge.1885.4,Cla.merge.1885.13,Cla.merge.1885.8,Cla.merge.1885.9,Cla.merge.1885.11,Cla.merge.1885.7,Cla.merge.1885.3,Cla.merge.1885.10,Cla97C02G027300.2,Cla.merge.1885.5,Cla.merge.1885.2
Cla97Chr02	Cla97C02G027300	Cla97C02G027300;A3:Cla97Chr02:1020561-1023128:1020463-1023128:-	Cla97C02G027300.2,Cla.merge.1885.9	Cla.merge.1885.1,Cla.merge.1885.15,Cla.merge.1885.9,Cla.merge.1885.8,Cla97C02G027300.2,Cla.merge.1885.5,Cla.merge.1885.2
Cla97Chr02	Cla97C02G027430	Cla97C02G027430;A3:Cla97Chr02:1138994-1139114:1138925-1139114:-	Cla.merge.1892.2,Cla.merge.1892.1,Cla.merge.1892.3	Cla.merge.1892.1,Cla.merge.1892.3,Cla97C02G027430.2,Cla.merge.1892.2
Cla97Chr02	Cla97C02G027650	Cla97C02G027650;A3:Cla97Chr02:1305328-1305821:1304904-1305821:-	Cla.merge.1905.2	Cla97C02G027650.2,Cla.merge.1905.2
Cla97Chr02	Cla97C02G027920	Cla97C02G027920;A3:Cla97Chr02:1498103-1498194:1497986-1498194:-	Cla.merge.1922.4,Cla.merge.1922.3,Cla.merge.1922.1,Cla97C02G027920.2	Cla.merge.1922.4,Cla.merge.1922.1,Cla.merge.1922.3,Cla97C02G027920.2,Cla.merge.1922.2
Cla97Chr02	Cla97C02G027980	Cla97C02G027980;A3:Cla97Chr02:1536878-1536960:1536765-1536960:-	Cla.merge.1925.1,Cla97C02G027980.2	Cla.merge.1925.1,Cla.merge.1925.2,Cla97C02G027980.2
Cla97Chr02	Cla97C02G028310	Cla97C02G028310;A3:Cla97Chr02:1765340-1765374:1765292-1765374:-	Cla97C02G028310.2	Cla.merge.1946.1,Cla97C02G028310.2
Cla97Chr02	Cla97C02G028710	Cla97C02G028710;A3:Cla97Chr02:2184196-2184981:2183651-2184981:-	Cla.merge.1969.2	Cla.merge.1969.2,Cla.merge.1969.1
Cla97Chr02	Cla97C02G028990	Cla97C02G028990;A3:Cla97Chr02:2359628-2360675:2359572-2360675:-	Cla97C02G028990.1	Cla97C02G028990.1,Cla.merge.1987.1
Cla97Chr02	Cla97C02G029130	Cla97C02G029130;A3:Cla97Chr02:2438011-2438258:2437376-2438258:-	Cla.merge.1992.2	Cla.merge.1992.2,Cla97C02G029130.2
Cla97Chr02	Cla97C02G029150	Cla97C02G029150;A3:Cla97Chr02:2454587-2454664:2454061-2454664:-	Cla.merge.1994.1	Cla97C02G029150.1,Cla.merge.1994.1
Cla97Chr02	XLOC_003711	XLOC_003711;A3:Cla97Chr02:2541470-2542033:2541281-2542033:-	Cla.merge.2006.1,Cla.merge.2006.2,Cla.merge.2006.4	Cla97C02G029290.2,Cla.merge.2006.1,Cla.merge.2006.4,Cla.merge.2006.2
Cla97Chr02	Cla97C02G029490	Cla97C02G029490;A3:Cla97Chr02:2667486-2667640:2667430-2667640:-	Cla.merge.2017.3	Cla.merge.2017.1,Cla.merge.2017.3,Cla97C02G029490.2
Cla97Chr02	Cla97C02G029560	Cla97C02G029560;A3:Cla97Chr02:2737466-2737817:2736997-2737817:-	Cla.merge.2023.2	Cla.merge.2023.2,Cla.merge.2023.4
Cla97Chr02	Cla97C02G029560	Cla97C02G029560;A3:Cla97Chr02:2737216-2737303:2737185-2737303:-	Cla.merge.2023.8	Cla.merge.2023.7,Cla.merge.2023.5,Cla.merge.2023.8
Cla97Chr02	Cla97C02G029770	Cla97C02G029770;A3:Cla97Chr02:2937718-2938602:2937586-2938602:-	Cla.merge.2038.1	Cla.merge.2038.1,Cla97C02G029770.2
Cla97Chr02	Cla97C02G029890	Cla97C02G029890;A3:Cla97Chr02:3024668-3024987:3024614-3024987:-	Cla.merge.2046.1,Cla.merge.2046.4	Cla.merge.2046.1,Cla97C02G029890.2,Cla.merge.2046.4
Cla97Chr02	Cla97C02G029960	Cla97C02G029960;A3:Cla97Chr02:3081686-3082469:3081642-3082469:-	Cla.merge.2053.2,Cla.merge.2053.1,Cla.merge.2053.3,Cla.merge.2053.6,Cla.merge.2053.5	Cla.merge.2053.2,Cla.merge.2053.1,Cla.merge.2053.3,Cla.merge.2053.6,Cla.merge.2053.5,Cla97C02G029960.2
Cla97Chr02	Cla97C02G029960	Cla97C02G029960;A3:Cla97Chr02:3083139-3083229:3083111-3083229:-	Cla.merge.2053.2,Cla.merge.2053.1	Cla.merge.2053.1,Cla97C02G029960.2,Cla.merge.2053.2
Cla97Chr02	Cla97C02G029960	Cla97C02G029960;A3:Cla97Chr02:3084843-3084924:3084812-3084924:-	Cla.merge.2053.2,Cla.merge.2053.1,Cla.merge.2053.3,Cla97C02G029960.2	Cla.merge.2053.2,Cla.merge.2053.1,Cla.merge.2053.3,Cla.merge.2053.6,Cla.merge.2053.5,Cla97C02G029960.2
Cla97Chr02	Cla97C02G029960	Cla97C02G029960;A3:Cla97Chr02:3085022-3085910:3084992-3085910:-	Cla.merge.2053.2,Cla97C02G029960.2	Cla.merge.2053.2,Cla.merge.2053.1,Cla.merge.2053.3,Cla.merge.2053.6,Cla.merge.2053.5,Cla97C02G029960.2
Cla97Chr02	Cla97C02G029990	Cla97C02G029990;A3:Cla97Chr02:3107830-3108515:3107767-3108515:-	Cla97C02G029990.2	Cla.merge.2056.2,Cla97C02G029990.2,Cla.merge.2056.1
Cla97Chr02	Cla97C02G030700	Cla97C02G030700;A3:Cla97Chr02:3668117-3668195:3668072-3668195:-	Cla97C02G030700.2	Cla97C02G030700.2,Cla.merge.2095.1
Cla97Chr02	Cla97C02G030860	Cla97C02G030860;A3:Cla97Chr02:3839101-3839360:3838435-3839360:-	Cla.merge.2106.3	Cla.merge.2106.1,Cla.merge.2106.3
Cla97Chr02	Cla97C02G031080	Cla97C02G031080;A3:Cla97Chr02:4046362-4047384:4046318-4047384:-	Cla97C02G031080.1	Cla.merge.2123.2,Cla97C02G031080.1
Cla97Chr02	XLOC_003814	XLOC_003814;A3:Cla97Chr02:4316863-4317444:4316129-4317444:-	Cla.merge.2145.3	Cla.merge.2145.4,Cla.merge.2145.3
Cla97Chr02	XLOC_003828	XLOC_003828;A3:Cla97Chr02:4618481-4618939:4618375-4618939:-	Cla.merge.2168.1,Cla.merge.2168.4	Cla.merge.2168.5,Cla.merge.2168.1,Cla.merge.2168.4
Cla97Chr02	XLOC_003828	XLOC_003828;A3:Cla97Chr02:4618659-4618801:4618481-4618801:-	Cla97C02G031760.2,Cla.merge.2168.6	Cla97C02G031760.2,Cla.merge.2168.3,Cla.merge.2168.6
Cla97Chr02	Cla97C02G031850	Cla97C02G031850;A3:Cla97Chr02:4736907-4737026:4736875-4737026:-	Cla97C02G031850.2	Cla97C02G031850.2,Cla.merge.2171.1
Cla97Chr02	Cla97C02G032030	Cla97C02G032030;A3:Cla97Chr02:5055940-5056028:5055846-5056028:-	Cla97C02G032030.2,Cla.merge.2182.1	Cla.merge.2182.1,Cla.merge.2182.2,Cla97C02G032030.2
Cla97Chr02	Cla97C02G032280	Cla97C02G032280;A3:Cla97Chr02:5326017-5326101:5325957-5326101:-	Cla.merge.2196.1	Cla.merge.2196.1,Cla97C02G032280.2
Cla97Chr02	Cla97C02G032370	Cla97C02G032370;A3:Cla97Chr02:5434736-5435012:5434107-5435012:-	Cla.merge.2203.1	Cla97C02G032370.2,Cla.merge.2203.1
Cla97Chr02	Cla97C02G032370	Cla97C02G032370;A3:Cla97Chr02:5441753-5441875:5441719-5441875:-	Cla.merge.2203.1	Cla97C02G032370.2,Cla.merge.2203.1
Cla97Chr02	Cla97C02G032540	Cla97C02G032540;A3:Cla97Chr02:5649451-5650346:5649391-5650346:-	Cla97C02G032540.2	Cla.merge.2218.1,Cla.merge.2218.2,Cla.merge.2218.4,Cla97C02G032540.2
Cla97Chr02	Cla97C02G032650	Cla97C02G032650;A3:Cla97Chr02:5770334-5770369:5770292-5770369:-	Cla97C02G032650.2	Cla97C02G032650.2,Cla.merge.2224.1
Cla97Chr02	Cla97C02G032710	Cla97C02G032710;A3:Cla97Chr02:5879042-5880117:5878996-5880117:-	Cla97C02G032710.1	Cla.merge.2228.1,Cla97C02G032710.1
Cla97Chr02	Cla97C02G033220	Cla97C02G033220;A3:Cla97Chr02:6602088-6602582:6602055-6602582:-	Cla.merge.2268.4	Cla97C02G033220.2,Cla.merge.2268.4
Cla97Chr02	XLOC_003898	XLOC_003898;A3:Cla97Chr02:6645090-6645186:6645027-6645186:-	Cla.merge.2270.1	Cla.merge.2270.3,Cla.merge.2270.1
Cla97Chr02	Cla97C02G033380	Cla97C02G033380;A3:Cla97Chr02:6898764-6899295:6898679-6899295:-	Cla.merge.2278.2	Cla97C02G033380.2,Cla.merge.2278.2,Cla.merge.2278.1
Cla97Chr02	Cla97C02G033990	Cla97C02G033990;A3:Cla97Chr02:7718919-7719126:7718733-7719126:-	Cla.merge.2317.2	Cla.merge.2317.2,Cla97C02G033990.2
Cla97Chr02	Cla97C02G034160	Cla97C02G034160;A3:Cla97Chr02:8173122-8173177:8173002-8173177:-	Cla97C02G034160.2	Cla97C02G034160.2,Cla.merge.2322.1
Cla97Chr02	Cla97C02G034160	Cla97C02G034160;A3:Cla97Chr02:8174676-8174730:8174631-8174730:-	Cla97C02G034160.2	Cla97C02G034160.2,Cla.merge.2322.1
Cla97Chr02	Cla97C02G034530	Cla97C02G034530;A3:Cla97Chr02:9046788-9046926:9046723-9046926:-	Cla.merge.2353.1	Cla97C02G034530.2,Cla.merge.2353.1
Cla97Chr02	Cla97C02G034830	Cla97C02G034830;A3:Cla97Chr02:9814153-9815558:9814099-9815558:-	Cla97C02G034830.2	Cla97C02G034830.2,Cla.merge.2372.2
Cla97Chr02	Cla97C02G035070	Cla97C02G035070;A3:Cla97Chr02:10386758-10386812:10386668-10386812:-	Cla97C02G035070.2	Cla.merge.2389.1,Cla97C02G035070.2
Cla97Chr02	XLOC_004003	XLOC_004003;A3:Cla97Chr02:10847145-10848330:10847106-10848330:-	Cla97C02G035160.2	Cla97C02G035160.2,Cla.merge.2395.5
Cla97Chr02	XLOC_004018	XLOC_004018;A3:Cla97Chr02:11962179-11962332:11962002-11962332:-	Cla.merge.2423.4	Cla.merge.2423.1,Cla.merge.2423.4,Cla.merge.2423.2
Cla97Chr02	XLOC_004018	XLOC_004018;A3:Cla97Chr02:11962179-11962332:11962015-11962332:-	Cla.merge.2423.4	Cla.merge.2423.4,Cla97C02G035550.2
Cla97Chr02	XLOC_004018	XLOC_004018;A3:Cla97Chr02:11962015-11962332:11962002-11962332:-	Cla97C02G035550.2	Cla.merge.2423.1,Cla97C02G035550.2,Cla.merge.2423.2
Cla97Chr02	Cla97C02G035690	Cla97C02G035690;A3:Cla97Chr02:13025480-13026253:13025383-13026253:-	Cla.merge.2430.2	Cla97C02G035690.2,Cla.merge.2430.2,Cla.merge.2430.1
Cla97Chr02	Cla97C02G035800	Cla97C02G035800;A3:Cla97Chr02:13328709-13328809:13328657-13328809:-	Cla.merge.2436.4	Cla.merge.2436.7,Cla.merge.2436.4
Cla97Chr02	XLOC_004034	XLOC_004034;A3:Cla97Chr02:13770080-13770367:13770002-13770367:-	Cla97C02G035870.2	Cla.merge.2442.1,Cla97C02G035870.2
Cla97Chr02	Cla97C02G035960	Cla97C02G035960;A3:Cla97Chr02:14270224-14270506:14270162-14270506:-	Cla.merge.2446.3,Cla.merge.2446.2,Cla.merge.2446.1,Cla97C02G035960.1	Cla.merge.2446.2,Cla.merge.2446.3,Cla.merge.2446.1,Cla97C02G035960.1,Cla.merge.2446.4
Cla97Chr02	Cla97C02G035960	Cla97C02G035960;A3:Cla97Chr02:14268632-14268729:14268596-14268729:-	Cla.merge.2446.4,Cla.merge.2446.2,Cla.merge.2446.1,Cla97C02G035960.1	Cla.merge.2446.2,Cla.merge.2446.3,Cla.merge.2446.1,Cla97C02G035960.1,Cla.merge.2446.4
Cla97Chr02	Cla97C02G035960	Cla97C02G035960;A3:Cla97Chr02:14270688-14270804:14270608-14270804:-	Cla.merge.2446.4,Cla.merge.2446.2	Cla.merge.2446.2,Cla.merge.2446.4,Cla97C02G035960.1
Cla97Chr02	Cla97C02G035980	Cla97C02G035980;A3:Cla97Chr02:14276522-14278375:14275910-14278375:-	Cla.merge.2448.1	Cla.merge.2448.2,Cla.merge.2448.1
Cla97Chr02	XLOC_004048	XLOC_004048;A3:Cla97Chr02:14837303-14842026:14836970-14842026:-	Cla.merge.2456.1	Cla.merge.2456.2,Cla.merge.2456.1
Cla97Chr02	Cla97C02G036520	Cla97C02G036520;A3:Cla97Chr02:20400362-20400686:20400305-20400686:-	Cla.merge.2496.3	Cla.merge.2496.3,Cla.merge.2496.2
Cla97Chr02	Cla97C02G036520	Cla97C02G036520;A3:Cla97Chr02:20400362-20400686:20400332-20400686:-	Cla.merge.2496.3	Cla.merge.2496.3,Cla.merge.2496.1
Cla97Chr02	Cla97C02G036520	Cla97C02G036520;A3:Cla97Chr02:20400332-20400686:20400305-20400686:-	Cla.merge.2496.1	Cla.merge.2496.1,Cla.merge.2496.2
Cla97Chr02	Cla97C02G036560	Cla97C02G036560;A3:Cla97Chr02:20615891-20615994:20615836-20615994:-	Cla97C02G036560.2	Cla97C02G036560.2,Cla.merge.2500.1
Cla97Chr02	XLOC_004078	XLOC_004078;A3:Cla97Chr02:21426459-21427091:21426426-21427091:-	Cla97C02G036700.2	Cla.merge.2513.6,Cla.merge.2513.8,Cla.merge.2513.7,Cla.merge.2513.4,Cla97C02G036700.2,Cla.merge.2513.5,Cla.merge.2513.3,Cla.merge.2513.2
Cla97Chr02	Cla97C02G036710	Cla97C02G036710;A3:Cla97Chr02:21501179-21501259:21500871-21501259:-	Cla.merge.2515.2	Cla.merge.2515.2,Cla.merge.2515.1
Cla97Chr02	Cla97C02G037280	Cla97C02G037280;A3:Cla97Chr02:24115312-24117804:24115306-24117804:-	Cla.merge.2558.1	Cla.merge.2558.1,Cla.merge.2558.2
Cla97Chr02	Cla97C02G037730	Cla97C02G037730;A3:Cla97Chr02:24821541-24822642:24821508-24822642:-	Cla97C02G037730.2	Cla.merge.2591.1,Cla97C02G037730.2
Cla97Chr02	Cla97C02G039110	Cla97C02G039110;A3:Cla97Chr02:26807925-26808448:26807880-26808448:-	Cla97C02G039110.2	Cla.merge.2677.1,Cla97C02G039110.2,Cla.merge.2677.3
Cla97Chr02	Cla97C02G039140	Cla97C02G039140;A3:Cla97Chr02:26855225-26855270:26855165-26855270:-	Cla97C02G039140.2	Cla97C02G039140.2,Cla.merge.2679.2
Cla97Chr02	Cla97C02G039260	Cla97C02G039260;A3:Cla97Chr02:27068940-27069644:27068899-27069644:-	Cla.merge.2686.1,Cla97C02G039260.2,Cla.merge.2686.5	Cla97C02G039260.2,Cla.merge.2686.5,Cla.merge.2686.6,Cla.merge.2686.1
Cla97Chr02	Cla97C02G039310	Cla97C02G039310;A3:Cla97Chr02:27118021-27118350:27117943-27118350:-	Cla97C02G039310.2	Cla97C02G039310.2,Cla.merge.2691.6,Cla.merge.2691.4,Cla.merge.2691.3,Cla.merge.2691.5,Cla.merge.2691.2,Cla.merge.2691.1
Cla97Chr02	Cla97C02G039330	Cla97C02G039330;A3:Cla97Chr02:27144284-27144369:27143935-27144369:-	Cla.merge.2693.1	Cla.merge.2693.1,Cla.merge.2693.2,Cla97C02G039330.1
Cla97Chr02	XLOC_004203	XLOC_004203;A3:Cla97Chr02:27156758-27157939:27156755-27157939:-	Cla.merge.2694.3	Cla.merge.2694.3,Cla.merge.2694.2
Cla97Chr02	Cla97C02G039570	Cla97C02G039570;A3:Cla97Chr02:27476903-27477490:27476870-27477490:-	Cla97C02G039570.2	Cla97C02G039570.2,Cla.merge.2711.1
Cla97Chr02	XLOC_004228	XLOC_004228;A3:Cla97Chr02:27867946-27869182:27867852-27869182:-	Cla.merge.2732.4	Cla.merge.2732.3,Cla.merge.2732.4
Cla97Chr02	Cla97C02G040060	Cla97C02G040060;A3:Cla97Chr02:27978711-27978812:27978660-27978812:-	Cla97C02G040060.2	Cla.merge.2740.1,Cla97C02G040060.2
Cla97Chr02	Cla97C02G040210	Cla97C02G040210;A3:Cla97Chr02:28152684-28152997:28152657-28152997:-	Cla97C02G040210.2	Cla.merge.2755.1,Cla97C02G040210.2
Cla97Chr02	Cla97C02G040220	Cla97C02G040220;A3:Cla97Chr02:28164754-28165722:28164719-28165722:-	Cla.merge.2756.1	Cla.merge.2756.1,Cla.merge.2756.3
Cla97Chr02	Cla97C02G040390	Cla97C02G040390;A3:Cla97Chr02:28359992-28360373:28359926-28360373:-	Cla.merge.2769.2,Cla.merge.2769.6	Cla.merge.2769.4,Cla.merge.2769.6,Cla.merge.2769.2
Cla97Chr02	Cla97C02G040390	Cla97C02G040390;A3:Cla97Chr02:28359992-28360748:28359926-28360748:-	Cla.merge.2769.3	Cla.merge.2769.3,Cla.merge.2769.5
Cla97Chr02	Cla97C02G040390	Cla97C02G040390;A3:Cla97Chr02:28360024-28360373:28359992-28360373:-	Cla97C02G040390.1	Cla97C02G040390.1,Cla.merge.2769.6,Cla.merge.2769.2
Cla97Chr02	Cla97C02G040390	Cla97C02G040390;A3:Cla97Chr02:28360024-28360373:28359926-28360373:-	Cla97C02G040390.1	Cla.merge.2769.4,Cla97C02G040390.1
Cla97Chr02	Cla97C02G041180	Cla97C02G041180;A3:Cla97Chr02:29012645-29012741:29012619-29012741:-	Cla97C02G041180.2	Cla97C02G041180.2,Cla.merge.2821.1
Cla97Chr02	XLOC_004282	XLOC_004282;A3:Cla97Chr02:29032267-29033642:29032215-29033642:-	Cla97C02G041185.1,Cla.merge.2822.1	Cla97C02G041185.1,Cla.merge.2822.4,Cla.merge.2822.1
Cla97Chr02	XLOC_004282	XLOC_004282;A3:Cla97Chr02:29032398-29033642:29032267-29033642:-	Cla.merge.2822.3	Cla97C02G041185.1,Cla.merge.2822.3,Cla.merge.2822.1
Cla97Chr02	XLOC_004282	XLOC_004282;A3:Cla97Chr02:29032398-29033642:29032215-29033642:-	Cla.merge.2822.3	Cla.merge.2822.3,Cla.merge.2822.4
Cla97Chr02	XLOC_004282	XLOC_004282;A3:Cla97Chr02:29039146-29039734:29039077-29039734:-	Cla97C02G041200.2	Cla97C02G041200.2,Cla.merge.2822.4,Cla.merge.2822.1,Cla.merge.2822.6,Cla.merge.2822.3
Cla97Chr02	Cla97C02G041290	Cla97C02G041290;A3:Cla97Chr02:29145283-29146193:29145231-29146193:-	Cla.merge.2834.2	Cla97C02G041290.2,Cla.merge.2834.2
Cla97Chr02	Cla97C02G041610	Cla97C02G041610;A3:Cla97Chr02:29516518-29516663:29516458-29516663:-	Cla97C02G041610.2	Cla97C02G041610.2,Cla.merge.2852.1
Cla97Chr02	Cla97C02G041710	Cla97C02G041710;A3:Cla97Chr02:29573452-29573534:29573369-29573534:-	Cla.merge.2861.2	Cla.merge.2861.2,Cla.merge.2861.1,Cla97C02G041710.2
Cla97Chr02	Cla97C02G041730	Cla97C02G041730;A3:Cla97Chr02:29587793-29587880:29587733-29587880:-	Cla97C02G041730.2	Cla.merge.2863.2,Cla97C02G041730.2
Cla97Chr02	Cla97C02G041790	Cla97C02G041790;A3:Cla97Chr02:29680799-29680985:29680253-29680985:-	Cla.merge.2868.6	Cla97C02G041790.2,Cla.merge.2868.6
Cla97Chr02	Cla97C02G042060	Cla97C02G042060;A3:Cla97Chr02:29913759-29914302:29913675-29914302:-	Cla97C02G042060.2,Cla.merge.2886.2,Cla.merge.2886.3	Cla.merge.2886.4,Cla.merge.2886.3,Cla.merge.2886.2,Cla97C02G042060.2
Cla97Chr02	Cla97C02G042240	Cla97C02G042240;A3:Cla97Chr02:30169994-30170701:30169945-30170701:-	Cla.merge.2897.4	Cla.merge.2897.1,Cla.merge.2897.4
Cla97Chr02	Cla97C02G042330	Cla97C02G042330;A3:Cla97Chr02:30252308-30252810:30252148-30252810:-	Cla.merge.2904.3	Cla.merge.2904.5,Cla.merge.2904.3,Cla.merge.2904.2,Cla97C02G042330.2
Cla97Chr02	Cla97C02G042490	Cla97C02G042490;A3:Cla97Chr02:30452975-30453539:30452927-30453539:-	Cla97C02G042490.2	Cla97C02G042490.2,Cla.merge.2913.1
Cla97Chr02	Cla97C02G042590	Cla97C02G042590;A3:Cla97Chr02:30504876-30505549:30504769-30505549:-	Cla.merge.2920.1,Cla97C02G042590.2	Cla.merge.2920.1,Cla.merge.2920.2,Cla97C02G042590.2
Cla97Chr02	Cla97C02G042690	Cla97C02G042690;A3:Cla97Chr02:30934500-30935708:30934461-30935708:-	Cla97C02G042690.2	Cla97C02G042690.2,Cla.merge.2926.1,Cla.merge.2926.3
Cla97Chr02	Cla97C02G042690	Cla97C02G042690;A3:Cla97Chr02:30931066-30931197:30930943-30931197:-	Cla.merge.2926.3	Cla.merge.2926.1,Cla.merge.2926.3,Cla97C02G042690.2
Cla97Chr02	Cla97C02G043130	Cla97C02G043130;A3:Cla97Chr02:31313048-31313302:31312762-31313302:-	Cla.merge.2961.1	Cla.merge.2961.1,Cla.merge.2961.2
Cla97Chr02	Cla97C02G043620	Cla97C02G043620;A3:Cla97Chr02:31781431-31782316:31781400-31782316:-	Cla.merge.2993.3,Cla.merge.2993.4,Cla.merge.2993.2,Cla.merge.2993.1,Cla.merge.2993.6,Cla.merge.2993.5,Cla.merge.2993.7,Cla97C02G043620.2	Cla.merge.2993.4,Cla97C02G043620.2,Cla.merge.2993.8,Cla.merge.2993.5,Cla.merge.2993.3,Cla.merge.2993.7,Cla.merge.2993.6,Cla.merge.2993.2,Cla.merge.2993.1
Cla97Chr02	Cla97C02G043620	Cla97C02G043620;A3:Cla97Chr02:31783195-31783728:31783141-31783728:-	Cla.merge.2993.3,Cla.merge.2993.2,Cla.merge.2993.1,Cla.merge.2993.5,Cla.merge.2993.8	Cla.merge.2993.4,Cla.merge.2993.8,Cla.merge.2993.5,Cla.merge.2993.3,Cla.merge.2993.6,Cla.merge.2993.2,Cla.merge.2993.1
Cla97Chr02	Cla97C02G043620	Cla97C02G043620;A3:Cla97Chr02:31783195-31783728:31783008-31783728:-	Cla.merge.2993.3,Cla.merge.2993.2,Cla.merge.2993.1,Cla.merge.2993.5,Cla.merge.2993.8	Cla.merge.2993.8,Cla97C02G043620.2,Cla.merge.2993.5,Cla.merge.2993.3,Cla.merge.2993.2,Cla.merge.2993.1
Cla97Chr02	Cla97C02G043620	Cla97C02G043620;A3:Cla97Chr02:31780400-31780573:31780352-31780573:-	Cla.merge.2993.4,Cla.merge.2993.1,Cla.merge.2993.5,Cla.merge.2993.7,Cla97C02G043620.2	Cla.merge.2993.4,Cla97C02G043620.2,Cla.merge.2993.8,Cla.merge.2993.5,Cla.merge.2993.3,Cla.merge.2993.7,Cla.merge.2993.1
Cla97Chr02	Cla97C02G043620	Cla97C02G043620;A3:Cla97Chr02:31783141-31783728:31783008-31783728:-	Cla.merge.2993.4,Cla.merge.2993.6	Cla97C02G043620.2,Cla.merge.2993.6,Cla.merge.2993.4
Cla97Chr02	XLOC_004395	XLOC_004395;A3:Cla97Chr02:31924411-31928942:31924360-31928942:-	Cla.merge.3005.3,Cla.merge.3005.5	Cla.merge.3005.3,Cla.merge.3005.5,Cla.merge.3005.4
Cla97Chr02	Cla97C02G043880	Cla97C02G043880;A3:Cla97Chr02:32035667-32036139:32034438-32036139:-	Cla.merge.3013.1	Cla97C02G043880.1,Cla.merge.3013.1
Cla97Chr02	Cla97C02G044040	Cla97C02G044040;A3:Cla97Chr02:32236805-32237029:32236652-32237029:-	Cla.merge.3026.2	Cla97C02G044040.2,Cla.merge.3026.2
Cla97Chr02	Cla97C02G044070	Cla97C02G044070;A3:Cla97Chr02:32256144-32256269:32256103-32256269:-	Cla97C02G044070.2,Cla.merge.3028.2	Cla.merge.3028.2,Cla97C02G044070.2,Cla.merge.3028.3,Cla.merge.3028.4
Cla97Chr02	Cla97C02G044330	Cla97C02G044330;A3:Cla97Chr02:32507900-32508780:32507704-32508780:-	Cla.merge.3047.5	Cla.merge.3047.3,Cla.merge.3047.5
Cla97Chr02	XLOC_004423	XLOC_004423;A3:Cla97Chr02:32619879-32630396:32619848-32630396:-	Cla.merge.3050.1,Cla.merge.3050.7,Cla.merge.3050.6	Cla.merge.3050.6,Cla.merge.3050.8,Cla.merge.3050.7,Cla.merge.3050.1,Cla.merge.3050.9
Cla97Chr02	XLOC_004423	XLOC_004423;A3:Cla97Chr02:32613836-32613958:32613788-32613958:-	Cla.merge.3050.3,Cla.merge.3050.5,Cla.merge.3050.4	Cla.merge.3050.4,Cla.merge.3050.5,Cla.merge.3050.3,Cla.merge.3050.1,Cla97C02G044450.2
Cla97Chr02	XLOC_004426	XLOC_004426;A3:Cla97Chr02:32727656-32728579:32727627-32728579:-	Cla97C02G044550.2	Cla97C02G044550.2,Cla.merge.3055.3
Cla97Chr02	Cla97C02G044590	Cla97C02G044590;A3:Cla97Chr02:32760088-32760391:32759898-32760391:-	Cla.merge.3058.2,Cla.merge.3058.1	Cla97C02G044590.2,Cla.merge.3058.1,Cla.merge.3058.2
Cla97Chr02	Cla97C02G044590	Cla97C02G044590;A3:Cla97Chr02:32768898-32769567:32768868-32769567:-	Cla97C02G044590.2	Cla97C02G044590.2,Cla.merge.3058.1,Cla.merge.3058.2
Cla97Chr02	Cla97C02G044640	Cla97C02G044640;A3:Cla97Chr02:32792307-32793071:32792301-32793071:-	Cla.merge.3061.1	Cla.merge.3061.2,Cla.merge.3061.1
Cla97Chr02	XLOC_004440	XLOC_004440;A3:Cla97Chr02:33052703-33053925:33052616-33053925:-	Cla.merge.3083.4,Cla.merge.3083.3	Cla.merge.3083.3,Cla.merge.3083.4,Cla97C02G044900.2
Cla97Chr02	Cla97C02G045350	Cla97C02G045350;A3:Cla97Chr02:33409366-33409506:33409143-33409506:-	Cla.merge.3111.2	Cla.merge.3111.2,Cla.merge.3111.1
Cla97Chr02	Cla97C02G045460	Cla97C02G045460;A3:Cla97Chr02:33504110-33504169:33503879-33504169:-	Cla97C02G045460.2	Cla97C02G045460.2,Cla.merge.3120.2
Cla97Chr02	Cla97C02G045560	Cla97C02G045560;A3:Cla97Chr02:33551511-33551721:33551478-33551721:-	Cla97C02G045560.2	Cla97C02G045560.2,Cla.merge.3127.3,Cla.merge.3127.1
Cla97Chr02	Cla97C02G045600	Cla97C02G045600;A3:Cla97Chr02:33614775-33614969:33614664-33614969:-	Cla97C02G045600.2	Cla.merge.3129.3,Cla97C02G045600.2
Cla97Chr02	Cla97C02G045710	Cla97C02G045710;A3:Cla97Chr02:33680548-33680634:33680516-33680634:-	Cla.merge.3136.1	Cla.merge.3136.1,Cla97C02G045710.2
Cla97Chr02	Cla97C02G045790	Cla97C02G045790;A3:Cla97Chr02:33775258-33775365:33775197-33775365:-	Cla.merge.3144.1,Cla.merge.3144.5,Cla97C02G045790.2	Cla.merge.3144.2,Cla.merge.3144.5,Cla97C02G045790.2,Cla.merge.3144.3,Cla.merge.3144.1
Cla97Chr02	Cla97C02G045810	Cla97C02G045810;A3:Cla97Chr02:33787226-33787253:33787136-33787253:-	Cla97C02G045810.2	Cla.merge.3146.2,Cla97C02G045810.2
Cla97Chr02	Cla97C02G045880	Cla97C02G045880;A3:Cla97Chr02:33838639-33838736:33838603-33838736:-	Cla97C02G045880.2	Cla.merge.3152.2,Cla.merge.3152.1,Cla97C02G045880.2
Cla97Chr02	Cla97C02G046420	Cla97C02G046420;A3:Cla97Chr02:34242383-34242540:34242248-34242540:-	Cla.merge.3199.2,Cla.merge.3199.5	Cla.merge.3199.2,Cla.merge.3199.5,Cla.merge.3199.1
Cla97Chr02	Cla97C02G046560	Cla97C02G046560;A3:Cla97Chr02:34334122-34334329:34334078-34334329:-	Cla.merge.3204.1,Cla97C02G046560.2	Cla.merge.3204.1,Cla97C02G046560.2,Cla.merge.3204.2
Cla97Chr02	Cla97C02G046720	Cla97C02G046720;A3:Cla97Chr02:34472318-34472388:34472289-34472388:-	Cla97C02G046720.2	Cla97C02G046720.2,Cla.merge.3214.1
Cla97Chr02	Cla97C02G046760	Cla97C02G046760;A3:Cla97Chr02:34510506-34510599:34510489-34510599:-	Cla.merge.3217.4	Cla.merge.3217.4,Cla.merge.3217.2
Cla97Chr02	Cla97C02G046790	Cla97C02G046790;A3:Cla97Chr02:34556103-34556194:34556070-34556194:-	Cla97C02G046790.2	Cla.merge.3219.2,Cla97C02G046790.2,Cla.merge.3219.1,Cla.merge.3219.3
Cla97Chr02	Cla97C02G046870	Cla97C02G046870;A3:Cla97Chr02:34624220-34624307:34624192-34624307:-	Cla.merge.3224.3,Cla.merge.3224.2,Cla.merge.3224.1	Cla.merge.3224.3,Cla.merge.3224.1,Cla97C02G046870.2,Cla.merge.3224.2
Cla97Chr02	Cla97C02G046870	Cla97C02G046870;A3:Cla97Chr02:34624987-34625073:34624950-34625073:-	Cla.merge.3224.1,Cla97C02G046870.2	Cla.merge.3224.1,Cla97C02G046870.2,Cla.merge.3224.2
Cla97Chr02	XLOC_004535	XLOC_004535;A3:Cla97Chr02:34664755-34665277:34664507-34665277:-	Cla.merge.3226.7,Cla.merge.3226.8	Cla.merge.3226.7,Cla.merge.3226.5,Cla.merge.3226.8,Cla.merge.3226.6
Cla97Chr02	Cla97C02G047260	Cla97C02G047260;A3:Cla97Chr02:34961242-34961262:34961173-34961262:-	Cla97C02G047260.2	Cla97C02G047260.2,Cla.merge.3253.1
Cla97Chr02	Cla97C02G047310	Cla97C02G047310;A3:Cla97Chr02:35027230-35027319:35027176-35027319:-	Cla97C02G047310.2	Cla.merge.3255.1,Cla97C02G047310.2
Cla97Chr02	Cla97C02G047570	Cla97C02G047570;A3:Cla97Chr02:35237272-35237509:35237173-35237509:-	Cla.merge.3272.1	Cla.merge.3272.1,Cla97C02G047570.1
Cla97Chr02	Cla97C02G047630	Cla97C02G047630;A3:Cla97Chr02:35282478-35282691:35282383-35282691:-	Cla.merge.3277.3,Cla.merge.3277.1,Cla97C02G047630.2	Cla97C02G047630.2,Cla.merge.3277.2,Cla.merge.3277.1,Cla.merge.3277.3
Cla97Chr02	XLOC_004575	XLOC_004575;A3:Cla97Chr02:35358645-35358743:35358615-35358743:-	Cla97C02G047730.2	Cla.merge.3286.1,Cla97C02G047730.2
Cla97Chr02	Cla97C02G048790	Cla97C02G048790;A3:Cla97Chr02:36338606-36338837:36338564-36338837:-	Cla97C02G048790.2	Cla97C02G048790.2,Cla.merge.3359.1
Cla97Chr02	XLOC_004620	XLOC_004620;A3:Cla97Chr02:36388882-36388995:36388789-36388995:-	Cla.merge.3364.3	Cla.merge.3364.3,Cla.merge.3364.1,Cla.merge.3364.4
Cla97Chr02	Cla97C02G049040	Cla97C02G049040;A3:Cla97Chr02:36548876-36549717:36548794-36549717:-	Cla.merge.3381.1	Cla.merge.3381.1,Cla97C02G049040.2
Cla97Chr02	Cla97C02G049040	Cla97C02G049040;A3:Cla97Chr02:36548392-36548592:36548365-36548592:-	Cla97C02G049040.2	Cla.merge.3381.1,Cla97C02G049040.2
Cla97Chr02	XLOC_004631	XLOC_004631;A3:Cla97Chr02:36574211-36575093:36574157-36575093:-	Cla.merge.3382.2	Cla.merge.3382.1,Cla.merge.3382.2
Cla97Chr02	Cla97C02G049190	Cla97C02G049190;A3:Cla97Chr02:36662313-36662393:36662311-36662393:-	Cla.merge.3389.2	Cla.merge.3389.2,Cla.merge.3389.1
Cla97Chr02	Cla97C02G049330	Cla97C02G049330;A3:Cla97Chr02:36748818-36748920:36748729-36748920:-	Cla.merge.3397.3	Cla97C02G049330.2,Cla.merge.3397.2,Cla.merge.3397.1,Cla.merge.3397.3
Cla97Chr02	Cla97C02G049330	Cla97C02G049330;A3:Cla97Chr02:36749192-36749543:36749120-36749543:-	Cla.merge.3397.3,Cla.merge.3397.2	Cla.merge.3397.2,Cla.merge.3397.1,Cla.merge.3397.3
Cla97Chr02	Cla97C02G049420	Cla97C02G049420;A3:Cla97Chr02:36833281-36833429:36833249-36833429:-	Cla.merge.3402.1	Cla.merge.3402.1,Cla.merge.3402.2
Cla97Chr02	Cla97C02G049640	Cla97C02G049640;A3:Cla97Chr02:37001634-37001722:37001575-37001722:-	Cla97C02G049640.2	Cla97C02G049640.2,Cla.merge.3415.1
Cla97Chr02	Cla97C02G049980	Cla97C02G049980;A3:Cla97Chr02:37311611-37312559:37311576-37312559:-	Cla97C02G049980.2	Cla97C02G049980.2,Cla.merge.3427.1
Cla97Chr02	Cla97C02G050070	Cla97C02G050070;A3:Cla97Chr02:37374260-37374913:37374197-37374913:-	Cla.merge.3432.3,Cla.merge.3432.4	Cla.merge.3432.2,Cla.merge.3432.4,Cla97C02G050070.2,Cla.merge.3432.3,Cla.merge.3432.5
Cla97Chr02	Cla97C02G050110	Cla97C02G050110;A3:Cla97Chr02:37403157-37403658:37403069-37403658:-	Cla97C02G050110.2,Cla.merge.3435.3	Cla.merge.3435.4,Cla97C02G050110.2,Cla.merge.3435.3
Cla97Chr02	Cla97C02G050260	Cla97C02G050260;A3:Cla97Chr02:37511648-37511759:37511568-37511759:-	Cla.merge.3444.2	Cla.merge.3444.4,Cla.merge.3444.5,Cla.merge.3444.2,Cla.merge.3444.3,Cla.merge.3444.1
Cla97Chr02	Cla97C02G050260	Cla97C02G050260;A3:Cla97Chr02:37511941-37512025:37511870-37512025:-	Cla.merge.3444.5	Cla.merge.3444.4,Cla.merge.3444.5,Cla.merge.3444.2,Cla.merge.3444.3,Cla.merge.3444.1
Cla97Chr02	Cla97C02G050480	Cla97C02G050480;A3:Cla97Chr02:37644140-37644980:37644053-37644980:-	Cla97C02G050480.2	Cla97C02G050480.2,Cla.merge.3460.1,Cla.merge.3460.2
Cla97Chr02	Cla97C02G050600	Cla97C02G050600;A3:Cla97Chr02:37726333-37726843:37725986-37726843:-	Cla.merge.3468.4	Cla.merge.3468.3,Cla.merge.3468.4
Cla97Chr02	Cla97C02G050720	Cla97C02G050720;A3:Cla97Chr02:37835610-37835754:37835457-37835754:-	Cla.merge.3480.2	Cla.merge.3480.2,Cla.merge.3480.1
Cla97Chr02	Cla97C02G050720	Cla97C02G050720;A3:Cla97Chr02:37835610-37835754:37835531-37835754:-	Cla.merge.3480.2	Cla.merge.3480.2,Cla.merge.3480.3
Cla97Chr02	Cla97C02G050720	Cla97C02G050720;A3:Cla97Chr02:37835531-37835754:37835457-37835754:-	Cla.merge.3480.3	Cla.merge.3480.1,Cla.merge.3480.3
Cla97Chr03	Cla97C03G050880	Cla97C03G050880;A3:Cla97Chr03:122307-122618:122307-122690:+	Cla.merge.3490.1	Cla97C03G050880.2,Cla.merge.3490.1
Cla97Chr03	Cla97C03G051090	Cla97C03G051090;A3:Cla97Chr03:282219-283127:282219-283255:+	Cla.merge.3501.1	Cla.merge.3501.1,Cla97C03G051090.2
Cla97Chr03	Cla97C03G051310	Cla97C03G051310;A3:Cla97Chr03:504728-504977:504728-505012:+	Cla97C03G051310.1	Cla97C03G051310.1,Cla.merge.3516.1
Cla97Chr03	Cla97C03G051520	Cla97C03G051520;A3:Cla97Chr03:690587-691339:690587-691712:+	Cla.merge.3530.3	Cla.merge.3530.3,Cla97C03G051520.2
Cla97Chr03	Cla97C03G051610	Cla97C03G051610;A3:Cla97Chr03:772369-772867:772369-772985:+	Cla.merge.3537.1,Cla.merge.3537.3,Cla97C03G051610.2	Cla.merge.3537.3,Cla.merge.3537.1,Cla97C03G051610.2,Cla.merge.3537.2
Cla97Chr03	Cla97C03G051610	Cla97C03G051610;A3:Cla97Chr03:771988-772068:771988-772135:+	Cla97C03G051610.2	Cla.merge.3537.3,Cla.merge.3537.1,Cla97C03G051610.2,Cla.merge.3537.2
Cla97Chr03	XLOC_004785	XLOC_004785;A3:Cla97Chr03:991205-991763:991205-991836:+	Cla97C03G051850.1	Cla.merge.3551.1,Cla97C03G051850.1
Cla97Chr03	Cla97C03G052170	Cla97C03G052170;A3:Cla97Chr03:1175028-1175160:1175028-1176132:+	Cla.merge.3566.2,Cla.merge.3566.1,Cla97C03G052170.2	Cla.merge.3566.2,Cla.merge.3566.1,Cla.merge.3566.6,Cla97C03G052170.2
Cla97Chr03	Cla97C03G052170	Cla97C03G052170;A3:Cla97Chr03:1174688-1174841:1174688-1174891:+	Cla97C03G052170.2	Cla.merge.3566.2,Cla.merge.3566.6,Cla.merge.3566.1,Cla97C03G052170.2,Cla.merge.3566.5,Cla.merge.3566.4,Cla.merge.3566.3
Cla97Chr03	Cla97C03G052260	Cla97C03G052260;A3:Cla97Chr03:1255585-1255850:1255585-1255887:+	Cla.merge.3573.2,Cla.merge.3573.3	Cla.merge.3573.3,Cla.merge.3573.2,Cla97C03G052260.2
Cla97Chr03	Cla97C03G052420	Cla97C03G052420;A3:Cla97Chr03:1396410-1396801:1396410-1396849:+	Cla.merge.3584.1	Cla97C03G052420.1,Cla.merge.3584.1
Cla97Chr03	Cla97C03G052480	Cla97C03G052480;A3:Cla97Chr03:1427635-1427748:1427635-1427781:+	Cla.merge.3585.1	Cla.merge.3585.2,Cla.merge.3585.1
Cla97Chr03	Cla97C03G052810	Cla97C03G052810;A3:Cla97Chr03:1819007-1819125:1819007-1819230:+	Cla97C03G052810.2	Cla97C03G052810.2,Cla.merge.3608.1,Cla.merge.3608.4,Cla.merge.3608.2
Cla97Chr03	Cla97C03G053090	Cla97C03G053090;A3:Cla97Chr03:2153717-2153820:2153717-2153933:+	Cla.merge.3629.1,Cla97C03G053090.2,Cla.merge.3629.3	Cla.merge.3629.4,Cla97C03G053090.2,Cla.merge.3629.3,Cla.merge.3629.1
Cla97Chr03	Cla97C03G053380	Cla97C03G053380;A3:Cla97Chr03:2571436-2576349:2571436-2576450:+	Cla97C03G053380.2,Cla.merge.3651.2,Cla.merge.3651.4	Cla.merge.3651.2,Cla.merge.3651.3,Cla97C03G053380.2,Cla.merge.3651.4,Cla.merge.3651.5
Cla97Chr03	Cla97C03G053420	Cla97C03G053420;A3:Cla97Chr03:2629084-2630121:2629084-2630208:+	Cla97C03G053420.2	Cla.merge.3658.1,Cla97C03G053420.2
Cla97Chr03	Cla97C03G053710	Cla97C03G053710;A3:Cla97Chr03:2909727-2911631:2909727-2911780:+	Cla.merge.3674.2,Cla.merge.3674.1	Cla.merge.3674.1,Cla.merge.3674.2,Cla97C03G053710.2
Cla97Chr03	Cla97C03G053940	Cla97C03G053940;A3:Cla97Chr03:3173078-3173772:3173078-3173806:+	Cla.merge.3687.1,Cla97C03G053940.1	Cla.merge.3687.1,Cla97C03G053940.1,Cla.merge.3687.3
Cla97Chr03	Cla97C03G053940	Cla97C03G053940;A3:Cla97Chr03:3173078-3173772:3173078-3173870:+	Cla.merge.3687.1,Cla97C03G053940.1	Cla.merge.3687.2,Cla.merge.3687.1,Cla97C03G053940.1
Cla97Chr03	Cla97C03G053940	Cla97C03G053940;A3:Cla97Chr03:3173078-3173806:3173078-3173870:+	Cla.merge.3687.3	Cla.merge.3687.2,Cla.merge.3687.3
Cla97Chr03	Cla97C03G054090	Cla97C03G054090;A3:Cla97Chr03:3360161-3360276:3360161-3360333:+	Cla97C03G054090.2	Cla.merge.3695.1,Cla97C03G054090.2
Cla97Chr03	Cla97C03G054090	Cla97C03G054090;A3:Cla97Chr03:3367904-3368162:3367904-3368189:+	Cla97C03G054090.2,Cla.merge.3695.3,Cla.merge.3695.5	Cla.merge.3695.5,Cla.merge.3695.4,Cla.merge.3695.3,Cla97C03G054090.2
Cla97Chr03	Cla97C03G054500	Cla97C03G054500;A3:Cla97Chr03:3663101-3663694:3663101-3663758:+	Cla97C03G054500.2	Cla97C03G054500.2,Cla.merge.3721.2,Cla.merge.3721.1,Cla.merge.3721.4,Cla.merge.3721.5
Cla97Chr03	Cla97C03G054590	Cla97C03G054590;A3:Cla97Chr03:3710572-3710791:3710572-3710819:+	Cla97C03G054590.2,Cla.merge.3728.3	Cla97C03G054590.2,Cla.merge.3728.4,Cla.merge.3728.3
Cla97Chr03	Cla97C03G054900	Cla97C03G054900;A3:Cla97Chr03:3941920-3942371:3941920-3942419:+	Cla97C03G054900.2	Cla.merge.3746.1,Cla97C03G054900.2
Cla97Chr03	Cla97C03G055180	Cla97C03G055180;A3:Cla97Chr03:4196316-4196436:4196316-4196606:+	Cla.merge.3762.4	Cla.merge.3762.4,Cla97C03G055180.2
Cla97Chr03	Cla97C03G055290	Cla97C03G055290;A3:Cla97Chr03:4258254-4259234:4258254-4259289:+	Cla.merge.3768.4	Cla.merge.3768.4,Cla97C03G055290.2
Cla97Chr03	Cla97C03G055350	Cla97C03G055350;A3:Cla97Chr03:4303720-4303939:4303720-4304008:+	Cla97C03G055350.2	Cla97C03G055350.2,Cla.merge.3771.1
Cla97Chr03	Cla97C03G055380	Cla97C03G055380;A3:Cla97Chr03:4348212-4348885:4348212-4348946:+	Cla.merge.3773.1	Cla.merge.3773.1,Cla.merge.3773.2
Cla97Chr03	Cla97C03G055380	Cla97C03G055380;A3:Cla97Chr03:4348212-4348868:4348212-4348946:+	Cla.merge.3773.3	Cla.merge.3773.3,Cla.merge.3773.2
Cla97Chr03	Cla97C03G055380	Cla97C03G055380;A3:Cla97Chr03:4348212-4348868:4348212-4348885:+	Cla.merge.3773.3	Cla.merge.3773.1,Cla.merge.3773.3
Cla97Chr03	Cla97C03G055740	Cla97C03G055740;A3:Cla97Chr03:4678846-4679195:4678846-4679439:+	Cla.merge.3785.4,Cla.merge.3785.3,Cla.merge.3785.2	Cla.merge.3785.2,Cla.merge.3785.3,Cla.merge.3785.4,Cla97C03G055740.2
Cla97Chr03	Cla97C03G055930	Cla97C03G055930;A3:Cla97Chr03:4823098-4823251:4823098-4823374:+	Cla97C03G055930.2	Cla97C03G055930.2,Cla.merge.3797.3,Cla.merge.3797.2
Cla97Chr03	Cla97C03G055930	Cla97C03G055930;A3:Cla97Chr03:4824411-4825128:4824411-4825176:+	Cla.merge.3797.2	Cla.merge.3797.3,Cla.merge.3797.2
Cla97Chr03	Cla97C03G056040	Cla97C03G056040;A3:Cla97Chr03:4899045-4899333:4899045-4899371:+	Cla97C03G056040.2	Cla.merge.3803.3,Cla.merge.3803.4,Cla.merge.3803.6,Cla97C03G056040.2,Cla.merge.3803.5
Cla97Chr03	Cla97C03G056040	Cla97C03G056040;A3:Cla97Chr03:4899984-4900129:4899984-4900261:+	Cla97C03G056040.2	Cla97C03G056040.2,Cla.merge.3803.5
Cla97Chr03	Cla97C03G056130	Cla97C03G056130;A3:Cla97Chr03:4961160-4961220:4961160-4961249:+	Cla97C03G056130.2	Cla.merge.3808.1,Cla97C03G056130.2
Cla97Chr03	XLOC_004979	XLOC_004979;A3:Cla97Chr03:5351425-5351507:5351425-5351533:+	Cla97C03G056640.2,Cla.merge.3828.3	Cla97C03G056640.2,Cla.merge.3828.2,Cla.merge.3828.3,Cla.merge.3828.1
Cla97Chr03	XLOC_004979	XLOC_004979;A3:Cla97Chr03:5366772-5366854:5366772-5366928:+	Cla.merge.3828.7,Cla.merge.3828.9,Cla.merge.3828.6,Cla.merge.3828.11	Cla.merge.3828.6,Cla.merge.3828.11,Cla.merge.3828.12,Cla.merge.3828.9,Cla.merge.3828.7
Cla97Chr03	XLOC_004979	XLOC_004979;A3:Cla97Chr03:5367025-5367160:5367025-5368052:+	Cla.merge.3828.11,Cla.merge.3828.13	Cla.merge.3828.3,Cla97C03G056640.2,Cla.merge.3828.13,Cla.merge.3828.11
Cla97Chr03	Cla97C03G057160	Cla97C03G057160;A3:Cla97Chr03:5874619-5875080:5874619-5875140:+	Cla.merge.3849.3,Cla.merge.3849.2	Cla.merge.3849.2,Cla97C03G057160.1,Cla.merge.3849.3,Cla.merge.3849.1
Cla97Chr03	Cla97C03G057220	Cla97C03G057220;A3:Cla97Chr03:5931659-5931853:5931659-5931892:+	Cla97C03G057220.1,Cla.merge.3852.1	Cla.merge.3852.1,Cla97C03G057220.1,Cla.merge.3852.2
Cla97Chr03	Cla97C03G057420	Cla97C03G057420;A3:Cla97Chr03:6162219-6162977:6162219-6163024:+	Cla.merge.3866.2,Cla.merge.3866.1,Cla97C03G057420.2	Cla.merge.3866.2,Cla.merge.3866.3,Cla.merge.3866.5,Cla.merge.3866.1,Cla.merge.3866.4,Cla97C03G057420.2
Cla97Chr03	Cla97C03G057420	Cla97C03G057420;A3:Cla97Chr03:6160492-6161260:6160492-6161519:+	Cla.merge.3866.4	Cla.merge.3866.4,Cla.merge.3866.1
Cla97Chr03	Cla97C03G057420	Cla97C03G057420;A3:Cla97Chr03:6160492-6161260:6160492-6161433:+	Cla.merge.3866.4	Cla.merge.3866.4,Cla97C03G057420.2
Cla97Chr03	Cla97C03G057420	Cla97C03G057420;A3:Cla97Chr03:6160492-6161433:6160492-6161519:+	Cla97C03G057420.2	Cla97C03G057420.2,Cla.merge.3866.1
Cla97Chr03	Cla97C03G057790	Cla97C03G057790;A3:Cla97Chr03:6967359-6967547:6967359-6967592:+	Cla.merge.3894.1	Cla97C03G057790.2,Cla.merge.3894.1
Cla97Chr03	Cla97C03G057970	Cla97C03G057970;A3:Cla97Chr03:7165797-7166334:7165797-7167195:+	Cla.merge.3905.3	Cla.merge.3905.2,Cla.merge.3905.3
Cla97Chr03	Cla97C03G058110	Cla97C03G058110;A3:Cla97Chr03:7341461-7342223:7341461-7342310:+	Cla97C03G058110.2	Cla.merge.3914.1,Cla97C03G058110.2
Cla97Chr03	Cla97C03G058380	Cla97C03G058380;A3:Cla97Chr03:7723206-7723407:7723206-7723457:+	Cla.merge.3935.4,Cla.merge.3935.6,Cla.merge.3935.7,Cla.merge.3935.5,Cla.merge.3935.2,Cla.merge.3935.1,Cla97C03G058380.2	Cla.merge.3935.8,Cla.merge.3935.1,Cla.merge.3935.6,Cla.merge.3935.2,Cla.merge.3935.7,Cla97C03G058380.2,Cla.merge.3935.4,Cla.merge.3935.5
Cla97Chr03	Cla97C03G058380	Cla97C03G058380;A3:Cla97Chr03:7725877-7726804:7725877-7726861:+	Cla.merge.3935.3,Cla.merge.3935.2	Cla.merge.3935.1,Cla.merge.3935.3,Cla.merge.3935.2,Cla.merge.3935.7,Cla97C03G058380.2
Cla97Chr03	Cla97C03G058410	Cla97C03G058410;A3:Cla97Chr03:7749217-7749383:7749217-7749411:+	Cla.merge.3937.3	Cla.merge.3937.3,Cla.merge.3937.5,Cla97C03G058410.2,Cla.merge.3937.4,Cla.merge.3937.1
Cla97Chr03	Cla97C03G058410	Cla97C03G058410;A3:Cla97Chr03:7751588-7752955:7751588-7753027:+	Cla.merge.3937.3,Cla.merge.3937.4,Cla.merge.3937.5,Cla.merge.3937.6	Cla.merge.3937.3,Cla.merge.3937.5,Cla97C03G058410.2,Cla.merge.3937.4,Cla.merge.3937.1,Cla.merge.3937.6
Cla97Chr03	Cla97C03G058720	Cla97C03G058720;A3:Cla97Chr03:8053273-8053992:8053273-8054159:+	Cla.merge.3959.3,Cla.merge.3959.5,Cla.merge.3959.8	Cla.merge.3959.2,Cla.merge.3959.5,Cla.merge.3959.1,Cla97C03G058720.2,Cla.merge.3959.8,Cla.merge.3959.3,Cla.merge.3959.4,Cla.merge.3959.7,Cla.merge.3959.6
Cla97Chr03	Cla97C03G058720	Cla97C03G058720;A3:Cla97Chr03:8052823-8052939:8052823-8052993:+	Cla97C03G058720.2	Cla.merge.3959.2,Cla.merge.3959.5,Cla.merge.3959.1,Cla.merge.3959.8,Cla.merge.3959.3,Cla97C03G058720.2,Cla.merge.3959.4,Cla.merge.3959.7,Cla.merge.3959.6
Cla97Chr03	Cla97C03G058720	Cla97C03G058720;A3:Cla97Chr03:8054274-8054344:8054274-8054393:+	Cla97C03G058720.2	Cla.merge.3959.2,Cla.merge.3959.5,Cla.merge.3959.1,Cla.merge.3959.3,Cla97C03G058720.2,Cla.merge.3959.7
Cla97Chr03	Cla97C03G059090	Cla97C03G059090;A3:Cla97Chr03:8487614-8488952:8487614-8488997:+	Cla.merge.3979.1	Cla.merge.3979.1,Cla97C03G059090.2
Cla97Chr03	Cla97C03G059300	Cla97C03G059300;A3:Cla97Chr03:8729240-8729339:8729240-8729387:+	Cla.merge.3991.3	Cla97C03G059300.2,Cla.merge.3991.2,Cla.merge.3991.3
Cla97Chr03	Cla97C03G059530	Cla97C03G059530;A3:Cla97Chr03:8941214-8941386:8941214-8941451:+	Cla.merge.4007.2	Cla.merge.4007.4,Cla.merge.4007.2
Cla97Chr03	Cla97C03G059530	Cla97C03G059530;A3:Cla97Chr03:8941206-8941386:8941206-8941451:+	Cla.merge.4007.1	Cla.merge.4007.1,Cla.merge.4007.3
Cla97Chr03	Cla97C03G059610	Cla97C03G059610;A3:Cla97Chr03:9057090-9057495:9057090-9057813:+	Cla.merge.4013.1	Cla.merge.4013.1,Cla97C03G059610.2
Cla97Chr03	Cla97C03G059610	Cla97C03G059610;A3:Cla97Chr03:9057090-9057492:9057090-9057495:+	Cla.merge.4013.2	Cla.merge.4013.1,Cla.merge.4013.2
Cla97Chr03	Cla97C03G059610	Cla97C03G059610;A3:Cla97Chr03:9057090-9057492:9057090-9057813:+	Cla.merge.4013.2	Cla97C03G059610.2,Cla.merge.4013.2
Cla97Chr03	Cla97C03G059610	Cla97C03G059610;A3:Cla97Chr03:9062267-9062405:9062267-9062454:+	Cla.merge.4013.4	Cla.merge.4013.1,Cla97C03G059610.2,Cla.merge.4013.4
Cla97Chr03	Cla97C03G060120	Cla97C03G060120;A3:Cla97Chr03:10775420-10776107:10775420-10776142:+	Cla.merge.4042.2,Cla.merge.4042.4,Cla.merge.4042.3,Cla.merge.4042.7	Cla.merge.4042.7,Cla.merge.4042.2,Cla.merge.4042.4,Cla.merge.4042.3,Cla.merge.4042.6,Cla97C03G060120.1
Cla97Chr03	Cla97C03G060180	Cla97C03G060180;A3:Cla97Chr03:10866371-10866418:10866371-10866466:+	Cla97C03G060180.2	Cla.merge.4048.2,Cla.merge.4048.3,Cla97C03G060180.2
Cla97Chr03	XLOC_005143	XLOC_005143;A3:Cla97Chr03:11383922-11387673:11383922-11387740:+	Cla.merge.4057.3	Cla.merge.4057.3,Cla.merge.4057.5,Cla.merge.4057.1,Cla.merge.4057.7
Cla97Chr03	XLOC_005143	XLOC_005143;A3:Cla97Chr03:11383922-11387673:11383922-11387678:+	Cla.merge.4057.3	Cla.merge.4057.3,Cla.merge.4057.6
Cla97Chr03	XLOC_005143	XLOC_005143;A3:Cla97Chr03:11383922-11387678:11383922-11387740:+	Cla.merge.4057.6	Cla.merge.4057.5,Cla.merge.4057.1,Cla.merge.4057.6,Cla.merge.4057.7
Cla97Chr03	XLOC_005145	XLOC_005145;A3:Cla97Chr03:11485864-11489209:11485864-11489294:+	Cla.merge.4059.3	Cla.merge.4059.3,Cla.merge.4059.2
Cla97Chr03	Cla97C03G060460	Cla97C03G060460;A3:Cla97Chr03:11674801-11674974:11674801-11675027:+	Cla.merge.4063.1	Cla97C03G060460.2,Cla.merge.4063.1
Cla97Chr03	Cla97C03G060640	Cla97C03G060640;A3:Cla97Chr03:12452497-12453210:12452497-12453252:+	Cla.merge.4079.5	Cla.merge.4079.2,Cla.merge.4079.3,Cla.merge.4079.5,Cla.merge.4079.1,Cla.merge.4079.4
Cla97Chr03	Cla97C03G060905	Cla97C03G060905;A3:Cla97Chr03:15754138-15755632:15754138-15755669:+	Cla.merge.4110.2	Cla97C03G060905.1,Cla.merge.4110.2
Cla97Chr03	Cla97C03G061040	Cla97C03G061040;A3:Cla97Chr03:17471521-17471773:17471521-17471848:+	Cla.merge.4120.2	Cla.merge.4120.2,Cla97C03G061040.2
Cla97Chr03	XLOC_005224	XLOC_005224;A3:Cla97Chr03:18689097-18689167:18689097-18689312:+	Cla.merge.4145.2	Cla97C03G061390.1,Cla.merge.4145.2
Cla97Chr03	Cla97C03G062130	Cla97C03G062130;A3:Cla97Chr03:22797511-22797603:22797511-22797725:+	Cla97C03G062130.2	Cla.merge.4198.2,Cla97C03G062130.2
Cla97Chr03	Cla97C03G062210	Cla97C03G062210;A3:Cla97Chr03:23049606-23049761:23049606-23049805:+	Cla97C03G062210.1	Cla.merge.4207.2,Cla97C03G062210.1
Cla97Chr03	XLOC_005276	XLOC_005276;A3:Cla97Chr03:23267145-23267247:23267145-23267417:+	Cla97C03G062475.1	Cla.merge.4220.1,Cla97C03G062475.1
Cla97Chr03	XLOC_005288	XLOC_005288;A3:Cla97Chr03:24147588-24148045:24147588-24148090:+	Cla.merge.4236.3	Cla97C03G062695.1,Cla.merge.4236.2,Cla.merge.4236.3
Cla97Chr03	Cla97C03G062790	Cla97C03G062790;A3:Cla97Chr03:24232540-24233422:24232540-24233480:+	Cla.merge.4240.2,Cla.merge.4240.3	Cla.merge.4240.3,Cla.merge.4240.2,Cla97C03G062790.2
Cla97Chr03	XLOC_005300	XLOC_005300;A3:Cla97Chr03:25281192-25285108:25281192-25285142:+	Cla.merge.4258.2	Cla.merge.4258.1,Cla.merge.4258.2,Cla.merge.4258.3
Cla97Chr03	XLOC_005300	XLOC_005300;A3:Cla97Chr03:25285273-25285357:25285273-25285364:+	Cla.merge.4258.3	Cla.merge.4258.1,Cla.merge.4258.2,Cla.merge.4258.3
Cla97Chr03	Cla97C03G063270	Cla97C03G063270;A3:Cla97Chr03:25812245-25812858:25812245-25812923:+	Cla.merge.4278.3	Cla.merge.4278.3,Cla.merge.4278.1,Cla.merge.4278.2,Cla.merge.4278.4
Cla97Chr03	Cla97C03G063910	Cla97C03G063910;A3:Cla97Chr03:26980504-26983453:26980504-26983564:+	Cla.merge.4310.3	Cla.merge.4310.3,Cla.merge.4310.8
Cla97Chr03	Cla97C03G063910	Cla97C03G063910;A3:Cla97Chr03:26982723-26983453:26982723-26983564:+	Cla.merge.4310.2,Cla.merge.4310.4	Cla.merge.4310.6,Cla.merge.4310.4,Cla.merge.4310.2
Cla97Chr03	Cla97C03G063910	Cla97C03G063910;A3:Cla97Chr03:26980504-26982510:26980504-26983453:+	Cla.merge.4310.5	Cla97C03G063910.2,Cla.merge.4310.5,Cla.merge.4310.3,Cla.merge.4310.7
Cla97Chr03	Cla97C03G063910	Cla97C03G063910;A3:Cla97Chr03:26980504-26982510:26980504-26983564:+	Cla.merge.4310.5	Cla.merge.4310.5,Cla.merge.4310.8
Cla97Chr03	Cla97C03G063910	Cla97C03G063910;A3:Cla97Chr03:26983487-26983564:26983487-26983812:+	Cla.merge.4310.9,Cla.merge.4310.7	Cla97C03G063910.2,Cla.merge.4310.7,Cla.merge.4310.9
Cla97Chr03	XLOC_005364	XLOC_005364;A3:Cla97Chr03:27789287-27790703:27789287-27792235:+	Cla.merge.4335.5	Cla.merge.4335.5,Cla97C03G064300.2
Cla97Chr03	Cla97C03G064380	Cla97C03G064380;A3:Cla97Chr03:27867192-27867358:27867192-27867642:+	Cla.merge.4343.3,Cla.merge.4343.2,Cla.merge.4343.5	Cla.merge.4343.5,Cla.merge.4343.4,Cla.merge.4343.3,Cla.merge.4343.2,Cla.merge.4343.1
Cla97Chr03	Cla97C03G064460	Cla97C03G064460;A3:Cla97Chr03:27943254-27943652:27943254-27944474:+	Cla.merge.4350.6,Cla.merge.4350.5	Cla.merge.4350.6,Cla.merge.4350.5,Cla.merge.4350.3
Cla97Chr03	Cla97C03G064490	Cla97C03G064490;A3:Cla97Chr03:27972519-27973201:27972519-27973234:+	Cla.merge.4353.1	Cla.merge.4353.1,Cla97C03G064490.2
Cla97Chr03	Cla97C03G064640	Cla97C03G064640;A3:Cla97Chr03:28091286-28091718:28091286-28091753:+	Cla.merge.4365.2,Cla.merge.4365.1	Cla97C03G064640.2,Cla.merge.4365.2,Cla.merge.4365.1
Cla97Chr03	Cla97C03G064640	Cla97C03G064640;A3:Cla97Chr03:28099654-28100178:28099654-28100375:+	Cla.merge.4365.6	Cla.merge.4365.6,Cla97C03G064640.2
Cla97Chr03	Cla97C03G064850	Cla97C03G064850;A3:Cla97Chr03:28324108-28324366:28324108-28324456:+	Cla.merge.4381.3	Cla.merge.4381.3,Cla.merge.4381.2
Cla97Chr03	Cla97C03G064870	Cla97C03G064870;A3:Cla97Chr03:28338406-28339291:28338406-28339330:+	Cla97C03G064870.2	Cla97C03G064870.2,Cla.merge.4382.1
Cla97Chr03	Cla97C03G064910	Cla97C03G064910;A3:Cla97Chr03:28382957-28386288:28382957-28386601:+	Cla.merge.4387.2	Cla.merge.4387.2,Cla.merge.4387.3
Cla97Chr03	Cla97C03G065290	Cla97C03G065290;A3:Cla97Chr03:28798630-28798874:28798630-28799104:+	Cla.merge.4418.5	Cla.merge.4418.6,Cla.merge.4418.5
Cla97Chr03	Cla97C03G065550	Cla97C03G065550;A3:Cla97Chr03:28968086-28968459:28968086-28968701:+	Cla.merge.4435.6	Cla.merge.4435.1,Cla.merge.4435.2,Cla.merge.4435.6,Cla97C03G065550.2,Cla.merge.4435.7,Cla.merge.4435.3
Cla97Chr03	Cla97C03G065600	Cla97C03G065600;A3:Cla97Chr03:29018722-29018832:29018722-29018898:+	Cla97C03G065600.2	Cla.merge.4440.1,Cla97C03G065600.2,Cla.merge.4440.2
Cla97Chr03	Cla97C03G065730	Cla97C03G065730;A3:Cla97Chr03:29121158-29122626:29121158-29122686:+	Cla97C03G065730.2	Cla.merge.4448.2,Cla97C03G065730.2
Cla97Chr03	Cla97C03G065770	Cla97C03G065770;A3:Cla97Chr03:29153977-29156578:29153977-29156619:+	Cla.merge.4449.2,Cla.merge.4449.1	Cla97C03G065770.2,Cla.merge.4449.1,Cla.merge.4449.2
Cla97Chr03	Cla97C03G065850	Cla97C03G065850;A3:Cla97Chr03:29270592-29270624:29270592-29270681:+	Cla97C03G065850.2	Cla97C03G065850.2,Cla.merge.4456.2
Cla97Chr03	Cla97C03G066620	Cla97C03G066620;A3:Cla97Chr03:30112696-30113771:30112696-30113945:+	Cla.merge.4517.4	Cla.merge.4517.3,Cla.merge.4517.4
Cla97Chr03	Cla97C03G066760	Cla97C03G066760;A3:Cla97Chr03:30269873-30277172:30269873-30277289:+	Cla97C03G066760.2	Cla97C03G066760.2,Cla.merge.4527.1,Cla.merge.4527.2,Cla.merge.4527.3
Cla97Chr03	Cla97C03G067030	Cla97C03G067030;A3:Cla97Chr03:30537522-30537881:30537522-30537953:+	Cla.merge.4547.4	Cla.merge.4547.3,Cla97C03G067030.2,Cla.merge.4547.4
Cla97Chr03	Cla97C03G067210	Cla97C03G067210;A3:Cla97Chr03:30730918-30732157:30730918-30732185:+	Cla97C03G067210.2	Cla97C03G067210.2,Cla.merge.4559.1
Cla97Chr03	XLOC_005497	XLOC_005497;A3:Cla97Chr03:30747107-30748160:30747107-30748201:+	Cla.merge.4561.2,Cla.merge.4561.1	Cla.merge.4561.1,Cla.merge.4561.2,Cla.merge.4561.4
Cla97Chr03	Cla97C03G067260	Cla97C03G067260;A3:Cla97Chr03:30764431-30764987:30764431-30765030:+	Cla.merge.4562.4	Cla.merge.4562.4,Cla97C03G067260.2,Cla.merge.4562.2,Cla.merge.4562.1
Cla97Chr03	Cla97C03G067320	Cla97C03G067320;A3:Cla97Chr03:30805854-30806063:30805854-30806299:+	Cla97C03G067320.2	Cla97C03G067320.2,Cla.merge.4567.1
Cla97Chr03	Cla97C03G067460	Cla97C03G067460;A3:Cla97Chr03:30930955-30931027:30930955-30931057:+	Cla.merge.4576.2	Cla97C03G067460.1,Cla.merge.4576.2,Cla.merge.4576.3,Cla.merge.4576.1
Cla97Chr03	Cla97C03G067460	Cla97C03G067460;A3:Cla97Chr03:30928993-30930258:30928993-30930645:+	Cla.merge.4576.1	Cla97C03G067460.1,Cla.merge.4576.2,Cla.merge.4576.1
Cla97Chr03	Cla97C03G067550	Cla97C03G067550;A3:Cla97Chr03:30989525-30990274:30989525-30990368:+	Cla.merge.4582.2	Cla.merge.4582.2,Cla97C03G067550.1,Cla.merge.4582.3
Cla97Chr03	XLOC_005516	XLOC_005516;A3:Cla97Chr03:31018476-31029708:31018476-31029786:+	Cla.merge.4585.1	Cla.merge.4585.1,Cla.merge.4585.2
Cla97Chr03	XLOC_005516	XLOC_005516;A3:Cla97Chr03:31019286-31030545:31019286-31030590:+	Cla.merge.4585.9	Cla.merge.4585.6,Cla.merge.4585.9
Cla97Chr03	XLOC_005516	XLOC_005516;A3:Cla97Chr03:31019361-31030545:31019361-31030590:+	Cla.merge.4585.8	Cla.merge.4585.5,Cla.merge.4585.8
Cla97Chr03	Cla97C03G067640	Cla97C03G067640;A3:Cla97Chr03:31055484-31055812:31055484-31055875:+	Cla97C03G067640.2	Cla.merge.4587.1,Cla97C03G067640.2
Cla97Chr03	Cla97C03G068250	Cla97C03G068250;A3:Cla97Chr03:31617007-31617233:31617007-31617287:+	Cla97C03G068250.2	Cla97C03G068250.2,Cla.merge.4612.3,Cla.merge.4612.2
Cla97Chr03	Cla97C03G068250	Cla97C03G068250;A3:Cla97Chr03:31617396-31617902:31617396-31617932:+	Cla.merge.4612.2,Cla.merge.4612.3	Cla.merge.4612.2,Cla97C03G068250.2,Cla.merge.4612.3
Cla97Chr03	Cla97C03G050950	Cla97C03G050950;A3:Cla97Chr03:167719-167794:167499-167794:-	Cla.merge.3494.4	Cla.merge.3494.2,Cla.merge.3494.4
Cla97Chr03	Cla97C03G051210	Cla97C03G051210;A3:Cla97Chr03:355803-356064:355734-356064:-	Cla.merge.3510.2,Cla.merge.3510.1,Cla.merge.3510.3	Cla.merge.3510.3,Cla.merge.3510.2,Cla97C03G051210.2,Cla.merge.3510.1
Cla97Chr03	Cla97C03G051540	Cla97C03G051540;A3:Cla97Chr03:715134-715193:715098-715193:-	Cla97C03G051540.2	Cla97C03G051540.2,Cla.merge.3533.2
Cla97Chr03	XLOC_005610	XLOC_005610;A3:Cla97Chr03:1164212-1164299:1164161-1164299:-	Cla.merge.3565.3	Cla.merge.3565.3,Cla.merge.3565.2,Cla97C03G052150.2
Cla97Chr03	Cla97C03G052310	Cla97C03G052310;A3:Cla97Chr03:1301772-1301809:1301718-1301809:-	Cla97C03G052310.2	Cla.merge.3576.1,Cla97C03G052310.2
Cla97Chr03	Cla97C03G052330	Cla97C03G052330;A3:Cla97Chr03:1316102-1316224:1316070-1316224:-	Cla.merge.3578.3	Cla.merge.3578.3,Cla.merge.3578.1
Cla97Chr03	Cla97C03G052330	Cla97C03G052330;A3:Cla97Chr03:1316466-1316623:1316070-1316623:-	Cla97C03G052330.2	Cla.merge.3578.2,Cla97C03G052330.2
Cla97Chr03	XLOC_005619	XLOC_005619;A3:Cla97Chr03:1370245-1370961:1370213-1370961:-	Cla97C03G052390.2	Cla.merge.3582.1,Cla97C03G052390.2
Cla97Chr03	XLOC_005619	XLOC_005619;A3:Cla97Chr03:1375329-1375460:1375197-1375460:-	Cla.merge.3582.5	Cla.merge.3582.5,Cla.merge.3582.3
Cla97Chr03	Cla97C03G053030	Cla97C03G053030;A3:Cla97Chr03:2085871-2086020:2085423-2086020:-	Cla.merge.3624.9	Cla.merge.3624.4,Cla97C03G053030.1,Cla.merge.3624.9,Cla.merge.3624.5,Cla.merge.3624.8,Cla.merge.3624.1,Cla.merge.3624.6,Cla.merge.3624.3,Cla.merge.3624.10,Cla.merge.3624.7
Cla97Chr03	Cla97C03G053270	Cla97C03G053270;A3:Cla97Chr03:2407083-2407300:2407079-2407300:-	Cla.merge.3645.2	Cla.merge.3645.2,Cla.merge.3645.4
Cla97Chr03	Cla97C03G053270	Cla97C03G053270;A3:Cla97Chr03:2407083-2407300:2406962-2407300:-	Cla.merge.3645.2	Cla.merge.3645.3,Cla.merge.3645.2
Cla97Chr03	Cla97C03G053270	Cla97C03G053270;A3:Cla97Chr03:2407079-2407300:2406962-2407300:-	Cla.merge.3645.4	Cla.merge.3645.3,Cla.merge.3645.4
Cla97Chr03	Cla97C03G053520	Cla97C03G053520;A3:Cla97Chr03:2709775-2709915:2709770-2709915:-	Cla.merge.3666.1	Cla.merge.3666.2,Cla.merge.3666.1
Cla97Chr03	XLOC_005687	XLOC_005687;A3:Cla97Chr03:3067024-3067153:3066815-3067153:-	Cla.merge.3684.1,Cla97C03G053860.2	Cla97C03G053860.2,Cla.merge.3684.1,Cla.merge.3684.4
Cla97Chr03	XLOC_005687	XLOC_005687;A3:Cla97Chr03:3067024-3067153:3066697-3067153:-	Cla.merge.3684.1,Cla97C03G053860.2	Cla97C03G053860.2,Cla.merge.3684.8,Cla.merge.3684.1
Cla97Chr03	XLOC_005687	XLOC_005687;A3:Cla97Chr03:3067024-3067153:3066965-3067153:-	Cla.merge.3684.1,Cla97C03G053860.2	Cla97C03G053860.2,Cla.merge.3684.7,Cla.merge.3684.1
Cla97Chr03	XLOC_005687	XLOC_005687;A3:Cla97Chr03:3059346-3059512:3058943-3059512:-	Cla.merge.3684.4	Cla97C03G053860.2,Cla.merge.3684.5,Cla.merge.3684.1,Cla.merge.3684.4
Cla97Chr03	XLOC_005687	XLOC_005687;A3:Cla97Chr03:3066815-3067153:3066697-3067153:-	Cla.merge.3684.4	Cla.merge.3684.8,Cla.merge.3684.4
Cla97Chr03	XLOC_005687	XLOC_005687;A3:Cla97Chr03:3066965-3067153:3066815-3067153:-	Cla.merge.3684.7	Cla.merge.3684.7,Cla.merge.3684.4
Cla97Chr03	XLOC_005687	XLOC_005687;A3:Cla97Chr03:3066965-3067153:3066697-3067153:-	Cla.merge.3684.7	Cla.merge.3684.7,Cla.merge.3684.8
Cla97Chr03	Cla97C03G054020	Cla97C03G054020;A3:Cla97Chr03:3266658-3266784:3266616-3266784:-	Cla97C03G054020.2	Cla.merge.3691.2,Cla97C03G054020.2
Cla97Chr03	Cla97C03G054110	Cla97C03G054110;A3:Cla97Chr03:3374235-3374371:3374139-3374371:-	Cla97C03G054110.2	Cla97C03G054110.2,Cla.merge.3696.1
Cla97Chr03	Cla97C03G054120	Cla97C03G054120;A3:Cla97Chr03:3383825-3383933:3383322-3383933:-	Cla.merge.3697.2	Cla.merge.3697.2,Cla97C03G054120.2
Cla97Chr03	XLOC_005702	XLOC_005702;A3:Cla97Chr03:3432221-3432482:3431949-3432482:-	Cla.merge.3703.5	Cla.merge.3703.5,Cla.merge.3703.2
Cla97Chr03	XLOC_005709	XLOC_005709;A3:Cla97Chr03:3505575-3515846:3505569-3515846:-	Cla.merge.3711.2	Cla.merge.3711.2,Cla.merge.3711.1
Cla97Chr03	Cla97C03G054560	Cla97C03G054560;A3:Cla97Chr03:3695011-3695981:3694873-3695981:-	Cla.merge.3725.1	Cla.merge.3725.1,Cla.merge.3725.2
Cla97Chr03	Cla97C03G054620	Cla97C03G054620;A3:Cla97Chr03:3721046-3721107:3721019-3721107:-	Cla97C03G054620.2	Cla.merge.3730.1,Cla97C03G054620.2
Cla97Chr03	Cla97C03G054700	Cla97C03G054700;A3:Cla97Chr03:3791965-3792465:3791906-3792465:-	Cla.merge.3735.1	Cla.merge.3735.1,Cla97C03G054700.2
Cla97Chr03	Cla97C03G054790	Cla97C03G054790;A3:Cla97Chr03:3853224-3853568:3853191-3853568:-	Cla.merge.3739.3	Cla97C03G054790.2,Cla.merge.3739.3
Cla97Chr03	Cla97C03G054840	Cla97C03G054840;A3:Cla97Chr03:3889527-3889594:3889512-3889594:-	Cla.merge.3742.6,Cla.merge.3742.5	Cla.merge.3742.9,Cla.merge.3742.5,Cla.merge.3742.6,Cla.merge.3742.10
Cla97Chr03	Cla97C03G055000	Cla97C03G055000;A3:Cla97Chr03:3996936-3997221:3996712-3997221:-	Cla.merge.3754.2	Cla.merge.3754.3,Cla.merge.3754.2,Cla.merge.3754.1
Cla97Chr03	Cla97C03G055200	Cla97C03G055200;A3:Cla97Chr03:4197782-4198855:4197755-4198855:-	Cla97C03G055200.2	Cla.merge.3763.1,Cla97C03G055200.2
Cla97Chr03	Cla97C03G055220	Cla97C03G055220;A3:Cla97Chr03:4210378-4210455:4210274-4210455:-	Cla97C03G055220.2	Cla.merge.3765.1,Cla97C03G055220.2
Cla97Chr03	Cla97C03G055220	Cla97C03G055220;A3:Cla97Chr03:4210569-4210658:4210509-4210658:-	Cla97C03G055220.2	Cla.merge.3765.1,Cla97C03G055220.2
Cla97Chr03	XLOC_005761	XLOC_005761;A3:Cla97Chr03:4394166-4394291:4394073-4394291:-	Cla.merge.3776.2,Cla.merge.3776.1,Cla97C03G055420.1	Cla97C03G055420.1,Cla.merge.3776.6,Cla.merge.3776.2,Cla.merge.3776.1
Cla97Chr03	Cla97C03G055450	Cla97C03G055450;A3:Cla97Chr03:4426311-4426455:4426113-4426455:-	Cla97C03G055450.1	Cla97C03G055450.1,Cla.merge.3778.1
Cla97Chr03	Cla97C03G055760	Cla97C03G055760;A3:Cla97Chr03:4691495-4691884:4691461-4691884:-	Cla.merge.3787.3	Cla.merge.3787.1,Cla.merge.3787.4,Cla.merge.3787.3
Cla97Chr03	Cla97C03G056110	Cla97C03G056110;A3:Cla97Chr03:4950864-4951019:4950693-4951019:-	Cla.merge.3806.2	Cla.merge.3806.1,Cla.merge.3806.2,Cla97C03G056110.2
Cla97Chr03	Cla97C03G056310	Cla97C03G056310;A3:Cla97Chr03:5099662-5100056:5098574-5100056:-	Cla.merge.3820.9	Cla.merge.3820.9,Cla97C03G056310.2
Cla97Chr03	Cla97C03G056820	Cla97C03G056820;A3:Cla97Chr03:5492651-5492740:5492623-5492740:-	Cla97C03G056820.2,Cla.merge.3835.3,Cla.merge.3835.4	Cla97C03G056820.2,Cla.merge.3835.4,Cla.merge.3835.3,Cla.merge.3835.5
Cla97Chr03	XLOC_005833	XLOC_005833;A3:Cla97Chr03:5507212-5507554:5507162-5507554:-	Cla97C03G056850.2	Cla97C03G056850.2,Cla.merge.3837.2
Cla97Chr03	XLOC_005833	XLOC_005833;A3:Cla97Chr03:5509968-5510342:5509905-5510342:-	Cla.merge.3837.4	Cla.merge.3837.4,Cla97C03G056850.2
Cla97Chr03	Cla97C03G056920	Cla97C03G056920;A3:Cla97Chr03:5561618-5561725:5561588-5561725:-	Cla97C03G056920.2,Cla.merge.3842.4,Cla.merge.3842.5	Cla.merge.3842.3,Cla97C03G056920.2,Cla.merge.3842.4,Cla.merge.3842.5,Cla.merge.3842.2
Cla97Chr03	Cla97C03G056920	Cla97C03G056920;A3:Cla97Chr03:5561828-5562652:5561799-5562652:-	Cla.merge.3842.4,Cla.merge.3842.2	Cla.merge.3842.4,Cla97C03G056920.2,Cla.merge.3842.2
Cla97Chr03	Cla97C03G056980	Cla97C03G056980;A3:Cla97Chr03:5621061-5621802:5621019-5621802:-	Cla.merge.3847.2	Cla97C03G056980.2,Cla.merge.3847.2
Cla97Chr03	Cla97C03G057280	Cla97C03G057280;A3:Cla97Chr03:5992896-5993258:5992795-5993258:-	Cla.merge.3857.1	Cla.merge.3857.1,Cla97C03G057280.1
Cla97Chr03	XLOC_005868	XLOC_005868;A3:Cla97Chr03:6401369-6401702:6401289-6401702:-	Cla.merge.3874.4,Cla.merge.3874.5	Cla.merge.3874.3,Cla.merge.3874.1,Cla.merge.3874.4,Cla97C03G057550.2,Cla.merge.3874.5,Cla.merge.3874.6
Cla97Chr03	Cla97C03G057585	Cla97C03G057585;A3:Cla97Chr03:6452908-6453539:6452848-6453539:-	Cla97C03G057585.1	Cla.merge.3877.1,Cla97C03G057585.1
Cla97Chr03	Cla97C03G058090	Cla97C03G058090;A3:Cla97Chr03:7308220-7309051:7308151-7309051:-	Cla97C03G058090.2	Cla.merge.3912.2,Cla97C03G058090.2
Cla97Chr03	Cla97C03G058220	Cla97C03G058220;A3:Cla97Chr03:7543006-7543222:7542805-7543222:-	Cla97C03G058220.2	Cla97C03G058220.2,Cla.merge.3922.1
Cla97Chr03	Cla97C03G058400	Cla97C03G058400;A3:Cla97Chr03:7736423-7736750:7736330-7736750:-	Cla97C03G058400.2	Cla.merge.3936.1,Cla.merge.3936.3,Cla97C03G058400.2
Cla97Chr03	Cla97C03G058400	Cla97C03G058400;A3:Cla97Chr03:7736423-7736750:7736382-7736750:-	Cla97C03G058400.2	Cla97C03G058400.2,Cla.merge.3936.5
Cla97Chr03	Cla97C03G058400	Cla97C03G058400;A3:Cla97Chr03:7735754-7735938:7735711-7735938:-	Cla.merge.3936.3	Cla.merge.3936.1,Cla.merge.3936.3,Cla.merge.3936.5
Cla97Chr03	Cla97C03G058400	Cla97C03G058400;A3:Cla97Chr03:7736382-7736750:7736330-7736750:-	Cla.merge.3936.5	Cla.merge.3936.1,Cla.merge.3936.3,Cla.merge.3936.5
Cla97Chr03	XLOC_005917	XLOC_005917;A3:Cla97Chr03:7928928-7929195:7928819-7929195:-	Cla97C03G058580.2	Cla.merge.3949.5,Cla.merge.3949.1,Cla.merge.3949.4,Cla.merge.3949.3,Cla97C03G058580.2
Cla97Chr03	Cla97C03G058680	Cla97C03G058680;A3:Cla97Chr03:7988867-7990241:7988746-7990241:-	Cla.merge.3955.3	Cla.merge.3955.2,Cla.merge.3955.3,Cla97C03G058680.2
Cla97Chr03	Cla97C03G058880	Cla97C03G058880;A3:Cla97Chr03:8174948-8175001:8174915-8175001:-	Cla97C03G058880.2	Cla97C03G058880.2,Cla.merge.3968.1
Cla97Chr03	Cla97C03G059000	Cla97C03G059000;A3:Cla97Chr03:8335698-8341304:8334288-8341304:-	Cla.merge.3973.2	Cla.merge.3973.1,Cla.merge.3973.2
Cla97Chr03	Cla97C03G059190	Cla97C03G059190;A3:Cla97Chr03:8577099-8577250:8577072-8577250:-	Cla.merge.3983.2	Cla97C03G059190.1,Cla.merge.3983.1,Cla.merge.3983.2
Cla97Chr03	Cla97C03G059460	Cla97C03G059460;A3:Cla97Chr03:8859550-8859775:8859534-8859775:-	Cla.merge.4001.2	Cla.merge.4001.2,Cla.merge.4001.4
Cla97Chr03	Cla97C03G060710	Cla97C03G060710;A3:Cla97Chr03:14025172-14025256:14025145-14025256:-	Cla97C03G060710.2	Cla97C03G060710.2,Cla.merge.4086.1
Cla97Chr03	Cla97C03G061080	Cla97C03G061080;A3:Cla97Chr03:17561821-17561908:17561410-17561908:-	Cla.merge.4123.2	Cla97C03G061080.2,Cla.merge.4123.2
Cla97Chr03	Cla97C03G061080	Cla97C03G061080;A3:Cla97Chr03:17643893-17657742:17643244-17657742:-	Cla.merge.4123.8	Cla.merge.4123.8,Cla.merge.4123.6
Cla97Chr03	Cla97C03G061150	Cla97C03G061150;A3:Cla97Chr03:17854407-17854553:17853916-17854553:-	Cla.merge.4131.2	Cla97C03G061150.2,Cla.merge.4131.2
Cla97Chr03	Cla97C03G061350	Cla97C03G061350;A3:Cla97Chr03:18439340-18439422:18439292-18439422:-	Cla97C03G061350.2	Cla.merge.4144.1,Cla97C03G061350.2
Cla97Chr03	Cla97C03G061420	Cla97C03G061420;A3:Cla97Chr03:18716843-18716915:18716779-18716915:-	Cla97C03G061420.2	Cla.merge.4147.2,Cla97C03G061420.2
Cla97Chr03	Cla97C03G061460	Cla97C03G061460;A3:Cla97Chr03:18916090-18916518:18915979-18916518:-	Cla.merge.4154.2	Cla.merge.4154.1,Cla.merge.4154.2
Cla97Chr03	XLOC_006069	XLOC_006069;A3:Cla97Chr03:20229363-20229866:20228800-20229866:-	Cla.merge.4164.9	Cla.merge.4164.9,Cla.merge.4164.4,Cla.merge.4164.3,Cla.merge.4164.10,Cla.merge.4164.5,Cla.merge.4164.7
Cla97Chr03	XLOC_006069	XLOC_006069;A3:Cla97Chr03:20235469-20235570:20234792-20235570:-	Cla.merge.4164.9	Cla.merge.4164.9,Cla.merge.4164.10
Cla97Chr03	XLOC_006069	XLOC_006069;A3:Cla97Chr03:20229129-20229274:20228800-20229274:-	Cla.merge.4164.8	Cla.merge.4164.6,Cla.merge.4164.8
Cla97Chr03	XLOC_006078	XLOC_006078;A3:Cla97Chr03:20568969-20569145:20568789-20569145:-	Cla97C03G061780.2	Cla.merge.4171.5,Cla.merge.4171.2,Cla97C03G061780.2
Cla97Chr03	Cla97C03G061910	Cla97C03G061910;A3:Cla97Chr03:21599342-21599461:21599286-21599461:-	Cla97C03G061910.2	Cla.merge.4183.2,Cla.merge.4183.1,Cla97C03G061910.2
Cla97Chr03	Cla97C03G061930	Cla97C03G061930;A3:Cla97Chr03:21654181-21654254:21654121-21654254:-	Cla97C03G061930.2	Cla97C03G061930.2,Cla.merge.4185.3,Cla.merge.4185.1
Cla97Chr03	Cla97C03G062180	Cla97C03G062180;A3:Cla97Chr03:22939081-22939159:22938971-22939159:-	Cla.merge.4203.1,Cla97C03G062180.2,Cla.merge.4203.3	Cla97C03G062180.2,Cla.merge.4203.4,Cla.merge.4203.1,Cla.merge.4203.3
Cla97Chr03	XLOC_006109	XLOC_006109;A3:Cla97Chr03:23161590-23204962:23161505-23204962:-	Cla.merge.4211.3	Cla.merge.4211.1,Cla.merge.4211.3
Cla97Chr03	XLOC_006109	XLOC_006109;A3:Cla97Chr03:23161668-23204962:23161590-23204962:-	Cla.merge.4211.2	Cla.merge.4211.2,Cla.merge.4211.3
Cla97Chr03	XLOC_006109	XLOC_006109;A3:Cla97Chr03:23161668-23204962:23161505-23204962:-	Cla.merge.4211.2	Cla.merge.4211.1,Cla.merge.4211.2
Cla97Chr03	XLOC_006109	XLOC_006109;A3:Cla97Chr03:23207059-23218594:23207018-23218594:-	Cla.merge.4211.2,Cla.merge.4211.32	Cla.merge.4211.32,Cla.merge.4211.30,Cla.merge.4211.2,Cla.merge.4211.3
Cla97Chr03	XLOC_006109	XLOC_006109;A3:Cla97Chr03:23207059-23218594:23207049-23218594:-	Cla.merge.4211.2,Cla.merge.4211.32	Cla.merge.4211.32,Cla.merge.4211.2,Cla.merge.4211.34
Cla97Chr03	XLOC_006109	XLOC_006109;A3:Cla97Chr03:23207197-23218594:23207018-23218594:-	Cla.merge.4211.1,Cla.merge.4211.29	Cla.merge.4211.1,Cla.merge.4211.30,Cla.merge.4211.3,Cla.merge.4211.29
Cla97Chr03	XLOC_006109	XLOC_006109;A3:Cla97Chr03:23207197-23218594:23207059-23218594:-	Cla.merge.4211.1,Cla.merge.4211.29	Cla.merge.4211.1,Cla.merge.4211.32,Cla.merge.4211.2,Cla.merge.4211.29
Cla97Chr03	XLOC_006109	XLOC_006109;A3:Cla97Chr03:23207197-23218594:23207118-23218594:-	Cla.merge.4211.1,Cla.merge.4211.29	Cla.merge.4211.1,Cla.merge.4211.29,Cla.merge.4211.28
Cla97Chr03	XLOC_006109	XLOC_006109;A3:Cla97Chr03:23207197-23218594:23207049-23218594:-	Cla.merge.4211.1,Cla.merge.4211.29	Cla.merge.4211.1,Cla.merge.4211.34,Cla.merge.4211.29
Cla97Chr03	XLOC_006109	XLOC_006109;A3:Cla97Chr03:23207197-23218594:23207128-23218594:-	Cla.merge.4211.1,Cla.merge.4211.29	Cla.merge.4211.1,Cla.merge.4211.31,Cla.merge.4211.29
Cla97Chr03	XLOC_006109	XLOC_006109;A3:Cla97Chr03:23207197-23218594:23207062-23218594:-	Cla.merge.4211.1,Cla.merge.4211.29	Cla.merge.4211.1,Cla.merge.4211.33,Cla.merge.4211.29
Cla97Chr03	XLOC_006109	XLOC_006109;A3:Cla97Chr03:23207197-23218594:23207088-23218594:-	Cla.merge.4211.1,Cla.merge.4211.29	Cla.merge.4211.1,Cla.merge.4211.29,Cla.merge.4211.35
Cla97Chr03	XLOC_006109	XLOC_006109;A3:Cla97Chr03:23207118-23218594:23207018-23218594:-	Cla.merge.4211.28	Cla.merge.4211.30,Cla.merge.4211.3,Cla.merge.4211.28
Cla97Chr03	XLOC_006109	XLOC_006109;A3:Cla97Chr03:23207118-23218594:23207059-23218594:-	Cla.merge.4211.28	Cla.merge.4211.32,Cla.merge.4211.2,Cla.merge.4211.28
Cla97Chr03	XLOC_006109	XLOC_006109;A3:Cla97Chr03:23207118-23218594:23207049-23218594:-	Cla.merge.4211.28	Cla.merge.4211.34,Cla.merge.4211.28
Cla97Chr03	XLOC_006109	XLOC_006109;A3:Cla97Chr03:23207118-23218594:23207062-23218594:-	Cla.merge.4211.28	Cla.merge.4211.33,Cla.merge.4211.28
Cla97Chr03	XLOC_006109	XLOC_006109;A3:Cla97Chr03:23207118-23218594:23207088-23218594:-	Cla.merge.4211.28	Cla.merge.4211.35,Cla.merge.4211.28
Cla97Chr03	XLOC_006109	XLOC_006109;A3:Cla97Chr03:23207049-23218594:23207018-23218594:-	Cla.merge.4211.34	Cla.merge.4211.34,Cla.merge.4211.30,Cla.merge.4211.3
Cla97Chr03	XLOC_006109	XLOC_006109;A3:Cla97Chr03:23207128-23218594:23207018-23218594:-	Cla.merge.4211.31	Cla.merge.4211.30,Cla.merge.4211.31,Cla.merge.4211.3
Cla97Chr03	XLOC_006109	XLOC_006109;A3:Cla97Chr03:23207128-23218594:23207059-23218594:-	Cla.merge.4211.31	Cla.merge.4211.32,Cla.merge.4211.31,Cla.merge.4211.2
Cla97Chr03	XLOC_006109	XLOC_006109;A3:Cla97Chr03:23207128-23218594:23207118-23218594:-	Cla.merge.4211.31	Cla.merge.4211.31,Cla.merge.4211.28
Cla97Chr03	XLOC_006109	XLOC_006109;A3:Cla97Chr03:23207128-23218594:23207049-23218594:-	Cla.merge.4211.31	Cla.merge.4211.34,Cla.merge.4211.31
Cla97Chr03	XLOC_006109	XLOC_006109;A3:Cla97Chr03:23207128-23218594:23207062-23218594:-	Cla.merge.4211.31	Cla.merge.4211.31,Cla.merge.4211.33
Cla97Chr03	XLOC_006109	XLOC_006109;A3:Cla97Chr03:23207128-23218594:23207088-23218594:-	Cla.merge.4211.31	Cla.merge.4211.31,Cla.merge.4211.35
Cla97Chr03	XLOC_006109	XLOC_006109;A3:Cla97Chr03:23207062-23218594:23207018-23218594:-	Cla.merge.4211.33	Cla.merge.4211.30,Cla.merge.4211.33,Cla.merge.4211.3
Cla97Chr03	XLOC_006109	XLOC_006109;A3:Cla97Chr03:23207062-23218594:23207059-23218594:-	Cla.merge.4211.33	Cla.merge.4211.32,Cla.merge.4211.33,Cla.merge.4211.2
Cla97Chr03	XLOC_006109	XLOC_006109;A3:Cla97Chr03:23207062-23218594:23207049-23218594:-	Cla.merge.4211.33	Cla.merge.4211.34,Cla.merge.4211.33
Cla97Chr03	XLOC_006109	XLOC_006109;A3:Cla97Chr03:23207088-23218594:23207018-23218594:-	Cla.merge.4211.35	Cla.merge.4211.30,Cla.merge.4211.3,Cla.merge.4211.35
Cla97Chr03	XLOC_006109	XLOC_006109;A3:Cla97Chr03:23207088-23218594:23207059-23218594:-	Cla.merge.4211.35	Cla.merge.4211.32,Cla.merge.4211.2,Cla.merge.4211.35
Cla97Chr03	XLOC_006109	XLOC_006109;A3:Cla97Chr03:23207088-23218594:23207049-23218594:-	Cla.merge.4211.35	Cla.merge.4211.34,Cla.merge.4211.35
Cla97Chr03	XLOC_006109	XLOC_006109;A3:Cla97Chr03:23207088-23218594:23207062-23218594:-	Cla.merge.4211.35	Cla.merge.4211.33,Cla.merge.4211.35
Cla97Chr03	XLOC_006111	XLOC_006111;A3:Cla97Chr03:23188837-23208188:23188800-23208188:-	Cla.merge.4211.18	Cla.merge.4211.18,Cla.merge.4211.21
Cla97Chr03	XLOC_006130	XLOC_006130;A3:Cla97Chr03:24028716-24028911:24028643-24028911:-	Cla97C03G062640.2	Cla.merge.4231.2,Cla97C03G062640.2
Cla97Chr03	XLOC_006131	XLOC_006131;A3:Cla97Chr03:24036261-24036704:24036239-24036704:-	Cla.merge.4232.5,Cla.merge.4232.3	Cla.merge.4232.5,Cla.merge.4232.3,Cla.merge.4232.9
Cla97Chr03	XLOC_006131	XLOC_006131;A3:Cla97Chr03:24036270-24036704:24036261-24036704:-	Cla.merge.4232.8	Cla.merge.4232.5,Cla.merge.4232.3,Cla.merge.4232.8
Cla97Chr03	XLOC_006131	XLOC_006131;A3:Cla97Chr03:24036270-24036704:24036239-24036704:-	Cla.merge.4232.8	Cla.merge.4232.8,Cla.merge.4232.9
Cla97Chr03	XLOC_006135	XLOC_006135;A3:Cla97Chr03:24202096-24202186:24202069-24202186:-	Cla.merge.4239.1,Cla.merge.4239.5,Cla.merge.4239.7,Cla.merge.4239.6,Cla.merge.4239.3,Cla.merge.4239.2,Cla.merge.4239.9,Cla97C03G062760.1	Cla.merge.4239.8,Cla.merge.4239.10,Cla.merge.4239.6,Cla.merge.4239.2,Cla.merge.4239.3,Cla.merge.4239.7,Cla97C03G062760.1,Cla.merge.4239.5,Cla.merge.4239.9,Cla.merge.4239.1
Cla97Chr03	XLOC_006135	XLOC_006135;A3:Cla97Chr03:24204863-24205235:24202537-24205235:-	Cla.merge.4239.5	Cla.merge.4239.8,Cla.merge.4239.2,Cla.merge.4239.3,Cla.merge.4239.5,Cla.merge.4239.1
Cla97Chr03	Cla97C03G062810	Cla97C03G062810;A3:Cla97Chr03:24371313-24371384:24371302-24371384:-	Cla.merge.4241.3	Cla.merge.4241.3,Cla.merge.4241.5
Cla97Chr03	Cla97C03G062810	Cla97C03G062810;A3:Cla97Chr03:24355253-24356160:24355112-24356160:-	Cla97C03G062810.2	Cla.merge.4241.1,Cla.merge.4241.5,Cla.merge.4241.2,Cla.merge.4241.4,Cla.merge.4241.3,Cla97C03G062810.2
Cla97Chr03	Cla97C03G063250	Cla97C03G063250;A3:Cla97Chr03:25769651-25775276:25769607-25775276:-	Cla.merge.4277.1,Cla.merge.4277.3	Cla.merge.4277.1,Cla97C03G063250.2,Cla.merge.4277.3
Cla97Chr03	Cla97C03G063250	Cla97C03G063250;A3:Cla97Chr03:25767751-25769192:25765489-25769192:-	Cla.merge.4277.3	Cla.merge.4277.1,Cla.merge.4277.3
Cla97Chr03	Cla97C03G063290	Cla97C03G063290;A3:Cla97Chr03:25830463-25830896:25830423-25830896:-	Cla.merge.4279.1	Cla.merge.4279.1,Cla.merge.4279.2,Cla97C03G063290.1
Cla97Chr03	Cla97C03G063300	Cla97C03G063300;A3:Cla97Chr03:25840664-25840857:25839865-25840857:-	Cla.merge.4280.2	Cla.merge.4280.3,Cla97C03G063300.1,Cla.merge.4280.1,Cla.merge.4280.2
Cla97Chr03	Cla97C03G063780	Cla97C03G063780;A3:Cla97Chr03:26738482-26739332:26738350-26739332:-	Cla.merge.4307.2	Cla.merge.4307.2,Cla97C03G063780.2
Cla97Chr03	Cla97C03G063900	Cla97C03G063900;A3:Cla97Chr03:26966261-26967726:26966217-26967726:-	Cla.merge.4309.1	Cla.merge.4309.1,Cla.merge.4309.2
Cla97Chr03	Cla97C03G064450	Cla97C03G064450;A3:Cla97Chr03:27924652-27925529:27924609-27925529:-	Cla97C03G064450.2	Cla.merge.4349.3,Cla97C03G064450.2,Cla.merge.4349.2,Cla.merge.4349.1
Cla97Chr03	Cla97C03G064500	Cla97C03G064500;A3:Cla97Chr03:27976464-27976579:27976437-27976579:-	Cla.merge.4354.1	Cla97C03G064500.2,Cla.merge.4354.1
Cla97Chr03	Cla97C03G064750	Cla97C03G064750;A3:Cla97Chr03:28206352-28208819:28206283-28208819:-	Cla.merge.4372.2	Cla97C03G064750.2,Cla.merge.4372.2
Cla97Chr03	Cla97C03G065060	Cla97C03G065060;A3:Cla97Chr03:28597026-28597137:28596979-28597137:-	Cla97C03G065060.2,Cla.merge.4401.4	Cla97C03G065060.2,Cla.merge.4401.4,Cla.merge.4401.3
Cla97Chr03	Cla97C03G065300	Cla97C03G065300;A3:Cla97Chr03:28806617-28806767:28806584-28806767:-	Cla97C03G065300.2	Cla97C03G065300.2,Cla.merge.4419.1
Cla97Chr03	XLOC_006262	XLOC_006262;A3:Cla97Chr03:28878274-28878732:28878190-28878732:-	Cla97C03G065410.2	Cla.merge.4425.4,Cla97C03G065410.2,Cla.merge.4425.3,Cla.merge.4425.1
Cla97Chr03	Cla97C03G065560	Cla97C03G065560;A3:Cla97Chr03:28972315-28972652:28971817-28972652:-	Cla.merge.4436.1,Cla.merge.4436.2	Cla97C03G065560.2,Cla.merge.4436.2,Cla.merge.4436.1
Cla97Chr03	XLOC_006272	XLOC_006272;A3:Cla97Chr03:29025404-29025523:29025347-29025523:-	Cla97C03G065620.2	Cla.merge.4442.1,Cla.merge.4442.2,Cla97C03G065620.2
Cla97Chr03	Cla97C03G065780	Cla97C03G065780;A3:Cla97Chr03:29166636-29167964:29166561-29167964:-	Cla.merge.4450.2	Cla.merge.4450.3,Cla97C03G065780.2,Cla.merge.4450.2
Cla97Chr03	Cla97C03G065860	Cla97C03G065860;A3:Cla97Chr03:29275193-29275306:29275140-29275306:-	Cla97C03G065860.2	Cla97C03G065860.2,Cla.merge.4457.2
Cla97Chr03	Cla97C03G065860	Cla97C03G065860;A3:Cla97Chr03:29282798-29282977:29282709-29282977:-	Cla.merge.4457.3	Cla97C03G065860.2,Cla.merge.4457.3
Cla97Chr03	Cla97C03G066040	Cla97C03G066040;A3:Cla97Chr03:29453680-29453763:29453546-29453763:-	Cla.merge.4468.1,Cla97C03G066040.2	Cla.merge.4468.2,Cla.merge.4468.1,Cla97C03G066040.2
Cla97Chr03	Cla97C03G066080	Cla97C03G066080;A3:Cla97Chr03:29494486-29494743:29494355-29494743:-	Cla.merge.4473.3	Cla.merge.4473.1,Cla.merge.4473.3
Cla97Chr03	Cla97C03G066090	Cla97C03G066090;A3:Cla97Chr03:29504649-29504762:29504432-29504762:-	Cla.merge.4474.3	Cla.merge.4474.2,Cla97C03G066090.1,Cla.merge.4474.3
Cla97Chr03	Cla97C03G066090	Cla97C03G066090;A3:Cla97Chr03:29504649-29504762:29504602-29504762:-	Cla.merge.4474.3	Cla.merge.4474.1,Cla.merge.4474.3
Cla97Chr03	Cla97C03G066090	Cla97C03G066090;A3:Cla97Chr03:29504602-29504762:29504432-29504762:-	Cla.merge.4474.1	Cla.merge.4474.2,Cla97C03G066090.1,Cla.merge.4474.1
Cla97Chr03	Cla97C03G066270	Cla97C03G066270;A3:Cla97Chr03:29676100-29676348:29675857-29676348:-	Cla.merge.4487.1	Cla.merge.4487.1,Cla97C03G066270.2
Cla97Chr03	Cla97C03G066270	Cla97C03G066270;A3:Cla97Chr03:29676491-29676831:29676416-29676831:-	Cla97C03G066270.2	Cla.merge.4487.1,Cla97C03G066270.2
Cla97Chr03	Cla97C03G066290	Cla97C03G066290;A3:Cla97Chr03:29697051-29698087:29696744-29698087:-	Cla.merge.4489.1	Cla97C03G066290.2,Cla.merge.4489.1
Cla97Chr03	Cla97C03G066350	Cla97C03G066350;A3:Cla97Chr03:29759889-29760008:29759858-29760008:-	Cla.merge.4494.1	Cla.merge.4494.1,Cla97C03G066350.1
Cla97Chr03	Cla97C03G066470	Cla97C03G066470;A3:Cla97Chr03:29891150-29892623:29891091-29892623:-	Cla.merge.4505.3	Cla97C03G066470.1,Cla.merge.4505.3,Cla.merge.4505.1,Cla.merge.4505.2,Cla.merge.4505.4
Cla97Chr03	Cla97C03G066470	Cla97C03G066470;A3:Cla97Chr03:29890701-29890804:29890180-29890804:-	Cla.merge.4505.4	Cla.merge.4505.4,Cla.merge.4505.2
Cla97Chr03	Cla97C03G066590	Cla97C03G066590;A3:Cla97Chr03:30074468-30074942:30074441-30074942:-	Cla.merge.4514.2	Cla97C03G066590.2,Cla.merge.4514.2
Cla97Chr03	Cla97C03G066610	Cla97C03G066610;A3:Cla97Chr03:30101272-30102305:30101188-30102305:-	Cla.merge.4516.2,Cla.merge.4516.1	Cla.merge.4516.1,Cla97C03G066610.2,Cla.merge.4516.2
Cla97Chr03	Cla97C03G066730	Cla97C03G066730;A3:Cla97Chr03:30242359-30243251:30242300-30243251:-	Cla.merge.4526.2	Cla97C03G066730.1,Cla.merge.4526.2,Cla.merge.4526.1
Cla97Chr03	Cla97C03G066850	Cla97C03G066850;A3:Cla97Chr03:30366151-30366523:30365770-30366523:-	Cla.merge.4532.3	Cla.merge.4532.5,Cla.merge.4532.1,Cla.merge.4532.2,Cla.merge.4532.4,Cla97C03G066850.1,Cla.merge.4532.3
Cla97Chr03	Cla97C03G066990	Cla97C03G066990;A3:Cla97Chr03:30493150-30499525:30492987-30499525:-	Cla.merge.4544.2	Cla.merge.4544.2,Cla97C03G066990.2
Cla97Chr03	Cla97C03G067120	Cla97C03G067120;A3:Cla97Chr03:30619399-30619466:30619373-30619466:-	Cla97C03G067120.2,Cla.merge.4553.6	Cla97C03G067120.2,Cla.merge.4553.6,Cla.merge.4553.4
Cla97Chr03	XLOC_006357	XLOC_006357;A3:Cla97Chr03:31015963-31016044:31015862-31016044:-	Cla.merge.4584.4	Cla.merge.4584.4,Cla.merge.4584.3
Cla97Chr03	XLOC_006357	XLOC_006357;A3:Cla97Chr03:31019328-31030627:31019306-31030627:-	Cla.merge.4584.5	Cla.merge.4584.5,Cla.merge.4584.7
Cla97Chr03	XLOC_006357	XLOC_006357;A3:Cla97Chr03:31019328-31030550:31019306-31030550:-	Cla.merge.4584.9	Cla.merge.4584.9,Cla.merge.4584.8
Cla97Chr03	Cla97C03G067680	Cla97C03G067680;A3:Cla97Chr03:31092182-31092555:31092127-31092555:-	Cla.merge.4590.7	Cla.merge.4590.7,Cla.merge.4590.6
Cla97Chr03	Cla97C03G067940	Cla97C03G067940;A3:Cla97Chr03:31267321-31267635:31267080-31267635:-	Cla.merge.4599.4	Cla.merge.4599.2,Cla.merge.4599.4
Cla97Chr03	Cla97C03G068280	Cla97C03G068280;A3:Cla97Chr03:31638093-31638198:31637945-31638198:-	Cla.merge.4614.8,Cla.merge.4614.6,Cla.merge.4614.2,Cla.merge.4614.10,Cla.merge.4614.14	Cla.merge.4614.10,Cla.merge.4614.3,Cla.merge.4614.2,Cla.merge.4614.1,Cla.merge.4614.6,Cla.merge.4614.14,Cla.merge.4614.8
Cla97Chr03	Cla97C03G068280	Cla97C03G068280;A3:Cla97Chr03:31638093-31638198:31638059-31638198:-	Cla.merge.4614.8,Cla.merge.4614.6,Cla.merge.4614.2,Cla.merge.4614.10,Cla.merge.4614.14	Cla97C03G068280.2,Cla.merge.4614.10,Cla.merge.4614.2,Cla.merge.4614.6,Cla.merge.4614.14,Cla.merge.4614.8
Cla97Chr03	Cla97C03G068280	Cla97C03G068280;A3:Cla97Chr03:31637762-31637802:31637681-31637802:-	Cla97C03G068280.2	Cla97C03G068280.2,Cla.merge.4614.7,Cla.merge.4614.10,Cla.merge.4614.3,Cla.merge.4614.2,Cla.merge.4614.1,Cla.merge.4614.13,Cla.merge.4614.4,Cla.merge.4614.12,Cla.merge.4614.11,Cla.merge.4614.5,Cla.merge.4614.6,Cla.merge.4614.14,Cla.merge.4614.9,Cla.merge.4614.8
Cla97Chr03	Cla97C03G068280	Cla97C03G068280;A3:Cla97Chr03:31638059-31638198:31637945-31638198:-	Cla97C03G068280.2	Cla97C03G068280.2,Cla.merge.4614.3,Cla.merge.4614.1
Cla97Chr03	XLOC_006391	XLOC_006391;A3:Cla97Chr03:31830256-31831142:31822986-31831142:-	Cla.merge.4627.4	Cla.merge.4627.1,Cla.merge.4627.4,Cla97C03G068440.2,Cla.merge.4627.3
Cla97Chr04	Cla97C04G068940	Cla97C04G068940;A3:Cla97Chr04:2310719-2311395:2310719-2311464:+	Cla97C04G068940.2	Cla.merge.4663.1,Cla.merge.4663.2,Cla97C04G068940.2,Cla.merge.4663.4
Cla97Chr04	Cla97C04G069210	Cla97C04G069210;A3:Cla97Chr04:3435680-3436196:3435680-3436259:+	Cla97C04G069210.2	Cla.merge.4693.3,Cla.merge.4693.2,Cla97C04G069210.2
Cla97Chr04	Cla97C04G069560	Cla97C04G069560;A3:Cla97Chr04:5942288-5942510:5942288-5942601:+	Cla.merge.4725.3	Cla.merge.4725.5,Cla.merge.4725.1,Cla.merge.4725.3,Cla97C04G069560.2
Cla97Chr04	Cla97C04G069600	Cla97C04G069600;A3:Cla97Chr04:6249656-6250388:6249656-6250422:+	Cla.merge.4728.1,Cla97C04G069600.1,Cla.merge.4728.4	Cla.merge.4728.1,Cla.merge.4728.2,Cla97C04G069600.1,Cla.merge.4728.4
Cla97Chr04	Cla97C04G069600	Cla97C04G069600;A3:Cla97Chr04:6244121-6245867:6244121-6246466:+	Cla.merge.4728.2,Cla.merge.4728.4	Cla.merge.4728.1,Cla.merge.4728.2,Cla97C04G069600.1,Cla.merge.4728.4
Cla97Chr04	Cla97C04G069600	Cla97C04G069600;A3:Cla97Chr04:6248738-6249254:6248738-6249301:+	Cla.merge.4728.2,Cla97C04G069600.1,Cla.merge.4728.4	Cla.merge.4728.1,Cla.merge.4728.2,Cla97C04G069600.1,Cla.merge.4728.4
Cla97Chr04	Cla97C04G069730	Cla97C04G069730;A3:Cla97Chr04:6970438-6973331:6970438-6974044:+	Cla97C04G069730.2	Cla97C04G069730.2,Cla.merge.4740.1
Cla97Chr04	Cla97C04G070040	Cla97C04G070040;A3:Cla97Chr04:8326221-8326747:8326221-8326783:+	Cla.merge.4769.3,Cla.merge.4769.6	Cla.merge.4769.4,Cla.merge.4769.1,Cla.merge.4769.6,Cla.merge.4769.3
Cla97Chr04	Cla97C04G070040	Cla97C04G070040;A3:Cla97Chr04:8327060-8327329:8327060-8327355:+	Cla.merge.4769.3,Cla.merge.4769.2,Cla.merge.4769.1,Cla.merge.4769.5,Cla97C04G070040.2	Cla.merge.4769.2,Cla.merge.4769.4,Cla.merge.4769.5,Cla.merge.4769.3,Cla97C04G070040.2,Cla.merge.4769.1,Cla.merge.4769.6
Cla97Chr04	Cla97C04G070220	Cla97C04G070220;A3:Cla97Chr04:10586577-10586700:10586577-10586726:+	Cla.merge.4786.3,Cla.merge.4786.2,Cla.merge.4786.1	Cla.merge.4786.1,Cla97C04G070220.2,Cla.merge.4786.2,Cla.merge.4786.3
Cla97Chr04	Cla97C04G070220	Cla97C04G070220;A3:Cla97Chr04:10586577-10586682:10586577-10586700:+	Cla.merge.4786.5,Cla.merge.4786.4,Cla.merge.4786.6	Cla.merge.4786.3,Cla.merge.4786.4,Cla.merge.4786.1,Cla.merge.4786.5,Cla.merge.4786.2,Cla.merge.4786.6
Cla97Chr04	Cla97C04G070220	Cla97C04G070220;A3:Cla97Chr04:10586577-10586682:10586577-10586726:+	Cla.merge.4786.5,Cla.merge.4786.4,Cla.merge.4786.6	Cla.merge.4786.5,Cla.merge.4786.6,Cla.merge.4786.4,Cla97C04G070220.2
Cla97Chr04	Cla97C04G070240	Cla97C04G070240;A3:Cla97Chr04:10726626-10726714:10726626-10727239:+	Cla.merge.4788.1,Cla.merge.4788.5,Cla.merge.4788.4,Cla.merge.4788.3	Cla.merge.4788.3,Cla97C04G070240.1,Cla.merge.4788.4,Cla.merge.4788.6,Cla.merge.4788.5,Cla.merge.4788.1
Cla97Chr04	Cla97C04G070270	Cla97C04G070270;A3:Cla97Chr04:10834570-10834609:10834570-10834642:+	Cla97C04G070270.2	Cla.merge.4792.1,Cla97C04G070270.2
Cla97Chr04	Cla97C04G070300	Cla97C04G070300;A3:Cla97Chr04:10956653-10956961:10956653-10957025:+	Cla.merge.4795.1	Cla.merge.4795.1,Cla.merge.4795.5
Cla97Chr04	Cla97C04G071260	Cla97C04G071260;A3:Cla97Chr04:17269325-17269770:17269325-17269825:+	Cla.merge.4876.1,Cla97C04G071260.2,Cla.merge.4876.6	Cla.merge.4876.6,Cla.merge.4876.5,Cla97C04G071260.2,Cla.merge.4876.1
Cla97Chr04	Cla97C04G071380	Cla97C04G071380;A3:Cla97Chr04:17775083-17775986:17775083-17776018:+	Cla97C04G071380.2	Cla97C04G071380.2,Cla.merge.4887.1
Cla97Chr04	Cla97C04G071470	Cla97C04G071470;A3:Cla97Chr04:18012783-18013596:18012783-18013662:+	Cla.merge.4894.2	Cla.merge.4894.2,Cla97C04G071470.2
Cla97Chr04	Cla97C04G071610	Cla97C04G071610;A3:Cla97Chr04:18158871-18159143:18158871-18159322:+	Cla.merge.4908.2	Cla.merge.4908.6,Cla.merge.4908.2
Cla97Chr04	Cla97C04G071730	Cla97C04G071730;A3:Cla97Chr04:18366216-18367107:18366216-18367133:+	Cla.merge.4918.3,Cla.merge.4918.2	Cla.merge.4918.3,Cla.merge.4918.2,Cla.merge.4918.4,Cla.merge.4918.6
Cla97Chr04	Cla97C04G071860	Cla97C04G071860;A3:Cla97Chr04:18511238-18511594:18511238-18511689:+	Cla.merge.4934.4	Cla.merge.4934.4,Cla97C04G071860.2
Cla97Chr04	Cla97C04G072010	Cla97C04G072010;A3:Cla97Chr04:18649945-18649993:18649945-18650062:+	Cla97C04G072010.2	Cla.merge.4944.2,Cla.merge.4944.3,Cla97C04G072010.2
Cla97Chr04	Cla97C04G072010	Cla97C04G072010;A3:Cla97Chr04:18650734-18650783:18650734-18650820:+	Cla97C04G072010.2	Cla.merge.4944.2,Cla.merge.4944.3,Cla97C04G072010.2
Cla97Chr04	XLOC_006643	XLOC_006643;A3:Cla97Chr04:18757450-18757525:18757450-18757552:+	Cla97C04G072100.2	Cla.merge.4951.1,Cla.merge.4951.2,Cla97C04G072100.2,Cla.merge.4951.3
Cla97Chr04	Cla97C04G072110	Cla97C04G072110;A3:Cla97Chr04:18761897-18762115:18761897-18762152:+	Cla97C04G072110.2	Cla.merge.4952.1,Cla97C04G072110.2
Cla97Chr04	Cla97C04G072530	Cla97C04G072530;A3:Cla97Chr04:19719851-19721384:19719851-19721424:+	Cla.merge.4977.2	Cla.merge.4977.1,Cla97C04G072530.2,Cla.merge.4977.2
Cla97Chr04	XLOC_006665	XLOC_006665;A3:Cla97Chr04:19735455-19737945:19735455-19738044:+	Cla97C04G072540.2	Cla97C04G072540.2,Cla.merge.4978.1
Cla97Chr04	Cla97C04G072610	Cla97C04G072610;A3:Cla97Chr04:19862198-19862403:19862198-19862577:+	Cla.merge.4985.4	Cla.merge.4985.4,Cla.merge.4985.5,Cla.merge.4985.6
Cla97Chr04	Cla97C04G072670	Cla97C04G072670;A3:Cla97Chr04:19980544-19980722:19980544-19981041:+	Cla.merge.4990.2,Cla.merge.4990.7,Cla.merge.4990.5	Cla.merge.4990.5,Cla97C04G072670.2,Cla.merge.4990.6,Cla.merge.4990.3,Cla.merge.4990.2,Cla.merge.4990.4,Cla.merge.4990.1,Cla.merge.4990.8,Cla.merge.4990.7
Cla97Chr04	Cla97C04G072670	Cla97C04G072670;A3:Cla97Chr04:19978151-19978518:19978151-19978677:+	Cla.merge.4990.3	Cla97C04G072670.2,Cla.merge.4990.3
Cla97Chr04	Cla97C04G072820	Cla97C04G072820;A3:Cla97Chr04:20185376-20185604:20185376-20185658:+	Cla97C04G072820.2	Cla.merge.5004.1,Cla97C04G072820.2
Cla97Chr04	Cla97C04G072870	Cla97C04G072870;A3:Cla97Chr04:20241982-20242565:20241982-20242619:+	Cla97C04G072870.2	Cla97C04G072870.2,Cla.merge.5007.1
Cla97Chr04	Cla97C04G072930	Cla97C04G072930;A3:Cla97Chr04:20295074-20295294:20295074-20295683:+	Cla.merge.5012.1	Cla.merge.5012.3,Cla.merge.5012.1
Cla97Chr04	Cla97C04G072930	Cla97C04G072930;A3:Cla97Chr04:20295074-20295294:20295074-20295327:+	Cla.merge.5012.1,Cla.merge.5012.4	Cla97C04G072930.2,Cla.merge.5012.1,Cla.merge.5012.4
Cla97Chr04	Cla97C04G073650	Cla97C04G073650;A3:Cla97Chr04:21389876-21390406:21389876-21390490:+	Cla97C04G073650.2	Cla.merge.5059.1,Cla97C04G073650.2
Cla97Chr04	Cla97C04G073650	Cla97C04G073650;A3:Cla97Chr04:21398858-21398940:21398858-21398982:+	Cla97C04G073650.2,Cla.merge.5059.3,Cla.merge.5059.4	Cla.merge.5059.3,Cla.merge.5059.4,Cla.merge.5059.5,Cla97C04G073650.2
Cla97Chr04	Cla97C04G074740	Cla97C04G074740;A3:Cla97Chr04:22367610-22367732:22367610-22367771:+	Cla97C04G074740.2	Cla.merge.5117.1,Cla97C04G074740.2
Cla97Chr04	Cla97C04G074780	Cla97C04G074780;A3:Cla97Chr04:22406176-22406638:22406176-22406800:+	Cla.merge.5123.2,Cla.merge.5123.1	Cla.merge.5123.1,Cla97C04G074780.2,Cla.merge.5123.2
Cla97Chr04	Cla97C04G074780	Cla97C04G074780;A3:Cla97Chr04:22400010-22400209:22400010-22400302:+	Cla97C04G074780.2	Cla.merge.5123.1,Cla97C04G074780.2,Cla.merge.5123.2
Cla97Chr04	Cla97C04G074780	Cla97C04G074780;A3:Cla97Chr04:22404293-22404813:22404293-22404849:+	Cla97C04G074780.2	Cla.merge.5123.1,Cla97C04G074780.2,Cla.merge.5123.2
Cla97Chr04	Cla97C04G074990	Cla97C04G074990;A3:Cla97Chr04:22590413-22590900:22590413-22591018:+	Cla.merge.5137.3	Cla.merge.5137.2,Cla.merge.5137.3,Cla97C04G074990.1
Cla97Chr04	Cla97C04G075030	Cla97C04G075030;A3:Cla97Chr04:22633808-22634081:22633808-22634150:+	Cla97C04G075030.2	Cla97C04G075030.2,Cla.merge.5140.1,Cla.merge.5140.2
Cla97Chr04	Cla97C04G075260	Cla97C04G075260;A3:Cla97Chr04:22822023-22822386:22822023-22822424:+	Cla97C04G075260.2	Cla.merge.5161.1,Cla97C04G075260.2
Cla97Chr04	Cla97C04G075480	Cla97C04G075480;A3:Cla97Chr04:22997916-22998664:22997916-22998718:+	Cla97C04G075480.2	Cla.merge.5178.1,Cla97C04G075480.2
Cla97Chr04	Cla97C04G075490	Cla97C04G075490;A3:Cla97Chr04:23010213-23010264:23010213-23010310:+	Cla97C04G075490.2	Cla.merge.5179.1,Cla97C04G075490.2
Cla97Chr04	Cla97C04G075560	Cla97C04G075560;A3:Cla97Chr04:23071675-23071900:23071675-23071943:+	Cla97C04G075560.2	Cla.merge.5184.1,Cla.merge.5184.2,Cla97C04G075560.2
Cla97Chr04	Cla97C04G075940	Cla97C04G075940;A3:Cla97Chr04:23394680-23394916:23394680-23395213:+	Cla97C04G075940.2	Cla97C04G075940.2,Cla.merge.5213.4,Cla.merge.5213.2,Cla.merge.5213.3
Cla97Chr04	Cla97C04G075970	Cla97C04G075970;A3:Cla97Chr04:23404983-23405072:23404983-23405105:+	Cla97C04G075970.2	Cla97C04G075970.2,Cla.merge.5216.1
Cla97Chr04	Cla97C04G076050	Cla97C04G076050;A3:Cla97Chr04:23471742-23471829:23471742-23472195:+	Cla.merge.5224.7	Cla.merge.5224.3,Cla.merge.5224.5,Cla.merge.5224.6,Cla.merge.5224.2,Cla.merge.5224.7,Cla.merge.5224.8
Cla97Chr04	Cla97C04G076590	Cla97C04G076590;A3:Cla97Chr04:24159430-24159550:24159430-24160424:+	Cla.merge.5258.2	Cla.merge.5258.2,Cla.merge.5258.1,Cla97C04G076590.2
Cla97Chr04	Cla97C04G077050	Cla97C04G077050;A3:Cla97Chr04:24594685-24595399:24594685-24595452:+	Cla.merge.5288.4	Cla97C04G077050.2,Cla.merge.5288.3,Cla.merge.5288.4
Cla97Chr04	Cla97C04G077230	Cla97C04G077230;A3:Cla97Chr04:24754439-24754558:24754439-24754606:+	Cla97C04G077230.2	Cla97C04G077230.2,Cla.merge.5298.2,Cla.merge.5298.3
Cla97Chr04	Cla97C04G077470	Cla97C04G077470;A3:Cla97Chr04:25050243-25050593:25050243-25050638:+	Cla97C04G077470.2	Cla.merge.5318.2,Cla.merge.5318.6,Cla97C04G077470.2,Cla.merge.5318.5
Cla97Chr04	Cla97C04G077540	Cla97C04G077540;A3:Cla97Chr04:25117862-25117980:25117862-25118161:+	Cla.merge.5323.2	Cla.merge.5323.1,Cla97C04G077540.2,Cla.merge.5323.2
Cla97Chr04	Cla97C04G077660	Cla97C04G077660;A3:Cla97Chr04:25229545-25230413:25229545-25230445:+	Cla97C04G077660.2,Cla.merge.5332.2	Cla.merge.5332.4,Cla97C04G077660.2,Cla.merge.5332.2,Cla.merge.5332.3
Cla97Chr04	Cla97C04G077690	Cla97C04G077690;A3:Cla97Chr04:25236887-25236946:25236887-25236973:+	Cla.merge.5333.7,Cla97C04G077690.2	Cla.merge.5333.6,Cla.merge.5333.7,Cla97C04G077690.2,Cla.merge.5333.2
Cla97Chr04	XLOC_006906	XLOC_006906;A3:Cla97Chr04:25311491-25311656:25311491-25311720:+	Cla.merge.5342.2,Cla97C04G077800.1	Cla.merge.5342.4,Cla97C04G077800.1,Cla.merge.5342.2
Cla97Chr04	Cla97C04G078080	Cla97C04G078080;A3:Cla97Chr04:25618104-25618302:25618104-25618380:+	Cla97C04G078080.2	Cla.merge.5359.1,Cla97C04G078080.2
Cla97Chr04	Cla97C04G078180	Cla97C04G078180;A3:Cla97Chr04:25738552-25739009:25738552-25739109:+	Cla.merge.5367.2	Cla.merge.5367.1,Cla97C04G078180.2,Cla.merge.5367.2
Cla97Chr04	Cla97C04G078520	Cla97C04G078520;A3:Cla97Chr04:26054644-26055394:26054644-26055468:+	Cla.merge.5388.8,Cla.merge.5388.5,Cla.merge.5388.4	Cla.merge.5388.4,Cla.merge.5388.8,Cla97C04G078520.2,Cla.merge.5388.5
Cla97Chr04	Cla97C04G078840	Cla97C04G078840;A3:Cla97Chr04:26264129-26264550:26264129-26264614:+	Cla.merge.5408.3,Cla.merge.5408.2	Cla.merge.5408.2,Cla.merge.5408.4,Cla.merge.5408.3
Cla97Chr04	XLOC_006962	XLOC_006962;A3:Cla97Chr04:26484310-26484841:26484310-26485075:+	Cla.merge.5430.2	Cla.merge.5430.2,Cla97C04G079180.2,Cla.merge.5430.1
Cla97Chr04	Cla97C04G079310	Cla97C04G079310;A3:Cla97Chr04:26566596-26566810:26566596-26568549:+	Cla97C04G079310.2	Cla.merge.5437.2,Cla97C04G079310.2
Cla97Chr04	Cla97C04G079430	Cla97C04G079430;A3:Cla97Chr04:26635702-26638015:26635702-26638054:+	Cla.merge.5447.5,Cla.merge.5447.6,Cla.merge.5447.3,Cla.merge.5447.1	Cla.merge.5447.5,Cla.merge.5447.3,Cla.merge.5447.2,Cla.merge.5447.1,Cla.merge.5447.6,Cla.merge.5447.4
Cla97Chr04	XLOC_006972	XLOC_006972;A3:Cla97Chr04:26649841-26649905:26649841-26650063:+	Cla97C04G079450.2	Cla97C04G079450.2,Cla.merge.5448.2
Cla97Chr04	Cla97C04G079480	Cla97C04G079480;A3:Cla97Chr04:26671558-26672025:26671558-26672100:+	Cla97C04G079480.2	Cla97C04G079480.2,Cla.merge.5451.3,Cla.merge.5451.2,Cla.merge.5451.1
Cla97Chr04	Cla97C04G079510	Cla97C04G079510;A3:Cla97Chr04:26699095-26699188:26699095-26699248:+	Cla97C04G079510.2,Cla.merge.5453.3	Cla.merge.5453.4,Cla97C04G079510.2,Cla.merge.5453.3
Cla97Chr04	Cla97C04G079510	Cla97C04G079510;A3:Cla97Chr04:26687497-26688351:26687497-26688382:+	Cla.merge.5453.2	Cla.merge.5453.2,Cla97C04G079510.2
Cla97Chr04	Cla97C04G079690	Cla97C04G079690;A3:Cla97Chr04:26816126-26816683:26816126-26816728:+	Cla97C04G079690.2	Cla97C04G079690.2,Cla.merge.5466.1
Cla97Chr04	Cla97C04G079700	Cla97C04G079700;A3:Cla97Chr04:26825310-26825395:26825310-26825431:+	Cla97C04G079700.2	Cla97C04G079700.2,Cla.merge.5467.6
Cla97Chr04	XLOC_006991	XLOC_006991;A3:Cla97Chr04:26966504-26966848:26966504-26966875:+	Cla97C04G079840.2	Cla.merge.5473.4,Cla.merge.5473.1,Cla97C04G079840.2,Cla.merge.5473.5,Cla.merge.5473.3
Cla97Chr04	XLOC_007008	XLOC_007008;A3:Cla97Chr04:437626-460310:437205-460310:-	Cla.merge.4638.3,Cla.merge.4638.2	Cla.merge.4638.2,Cla.merge.4638.4,Cla.merge.4638.3
Cla97Chr04	XLOC_007008	XLOC_007008;A3:Cla97Chr04:460490-461346:460390-461346:-	Cla.merge.4638.3	Cla.merge.4638.2,Cla.merge.4638.5,Cla.merge.4638.3,Cla.merge.4638.1,Cla.merge.4638.4
Cla97Chr04	XLOC_007030	XLOC_007030;A3:Cla97Chr04:2059648-2060184:2059615-2060184:-	Cla97C04G068870.2	Cla.merge.4659.1,Cla97C04G068870.2
Cla97Chr04	Cla97C04G068950	Cla97C04G068950;A3:Cla97Chr04:2326424-2326514:2326398-2326514:-	Cla.merge.4664.2	Cla97C04G068950.2,Cla.merge.4664.2
Cla97Chr04	XLOC_007050	XLOC_007050;A3:Cla97Chr04:3325397-3327011:3325220-3327011:-	Cla.merge.4687.2	Cla.merge.4687.2,Cla97C04G069160.1
Cla97Chr04	Cla97C04G069260	Cla97C04G069260;A3:Cla97Chr04:3627309-3627417:3627212-3627417:-	Cla.merge.4698.2,Cla.merge.4698.3	Cla.merge.4698.2,Cla.merge.4698.3,Cla.merge.4698.1,Cla97C04G069260.2
Cla97Chr04	Cla97C04G069300	Cla97C04G069300;A3:Cla97Chr04:3859492-3859733:3859402-3859733:-	Cla97C04G069300.2	Cla97C04G069300.2,Cla.merge.4701.1
Cla97Chr04	Cla97C04G069420	Cla97C04G069420;A3:Cla97Chr04:4755004-4758581:4754971-4758581:-	Cla.merge.4712.2	Cla.merge.4712.2,Cla.merge.4712.1
Cla97Chr04	XLOC_007078	XLOC_007078;A3:Cla97Chr04:5086269-5086326:5086224-5086326:-	Cla97C04G069500.2	Cla97C04G069500.2,Cla.merge.4717.5,Cla.merge.4717.2,Cla.merge.4717.6
Cla97Chr04	Cla97C04G069800	Cla97C04G069800;A3:Cla97Chr04:7164137-7170792:7164070-7170792:-	Cla.merge.4749.2,Cla.merge.4749.4	Cla.merge.4749.3,Cla.merge.4749.4,Cla.merge.4749.2,Cla.merge.4749.1
Cla97Chr04	Cla97C04G069800	Cla97C04G069800;A3:Cla97Chr04:7170870-7170961:7170864-7170961:-	Cla.merge.4749.2,Cla.merge.4749.1,Cla.merge.4749.5	Cla.merge.4749.3,Cla.merge.4749.1,Cla.merge.4749.4,Cla.merge.4749.2,Cla.merge.4749.5
Cla97Chr04	Cla97C04G069800	Cla97C04G069800;A3:Cla97Chr04:7164150-7170792:7164137-7170792:-	Cla.merge.4749.6,Cla.merge.4749.5	Cla.merge.4749.4,Cla.merge.4749.5,Cla.merge.4749.6,Cla.merge.4749.2
Cla97Chr04	Cla97C04G069800	Cla97C04G069800;A3:Cla97Chr04:7164150-7170792:7164070-7170792:-	Cla.merge.4749.6,Cla.merge.4749.5	Cla.merge.4749.3,Cla.merge.4749.5,Cla.merge.4749.6,Cla.merge.4749.1
Cla97Chr04	Cla97C04G069860	Cla97C04G069860;A3:Cla97Chr04:7462255-7462950:7462130-7462950:-	Cla.merge.4756.1	Cla.merge.4756.3,Cla.merge.4756.1
Cla97Chr04	Cla97C04G069890	Cla97C04G069890;A3:Cla97Chr04:7527724-7527843:7527695-7527843:-	Cla.merge.4758.1	Cla.merge.4758.2,Cla.merge.4758.1,Cla97C04G069890.1
Cla97Chr04	Cla97C04G069950	Cla97C04G069950;A3:Cla97Chr04:7906214-7906288:7906182-7906288:-	Cla97C04G069950.2,Cla.merge.4765.5	Cla.merge.4765.3,Cla.merge.4765.5,Cla97C04G069950.2,Cla.merge.4765.4
Cla97Chr04	Cla97C04G069950	Cla97C04G069950;A3:Cla97Chr04:7906617-7911776:7906554-7911776:-	Cla.merge.4765.3	Cla.merge.4765.2,Cla.merge.4765.3,Cla.merge.4765.5
Cla97Chr04	Cla97C04G070230	Cla97C04G070230;A3:Cla97Chr04:10622594-10624739:10622590-10624739:-	Cla.merge.4787.2	Cla.merge.4787.2,Cla.merge.4787.3
Cla97Chr04	Cla97C04G070360	Cla97C04G070360;A3:Cla97Chr04:11385488-11385568:11385476-11385568:-	Cla.merge.4800.3	Cla.merge.4800.3,Cla.merge.4800.1
Cla97Chr04	Cla97C04G070390	Cla97C04G070390;A3:Cla97Chr04:11669089-11670040:11669051-11670040:-	Cla.merge.4807.6	Cla.merge.4807.5,Cla.merge.4807.6,Cla97C04G070390.2,Cla.merge.4807.4,Cla.merge.4807.1
Cla97Chr04	Cla97C04G070710	Cla97C04G070710;A3:Cla97Chr04:14269639-14270865:14269538-14270865:-	Cla.merge.4836.1,Cla.merge.4836.3	Cla.merge.4836.2,Cla.merge.4836.1,Cla.merge.4836.3
Cla97Chr04	Cla97C04G070710	Cla97C04G070710;A3:Cla97Chr04:14275055-14275567:14274809-14275567:-	Cla.merge.4836.3	Cla97C04G070710.2,Cla.merge.4836.1,Cla.merge.4836.3
Cla97Chr04	Cla97C04G071440	Cla97C04G071440;A3:Cla97Chr04:17904085-17904175:17904059-17904175:-	Cla97C04G071440.2	Cla.merge.4890.1,Cla97C04G071440.2
Cla97Chr04	Cla97C04G071740	Cla97C04G071740;A3:Cla97Chr04:18372750-18373428:18372620-18373428:-	Cla.merge.4919.1,Cla97C04G071740.2,Cla.merge.4919.3	Cla.merge.4919.4,Cla97C04G071740.2,Cla.merge.4919.3,Cla.merge.4919.1
Cla97Chr04	Cla97C04G072220	Cla97C04G072220;A3:Cla97Chr04:18974769-18974915:18974732-18974915:-	Cla.merge.4960.3	Cla97C04G072220.2,Cla.merge.4960.3,Cla.merge.4960.1
Cla97Chr04	Cla97C04G072460	Cla97C04G072460;A3:Cla97Chr04:19617547-19617694:19617496-19617694:-	Cla97C04G072460.2	Cla.merge.4972.1,Cla.merge.4972.3,Cla.merge.4972.4,Cla.merge.4972.5,Cla97C04G072460.2
Cla97Chr04	Cla97C04G072460	Cla97C04G072460;A3:Cla97Chr04:19624397-19624469:19624361-19624469:-	Cla97C04G072460.2	Cla.merge.4972.1,Cla97C04G072460.2
Cla97Chr04	Cla97C04G072460	Cla97C04G072460;A3:Cla97Chr04:19616548-19616874:19616423-19616874:-	Cla.merge.4972.5	Cla.merge.4972.1,Cla.merge.4972.3,Cla.merge.4972.4,Cla.merge.4972.5,Cla97C04G072460.2
Cla97Chr04	Cla97C04G072660	Cla97C04G072660;A3:Cla97Chr04:19922491-19922695:19922451-19922695:-	Cla.merge.4989.4	Cla.merge.4989.3,Cla97C04G072660.2,Cla.merge.4989.4
Cla97Chr04	Cla97C04G072780	Cla97C04G072780;A3:Cla97Chr04:20105003-20105543:20104919-20105543:-	Cla97C04G072780.2	Cla.merge.5001.1,Cla97C04G072780.2
Cla97Chr04	Cla97C04G073110	Cla97C04G073110;A3:Cla97Chr04:20668597-20670390:20668565-20670390:-	Cla97C04G073110.2	Cla97C04G073110.2,Cla.merge.5024.1
Cla97Chr04	Cla97C04G073120	Cla97C04G073120;A3:Cla97Chr04:20680993-20681729:20680937-20681729:-	Cla.merge.5025.1,Cla97C04G073120.2	Cla.merge.5025.3,Cla.merge.5025.1,Cla97C04G073120.2
Cla97Chr04	Cla97C04G073520	Cla97C04G073520;A3:Cla97Chr04:21215193-21215318:21215150-21215318:-	Cla.merge.5049.4	Cla97C04G073520.1,Cla.merge.5049.4
Cla97Chr04	Cla97C04G073610	Cla97C04G073610;A3:Cla97Chr04:21322307-21322490:21321998-21322490:-	Cla.merge.5055.3	Cla.merge.5055.2,Cla.merge.5055.3,Cla.merge.5055.1
Cla97Chr04	Cla97C04G073670	Cla97C04G073670;A3:Cla97Chr04:21402063-21402243:21402011-21402243:-	Cla.merge.5060.2	Cla.merge.5060.4,Cla.merge.5060.2,Cla.merge.5060.1
Cla97Chr04	Cla97C04G073670	Cla97C04G073670;A3:Cla97Chr04:21402191-21402243:21402063-21402243:-	Cla97C04G073670.2	Cla97C04G073670.2,Cla.merge.5060.2
Cla97Chr04	Cla97C04G073670	Cla97C04G073670;A3:Cla97Chr04:21403267-21403352:21403214-21403352:-	Cla97C04G073670.2	Cla97C04G073670.2,Cla.merge.5060.1
Cla97Chr04	XLOC_007303	XLOC_007303;A3:Cla97Chr04:21669440-21669567:21669404-21669567:-	Cla97C04G073890.2	Cla.merge.5075.4,Cla97C04G073890.2
Cla97Chr04	XLOC_007303	XLOC_007303;A3:Cla97Chr04:21669947-21670088:21669914-21670088:-	Cla97C04G073890.2	Cla.merge.5075.4,Cla97C04G073890.2
Cla97Chr04	XLOC_007306	XLOC_007306;A3:Cla97Chr04:21726933-21727385:21726415-21727385:-	Cla.merge.5080.4	Cla.merge.5080.3,Cla.merge.5080.4
Cla97Chr04	Cla97C04G073960	Cla97C04G073960;A3:Cla97Chr04:21731015-21732689:21730978-21732689:-	Cla97C04G073960.2	Cla97C04G073960.2,Cla.merge.5081.1
Cla97Chr04	Cla97C04G074040	Cla97C04G074040;A3:Cla97Chr04:21793533-21793800:21793491-21793800:-	Cla.merge.5084.4,Cla.merge.5084.3,Cla.merge.5084.5	Cla.merge.5084.4,Cla97C04G074040.2,Cla.merge.5084.3,Cla.merge.5084.5
Cla97Chr04	Cla97C04G074540	Cla97C04G074540;A3:Cla97Chr04:22211185-22211223:22211078-22211223:-	Cla97C04G074540.2	Cla97C04G074540.2,Cla.merge.5101.2
Cla97Chr04	Cla97C04G074560	Cla97C04G074560;A3:Cla97Chr04:22226180-22226268:22225959-22226268:-	Cla.merge.5102.2	Cla.merge.5102.2,Cla.merge.5102.1,Cla97C04G074560.1
Cla97Chr04	Cla97C04G074600	Cla97C04G074600;A3:Cla97Chr04:22253042-22253122:22252948-22253122:-	Cla.merge.5107.1,Cla.merge.5107.2	Cla97C04G074600.1,Cla.merge.5107.2,Cla.merge.5107.1
Cla97Chr04	Cla97C04G074710	Cla97C04G074710;A3:Cla97Chr04:22343445-22344146:22343300-22344146:-	Cla97C04G074710.2	Cla.merge.5114.2,Cla97C04G074710.2,Cla.merge.5114.1
Cla97Chr04	XLOC_007342	XLOC_007342;A3:Cla97Chr04:22484275-22484453:22484243-22484453:-	Cla.merge.5128.6,Cla.merge.5128.4	Cla.merge.5128.2,Cla.merge.5128.5,Cla.merge.5128.4,Cla.merge.5128.8,Cla.merge.5128.3,Cla.merge.5128.10,Cla.merge.5128.9,Cla.merge.5128.6,Cla.merge.5128.11
Cla97Chr04	XLOC_007342	XLOC_007342;A3:Cla97Chr04:22489386-22489499:22489015-22489499:-	Cla.merge.5128.8	Cla.merge.5128.8,Cla.merge.5128.9,Cla.merge.5128.10
Cla97Chr04	Cla97C04G074880	Cla97C04G074880;A3:Cla97Chr04:22501963-22502370:22501934-22502370:-	Cla.merge.5129.2	Cla.merge.5129.2,Cla97C04G074880.2
Cla97Chr04	Cla97C04G075990	Cla97C04G075990;A3:Cla97Chr04:23423771-23424738:23423429-23424738:-	Cla.merge.5217.2	Cla97C04G075990.2,Cla.merge.5217.2
Cla97Chr04	Cla97C04G076140	Cla97C04G076140;A3:Cla97Chr04:23536968-23537124:23536925-23537124:-	Cla.merge.5231.2	Cla.merge.5231.2,Cla.merge.5231.1,Cla97C04G076140.2
Cla97Chr04	XLOC_007404	XLOC_007404;A3:Cla97Chr04:23571320-23571440:23571172-23571440:-	Cla.merge.5233.2	Cla.merge.5233.2,Cla.merge.5233.3
Cla97Chr04	XLOC_007404	XLOC_007404;A3:Cla97Chr04:23571320-23571440:23571288-23571440:-	Cla.merge.5233.2	Cla.merge.5233.1,Cla.merge.5233.2
Cla97Chr04	XLOC_007404	XLOC_007404;A3:Cla97Chr04:23571288-23571440:23571172-23571440:-	Cla.merge.5233.1	Cla.merge.5233.1,Cla.merge.5233.3
Cla97Chr04	Cla97C04G076340	Cla97C04G076340;A3:Cla97Chr04:23913568-23913639:23913539-23913639:-	Cla.merge.5244.2	Cla97C04G076340.2,Cla.merge.5244.2
Cla97Chr04	Cla97C04G076790	Cla97C04G076790;A3:Cla97Chr04:24355490-24355513:24355444-24355513:-	Cla97C04G076790.2	Cla97C04G076790.2,Cla.merge.5271.1
Cla97Chr04	XLOC_007437	XLOC_007437;A3:Cla97Chr04:24506726-24508346:24506458-24508346:-	Cla97C04G076980.2	Cla97C04G076980.2,Cla97C04G076970.2
Cla97Chr04	Cla97C04G077310	Cla97C04G077310;A3:Cla97Chr04:24865396-24865573:24865366-24865573:-	Cla.merge.5307.2	Cla.merge.5307.2,Cla97C04G077310.2
Cla97Chr04	Cla97C04G077410	Cla97C04G077410;A3:Cla97Chr04:24978182-24978588:24978136-24978588:-	Cla.merge.5314.2,Cla.merge.5314.1,Cla.merge.5314.4,Cla97C04G077410.2	Cla.merge.5314.2,Cla.merge.5314.1,Cla.merge.5314.5,Cla.merge.5314.4,Cla97C04G077410.2
Cla97Chr04	Cla97C04G077430	Cla97C04G077430;A3:Cla97Chr04:24995205-24995746:24994638-24995746:-	Cla.merge.5316.2	Cla.merge.5316.1,Cla97C04G077430.2,Cla.merge.5316.2
Cla97Chr04	Cla97C04G077520	Cla97C04G077520;A3:Cla97Chr04:25081953-25082292:25081857-25082292:-	Cla97C04G077520.2	Cla.merge.5320.1,Cla97C04G077520.2
Cla97Chr04	Cla97C04G077930	Cla97C04G077930;A3:Cla97Chr04:25460018-25460275:25459924-25460275:-	Cla.merge.5348.1,Cla.merge.5348.4	Cla.merge.5348.1,Cla.merge.5348.2,Cla.merge.5348.4
Cla97Chr04	Cla97C04G077930	Cla97C04G077930;A3:Cla97Chr04:25460081-25460275:25459924-25460275:-	Cla97C04G077930.2	Cla.merge.5348.2,Cla97C04G077930.2
Cla97Chr04	Cla97C04G077930	Cla97C04G077930;A3:Cla97Chr04:25460081-25460275:25460018-25460275:-	Cla97C04G077930.2	Cla.merge.5348.1,Cla.merge.5348.4,Cla97C04G077930.2
Cla97Chr04	Cla97C04G077990	Cla97C04G077990;A3:Cla97Chr04:25525845-25526460:25525763-25526460:-	Cla.merge.5352.2	Cla.merge.5352.2,Cla.merge.5352.1
Cla97Chr04	Cla97C04G078020	Cla97C04G078020;A3:Cla97Chr04:25545818-25546380:25545737-25546380:-	Cla.merge.5354.2	Cla.merge.5354.5,Cla.merge.5354.2
Cla97Chr04	Cla97C04G078020	Cla97C04G078020;A3:Cla97Chr04:25545818-25545958:25545737-25545958:-	Cla.merge.5354.1	Cla.merge.5354.1,Cla.merge.5354.3
Cla97Chr04	Cla97C04G078020	Cla97C04G078020;A3:Cla97Chr04:25546178-25546380:25545818-25546380:-	Cla.merge.5354.4	Cla97C04G078020.2,Cla.merge.5354.2,Cla.merge.5354.4
Cla97Chr04	Cla97C04G078020	Cla97C04G078020;A3:Cla97Chr04:25546178-25546380:25545737-25546380:-	Cla.merge.5354.4	Cla.merge.5354.5,Cla.merge.5354.4
Cla97Chr04	Cla97C04G078110	Cla97C04G078110;A3:Cla97Chr04:25642030-25644485:25641999-25644485:-	Cla.merge.5362.2,Cla.merge.5362.3	Cla.merge.5362.2,Cla.merge.5362.3,Cla97C04G078110.2
Cla97Chr04	Cla97C04G078220	Cla97C04G078220;A3:Cla97Chr04:25756126-25756308:25756094-25756308:-	Cla97C04G078220.2	Cla.merge.5369.1,Cla97C04G078220.2
Cla97Chr04	XLOC_007506	XLOC_007506;A3:Cla97Chr04:26001154-26001511:26000328-26001511:-	Cla.merge.5385.1	Cla.merge.5385.2,Cla.merge.5385.1
Cla97Chr04	Cla97C04G078680	Cla97C04G078680;A3:Cla97Chr04:26131912-26132163:26131685-26132163:-	Cla.merge.5397.1	Cla97C04G078680.1,Cla.merge.5397.1
Cla97Chr04	Cla97C04G078790	Cla97C04G078790;A3:Cla97Chr04:26223336-26223893:26223299-26223893:-	Cla.merge.5405.1	Cla.merge.5405.1,Cla.merge.5405.2
Cla97Chr04	Cla97C04G078790	Cla97C04G078790;A3:Cla97Chr04:26223396-26223893:26223299-26223893:-	Cla97C04G078790.2	Cla97C04G078790.2,Cla.merge.5405.2
Cla97Chr04	Cla97C04G078790	Cla97C04G078790;A3:Cla97Chr04:26223396-26223893:26223336-26223893:-	Cla97C04G078790.2	Cla97C04G078790.2,Cla.merge.5405.1
Cla97Chr04	Cla97C04G079010	Cla97C04G079010;A3:Cla97Chr04:26394019-26394092:26393980-26394092:-	Cla97C04G079010.2	Cla.merge.5420.2,Cla.merge.5420.1,Cla97C04G079010.2
Cla97Chr04	XLOC_007532	XLOC_007532;A3:Cla97Chr04:26442671-26442845:26442535-26442845:-	Cla.merge.5427.2,Cla.merge.5427.1,Cla97C04G079090.2	Cla97C04G079090.2,Cla.merge.5427.6,Cla.merge.5427.1,Cla.merge.5427.2
Cla97Chr04	XLOC_007532	XLOC_007532;A3:Cla97Chr04:26442671-26442845:26442477-26442845:-	Cla.merge.5427.2,Cla.merge.5427.1,Cla97C04G079090.2	Cla97C04G079090.2,Cla.merge.5427.1,Cla.merge.5427.5,Cla.merge.5427.2
Cla97Chr04	XLOC_007532	XLOC_007532;A3:Cla97Chr04:26442535-26442845:26442477-26442845:-	Cla.merge.5427.6	Cla.merge.5427.6,Cla.merge.5427.5
Cla97Chr04	XLOC_007555	XLOC_007555;A3:Cla97Chr04:26734122-26734213:26733991-26734213:-	Cla.merge.5458.5	Cla97C04G079600.2,Cla.merge.5458.5,Cla.merge.5458.4
Cla97Chr04	XLOC_007555	XLOC_007555;A3:Cla97Chr04:26738527-26738647:26738410-26738647:-	Cla97C04G079600.2	Cla.merge.5458.6,Cla.merge.5458.1,Cla.merge.5458.4,Cla97C04G079600.2,Cla.merge.5458.5
Cla97Chr04	Cla97C04G079880	Cla97C04G079880;A3:Cla97Chr04:27059680-27071206:27059628-27071206:-	Cla97C04G079880.1	Cla97C04G079880.1,Cla.merge.5482.1
Cla97Chr05	Cla97C05G079950	Cla97C05G079950;A3:Cla97Chr05:97503-97609:97503-97657:+	Cla97C05G079950.2	Cla97C05G079950.2,Cla.merge.5487.3,Cla.merge.5487.4,Cla.merge.5487.2
Cla97Chr05	XLOC_007615	XLOC_007615;A3:Cla97Chr05:440767-441858:440767-441979:+	Cla.merge.5512.8	Cla.merge.5512.8,Cla97C05G080290.2,Cla.merge.5512.6
Cla97Chr05	Cla97C05G080410	Cla97C05G080410;A3:Cla97Chr05:534761-536186:534761-536246:+	Cla.merge.5522.5,Cla.merge.5522.4,Cla.merge.5522.3,Cla.merge.5522.2	Cla.merge.5522.4,Cla97C05G080410.2,Cla.merge.5522.5,Cla.merge.5522.3,Cla.merge.5522.2
Cla97Chr05	Cla97C05G080410	Cla97C05G080410;A3:Cla97Chr05:533563-534321:533563-534398:+	Cla.merge.5522.4	Cla.merge.5522.4,Cla97C05G080410.2
Cla97Chr05	XLOC_007624	XLOC_007624;A3:Cla97Chr05:554011-554793:554011-554851:+	Cla.merge.5526.3,Cla.merge.5526.1	Cla.merge.5526.4,Cla.merge.5526.3,Cla.merge.5526.1
Cla97Chr05	Cla97C05G080690	Cla97C05G080690;A3:Cla97Chr05:682801-683680:682801-683736:+	Cla97C05G080690.2	Cla.merge.5542.5,Cla.merge.5542.2,Cla97C05G080690.2
Cla97Chr05	Cla97C05G080690	Cla97C05G080690;A3:Cla97Chr05:682801-683736:682801-684030:+	Cla.merge.5542.5,Cla.merge.5542.2	Cla.merge.5542.4,Cla.merge.5542.2,Cla.merge.5542.5
Cla97Chr05	XLOC_007643	XLOC_007643;A3:Cla97Chr05:824672-824928:824672-824964:+	Cla.merge.5559.2	Cla.merge.5559.2,Cla97C05G080910.2
Cla97Chr05	Cla97C05G080950	Cla97C05G080950;A3:Cla97Chr05:848145-848253:848145-848765:+	Cla.merge.5561.1,Cla.merge.5561.2	Cla97C05G080950.2,Cla.merge.5561.2,Cla.merge.5561.1
Cla97Chr05	XLOC_007656	XLOC_007656;A3:Cla97Chr05:1044134-1045108:1044134-1045148:+	Cla.merge.5578.1	Cla97C05G081250.2,Cla.merge.5578.1
Cla97Chr05	XLOC_007656	XLOC_007656;A3:Cla97Chr05:1044134-1044878:1044134-1045108:+	Cla.merge.5578.2	Cla.merge.5578.2,Cla.merge.5578.1
Cla97Chr05	XLOC_007656	XLOC_007656;A3:Cla97Chr05:1044134-1044878:1044134-1045148:+	Cla.merge.5578.2	Cla.merge.5578.2,Cla97C05G081250.2
Cla97Chr05	Cla97C05G081470	Cla97C05G081470;A3:Cla97Chr05:1181026-1181173:1181026-1181228:+	Cla97C05G081470.2	Cla97C05G081470.2,Cla.merge.5592.1
Cla97Chr05	Cla97C05G081950	Cla97C05G081950;A3:Cla97Chr05:1515539-1515638:1515539-1515794:+	Cla.merge.5624.1,Cla.merge.5624.3	Cla.merge.5624.1,Cla97C05G081950.2,Cla.merge.5624.2,Cla.merge.5624.3
Cla97Chr05	Cla97C05G081960	Cla97C05G081960;A3:Cla97Chr05:1518467-1520134:1518467-1520186:+	Cla.merge.5625.2	Cla.merge.5625.3,Cla.merge.5625.2
Cla97Chr05	Cla97C05G082080	Cla97C05G082080;A3:Cla97Chr05:1584199-1584604:1584199-1584635:+	Cla.merge.5633.4,Cla.merge.5633.3,Cla.merge.5633.5	Cla97C05G082080.2,Cla.merge.5633.4,Cla.merge.5633.6,Cla.merge.5633.3,Cla.merge.5633.2,Cla.merge.5633.5
Cla97Chr05	Cla97C05G082420	Cla97C05G082420;A3:Cla97Chr05:1798497-1799032:1798497-1799062:+	Cla97C05G082420.1	Cla.merge.5653.1,Cla97C05G082420.1
Cla97Chr05	XLOC_007705	XLOC_007705;A3:Cla97Chr05:1836881-1837106:1836881-1837277:+	Cla.merge.5658.6,Cla.merge.5658.7,Cla.merge.5658.5,Cla.merge.5658.2,Cla.merge.5658.11,Cla.merge.5658.1	Cla.merge.5658.1,Cla.merge.5658.6,Cla.merge.5658.2,Cla.merge.5658.7,Cla.merge.5658.9,Cla.merge.5658.11,Cla.merge.5658.5
Cla97Chr05	XLOC_007705	XLOC_007705;A3:Cla97Chr05:1836881-1837106:1836881-1837155:+	Cla.merge.5658.6,Cla.merge.5658.7,Cla.merge.5658.5,Cla.merge.5658.2,Cla.merge.5658.11,Cla.merge.5658.1	Cla.merge.5658.1,Cla.merge.5658.6,Cla.merge.5658.2,Cla.merge.5658.8,Cla.merge.5658.7,Cla.merge.5658.3,Cla.merge.5658.13,Cla.merge.5658.11,Cla.merge.5658.5,Cla.merge.5658.12
Cla97Chr05	XLOC_007705	XLOC_007705;A3:Cla97Chr05:1856320-1856395:1856320-1856486:+	Cla.merge.5658.7,Cla.merge.5658.3,Cla.merge.5658.1,Cla.merge.5658.12,Cla97C05G082530.2	Cla.merge.5658.1,Cla.merge.5658.7,Cla.merge.5658.3,Cla.merge.5658.13,Cla.merge.5658.11,Cla97C05G082530.2,Cla.merge.5658.12
Cla97Chr05	XLOC_007705	XLOC_007705;A3:Cla97Chr05:1837648-1854989:1837648-1855037:+	Cla.merge.5658.9,Cla.merge.5658.8,Cla.merge.5658.2,Cla.merge.5658.3,Cla.merge.5658.11,Cla.merge.5658.1,Cla.merge.5658.13	Cla.merge.5658.1,Cla.merge.5658.2,Cla.merge.5658.8,Cla.merge.5658.7,Cla.merge.5658.3,Cla.merge.5658.9,Cla.merge.5658.13,Cla.merge.5658.11,Cla.merge.5658.5,Cla.merge.5658.12
Cla97Chr05	XLOC_007705	XLOC_007705;A3:Cla97Chr05:1836881-1837155:1836881-1837277:+	Cla.merge.5658.8,Cla.merge.5658.3,Cla.merge.5658.13,Cla.merge.5658.12	Cla.merge.5658.8,Cla.merge.5658.3,Cla.merge.5658.9,Cla.merge.5658.13,Cla.merge.5658.12
Cla97Chr05	Cla97C05G082590	Cla97C05G082590;A3:Cla97Chr05:1927905-1928365:1927905-1928439:+	Cla97C05G082590.2	Cla.merge.5668.2,Cla97C05G082590.2
Cla97Chr05	Cla97C05G082740	Cla97C05G082740;A3:Cla97Chr05:2063922-2064795:2063922-2064885:+	Cla.merge.5681.3,Cla.merge.5681.2	Cla97C05G082740.2,Cla.merge.5681.3,Cla.merge.5681.2
Cla97Chr05	Cla97C05G082810	Cla97C05G082810;A3:Cla97Chr05:2130250-2130338:2130250-2130434:+	Cla.merge.5686.1,Cla.merge.5686.3	Cla.merge.5686.4,Cla.merge.5686.1,Cla.merge.5686.3
Cla97Chr05	Cla97C05G082810	Cla97C05G082810;A3:Cla97Chr05:2132843-2133492:2132843-2133537:+	Cla97C05G082810.2	Cla97C05G082810.2,Cla.merge.5686.6,Cla.merge.5686.7
Cla97Chr05	Cla97C05G082900	Cla97C05G082900;A3:Cla97Chr05:2181967-2182408:2181967-2182462:+	Cla.merge.5692.5	Cla.merge.5692.3,Cla.merge.5692.5
Cla97Chr05	Cla97C05G082900	Cla97C05G082900;A3:Cla97Chr05:2181967-2182408:2181967-2182493:+	Cla.merge.5692.5	Cla.merge.5692.5,Cla.merge.5692.2
Cla97Chr05	Cla97C05G082900	Cla97C05G082900;A3:Cla97Chr05:2181967-2182462:2181967-2182493:+	Cla.merge.5692.3	Cla.merge.5692.3,Cla.merge.5692.2
Cla97Chr05	Cla97C05G083030	Cla97C05G083030;A3:Cla97Chr05:2283594-2284058:2283594-2284097:+	Cla97C05G083030.2	Cla97C05G083030.2,Cla.merge.5703.1
Cla97Chr05	XLOC_007733	XLOC_007733;A3:Cla97Chr05:2315902-2315983:2315902-2316028:+	Cla97C05G083100.2	Cla97C05G083100.2,Cla.merge.5706.2
Cla97Chr05	Cla97C05G083110	Cla97C05G083110;A3:Cla97Chr05:2336320-2336410:2336320-2336447:+	Cla97C05G083110.2	Cla.merge.5707.5,Cla97C05G083110.2,Cla.merge.5707.4
Cla97Chr05	XLOC_007739	XLOC_007739;A3:Cla97Chr05:2466655-2466780:2466655-2466837:+	Cla.merge.5720.6	Cla.merge.5720.7,Cla.merge.5720.6
Cla97Chr05	Cla97C05G083340	Cla97C05G083340;A3:Cla97Chr05:2565197-2565296:2565197-2565418:+	Cla.merge.5727.3,Cla.merge.5727.4	Cla.merge.5727.3,Cla.merge.5727.4,Cla.merge.5727.5
Cla97Chr05	Cla97C05G083340	Cla97C05G083340;A3:Cla97Chr05:2566876-2567899:2566876-2568022:+	Cla.merge.5727.3,Cla.merge.5727.4,Cla.merge.5727.5	Cla.merge.5727.3,Cla.merge.5727.4,Cla97C05G083340.2,Cla.merge.5727.5
Cla97Chr05	Cla97C05G083340	Cla97C05G083340;A3:Cla97Chr05:2568265-2569400:2568265-2569621:+	Cla.merge.5727.4	Cla.merge.5727.3,Cla.merge.5727.4
Cla97Chr05	XLOC_007754	XLOC_007754;A3:Cla97Chr05:2736619-2737316:2736619-2737752:+	Cla.merge.5747.2	Cla.merge.5747.1,Cla.merge.5747.5,Cla97C05G083590.1,Cla.merge.5747.3,Cla.merge.5747.2
Cla97Chr05	Cla97C05G083790	Cla97C05G083790;A3:Cla97Chr05:2893663-2893734:2893663-2894122:+	Cla.merge.5768.3,Cla.merge.5768.5,Cla.merge.5768.7,Cla.merge.5768.9,Cla.merge.5768.6,Cla.merge.5768.4,Cla.merge.5768.2,Cla.merge.5768.1	Cla.merge.5768.5,Cla.merge.5768.3,Cla.merge.5768.4,Cla.merge.5768.7,Cla.merge.5768.6,Cla.merge.5768.9,Cla.merge.5768.8,Cla.merge.5768.2,Cla.merge.5768.1
Cla97Chr05	Cla97C05G083790	Cla97C05G083790;A3:Cla97Chr05:2893663-2893734:2893663-2893796:+	Cla.merge.5768.3,Cla.merge.5768.5,Cla.merge.5768.7,Cla.merge.5768.9,Cla.merge.5768.6,Cla.merge.5768.4,Cla.merge.5768.2,Cla.merge.5768.1	Cla.merge.5768.5,Cla.merge.5768.3,Cla.merge.5768.4,Cla.merge.5768.7,Cla.merge.5768.6,Cla.merge.5768.9,Cla.merge.5768.2,Cla97C05G083790.2,Cla.merge.5768.1
Cla97Chr05	Cla97C05G083790	Cla97C05G083790;A3:Cla97Chr05:2891107-2891282:2891107-2891315:+	Cla97C05G083790.2	Cla.merge.5768.5,Cla.merge.5768.3,Cla.merge.5768.4,Cla.merge.5768.7,Cla.merge.5768.8,Cla.merge.5768.9,Cla.merge.5768.6,Cla.merge.5768.2,Cla97C05G083790.2,Cla.merge.5768.1
Cla97Chr05	Cla97C05G083880	Cla97C05G083880;A3:Cla97Chr05:2957059-2957186:2957059-2957255:+	Cla97C05G083880.2	Cla97C05G083880.2,Cla.merge.5775.2
Cla97Chr05	XLOC_007769	XLOC_007769;A3:Cla97Chr05:2988833-2988941:2988833-2988969:+	Cla97C05G083925.1	Cla.merge.5778.2,Cla97C05G083925.1
Cla97Chr05	Cla97C05G084070	Cla97C05G084070;A3:Cla97Chr05:3118731-3119262:3118731-3119361:+	Cla97C05G084070.2	Cla.merge.5790.1,Cla97C05G084070.2,Cla.merge.5790.2
Cla97Chr05	Cla97C05G084100	Cla97C05G084100;A3:Cla97Chr05:3136040-3136336:3136040-3136411:+	Cla97C05G084100.1	Cla.merge.5793.1,Cla97C05G084100.1
Cla97Chr05	Cla97C05G084370	Cla97C05G084370;A3:Cla97Chr05:3362143-3362231:3362143-3362313:+	Cla.merge.5818.3,Cla.merge.5818.2,Cla.merge.5818.1,Cla.merge.5818.5,Cla.merge.5818.4	Cla.merge.5818.4,Cla97C05G084370.2,Cla.merge.5818.3,Cla.merge.5818.5,Cla.merge.5818.1,Cla.merge.5818.2
Cla97Chr05	Cla97C05G084370	Cla97C05G084370;A3:Cla97Chr05:3362346-3362521:3362346-3362538:+	Cla.merge.5818.2	Cla.merge.5818.3,Cla.merge.5818.2
Cla97Chr05	Cla97C05G084370	Cla97C05G084370;A3:Cla97Chr05:3362346-3362509:3362346-3362538:+	Cla.merge.5818.4	Cla.merge.5818.4,Cla.merge.5818.3
Cla97Chr05	Cla97C05G084370	Cla97C05G084370;A3:Cla97Chr05:3362346-3362509:3362346-3362521:+	Cla.merge.5818.4	Cla.merge.5818.4,Cla.merge.5818.2
Cla97Chr05	Cla97C05G084370	Cla97C05G084370;A3:Cla97Chr05:3361778-3361948:3361778-3361993:+	Cla97C05G084370.2	Cla97C05G084370.2,Cla.merge.5818.4,Cla.merge.5818.3,Cla.merge.5818.1,Cla.merge.5818.2
Cla97Chr05	Cla97C05G084440	Cla97C05G084440;A3:Cla97Chr05:3385654-3385725:3385654-3385756:+	Cla97C05G084440.2	Cla.merge.5823.6,Cla.merge.5823.7,Cla97C05G084440.2,Cla.merge.5823.4,Cla.merge.5823.9,Cla.merge.5823.3,Cla.merge.5823.2,Cla.merge.5823.8,Cla.merge.5823.5
Cla97Chr05	Cla97C05G084440	Cla97C05G084440;A3:Cla97Chr05:3386331-3386731:3386331-3386773:+	Cla97C05G084440.2	Cla.merge.5823.6,Cla.merge.5823.7,Cla97C05G084440.2,Cla.merge.5823.9,Cla.merge.5823.3,Cla.merge.5823.2,Cla.merge.5823.8,Cla.merge.5823.5
Cla97Chr05	Cla97C05G084440	Cla97C05G084440;A3:Cla97Chr05:3387951-3388064:3387951-3388102:+	Cla97C05G084440.2	Cla.merge.5823.6,Cla.merge.5823.7,Cla97C05G084440.2,Cla.merge.5823.4,Cla.merge.5823.3,Cla.merge.5823.9,Cla.merge.5823.8,Cla.merge.5823.5
Cla97Chr05	Cla97C05G084440	Cla97C05G084440;A3:Cla97Chr05:3387951-3388064:3387951-3388122:+	Cla97C05G084440.2	Cla97C05G084440.2,Cla.merge.5823.2
Cla97Chr05	Cla97C05G084440	Cla97C05G084440;A3:Cla97Chr05:3387951-3388102:3387951-3388122:+	Cla.merge.5823.3,Cla.merge.5823.9,Cla.merge.5823.8,Cla.merge.5823.6,Cla.merge.5823.7,Cla.merge.5823.5,Cla.merge.5823.4	Cla.merge.5823.6,Cla.merge.5823.7,Cla.merge.5823.4,Cla.merge.5823.3,Cla.merge.5823.9,Cla.merge.5823.2,Cla.merge.5823.8,Cla.merge.5823.5
Cla97Chr05	Cla97C05G084510	Cla97C05G084510;A3:Cla97Chr05:3464880-3464970:3464880-3465075:+	Cla.merge.5826.1,Cla.merge.5826.3	Cla.merge.5826.4,Cla97C05G084510.1,Cla.merge.5826.1,Cla.merge.5826.3
Cla97Chr05	Cla97C05G084960	Cla97C05G084960;A3:Cla97Chr05:3748260-3748546:3748260-3749100:+	Cla.merge.5862.4	Cla.merge.5862.4,Cla97C05G084960.2,Cla.merge.5862.2
Cla97Chr05	Cla97C05G085620	Cla97C05G085620;A3:Cla97Chr05:4159882-4160776:4159882-4160818:+	Cla97C05G085620.2	Cla97C05G085620.2,Cla.merge.5889.2
Cla97Chr05	Cla97C05G085630	Cla97C05G085630;A3:Cla97Chr05:4170754-4172639:4170754-4172685:+	Cla.merge.5890.1	Cla.merge.5890.1,Cla.merge.5890.2
Cla97Chr05	Cla97C05G085880	Cla97C05G085880;A3:Cla97Chr05:4419624-4419797:4419624-4419966:+	Cla97C05G085880.2	Cla.merge.5909.3,Cla.merge.5909.1,Cla97C05G085880.2
Cla97Chr05	Cla97C05G086010	Cla97C05G086010;A3:Cla97Chr05:4556418-4556801:4556418-4556843:+	Cla97C05G086010.2	Cla97C05G086010.2,Cla.merge.5920.1
Cla97Chr05	XLOC_007857	XLOC_007857;A3:Cla97Chr05:4662850-4662965:4662850-4663074:+	Cla.merge.5931.1	Cla97C05G086140.1,Cla.merge.5931.1
Cla97Chr05	Cla97C05G086230	Cla97C05G086230;A3:Cla97Chr05:4687560-4687765:4687560-4688310:+	Cla.merge.5937.2	Cla97C05G086230.1,Cla.merge.5937.2
Cla97Chr05	XLOC_007865	XLOC_007865;A3:Cla97Chr05:4719557-4719667:4719557-4719704:+	Cla.merge.5939.3,Cla.merge.5939.2,Cla.merge.5939.5,Cla.merge.5939.4	Cla.merge.5939.3,Cla.merge.5939.2,Cla.merge.5939.5,Cla.merge.5939.4,Cla97C05G086270.2
Cla97Chr05	Cla97C05G086580	Cla97C05G086580;A3:Cla97Chr05:4911168-4911285:4911168-4911322:+	Cla.merge.5954.1	Cla.merge.5954.1,Cla97C05G086580.2
Cla97Chr05	Cla97C05G086630	Cla97C05G086630;A3:Cla97Chr05:4968081-4968159:4968081-4968195:+	Cla97C05G086630.2	Cla.merge.5959.1,Cla97C05G086630.2
Cla97Chr05	Cla97C05G086840	Cla97C05G086840;A3:Cla97Chr05:5123307-5123416:5123307-5123784:+	Cla.merge.5973.3	Cla.merge.5973.4,Cla97C05G086840.2,Cla.merge.5973.3
Cla97Chr05	Cla97C05G086840	Cla97C05G086840;A3:Cla97Chr05:5122456-5123416:5122456-5123784:+	Cla.merge.5973.5	Cla.merge.5973.1,Cla.merge.5973.5
Cla97Chr05	Cla97C05G086840	Cla97C05G086840;A3:Cla97Chr05:5122456-5123286:5122456-5123416:+	Cla.merge.5973.2	Cla.merge.5973.2,Cla.merge.5973.5
Cla97Chr05	Cla97C05G086840	Cla97C05G086840;A3:Cla97Chr05:5122456-5123286:5122456-5123784:+	Cla.merge.5973.2	Cla.merge.5973.2,Cla.merge.5973.1
Cla97Chr05	Cla97C05G086860	Cla97C05G086860;A3:Cla97Chr05:5151558-5153413:5151558-5153584:+	Cla.merge.5975.1	Cla.merge.5975.1,Cla.merge.5975.2
Cla97Chr05	Cla97C05G086950	Cla97C05G086950;A3:Cla97Chr05:5199187-5199409:5199187-5199677:+	Cla.merge.5981.2	Cla.merge.5981.2,Cla97C05G086950.2
Cla97Chr05	XLOC_007899	XLOC_007899;A3:Cla97Chr05:5261614-5261815:5261614-5261897:+	Cla.merge.5988.3	Cla.merge.5988.3,Cla.merge.5988.4,Cla97C05G087080.2,Cla.merge.5988.1
Cla97Chr05	XLOC_007899	XLOC_007899;A3:Cla97Chr05:5266508-5266589:5266508-5266637:+	Cla.merge.5988.7	Cla.merge.5988.7,Cla.merge.5988.6
Cla97Chr05	Cla97C05G087140	Cla97C05G087140;A3:Cla97Chr05:5327390-5328513:5327390-5328844:+	Cla.merge.5992.2,Cla.merge.5992.5	Cla.merge.5992.5,Cla.merge.5992.4,Cla.merge.5992.2
Cla97Chr05	Cla97C05G087180	Cla97C05G087180;A3:Cla97Chr05:5412771-5413182:5412771-5413262:+	Cla.merge.5996.2	Cla.merge.5996.2,Cla97C05G087180.2
Cla97Chr05	Cla97C05G087210	Cla97C05G087210;A3:Cla97Chr05:5438168-5438386:5438168-5438422:+	Cla97C05G087210.2	Cla.merge.5997.1,Cla97C05G087210.2
Cla97Chr05	Cla97C05G087370	Cla97C05G087370;A3:Cla97Chr05:5560250-5560963:5560250-5561040:+	Cla97C05G087370.2	Cla.merge.6008.1,Cla97C05G087370.2
Cla97Chr05	Cla97C05G087750	Cla97C05G087750;A3:Cla97Chr05:5885353-5885633:5885353-5887002:+	Cla.merge.6038.3	Cla.merge.6038.3,Cla.merge.6038.1
Cla97Chr05	Cla97C05G087750	Cla97C05G087750;A3:Cla97Chr05:5885353-5885633:5885353-5886536:+	Cla.merge.6038.3	Cla.merge.6038.3,Cla97C05G087750.2
Cla97Chr05	Cla97C05G087890	Cla97C05G087890;A3:Cla97Chr05:5997180-5997291:5997180-5997846:+	Cla.merge.6048.3	Cla97C05G087890.2,Cla.merge.6048.3,Cla.merge.6048.2
Cla97Chr05	Cla97C05G088390	Cla97C05G088390;A3:Cla97Chr05:6561389-6561931:6561389-6561977:+	Cla.merge.6083.2	Cla.merge.6083.2,Cla97C05G088390.2
Cla97Chr05	Cla97C05G088400	Cla97C05G088400;A3:Cla97Chr05:6579090-6579953:6579090-6580031:+	Cla97C05G088400.2	Cla97C05G088400.2,Cla.merge.6085.2
Cla97Chr05	Cla97C05G088470	Cla97C05G088470;A3:Cla97Chr05:6627468-6627770:6627468-6627824:+	Cla97C05G088470.2	Cla97C05G088470.2,Cla.merge.6091.2
Cla97Chr05	Cla97C05G088590	Cla97C05G088590;A3:Cla97Chr05:6693841-6694973:6693841-6695481:+	Cla.merge.6100.3	Cla97C05G088590.2,Cla.merge.6100.2,Cla.merge.6100.5,Cla.merge.6100.1,Cla.merge.6100.3,Cla.merge.6100.6,Cla.merge.6100.4
Cla97Chr05	Cla97C05G088590	Cla97C05G088590;A3:Cla97Chr05:6695825-6695892:6695825-6695928:+	Cla97C05G088590.2	Cla.merge.6100.2,Cla.merge.6100.1,Cla.merge.6100.3,Cla.merge.6100.6,Cla97C05G088590.2
Cla97Chr05	Cla97C05G088830	Cla97C05G088830;A3:Cla97Chr05:6944855-6945056:6944855-6945083:+	Cla.merge.6112.1,Cla97C05G088830.2,Cla.merge.6112.3	Cla.merge.6112.1,Cla.merge.6112.4,Cla.merge.6112.3,Cla97C05G088830.2
Cla97Chr05	Cla97C05G088830	Cla97C05G088830;A3:Cla97Chr05:6942281-6942765:6942281-6942819:+	Cla97C05G088830.2	Cla97C05G088830.2,Cla.merge.6112.1,Cla.merge.6112.4,Cla.merge.6112.2
Cla97Chr05	Cla97C05G088880	Cla97C05G088880;A3:Cla97Chr05:7028462-7031529:7028462-7031579:+	Cla97C05G088880.1	Cla97C05G088880.1,Cla.merge.6118.2,Cla.merge.6118.1
Cla97Chr05	Cla97C05G088910	Cla97C05G088910;A3:Cla97Chr05:7058318-7058465:7058318-7058541:+	Cla.merge.6120.2	Cla.merge.6120.2,Cla.merge.6120.1
Cla97Chr05	Cla97C05G088940	Cla97C05G088940;A3:Cla97Chr05:7089552-7089898:7089552-7090015:+	Cla97C05G088940.2	Cla.merge.6123.1,Cla97C05G088940.2
Cla97Chr05	Cla97C05G088940	Cla97C05G088940;A3:Cla97Chr05:7091564-7091657:7091564-7091693:+	Cla97C05G088940.2	Cla.merge.6123.1,Cla97C05G088940.2
Cla97Chr05	Cla97C05G089120	Cla97C05G089120;A3:Cla97Chr05:7365194-7365270:7365194-7365303:+	Cla97C05G089120.2	Cla97C05G089120.2,Cla.merge.6133.2,Cla.merge.6133.1
Cla97Chr05	Cla97C05G089130	Cla97C05G089130;A3:Cla97Chr05:7377979-7378327:7377979-7378361:+	Cla97C05G089130.2	Cla97C05G089130.2,Cla.merge.6134.1
Cla97Chr05	Cla97C05G089250	Cla97C05G089250;A3:Cla97Chr05:7466438-7467708:7466438-7467769:+	Cla.merge.6140.1	Cla.merge.6140.2,Cla.merge.6140.1
Cla97Chr05	Cla97C05G089360	Cla97C05G089360;A3:Cla97Chr05:7558124-7559029:7558124-7559063:+	Cla.merge.6147.2	Cla.merge.6147.1,Cla.merge.6147.2
Cla97Chr05	Cla97C05G089360	Cla97C05G089360;A3:Cla97Chr05:7559187-7559273:7559187-7559503:+	Cla.merge.6147.2,Cla.merge.6147.1	Cla.merge.6147.1,Cla97C05G089360.2,Cla.merge.6147.2
Cla97Chr05	Cla97C05G089600	Cla97C05G089600;A3:Cla97Chr05:7854500-7854952:7854500-7854979:+	Cla97C05G089600.2	Cla.merge.6162.1,Cla97C05G089600.2,Cla.merge.6162.2
Cla97Chr05	Cla97C05G089630	Cla97C05G089630;A3:Cla97Chr05:7903378-7903518:7903378-7903603:+	Cla.merge.6163.1,Cla.merge.6163.3	Cla.merge.6163.2,Cla.merge.6163.4,Cla.merge.6163.3,Cla.merge.6163.1
Cla97Chr05	Cla97C05G089690	Cla97C05G089690;A3:Cla97Chr05:7942821-7943036:7942821-7943065:+	Cla.merge.6166.2	Cla.merge.6166.2,Cla.merge.6166.3
Cla97Chr05	Cla97C05G090150	Cla97C05G090150;A3:Cla97Chr05:8281531-8281632:8281531-8281696:+	Cla.merge.6193.1,Cla97C05G090150.2,Cla.merge.6193.6,Cla.merge.6193.4,Cla.merge.6193.3	Cla.merge.6193.6,Cla.merge.6193.5,Cla.merge.6193.3,Cla97C05G090150.2,Cla.merge.6193.1,Cla.merge.6193.4
Cla97Chr05	Cla97C05G090200	Cla97C05G090200;A3:Cla97Chr05:8350038-8350224:8350038-8350579:+	Cla.merge.6197.6,Cla.merge.6197.7	Cla.merge.6197.6,Cla.merge.6197.3,Cla97C05G090200.2,Cla.merge.6197.4,Cla.merge.6197.1,Cla.merge.6197.7
Cla97Chr05	Cla97C05G090220	Cla97C05G090220;A3:Cla97Chr05:8383001-8383205:8383001-8383433:+	Cla97C05G090220.2	Cla97C05G090220.2,Cla.merge.6198.9,Cla.merge.6198.7,Cla.merge.6198.8,Cla.merge.6198.6
Cla97Chr05	Cla97C05G090220	Cla97C05G090220;A3:Cla97Chr05:8380058-8380886:8380058-8380927:+	Cla.merge.6198.8,Cla.merge.6198.6	Cla.merge.6198.7,Cla.merge.6198.8,Cla.merge.6198.9,Cla.merge.6198.6
Cla97Chr05	Cla97C05G090310	Cla97C05G090310;A3:Cla97Chr05:8455703-8455851:8455703-8456036:+	Cla.merge.6202.2	Cla.merge.6202.2,Cla97C05G090310.2,Cla.merge.6202.4,Cla.merge.6202.3,Cla.merge.6202.1
Cla97Chr05	Cla97C05G090310	Cla97C05G090310;A3:Cla97Chr05:8451531-8453222:8451531-8455028:+	Cla.merge.6202.3	Cla.merge.6202.1,Cla.merge.6202.2,Cla.merge.6202.4,Cla.merge.6202.3
Cla97Chr05	XLOC_008047	XLOC_008047;A3:Cla97Chr05:8513277-8513405:8513277-8513453:+	Cla.merge.6206.3,Cla.merge.6206.2	Cla.merge.6206.3,Cla97C05G090370.2,Cla.merge.6206.2,Cla.merge.6206.1
Cla97Chr05	XLOC_008047	XLOC_008047;A3:Cla97Chr05:8524414-8524670:8524414-8524699:+	Cla.merge.6206.6	Cla.merge.6206.1,Cla.merge.6206.6,Cla97C05G090390.2
Cla97Chr05	Cla97C05G090590	Cla97C05G090590;A3:Cla97Chr05:8669969-8670230:8669969-8670259:+	Cla.merge.6220.3	Cla.merge.6220.3,Cla.merge.6220.1
Cla97Chr05	XLOC_008057	XLOC_008057;A3:Cla97Chr05:8759895-8760561:8759895-8760660:+	Cla.merge.6227.1,Cla.merge.6227.3	Cla.merge.6227.1,Cla.merge.6227.3,Cla97C05G090700.1
Cla97Chr05	Cla97C05G090790	Cla97C05G090790;A3:Cla97Chr05:8827968-8828768:8827968-8828804:+	Cla97C05G090790.2	Cla97C05G090790.2,Cla.merge.6232.1
Cla97Chr05	Cla97C05G090940	Cla97C05G090940;A3:Cla97Chr05:8958469-8959026:8958469-8959068:+	Cla.merge.6236.2	Cla.merge.6236.1,Cla.merge.6236.2
Cla97Chr05	Cla97C05G091360	Cla97C05G091360;A3:Cla97Chr05:9346292-9346443:9346292-9346470:+	Cla97C05G091360.2	Cla.merge.6259.3,Cla97C05G091360.2
Cla97Chr05	Cla97C05G091440	Cla97C05G091440;A3:Cla97Chr05:9387617-9388507:9387617-9388539:+	Cla.merge.6266.2	Cla.merge.6266.4,Cla.merge.6266.5,Cla97C05G091440.2,Cla.merge.6266.2,Cla.merge.6266.6,Cla.merge.6266.3
Cla97Chr05	Cla97C05G091510	Cla97C05G091510;A3:Cla97Chr05:9447081-9447153:9447081-9447222:+	Cla.merge.6271.3	Cla.merge.6271.3,Cla.merge.6271.1
Cla97Chr05	Cla97C05G091510	Cla97C05G091510;A3:Cla97Chr05:9450790-9451562:9450790-9451588:+	Cla97C05G091510.2	Cla.merge.6271.3,Cla.merge.6271.2,Cla97C05G091510.2,Cla.merge.6271.1
Cla97Chr05	Cla97C05G091590	Cla97C05G091590;A3:Cla97Chr05:9534808-9535277:9534808-9536869:+	Cla.merge.6276.4	Cla.merge.6276.2,Cla.merge.6276.4
Cla97Chr05	Cla97C05G091590	Cla97C05G091590;A3:Cla97Chr05:9534460-9534676:9534460-9534714:+	Cla97C05G091590.2	Cla.merge.6276.1,Cla.merge.6276.3,Cla97C05G091590.2,Cla.merge.6276.2,Cla.merge.6276.4
Cla97Chr05	Cla97C05G091610	Cla97C05G091610;A3:Cla97Chr05:9551710-9551825:9551710-9551853:+	Cla.merge.6278.2,Cla.merge.6278.1,Cla97C05G091610.1	Cla.merge.6278.1,Cla97C05G091610.1,Cla.merge.6278.3,Cla.merge.6278.2
Cla97Chr05	Cla97C05G091620	Cla97C05G091620;A3:Cla97Chr05:9580545-9581202:9580545-9581283:+	Cla.merge.6279.7	Cla.merge.6279.6,Cla.merge.6279.7
Cla97Chr05	Cla97C05G091760	Cla97C05G091760;A3:Cla97Chr05:9730298-9730408:9730298-9730440:+	Cla97C05G091760.1,Cla.merge.6291.2	Cla.merge.6291.2,Cla97C05G091760.1,Cla.merge.6291.1
Cla97Chr05	Cla97C05G092090	Cla97C05G092090;A3:Cla97Chr05:10198249-10198333:10198249-10198516:+	Cla97C05G092090.2,Cla.merge.6316.2	Cla.merge.6316.2,Cla97C05G092090.2,Cla.merge.6316.1
Cla97Chr05	Cla97C05G092090	Cla97C05G092090;A3:Cla97Chr05:10197229-10198140:10197229-10198888:+	Cla.merge.6316.6	Cla.merge.6316.3,Cla.merge.6316.6
Cla97Chr05	Cla97C05G092250	Cla97C05G092250;A3:Cla97Chr05:10350049-10350139:10350049-10351128:+	Cla.merge.6326.4	Cla.merge.6326.7,Cla.merge.6326.4
Cla97Chr05	Cla97C05G092320	Cla97C05G092320;A3:Cla97Chr05:10393585-10393678:10393585-10393704:+	Cla.merge.6330.2	Cla.merge.6330.2,Cla97C05G092320.1
Cla97Chr05	Cla97C05G092350	Cla97C05G092350;A3:Cla97Chr05:10434110-10435349:10434110-10435386:+	Cla.merge.6333.2,Cla.merge.6333.1	Cla.merge.6333.2,Cla97C05G092350.2,Cla.merge.6333.1
Cla97Chr05	Cla97C05G092410	Cla97C05G092410;A3:Cla97Chr05:10493019-10493789:10493019-10494043:+	Cla.merge.6337.2	Cla.merge.6337.2,Cla.merge.6337.1
Cla97Chr05	Cla97C05G092730	Cla97C05G092730;A3:Cla97Chr05:10872834-10874213:10872834-10875061:+	Cla.merge.6369.3	Cla.merge.6369.3,Cla97C05G092730.2
Cla97Chr05	Cla97C05G092880	Cla97C05G092880;A3:Cla97Chr05:11120851-11120941:11120851-11120992:+	Cla.merge.6381.3,Cla.merge.6381.7,Cla.merge.6381.8,Cla.merge.6381.4,Cla.merge.6381.1,Cla.merge.6381.10,Cla.merge.6381.11	Cla.merge.6381.8,Cla.merge.6381.1,Cla.merge.6381.2,Cla.merge.6381.3,Cla.merge.6381.4,Cla.merge.6381.11,Cla.merge.6381.6,Cla.merge.6381.7,Cla.merge.6381.10,Cla.merge.6381.9
Cla97Chr05	Cla97C05G092880	Cla97C05G092880;A3:Cla97Chr05:11124457-11125055:11124457-11125114:+	Cla.merge.6381.5,Cla.merge.6381.7,Cla.merge.6381.8,Cla.merge.6381.6,Cla.merge.6381.4,Cla.merge.6381.2,Cla.merge.6381.1,Cla.merge.6381.9,Cla.merge.6381.10,Cla.merge.6381.11,Cla.merge.6381.13	Cla.merge.6381.8,Cla.merge.6381.5,Cla.merge.6381.1,Cla.merge.6381.2,Cla.merge.6381.3,Cla.merge.6381.4,Cla.merge.6381.11,Cla.merge.6381.13,Cla.merge.6381.6,Cla.merge.6381.7,Cla.merge.6381.10,Cla.merge.6381.9
Cla97Chr05	Cla97C05G092880	Cla97C05G092880;A3:Cla97Chr05:11123803-11123950:11123803-11124001:+	Cla.merge.6381.2,Cla.merge.6381.11	Cla.merge.6381.8,Cla.merge.6381.5,Cla.merge.6381.1,Cla.merge.6381.2,Cla.merge.6381.3,Cla.merge.6381.4,Cla.merge.6381.11,Cla.merge.6381.6,Cla.merge.6381.7,Cla.merge.6381.10,Cla.merge.6381.9
Cla97Chr05	Cla97C05G092880	Cla97C05G092880;A3:Cla97Chr05:11123803-11123899:11123803-11124001:+	Cla.merge.6381.13	Cla.merge.6381.8,Cla.merge.6381.5,Cla.merge.6381.1,Cla.merge.6381.3,Cla.merge.6381.4,Cla.merge.6381.10,Cla.merge.6381.6,Cla.merge.6381.7,Cla.merge.6381.9,Cla.merge.6381.13
Cla97Chr05	Cla97C05G092880	Cla97C05G092880;A3:Cla97Chr05:11123803-11123899:11123803-11123950:+	Cla.merge.6381.13	Cla.merge.6381.11,Cla.merge.6381.13,Cla.merge.6381.2
Cla97Chr05	Cla97C05G092950	Cla97C05G092950;A3:Cla97Chr05:11329754-11329828:11329754-11329861:+	Cla97C05G092950.2	Cla97C05G092950.2,Cla.merge.6386.1
Cla97Chr05	Cla97C05G093090	Cla97C05G093090;A3:Cla97Chr05:11594505-11594657:11594505-11594982:+	Cla.merge.6399.3	Cla.merge.6399.3,Cla.merge.6399.1,Cla97C05G093090.1
Cla97Chr05	Cla97C05G093130	Cla97C05G093130;A3:Cla97Chr05:11662506-11662803:11662506-11662858:+	Cla97C05G093130.2	Cla97C05G093130.2,Cla.merge.6402.2
Cla97Chr05	Cla97C05G093450	Cla97C05G093450;A3:Cla97Chr05:12660510-12660684:12660510-12660711:+	Cla97C05G093450.2	Cla97C05G093450.2,Cla.merge.6428.2
Cla97Chr05	Cla97C05G093710	Cla97C05G093710;A3:Cla97Chr05:13432897-13433204:13432897-13433249:+	Cla.merge.6450.4	Cla.merge.6450.3,Cla.merge.6450.5,Cla.merge.6450.4,Cla.merge.6450.2,Cla97C05G093710.2
Cla97Chr05	Cla97C05G093770	Cla97C05G093770;A3:Cla97Chr05:13532691-13532824:13532691-13532828:+	Cla.merge.6452.4,Cla.merge.6452.2	Cla.merge.6452.4,Cla.merge.6452.2,Cla.merge.6452.1
Cla97Chr05	Cla97C05G093770	Cla97C05G093770;A3:Cla97Chr05:13529286-13529393:13529286-13529452:+	Cla.merge.6452.1,Cla.merge.6452.6,Cla.merge.6452.7,Cla97C05G093770.1	Cla.merge.6452.7,Cla.merge.6452.6,Cla.merge.6452.4,Cla.merge.6452.1,Cla.merge.6452.9,Cla97C05G093770.1,Cla.merge.6452.2
Cla97Chr05	Cla97C05G093860	Cla97C05G093860;A3:Cla97Chr05:14039756-14040016:14039756-14040439:+	Cla.merge.6458.2	Cla.merge.6458.2,Cla.merge.6458.1,Cla.merge.6458.3
Cla97Chr05	Cla97C05G094010	Cla97C05G094010;A3:Cla97Chr05:14351661-14353180:14351661-14353799:+	Cla.merge.6468.3,Cla.merge.6468.4	Cla.merge.6468.1,Cla.merge.6468.3,Cla97C05G094010.2,Cla.merge.6468.4,Cla.merge.6468.2,Cla.merge.6468.5
Cla97Chr05	Cla97C05G094555	Cla97C05G094555;A3:Cla97Chr05:17002647-17003170:17002647-17003467:+	Cla.merge.6516.1,Cla.merge.6516.5,Cla.merge.6516.3,Cla.merge.6516.2	Cla97C05G094555.1,Cla.merge.6516.5,Cla.merge.6516.3,Cla.merge.6516.1,Cla.merge.6516.2
Cla97Chr05	Cla97C05G094590	Cla97C05G094590;A3:Cla97Chr05:17112962-17113133:17112962-17113170:+	Cla97C05G094590.2	Cla.merge.6519.1,Cla97C05G094590.2
Cla97Chr05	Cla97C05G095000	Cla97C05G095000;A3:Cla97Chr05:18310000-18310161:18310000-18310488:+	Cla.merge.6546.2	Cla.merge.6546.4,Cla.merge.6546.2,Cla97C05G095000.2
Cla97Chr05	Cla97C05G095060	Cla97C05G095060;A3:Cla97Chr05:18375774-18377522:18375774-18377588:+	Cla97C05G095060.2	Cla.merge.6552.1,Cla97C05G095060.2
Cla97Chr05	Cla97C05G095120	Cla97C05G095120;A3:Cla97Chr05:18639511-18642753:18639511-18643644:+	Cla97C05G095120.2	Cla97C05G095120.2,Cla.merge.6556.2
Cla97Chr05	Cla97C05G095460	Cla97C05G095460;A3:Cla97Chr05:21297668-21297851:21297668-21297931:+	Cla.merge.6587.4	Cla97C05G095460.2,Cla.merge.6587.2,Cla.merge.6587.4
Cla97Chr05	Cla97C05G095530	Cla97C05G095530;A3:Cla97Chr05:21886467-21887547:21886467-21887621:+	Cla.merge.6591.1	Cla.merge.6591.2,Cla.merge.6591.1
Cla97Chr05	XLOC_008302	XLOC_008302;A3:Cla97Chr05:22733187-22733242:22733187-22733277:+	Cla97C05G095730.2	Cla.merge.6603.4,Cla97C05G095730.2
Cla97Chr05	XLOC_008302	XLOC_008302;A3:Cla97Chr05:22731506-22733242:22731506-22733277:+	Cla.merge.6603.2	Cla.merge.6603.2,Cla.merge.6603.3
Cla97Chr05	XLOC_008302	XLOC_008302;A3:Cla97Chr05:22731506-22733188:22731506-22733277:+	Cla.merge.6603.5	Cla.merge.6603.3,Cla.merge.6603.5
Cla97Chr05	XLOC_008302	XLOC_008302;A3:Cla97Chr05:22731506-22733188:22731506-22733242:+	Cla.merge.6603.5	Cla.merge.6603.2,Cla.merge.6603.5
Cla97Chr05	Cla97C05G095770	Cla97C05G095770;A3:Cla97Chr05:22765830-22766179:22765830-22766205:+	Cla97C05G095770.2	Cla.merge.6606.2,Cla97C05G095770.2,Cla.merge.6606.1
Cla97Chr05	Cla97C05G095790	Cla97C05G095790;A3:Cla97Chr05:22921428-22922197:22921428-22922230:+	Cla97C05G095790.2	Cla.merge.6607.1,Cla97C05G095790.2
Cla97Chr05	Cla97C05G095950	Cla97C05G095950;A3:Cla97Chr05:23623174-23623263:23623174-23624618:+	Cla.merge.6619.2	Cla.merge.6619.1,Cla.merge.6619.2
Cla97Chr05	Cla97C05G095950	Cla97C05G095950;A3:Cla97Chr05:23623174-23623263:23623174-23623742:+	Cla.merge.6619.2	Cla97C05G095950.2,Cla.merge.6619.2
Cla97Chr05	Cla97C05G096160	Cla97C05G096160;A3:Cla97Chr05:24415146-24415239:24415146-24415278:+	Cla.merge.6636.1,Cla.merge.6636.8	Cla.merge.6636.5,Cla.merge.6636.1,Cla.merge.6636.8,Cla.merge.6636.3,Cla.merge.6636.6,Cla97C05G096160.1
Cla97Chr05	Cla97C05G096340	Cla97C05G096340;A3:Cla97Chr05:25008625-25009481:25008625-25009637:+	Cla.merge.6653.1	Cla.merge.6653.1,Cla.merge.6653.2
Cla97Chr05	Cla97C05G096570	Cla97C05G096570;A3:Cla97Chr05:25564196-25566572:25564196-25566611:+	Cla.merge.6673.2	Cla.merge.6673.2,Cla.merge.6673.1
Cla97Chr05	Cla97C05G096640	Cla97C05G096640;A3:Cla97Chr05:25683808-25684378:25683808-25684979:+	Cla.merge.6678.6	Cla.merge.6678.6,Cla.merge.6678.1
Cla97Chr05	Cla97C05G096640	Cla97C05G096640;A3:Cla97Chr05:25682064-25682142:25682064-25682191:+	Cla.merge.6678.4	Cla.merge.6678.5,Cla.merge.6678.1,Cla97C05G096640.1,Cla.merge.6678.3,Cla.merge.6678.6,Cla.merge.6678.2,Cla.merge.6678.4
Cla97Chr05	Cla97C05G096690	Cla97C05G096690;A3:Cla97Chr05:25761726-25761761:25761726-25761810:+	Cla97C05G096690.1	Cla.merge.6683.1,Cla97C05G096690.1
Cla97Chr05	Cla97C05G096710	Cla97C05G096710;A3:Cla97Chr05:25813918-25815388:25813918-25815517:+	Cla.merge.6684.2,Cla97C05G096710.1	Cla.merge.6684.1,Cla97C05G096710.1,Cla.merge.6684.2
Cla97Chr05	XLOC_008361	XLOC_008361;A3:Cla97Chr05:25979234-25979331:25979234-25979565:+	Cla.merge.6693.3,Cla.merge.6693.2,Cla.merge.6693.6	Cla.merge.6693.6,Cla.merge.6693.3,Cla.merge.6693.2,Cla97C05G096810.1
Cla97Chr05	XLOC_008361	XLOC_008361;A3:Cla97Chr05:25979445-25979565:25979445-25979775:+	Cla97C05G096800.2,Cla.merge.6693.7	Cla97C05G096800.2,Cla.merge.6693.7,Cla.merge.6693.4
Cla97Chr05	XLOC_008361	XLOC_008361;A3:Cla97Chr05:25979445-25979565:25979445-25979744:+	Cla97C05G096800.2,Cla.merge.6693.7	Cla97C05G096800.2,Cla.merge.6693.7,Cla.merge.6693.8
Cla97Chr05	XLOC_008361	XLOC_008361;A3:Cla97Chr05:25979445-25979744:25979445-25979775:+	Cla.merge.6693.8	Cla.merge.6693.4,Cla.merge.6693.8
Cla97Chr05	Cla97C05G096840	Cla97C05G096840;A3:Cla97Chr05:26012307-26012485:26012307-26012563:+	Cla.merge.6696.3	Cla.merge.6696.3,Cla97C05G096840.2
Cla97Chr05	Cla97C05G096840	Cla97C05G096840;A3:Cla97Chr05:26012584-26013103:26012584-26013189:+	Cla.merge.6696.3	Cla.merge.6696.3,Cla97C05G096840.2
Cla97Chr05	Cla97C05G097110	Cla97C05G097110;A3:Cla97Chr05:26460164-26461982:26460164-26462062:+	Cla97C05G097110.2	Cla97C05G097110.2,Cla.merge.6714.1
Cla97Chr05	Cla97C05G097260	Cla97C05G097260;A3:Cla97Chr05:26564040-26564570:26564040-26564636:+	Cla97C05G097260.2	Cla.merge.6725.1,Cla97C05G097260.2
Cla97Chr05	Cla97C05G097560	Cla97C05G097560;A3:Cla97Chr05:26949671-26949939:26949671-26949995:+	Cla97C05G097560.1,Cla.merge.6753.2	Cla.merge.6753.3,Cla.merge.6753.2,Cla97C05G097560.1
Cla97Chr05	XLOC_008409	XLOC_008409;A3:Cla97Chr05:27236408-27238207:27236408-27238458:+	Cla.merge.6770.5	Cla.merge.6770.5,Cla.merge.6770.6
Cla97Chr05	Cla97C05G097930	Cla97C05G097930;A3:Cla97Chr05:27288065-27288175:27288065-27288215:+	Cla.merge.6775.3	Cla.merge.6775.3,Cla97C05G097930.2
Cla97Chr05	Cla97C05G098110	Cla97C05G098110;A3:Cla97Chr05:27407284-27407400:27407284-27407440:+	Cla97C05G098110.2	Cla97C05G098110.2,Cla.merge.6786.3,Cla.merge.6786.2,Cla.merge.6786.4
Cla97Chr05	Cla97C05G098260	Cla97C05G098260;A3:Cla97Chr05:27510339-27510695:27510339-27510722:+	Cla.merge.6797.3,Cla.merge.6797.2,Cla.merge.6797.1	Cla97C05G098260.2,Cla.merge.6797.3,Cla.merge.6797.1,Cla.merge.6797.2
Cla97Chr05	Cla97C05G098440	Cla97C05G098440;A3:Cla97Chr05:27651573-27651768:27651573-27652129:+	Cla.merge.6806.2	Cla97C05G098440.2,Cla.merge.6806.2
Cla97Chr05	Cla97C05G098440	Cla97C05G098440;A3:Cla97Chr05:27645934-27646325:27645934-27646430:+	Cla.merge.6806.4,Cla97C05G098440.2	Cla.merge.6806.4,Cla97C05G098440.2,Cla.merge.6806.3,Cla.merge.6806.1,Cla.merge.6806.2
Cla97Chr05	Cla97C05G098680	Cla97C05G098680;A3:Cla97Chr05:27893364-27893633:27893364-27893681:+	Cla97C05G098680.2	Cla.merge.6825.4,Cla97C05G098680.2
Cla97Chr05	XLOC_008443	XLOC_008443;A3:Cla97Chr05:27911496-27911838:27911496-27912238:+	Cla.merge.6827.4	Cla.merge.6827.4,Cla97C05G098700.2
Cla97Chr05	XLOC_008443	XLOC_008443;A3:Cla97Chr05:27928619-27928759:27928619-27928834:+	Cla.merge.6827.6,Cla97C05G098730.2,Cla.merge.6827.11	Cla.merge.6827.13,Cla.merge.6827.11,Cla.merge.6827.6,Cla97C05G098730.2
Cla97Chr05	Cla97C05G098770	Cla97C05G098770;A3:Cla97Chr05:27950152-27950327:27950152-27950447:+	Cla.merge.6828.3	Cla.merge.6828.3,Cla.merge.6828.1
Cla97Chr05	Cla97C05G099070	Cla97C05G099070;A3:Cla97Chr05:28235909-28236455:28235909-28236593:+	Cla.merge.6846.2	Cla97C05G099070.2,Cla.merge.6846.1,Cla.merge.6846.2
Cla97Chr05	Cla97C05G099220	Cla97C05G099220;A3:Cla97Chr05:28353080-28353211:28353080-28353299:+	Cla.merge.6857.3	Cla97C05G099220.2,Cla.merge.6857.3,Cla.merge.6857.2
Cla97Chr05	Cla97C05G099680	Cla97C05G099680;A3:Cla97Chr05:28685642-28685700:28685642-28685744:+	Cla97C05G099680.2	Cla.merge.6889.2,Cla97C05G099680.2
Cla97Chr05	Cla97C05G100100	Cla97C05G100100;A3:Cla97Chr05:29044425-29044554:29044425-29044778:+	Cla97C05G100100.2	Cla.merge.6916.2,Cla97C05G100100.2,Cla.merge.6916.1
Cla97Chr05	XLOC_008499	XLOC_008499;A3:Cla97Chr05:29059978-29060121:29059978-29060266:+	Cla.merge.6917.6,Cla.merge.6917.2	Cla.merge.6917.6,Cla.merge.6917.2,Cla97C05G100120.2
Cla97Chr05	XLOC_008499	XLOC_008499;A3:Cla97Chr05:29061587-29061957:29061587-29062167:+	Cla.merge.6917.5,Cla.merge.6917.1	Cla.merge.6917.5,Cla.merge.6917.1,Cla97C05G100120.2
Cla97Chr05	Cla97C05G100180	Cla97C05G100180;A3:Cla97Chr05:29113700-29113768:29113700-29113834:+	Cla97C05G100180.2	Cla97C05G100180.2,Cla.merge.6923.2
Cla97Chr05	Cla97C05G100200	Cla97C05G100200;A3:Cla97Chr05:29126762-29127706:29126762-29127763:+	Cla97C05G100200.2	Cla.merge.6925.1,Cla97C05G100200.2
Cla97Chr05	Cla97C05G100470	Cla97C05G100470;A3:Cla97Chr05:29305273-29305459:29305273-29305675:+	Cla.merge.6939.2	Cla.merge.6939.1,Cla97C05G100470.2,Cla.merge.6939.2
Cla97Chr05	Cla97C05G100780	Cla97C05G100780;A3:Cla97Chr05:29518807-29518890:29518807-29518928:+	Cla.merge.6961.2	Cla97C05G100780.2,Cla.merge.6961.2
Cla97Chr05	XLOC_008542	XLOC_008542;A3:Cla97Chr05:29869886-29870656:29869886-29870870:+	Cla.merge.6987.3	Cla.merge.6987.2,Cla.merge.6987.1,Cla97C05G101230.2,Cla.merge.6987.6,Cla.merge.6987.8,Cla.merge.6987.4,Cla.merge.6987.3,Cla.merge.6987.7
Cla97Chr05	XLOC_008544	XLOC_008544;A3:Cla97Chr05:30020253-30020343:30020253-30020410:+	Cla.merge.7000.4	Cla.merge.7000.1,Cla97C05G101390.2,Cla.merge.7000.4
Cla97Chr05	Cla97C05G101450	Cla97C05G101450;A3:Cla97Chr05:30065152-30065235:30065152-30065865:+	Cla.merge.7006.1	Cla.merge.7006.1,Cla.merge.7006.2
Cla97Chr05	Cla97C05G101670	Cla97C05G101670;A3:Cla97Chr05:30243279-30243606:30243279-30243636:+	Cla97C05G101670.1	Cla97C05G101670.1,Cla.merge.7019.1
Cla97Chr05	XLOC_008572	XLOC_008572;A3:Cla97Chr05:30519232-30519402:30519232-30521002:+	Cla.merge.7055.3,Cla.merge.7055.4	Cla97C05G102180.2,Cla.merge.7055.4,Cla.merge.7055.3
Cla97Chr05	XLOC_008572	XLOC_008572;A3:Cla97Chr05:30519232-30519402:30519232-30521296:+	Cla.merge.7055.3	Cla.merge.7055.2,Cla.merge.7055.3
Cla97Chr05	Cla97C05G102220	Cla97C05G102220;A3:Cla97Chr05:30540739-30543656:30540739-30543684:+	Cla97C05G102220.2,Cla.merge.7057.2	Cla.merge.7057.3,Cla97C05G102220.2,Cla.merge.7057.2
Cla97Chr05	Cla97C05G102220	Cla97C05G102220;A3:Cla97Chr05:30543763-30543978:30543763-30544234:+	Cla.merge.7057.3,Cla.merge.7057.2	Cla.merge.7057.3,Cla97C05G102220.2,Cla.merge.7057.2
Cla97Chr05	Cla97C05G102270	Cla97C05G102270;A3:Cla97Chr05:30584486-30584590:30584486-30584803:+	Cla97C05G102270.2	Cla.merge.7061.3,Cla.merge.7061.1,Cla97C05G102270.2
Cla97Chr05	Cla97C05G102400	Cla97C05G102400;A3:Cla97Chr05:30659908-30660000:30659908-30660051:+	Cla.merge.7067.1	Cla97C05G102400.2,Cla.merge.7067.1
Cla97Chr05	Cla97C05G102550	Cla97C05G102550;A3:Cla97Chr05:30793580-30793720:30793580-30793802:+	Cla.merge.7076.2	Cla.merge.7076.1,Cla.merge.7076.2
Cla97Chr05	Cla97C05G102550	Cla97C05G102550;A3:Cla97Chr05:30792411-30792643:30792411-30792731:+	Cla97C05G102550.2	Cla.merge.7076.1,Cla97C05G102550.2,Cla.merge.7076.2
Cla97Chr05	Cla97C05G102670	Cla97C05G102670;A3:Cla97Chr05:30912288-30912810:30912288-30912843:+	Cla97C05G102670.2	Cla.merge.7084.2,Cla97C05G102670.2
Cla97Chr05	Cla97C05G102930	Cla97C05G102930;A3:Cla97Chr05:31103161-31103281:31103161-31103323:+	Cla97C05G102930.2	Cla97C05G102930.2,Cla.merge.7103.1
Cla97Chr05	XLOC_008606	XLOC_008606;A3:Cla97Chr05:31224568-31224766:31224568-31224838:+	Cla97C05G103080.2	Cla.merge.7109.1,Cla97C05G103080.2
Cla97Chr05	Cla97C05G103150	Cla97C05G103150;A3:Cla97Chr05:31285270-31285564:31285270-31285657:+	Cla.merge.7114.2,Cla.merge.7114.1,Cla.merge.7114.5,Cla.merge.7114.4,Cla97C05G103150.2	Cla.merge.7114.2,Cla.merge.7114.3,Cla97C05G103150.2,Cla.merge.7114.4,Cla.merge.7114.1,Cla.merge.7114.5,Cla.merge.7114.6
Cla97Chr05	Cla97C05G103210	Cla97C05G103210;A3:Cla97Chr05:31378495-31378805:31378495-31378886:+	Cla97C05G103210.2	Cla.merge.7120.1,Cla97C05G103210.2
Cla97Chr05	XLOC_008618	XLOC_008618;A3:Cla97Chr05:31542405-31542482:31542405-31542507:+	Cla.merge.7131.1	Cla.merge.7131.1,Cla.merge.7131.2,Cla.merge.7131.3
Cla97Chr05	Cla97C05G103340	Cla97C05G103340;A3:Cla97Chr05:31561848-31564519:31561848-31564677:+	Cla.merge.7132.6,Cla.merge.7132.3	Cla.merge.7132.3,Cla.merge.7132.6,Cla.merge.7132.5
Cla97Chr05	Cla97C05G103380	Cla97C05G103380;A3:Cla97Chr05:31578264-31578796:31578264-31578965:+	Cla.merge.7135.3	Cla.merge.7135.3,Cla.merge.7135.1
Cla97Chr05	Cla97C05G103530	Cla97C05G103530;A3:Cla97Chr05:31684785-31686766:31684785-31686892:+	Cla97C05G103530.2	Cla97C05G103530.2,Cla.merge.7148.2
Cla97Chr05	XLOC_008636	XLOC_008636;A3:Cla97Chr05:31842982-31843712:31842982-31843774:+	Cla97C05G103770.2,Cla.merge.7164.5,Cla.merge.7164.6,Cla.merge.7164.7	Cla.merge.7164.5,Cla.merge.7164.6,Cla.merge.7164.4,Cla97C05G103770.2,Cla.merge.7164.7
Cla97Chr05	XLOC_008636	XLOC_008636;A3:Cla97Chr05:31844343-31844545:31844343-31844632:+	Cla97C05G103770.2	Cla.merge.7164.6,Cla97C05G103770.2
Cla97Chr05	XLOC_008636	XLOC_008636;A3:Cla97Chr05:31849320-31849429:31849320-31849489:+	Cla.merge.7164.9,Cla.merge.7164.11,Cla.merge.7164.12	Cla.merge.7164.9,Cla.merge.7164.12,Cla97C05G103790.2,Cla.merge.7164.11
Cla97Chr05	Cla97C05G103990	Cla97C05G103990;A3:Cla97Chr05:32010666-32010698:32010666-32010759:+	Cla97C05G103990.2	Cla97C05G103990.2,Cla.merge.7183.2,Cla.merge.7183.3
Cla97Chr05	Cla97C05G104040	Cla97C05G104040;A3:Cla97Chr05:32049997-32050644:32049997-32050678:+	Cla.merge.7187.4	Cla.merge.7187.5,Cla.merge.7187.4
Cla97Chr05	Cla97C05G104040	Cla97C05G104040;A3:Cla97Chr05:32049341-32049925:32049341-32050718:+	Cla.merge.7187.6	Cla.merge.7187.6,Cla97C05G104040.2
Cla97Chr05	Cla97C05G104110	Cla97C05G104110;A3:Cla97Chr05:32069206-32069833:32069206-32069911:+	Cla.merge.7190.3,Cla.merge.7190.2,Cla.merge.7190.1	Cla.merge.7190.2,Cla.merge.7190.1,Cla.merge.7190.3,Cla97C05G104110.2
Cla97Chr05	Cla97C05G104355	Cla97C05G104355;A3:Cla97Chr05:32228409-32229900:32228409-32229992:+	Cla.merge.7203.5	Cla.merge.7203.5,Cla.merge.7203.2
Cla97Chr05	Cla97C05G104360	Cla97C05G104360;A3:Cla97Chr05:32238745-32239084:32238745-32239123:+	Cla97C05G104360.2	Cla.merge.7204.2,Cla.merge.7204.1,Cla97C05G104360.2
Cla97Chr05	XLOC_008664	XLOC_008664;A3:Cla97Chr05:32348326-32349003:32348326-32349075:+	Cla.merge.7213.1	Cla.merge.7213.1,Cla.merge.7213.2
Cla97Chr05	Cla97C05G104710	Cla97C05G104710;A3:Cla97Chr05:32488346-32488661:32488346-32488671:+	Cla.merge.7226.3,Cla.merge.7226.6	Cla.merge.7226.3,Cla.merge.7226.6,Cla.merge.7226.7
Cla97Chr05	Cla97C05G104770	Cla97C05G104770;A3:Cla97Chr05:32531819-32534375:32531819-32534539:+	Cla.merge.7229.5	Cla.merge.7229.5,Cla.merge.7229.3
Cla97Chr05	Cla97C05G104770	Cla97C05G104770;A3:Cla97Chr05:32543090-32543841:32543090-32543889:+	Cla.merge.7229.8	Cla.merge.7229.9,Cla.merge.7229.8
Cla97Chr05	XLOC_008681	XLOC_008681;A3:Cla97Chr05:32609796-32609926:32609796-32609954:+	Cla.merge.7235.1,Cla.merge.7235.3,Cla97C05G104860.1	Cla.merge.7235.3,Cla97C05G104860.1,Cla.merge.7235.1,Cla.merge.7235.4
Cla97Chr05	Cla97C05G105340	Cla97C05G105340;A3:Cla97Chr05:32982046-32982123:32982046-32982187:+	Cla.merge.7265.3	Cla.merge.7265.3,Cla97C05G105340.2
Cla97Chr05	Cla97C05G105960	Cla97C05G105960;A3:Cla97Chr05:33379229-33379606:33379229-33379646:+	Cla.merge.7305.1	Cla.merge.7305.1,Cla97C05G105960.1
Cla97Chr05	Cla97C05G106010	Cla97C05G106010;A3:Cla97Chr05:33418673-33419617:33418673-33419859:+	Cla.merge.7309.2	Cla97C05G106010.2,Cla.merge.7309.2
Cla97Chr05	XLOC_008758	XLOC_008758;A3:Cla97Chr05:33882459-33882750:33882459-33882781:+	Cla.merge.7358.5	Cla.merge.7358.1,Cla.merge.7358.2,Cla.merge.7358.7,Cla.merge.7358.5,Cla.merge.7358.4
Cla97Chr05	XLOC_008758	XLOC_008758;A3:Cla97Chr05:33882459-33882720:33882459-33882781:+	Cla97C05G106770.2	Cla.merge.7358.1,Cla.merge.7358.2,Cla.merge.7358.7,Cla97C05G106770.2,Cla.merge.7358.4
Cla97Chr05	XLOC_008758	XLOC_008758;A3:Cla97Chr05:33882459-33882720:33882459-33882750:+	Cla97C05G106770.2	Cla97C05G106770.2,Cla.merge.7358.5
Cla97Chr05	Cla97C05G107040	Cla97C05G107040;A3:Cla97Chr05:34100541-34100839:34100541-34100865:+	Cla97C05G107040.2	Cla.merge.7379.3,Cla.merge.7379.5,Cla.merge.7379.1,Cla.merge.7379.2,Cla97C05G107040.2
Cla97Chr05	Cla97C05G107080	Cla97C05G107080;A3:Cla97Chr05:34129848-34129916:34129848-34129950:+	Cla.merge.7381.2	Cla.merge.7381.1,Cla.merge.7381.2
Cla97Chr05	Cla97C05G107170	Cla97C05G107170;A3:Cla97Chr05:34188244-34188394:34188244-34188502:+	Cla97C05G107170.2	Cla.merge.7387.2,Cla97C05G107170.2,Cla.merge.7387.1
Cla97Chr05	Cla97C05G107180	Cla97C05G107180;A3:Cla97Chr05:34197395-34197879:34197395-34198464:+	Cla.merge.7388.2	Cla.merge.7388.2,Cla97C05G107180.2
Cla97Chr05	Cla97C05G107280	Cla97C05G107280;A3:Cla97Chr05:34270434-34271057:34270434-34271394:+	Cla97C05G107280.2	Cla.merge.7393.3,Cla97C05G107280.2
Cla97Chr05	Cla97C05G107350	Cla97C05G107350;A3:Cla97Chr05:34330104-34330533:34330104-34330606:+	Cla.merge.7396.1	Cla.merge.7396.1,Cla97C05G107350.2
Cla97Chr05	Cla97C05G107450	Cla97C05G107450;A3:Cla97Chr05:34388805-34389041:34388805-34389149:+	Cla.merge.7403.3	Cla.merge.7403.5,Cla.merge.7403.2,Cla.merge.7403.1,Cla.merge.7403.3
Cla97Chr05	Cla97C05G107650	Cla97C05G107650;A3:Cla97Chr05:34493156-34493253:34493156-34493307:+	Cla.merge.7415.4,Cla.merge.7415.3	Cla.merge.7415.4,Cla.merge.7415.2,Cla97C05G107650.2,Cla.merge.7415.5,Cla.merge.7415.3
Cla97Chr05	XLOC_008803	XLOC_008803;A3:Cla97Chr05:34541217-34542936:34541217-34542985:+	Cla97C05G107710.2	Cla97C05G107710.2,Cla.merge.7420.1
Cla97Chr05	XLOC_008803	XLOC_008803;A3:Cla97Chr05:34545267-34545379:34545267-34545412:+	Cla97C05G107710.2	Cla97C05G107710.2,Cla.merge.7420.1
Cla97Chr05	Cla97C05G107830	Cla97C05G107830;A3:Cla97Chr05:34632722-34632822:34632722-34632898:+	Cla97C05G107830.2,Cla.merge.7430.5,Cla.merge.7430.7,Cla.merge.7430.6,Cla.merge.7430.3,Cla.merge.7430.2	Cla.merge.7430.6,Cla.merge.7430.5,Cla.merge.7430.4,Cla97C05G107830.2,Cla.merge.7430.3,Cla.merge.7430.8,Cla.merge.7430.7,Cla.merge.7430.2
Cla97Chr05	Cla97C05G107830	Cla97C05G107830;A3:Cla97Chr05:34632979-34633047:34632979-34633255:+	Cla.merge.7430.7,Cla.merge.7430.2,Cla.merge.7430.8	Cla.merge.7430.5,Cla.merge.7430.4,Cla97C05G107830.2,Cla.merge.7430.8,Cla.merge.7430.7,Cla.merge.7430.2
Cla97Chr05	XLOC_008811	XLOC_008811;A3:Cla97Chr05:34650707-34650905:34650707-34650941:+	Cla.merge.7432.2	Cla.merge.7432.2,Cla97C05G107870.2
Cla97Chr05	XLOC_008811	XLOC_008811;A3:Cla97Chr05:34659557-34660653:34659557-34660732:+	Cla.merge.7432.4	Cla.merge.7432.4,Cla97C05G107870.2
Cla97Chr05	Cla97C05G107950	Cla97C05G107950;A3:Cla97Chr05:34708927-34709075:34708927-34709248:+	Cla.merge.7438.2	Cla.merge.7438.2,Cla97C05G107950.2
Cla97Chr05	XLOC_008816	XLOC_008816;A3:Cla97Chr05:34740325-34740490:34740325-34741524:+	Cla.merge.7440.1	Cla.merge.7440.3,Cla.merge.7440.1
Cla97Chr05	Cla97C05G108110	Cla97C05G108110;A3:Cla97Chr05:34854875-34854999:34854875-34855082:+	Cla97C05G108110.2	Cla.merge.7449.4,Cla.merge.7449.3,Cla.merge.7449.2,Cla97C05G108110.2
Cla97Chr05	Cla97C05G108260	Cla97C05G108260;A3:Cla97Chr05:34958496-34958559:34958496-34958604:+	Cla97C05G108260.2	Cla.merge.7460.1,Cla97C05G108260.2
Cla97Chr05	Cla97C05G108610	Cla97C05G108610;A3:Cla97Chr05:35237184-35237814:35237184-35237841:+	Cla97C05G108610.2	Cla97C05G108610.2,Cla.merge.7482.1
Cla97Chr05	Cla97C05G108610	Cla97C05G108610;A3:Cla97Chr05:35238476-35238531:35238476-35238558:+	Cla97C05G108610.2	Cla97C05G108610.2,Cla.merge.7482.1,Cla.merge.7482.3,Cla.merge.7482.2
Cla97Chr05	Cla97C05G108630	Cla97C05G108630;A3:Cla97Chr05:35259872-35260344:35259872-35260402:+	Cla.merge.7484.1	Cla.merge.7484.1,Cla.merge.7484.2
Cla97Chr05	Cla97C05G108810	Cla97C05G108810;A3:Cla97Chr05:35396979-35397117:35396979-35397214:+	Cla.merge.7498.2,Cla.merge.7498.5	Cla.merge.7498.5,Cla.merge.7498.2,Cla97C05G108810.2
Cla97Chr05	XLOC_008852	XLOC_008852;A3:Cla97Chr05:35504711-35504781:35504711-35504826:+	Cla.merge.7508.2,Cla97C05G108970.2	Cla.merge.7508.3,Cla97C05G108970.2,Cla.merge.7508.2,Cla.merge.7508.1
Cla97Chr05	XLOC_008852	XLOC_008852;A3:Cla97Chr05:35521614-35521740:35521614-35522032:+	Cla.merge.7508.2,Cla.merge.7508.8,Cla.merge.7508.6	Cla.merge.7508.6,Cla.merge.7508.8,Cla97C05G108980.2,Cla.merge.7508.2
Cla97Chr05	XLOC_008852	XLOC_008852;A3:Cla97Chr05:35523421-35524389:35523421-35524420:+	Cla97C05G108980.2,Cla.merge.7508.10,Cla.merge.7508.11	Cla.merge.7508.11,Cla.merge.7508.10,Cla.merge.7508.12,Cla97C05G108980.2
Cla97Chr05	XLOC_008852	XLOC_008852;A3:Cla97Chr05:35525519-35526214:35525519-35526292:+	Cla.merge.7508.10,Cla.merge.7508.12	Cla.merge.7508.10,Cla.merge.7508.12,Cla97C05G108980.2
Cla97Chr05	XLOC_008852	XLOC_008852;A3:Cla97Chr05:35525519-35525960:35525519-35526292:+	Cla.merge.7508.11	Cla.merge.7508.11,Cla97C05G108980.2
Cla97Chr05	XLOC_008852	XLOC_008852;A3:Cla97Chr05:35525519-35525960:35525519-35526214:+	Cla.merge.7508.11	Cla.merge.7508.11,Cla.merge.7508.10,Cla.merge.7508.12
Cla97Chr05	XLOC_008856	XLOC_008856;A3:Cla97Chr05:35622861-35623018:35622861-35623057:+	Cla97C05G109090.2,Cla.merge.7516.1	Cla.merge.7516.1,Cla97C05G109090.2,Cla.merge.7516.3,Cla.merge.7516.4
Cla97Chr05	XLOC_008859	XLOC_008859;A3:Cla97Chr05:35737676-35737868:35737676-35737937:+	Cla97C05G109180.2	Cla.merge.7523.7,Cla.merge.7523.4,Cla.merge.7523.9,Cla.merge.7523.2,Cla.merge.7523.3,Cla.merge.7523.10,Cla.merge.7523.6,Cla.merge.7523.5,Cla97C05G109180.2
Cla97Chr05	Cla97C05G079940	Cla97C05G079940;A3:Cla97Chr05:68194-68282:68037-68282:-	Cla.merge.5485.1	Cla97C05G079940.1,Cla.merge.5485.1
Cla97Chr05	Cla97C05G080140	Cla97C05G080140;A3:Cla97Chr05:263608-265257:263572-265257:-	Cla.merge.5502.2,Cla97C05G080140.2	Cla.merge.5502.2,Cla97C05G080140.2,Cla.merge.5502.1,Cla.merge.5502.4
Cla97Chr05	Cla97C05G080450	Cla97C05G080450;A3:Cla97Chr05:550111-550480:550015-550480:-	Cla.merge.5525.1	Cla.merge.5525.2,Cla.merge.5525.1
Cla97Chr05	Cla97C05G080510	Cla97C05G080510;A3:Cla97Chr05:579107-579204:579065-579204:-	Cla97C05G080510.2,Cla.merge.5531.2	Cla.merge.5531.3,Cla.merge.5531.2,Cla97C05G080510.2
Cla97Chr05	Cla97C05G080800	Cla97C05G080800;A3:Cla97Chr05:745065-746033:745022-746033:-	Cla.merge.5549.1,Cla97C05G080800.2,Cla.merge.5549.5	Cla.merge.5549.2,Cla.merge.5549.1,Cla.merge.5549.5,Cla97C05G080800.2
Cla97Chr05	Cla97C05G080800	Cla97C05G080800;A3:Cla97Chr05:746170-746232:746107-746232:-	Cla97C05G080800.2	Cla.merge.5549.2,Cla.merge.5549.3,Cla.merge.5549.1,Cla.merge.5549.5,Cla97C05G080800.2
Cla97Chr05	Cla97C05G081030	Cla97C05G081030;A3:Cla97Chr05:876933-877103:876899-877103:-	Cla.merge.5568.1	Cla.merge.5568.1,Cla97C05G081030.2
Cla97Chr05	Cla97C05G081030	Cla97C05G081030;A3:Cla97Chr05:880805-880990:880727-880990:-	Cla.merge.5568.5	Cla.merge.5568.5,Cla97C05G081030.2
Cla97Chr05	Cla97C05G081080	Cla97C05G081080;A3:Cla97Chr05:894960-895698:894869-895698:-	Cla.merge.5570.1	Cla97C05G081080.2,Cla.merge.5570.1
Cla97Chr05	XLOC_008927	XLOC_008927;A3:Cla97Chr05:1135394-1135505:1135367-1135505:-	Cla.merge.5588.5	Cla.merge.5588.5,Cla.merge.5588.6
Cla97Chr05	XLOC_008927	XLOC_008927;A3:Cla97Chr05:1135200-1135315:1135069-1135315:-	Cla.merge.5588.4,Cla.merge.5588.8	Cla.merge.5588.8,Cla.merge.5588.2,Cla.merge.5588.5,Cla.merge.5588.4,Cla.merge.5588.6,Cla.merge.5588.3
Cla97Chr05	XLOC_008927	XLOC_008927;A3:Cla97Chr05:1135787-1136460:1135367-1136460:-	Cla.merge.5588.3,Cla.merge.5588.8,Cla.merge.5588.7	Cla.merge.5588.8,Cla.merge.5588.2,Cla.merge.5588.4,Cla.merge.5588.7,Cla.merge.5588.3
Cla97Chr05	Cla97C05G081640	Cla97C05G081640;A3:Cla97Chr05:1301435-1301549:1301372-1301549:-	Cla97C05G081640.1	Cla.merge.5601.1,Cla97C05G081640.1
Cla97Chr05	XLOC_008945	XLOC_008945;A3:Cla97Chr05:1442789-1442855:1442651-1442855:-	Cla97C05G081850.2	Cla97C05G081850.2,Cla.merge.5618.1
Cla97Chr05	Cla97C05G082860	Cla97C05G082860;A3:Cla97Chr05:2167974-2168120:2167355-2168120:-	Cla.merge.5690.5	Cla.merge.5690.7,Cla.merge.5690.5
Cla97Chr05	Cla97C05G082960	Cla97C05G082960;A3:Cla97Chr05:2240375-2241311:2240344-2241311:-	Cla.merge.5696.1,Cla.merge.5696.3,Cla.merge.5696.5,Cla.merge.5696.4,Cla97C05G082960.2	Cla97C05G082960.2,Cla.merge.5696.1,Cla.merge.5696.2,Cla.merge.5696.3,Cla.merge.5696.4,Cla.merge.5696.5,Cla.merge.5696.6
Cla97Chr05	Cla97C05G083000	Cla97C05G083000;A3:Cla97Chr05:2255899-2256083:2255808-2256083:-	Cla.merge.5700.1	Cla.merge.5700.1,Cla97C05G083000.2
Cla97Chr05	Cla97C05G083120	Cla97C05G083120;A3:Cla97Chr05:2345762-2346313:2345613-2346313:-	Cla.merge.5708.3	Cla.merge.5708.3,Cla.merge.5708.2
Cla97Chr05	Cla97C05G083180	Cla97C05G083180;A3:Cla97Chr05:2391709-2392507:2391660-2392507:-	Cla.merge.5713.1	Cla.merge.5713.1,Cla97C05G083180.1
Cla97Chr05	Cla97C05G083310	Cla97C05G083310;A3:Cla97Chr05:2514611-2514688:2514580-2514688:-	Cla.merge.5724.2	Cla97C05G083310.2,Cla.merge.5724.2
Cla97Chr05	Cla97C05G083320	Cla97C05G083320;A3:Cla97Chr05:2523971-2524454:2523915-2524454:-	Cla.merge.5725.1	Cla.merge.5725.1,Cla97C05G083320.2
Cla97Chr05	Cla97C05G083320	Cla97C05G083320;A3:Cla97Chr05:2524024-2524454:2523971-2524454:-	Cla.merge.5725.4	Cla.merge.5725.4,Cla.merge.5725.1
Cla97Chr05	Cla97C05G083320	Cla97C05G083320;A3:Cla97Chr05:2524024-2524454:2524012-2524454:-	Cla.merge.5725.4	Cla.merge.5725.4,Cla.merge.5725.3
Cla97Chr05	Cla97C05G083320	Cla97C05G083320;A3:Cla97Chr05:2524024-2524454:2523915-2524454:-	Cla.merge.5725.4	Cla.merge.5725.4,Cla97C05G083320.2
Cla97Chr05	Cla97C05G083320	Cla97C05G083320;A3:Cla97Chr05:2524012-2524454:2523971-2524454:-	Cla.merge.5725.3	Cla.merge.5725.3,Cla.merge.5725.1
Cla97Chr05	Cla97C05G083320	Cla97C05G083320;A3:Cla97Chr05:2524012-2524454:2523915-2524454:-	Cla.merge.5725.3	Cla.merge.5725.3,Cla97C05G083320.2
Cla97Chr05	Cla97C05G083380	Cla97C05G083380;A3:Cla97Chr05:2576933-2577021:2576873-2577021:-	Cla97C05G083380.2	Cla.merge.5730.1,Cla.merge.5730.2,Cla97C05G083380.2
Cla97Chr05	Cla97C05G083400	Cla97C05G083400;A3:Cla97Chr05:2584007-2584179:2583971-2584179:-	Cla97C05G083400.2,Cla.merge.5732.2,Cla.merge.5732.3	Cla.merge.5732.4,Cla.merge.5732.3,Cla.merge.5732.2,Cla97C05G083400.2
Cla97Chr05	Cla97C05G083420	Cla97C05G083420;A3:Cla97Chr05:2610643-2611224:2610545-2611224:-	Cla.merge.5733.3	Cla97C05G083420.1,Cla.merge.5733.3,Cla.merge.5733.1,Cla.merge.5733.2
Cla97Chr05	Cla97C05G083420	Cla97C05G083420;A3:Cla97Chr05:2608895-2609025:2608645-2609025:-	Cla.merge.5733.2	Cla97C05G083420.1,Cla.merge.5733.2
Cla97Chr05	Cla97C05G083560	Cla97C05G083560;A3:Cla97Chr05:2717169-2717341:2716290-2717341:-	Cla.merge.5746.4,Cla.merge.5746.3,Cla.merge.5746.1,Cla.merge.5746.2	Cla.merge.5746.4,Cla97C05G083560.2,Cla.merge.5746.2,Cla.merge.5746.1,Cla.merge.5746.3
Cla97Chr05	Cla97C05G083650	Cla97C05G083650;A3:Cla97Chr05:2773106-2773275:2773048-2773275:-	Cla.merge.5754.2	Cla.merge.5754.2,Cla.merge.5754.1,Cla97C05G083650.2
Cla97Chr05	Cla97C05G083650	Cla97C05G083650;A3:Cla97Chr05:2777010-2777097:2776966-2777097:-	Cla.merge.5754.2,Cla.merge.5754.1	Cla.merge.5754.2,Cla.merge.5754.1,Cla97C05G083650.2
Cla97Chr05	Cla97C05G083670	Cla97C05G083670;A3:Cla97Chr05:2790014-2790611:2789980-2790611:-	Cla97C05G083670.1,Cla.merge.5756.3	Cla.merge.5756.3,Cla.merge.5756.1,Cla97C05G083670.1
Cla97Chr05	Cla97C05G083670	Cla97C05G083670;A3:Cla97Chr05:2790813-2791907:2790748-2791907:-	Cla.merge.5756.3	Cla.merge.5756.3,Cla.merge.5756.1,Cla97C05G083670.1
Cla97Chr05	Cla97C05G083740	Cla97C05G083740;A3:Cla97Chr05:2847056-2847780:2846999-2847780:-	Cla97C05G083740.2	Cla.merge.5763.3,Cla.merge.5763.6,Cla.merge.5763.4,Cla.merge.5763.2,Cla97C05G083740.2,Cla.merge.5763.1
Cla97Chr05	XLOC_009030	XLOC_009030;A3:Cla97Chr05:2951544-2951804:2951505-2951804:-	Cla97C05G083870.2	Cla.merge.5774.6,Cla97C05G083870.2,Cla.merge.5774.7,Cla.merge.5774.5,Cla.merge.5774.4
Cla97Chr05	XLOC_009030	XLOC_009030;A3:Cla97Chr05:2947396-2948136:2947119-2948136:-	Cla.merge.5774.6,Cla.merge.5774.5	Cla97C05G083870.2,Cla.merge.5774.5,Cla.merge.5774.6,Cla.merge.5774.4
Cla97Chr05	Cla97C05G083940	Cla97C05G083940;A3:Cla97Chr05:3009294-3010364:3009259-3010364:-	Cla.merge.5780.2,Cla.merge.5780.4	Cla.merge.5780.3,Cla.merge.5780.2,Cla.merge.5780.4
Cla97Chr05	Cla97C05G083960	Cla97C05G083960;A3:Cla97Chr05:3013830-3013907:3013725-3013907:-	Cla97C05G083960.2	Cla.merge.5781.1,Cla97C05G083960.2
Cla97Chr05	Cla97C05G084040	Cla97C05G084040;A3:Cla97Chr05:3092675-3092759:3092588-3092759:-	Cla97C05G084040.2,Cla.merge.5788.2	Cla.merge.5788.3,Cla.merge.5788.2,Cla97C05G084040.2
Cla97Chr05	Cla97C05G084230	Cla97C05G084230;A3:Cla97Chr05:3242776-3243033:3242668-3243033:-	Cla97C05G084230.2	Cla.merge.5803.2,Cla97C05G084230.2,Cla.merge.5803.3
Cla97Chr05	Cla97C05G084400	Cla97C05G084400;A3:Cla97Chr05:3373978-3374050:3373918-3374050:-	Cla.merge.5820.1	Cla.merge.5820.1,Cla97C05G084400.2
Cla97Chr05	XLOC_009065	XLOC_009065;A3:Cla97Chr05:3538678-3538825:3538501-3538825:-	Cla97C05G084590.2	Cla.merge.5833.3,Cla97C05G084590.2,Cla.merge.5833.2
Cla97Chr05	Cla97C05G084790	Cla97C05G084790;A3:Cla97Chr05:3625728-3626065:3625665-3626065:-	Cla.merge.5847.2	Cla.merge.5847.2,Cla97C05G084790.2
Cla97Chr05	Cla97C05G084790	Cla97C05G084790;A3:Cla97Chr05:3626340-3626913:3626292-3626913:-	Cla.merge.5847.2	Cla.merge.5847.2,Cla97C05G084790.2
Cla97Chr05	Cla97C05G084790	Cla97C05G084790;A3:Cla97Chr05:3627481-3629207:3627376-3629207:-	Cla.merge.5847.2	Cla.merge.5847.2,Cla97C05G084790.2
Cla97Chr05	Cla97C05G085760	Cla97C05G085760;A3:Cla97Chr05:4295153-4295237:4294882-4295237:-	Cla.merge.5902.2	Cla97C05G085760.2,Cla.merge.5902.2
Cla97Chr05	Cla97C05G085790	Cla97C05G085790;A3:Cla97Chr05:4324671-4324788:4324627-4324788:-	Cla97C05G085790.1	Cla.merge.5903.2,Cla97C05G085790.1
Cla97Chr05	Cla97C05G085920	Cla97C05G085920;A3:Cla97Chr05:4454094-4454734:4454046-4454734:-	Cla97C05G085920.2	Cla97C05G085920.2,Cla.merge.5913.1
Cla97Chr05	XLOC_009143	XLOC_009143;A3:Cla97Chr05:4733129-4733948:4733077-4733948:-	Cla.merge.5941.1,Cla.merge.5941.3	Cla.merge.5941.1,Cla.merge.5941.2,Cla.merge.5941.3
Cla97Chr05	Cla97C05G086550	Cla97C05G086550;A3:Cla97Chr05:4880698-4880793:4880640-4880793:-	Cla.merge.5953.2	Cla97C05G086550.2,Cla.merge.5953.2
Cla97Chr05	Cla97C05G086620	Cla97C05G086620;A3:Cla97Chr05:4960225-4960513:4960151-4960513:-	Cla97C05G086620.1	Cla.merge.5958.1,Cla97C05G086620.1
Cla97Chr05	XLOC_009162	XLOC_009162;A3:Cla97Chr05:5072248-5072484:5072213-5072484:-	Cla.merge.5968.1	Cla97C05G086790.1,Cla.merge.5968.1
Cla97Chr05	Cla97C05G086810	Cla97C05G086810;A3:Cla97Chr05:5085840-5086975:5085387-5086975:-	Cla.merge.5970.1	Cla.merge.5970.1,Cla97C05G086810.1
Cla97Chr05	Cla97C05G086850	Cla97C05G086850;A3:Cla97Chr05:5142486-5142886:5142245-5142886:-	Cla.merge.5974.1	Cla97C05G086850.1,Cla.merge.5974.1
Cla97Chr05	Cla97C05G086910	Cla97C05G086910;A3:Cla97Chr05:5174622-5174740:5174538-5174740:-	Cla.merge.5978.2	Cla97C05G086910.2,Cla.merge.5978.2
Cla97Chr05	XLOC_009181	XLOC_009181;A3:Cla97Chr05:5511628-5512078:5511571-5512078:-	Cla.merge.6007.2,Cla.merge.6007.1,Cla.merge.6007.3	Cla.merge.6007.3,Cla.merge.6007.2,Cla.merge.6007.1,Cla97C05G087330.2
Cla97Chr05	Cla97C05G087550	Cla97C05G087550;A3:Cla97Chr05:5754647-5755179:5754478-5755179:-	Cla.merge.6024.1,Cla97C05G087550.1	Cla97C05G087550.1,Cla.merge.6024.1,Cla.merge.6024.4
Cla97Chr05	Cla97C05G087720	Cla97C05G087720;A3:Cla97Chr05:5847558-5847691:5847468-5847691:-	Cla.merge.6036.4	Cla.merge.6036.2,Cla.merge.6036.1,Cla.merge.6036.4,Cla97C05G087720.2,Cla.merge.6036.3
Cla97Chr05	Cla97C05G087720	Cla97C05G087720;A3:Cla97Chr05:5847862-5847956:5847810-5847956:-	Cla.merge.6036.4	Cla.merge.6036.2,Cla.merge.6036.1,Cla.merge.6036.4,Cla97C05G087720.2,Cla.merge.6036.3
Cla97Chr05	Cla97C05G087820	Cla97C05G087820;A3:Cla97Chr05:5941268-5941478:5941211-5941478:-	Cla.merge.6044.3	Cla.merge.6044.3,Cla.merge.6044.2,Cla.merge.6044.1,Cla.merge.6044.4,Cla97C05G087820.2
Cla97Chr05	Cla97C05G088030	Cla97C05G088030;A3:Cla97Chr05:6110006-6110314:6109977-6110314:-	Cla97C05G088030.2	Cla97C05G088030.2,Cla.merge.6057.1
Cla97Chr05	Cla97C05G088030	Cla97C05G088030;A3:Cla97Chr05:6111142-6111265:6111107-6111265:-	Cla97C05G088030.2	Cla97C05G088030.2,Cla.merge.6057.1
Cla97Chr05	Cla97C05G088140	Cla97C05G088140;A3:Cla97Chr05:6250050-6250827:6249642-6250827:-	Cla.merge.6066.3	Cla97C05G088140.1,Cla.merge.6066.3,Cla.merge.6066.1
Cla97Chr05	Cla97C05G088160	Cla97C05G088160;A3:Cla97Chr05:6271518-6271587:6271472-6271587:-	Cla.merge.6067.2	Cla.merge.6067.3,Cla.merge.6067.2,Cla.merge.6067.1,Cla97C05G088160.2
Cla97Chr05	Cla97C05G088440	Cla97C05G088440;A3:Cla97Chr05:6597685-6597781:6597668-6597781:-	Cla.merge.6088.4,Cla.merge.6088.3	Cla.merge.6088.2,Cla.merge.6088.1,Cla.merge.6088.4,Cla.merge.6088.3
Cla97Chr05	Cla97C05G088890	Cla97C05G088890;A3:Cla97Chr05:7044512-7044575:7044437-7044575:-	Cla97C05G088890.2	Cla97C05G088890.2,Cla.merge.6119.1
Cla97Chr05	Cla97C05G088950	Cla97C05G088950;A3:Cla97Chr05:7103229-7103416:7103115-7103416:-	Cla.merge.6124.4	Cla.merge.6124.4,Cla.merge.6124.5
Cla97Chr05	Cla97C05G088980	Cla97C05G088980;A3:Cla97Chr05:7132728-7133569:7132621-7133569:-	Cla.merge.6127.2	Cla.merge.6127.3,Cla.merge.6127.2
Cla97Chr05	Cla97C05G089090	Cla97C05G089090;A3:Cla97Chr05:7311534-7312312:7311471-7312312:-	Cla97C05G089090.2	Cla97C05G089090.2,Cla.merge.6131.1
Cla97Chr05	Cla97C05G089220	Cla97C05G089220;A3:Cla97Chr05:7451365-7451579:7451112-7451579:-	Cla.merge.6139.1	Cla.merge.6139.1,Cla97C05G089220.2
Cla97Chr05	Cla97C05G089840	Cla97C05G089840;A3:Cla97Chr05:8062108-8063400:8062048-8063400:-	Cla97C05G089840.2	Cla.merge.6174.1,Cla97C05G089840.2
Cla97Chr05	Cla97C05G089890	Cla97C05G089890;A3:Cla97Chr05:8095291-8095707:8095281-8095707:-	Cla.merge.6176.3	Cla.merge.6176.2,Cla.merge.6176.3
Cla97Chr05	Cla97C05G090170	Cla97C05G090170;A3:Cla97Chr05:8314131-8321721:8314100-8321721:-	Cla97C05G090170.1	Cla.merge.6195.1,Cla97C05G090170.1
Cla97Chr05	XLOC_009312	XLOC_009312;A3:Cla97Chr05:8394313-8394463:8394263-8394463:-	Cla97C05G090260.2	Cla97C05G090260.2,Cla.merge.6199.3
Cla97Chr05	XLOC_009349	XLOC_009349;A3:Cla97Chr05:8972297-8972822:8971785-8972822:-	Cla.merge.6237.6	Cla.merge.6237.6,Cla97C05G090960.2
Cla97Chr05	Cla97C05G091070	Cla97C05G091070;A3:Cla97Chr05:9079186-9079622:9079160-9079622:-	Cla.merge.6241.3	Cla97C05G091070.2,Cla.merge.6241.3,Cla.merge.6241.2
Cla97Chr05	Cla97C05G091190	Cla97C05G091190;A3:Cla97Chr05:9234425-9235673:9234384-9235673:-	Cla.merge.6249.2	Cla97C05G091190.2,Cla.merge.6249.2
Cla97Chr05	XLOC_009361	XLOC_009361;A3:Cla97Chr05:9262473-9263501:9262422-9263501:-	Cla.merge.6250.1,Cla97C05G091220.1	Cla97C05G091220.1,Cla.merge.6250.1,Cla.merge.6250.2
Cla97Chr05	Cla97C05G091260	Cla97C05G091260;A3:Cla97Chr05:9290211-9290311:9290178-9290311:-	Cla97C05G091260.2	Cla97C05G091260.2,Cla.merge.6253.5,Cla.merge.6253.3,Cla.merge.6253.2,Cla.merge.6253.1
Cla97Chr05	Cla97C05G091640	Cla97C05G091640;A3:Cla97Chr05:9583048-9583202:9582938-9583202:-	Cla.merge.6280.2,Cla.merge.6280.1,Cla.merge.6280.4,Cla.merge.6280.5	Cla.merge.6280.4,Cla.merge.6280.5,Cla97C05G091640.2,Cla.merge.6280.1,Cla.merge.6280.2
Cla97Chr05	Cla97C05G091680	Cla97C05G091680;A3:Cla97Chr05:9616066-9616140:9615979-9616140:-	Cla97C05G091680.2	Cla97C05G091680.2,Cla.merge.6283.1
Cla97Chr05	Cla97C05G091810	Cla97C05G091810;A3:Cla97Chr05:9829245-9829384:9829161-9829384:-	Cla.merge.6296.2	Cla.merge.6296.2,Cla.merge.6296.1
Cla97Chr05	Cla97C05G091860	Cla97C05G091860;A3:Cla97Chr05:9882448-9882549:9882348-9882549:-	Cla.merge.6299.2,Cla.merge.6299.1	Cla.merge.6299.1,Cla.merge.6299.2,Cla97C05G091860.2
Cla97Chr05	Cla97C05G091960	Cla97C05G091960;A3:Cla97Chr05:9976661-9977071:9976601-9977071:-	Cla97C05G091960.2	Cla.merge.6305.1,Cla97C05G091960.2
Cla97Chr05	Cla97C05G092000	Cla97C05G092000;A3:Cla97Chr05:10085333-10085558:10085294-10085558:-	Cla97C05G092000.2	Cla97C05G092000.2,Cla.merge.6310.2
Cla97Chr05	Cla97C05G092310	Cla97C05G092310;A3:Cla97Chr05:10382781-10382876:10382481-10382876:-	Cla.merge.6329.1	Cla97C05G092310.1,Cla.merge.6329.1
Cla97Chr05	XLOC_009426	XLOC_009426;A3:Cla97Chr05:10889409-10891518:10889097-10891518:-	Cla.merge.6370.1	Cla97C05G092770.2,Cla.merge.6370.3,Cla.merge.6370.1
Cla97Chr05	Cla97C05G093000	Cla97C05G093000;A3:Cla97Chr05:11427173-11428332:11427123-11428332:-	Cla.merge.6390.2	Cla97C05G093000.1,Cla.merge.6390.2
Cla97Chr05	Cla97C05G093040	Cla97C05G093040;A3:Cla97Chr05:11496785-11497352:11496681-11497352:-	Cla.merge.6394.1	Cla.merge.6394.2,Cla.merge.6394.1
Cla97Chr05	Cla97C05G093040	Cla97C05G093040;A3:Cla97Chr05:11496785-11497352:11496671-11497352:-	Cla.merge.6394.1	Cla.merge.6394.1,Cla.merge.6394.3
Cla97Chr05	Cla97C05G093040	Cla97C05G093040;A3:Cla97Chr05:11496681-11497352:11496671-11497352:-	Cla.merge.6394.2	Cla.merge.6394.2,Cla.merge.6394.3
Cla97Chr05	Cla97C05G093060	Cla97C05G093060;A3:Cla97Chr05:11544638-11545621:11544593-11545621:-	Cla.merge.6396.2	Cla.merge.6396.2,Cla97C05G093060.2
Cla97Chr05	Cla97C05G093170	Cla97C05G093170;A3:Cla97Chr05:11740637-11744003:11739612-11744003:-	Cla.merge.6405.4	Cla.merge.6405.3,Cla.merge.6405.4,Cla.merge.6405.1
Cla97Chr05	Cla97C05G093170	Cla97C05G093170;A3:Cla97Chr05:11750084-11750195:11750038-11750195:-	Cla.merge.6405.1,Cla97C05G093170.2	Cla97C05G093170.2,Cla.merge.6405.4,Cla.merge.6405.1,Cla.merge.6405.3
Cla97Chr05	Cla97C05G093200	Cla97C05G093200;A3:Cla97Chr05:11877445-11877756:11877406-11877756:-	Cla.merge.6409.3	Cla97C05G093200.2,Cla.merge.6409.1,Cla.merge.6409.2,Cla.merge.6409.3
Cla97Chr05	Cla97C05G093260	Cla97C05G093260;A3:Cla97Chr05:12017165-12019888:12016483-12019888:-	Cla.merge.6412.2,Cla.merge.6412.4	Cla.merge.6412.2,Cla.merge.6412.4,Cla97C05G093260.2,Cla.merge.6412.3
Cla97Chr05	Cla97C05G093280	Cla97C05G093280;A3:Cla97Chr05:12088090-12088766:12087405-12088766:-	Cla.merge.6415.3	Cla.merge.6415.3,Cla.merge.6415.5,Cla.merge.6415.1,Cla97C05G093280.1
Cla97Chr05	Cla97C05G093280	Cla97C05G093280;A3:Cla97Chr05:12088090-12088766:12088085-12088766:-	Cla.merge.6415.3	Cla.merge.6415.3,Cla.merge.6415.4
Cla97Chr05	Cla97C05G093280	Cla97C05G093280;A3:Cla97Chr05:12088085-12088766:12087405-12088766:-	Cla.merge.6415.4	Cla.merge.6415.5,Cla.merge.6415.4,Cla.merge.6415.1,Cla97C05G093280.1
Cla97Chr05	Cla97C05G093460	Cla97C05G093460;A3:Cla97Chr05:12678434-12679354:12677794-12679354:-	Cla.merge.6430.6	Cla.merge.6430.6,Cla.merge.6430.3
Cla97Chr05	Cla97C05G093570	Cla97C05G093570;A3:Cla97Chr05:12940463-12943748:12940309-12943748:-	Cla.merge.6438.3	Cla.merge.6438.2,Cla.merge.6438.3
Cla97Chr05	Cla97C05G093570	Cla97C05G093570;A3:Cla97Chr05:12940463-12943748:12940436-12943748:-	Cla.merge.6438.3	Cla.merge.6438.1,Cla.merge.6438.4,Cla.merge.6438.3
Cla97Chr05	Cla97C05G093570	Cla97C05G093570;A3:Cla97Chr05:12940436-12943748:12940309-12943748:-	Cla.merge.6438.4	Cla.merge.6438.2,Cla.merge.6438.4
Cla97Chr05	Cla97C05G093590	Cla97C05G093590;A3:Cla97Chr05:12971165-12971550:12971100-12971550:-	Cla.merge.6440.1,Cla.merge.6440.2	Cla97C05G093590.2,Cla.merge.6440.1,Cla.merge.6440.2
Cla97Chr05	Cla97C05G094020	Cla97C05G094020;A3:Cla97Chr05:14392161-14392214:14392109-14392214:-	Cla.merge.6469.2	Cla.merge.6469.2,Cla97C05G094020.2,Cla.merge.6469.1
Cla97Chr05	Cla97C05G094020	Cla97C05G094020;A3:Cla97Chr05:14388842-14389092:14388713-14389092:-	Cla97C05G094020.2	Cla.merge.6469.2,Cla97C05G094020.2,Cla.merge.6469.1
Cla97Chr05	Cla97C05G094120	Cla97C05G094120;A3:Cla97Chr05:14744446-14744659:14744379-14744659:-	Cla97C05G094120.2	Cla.merge.6477.3,Cla97C05G094120.2
Cla97Chr05	Cla97C05G094160	Cla97C05G094160;A3:Cla97Chr05:14973034-14973116:14972983-14973116:-	Cla97C05G094160.2	Cla97C05G094160.2,Cla.merge.6484.1
Cla97Chr05	Cla97C05G094210	Cla97C05G094210;A3:Cla97Chr05:15130189-15130627:15130162-15130627:-	Cla.merge.6488.1	Cla97C05G094210.2,Cla.merge.6488.1
Cla97Chr05	Cla97C05G094610	Cla97C05G094610;A3:Cla97Chr05:17256601-17262478:17256503-17262478:-	Cla.merge.6522.6	Cla.merge.6522.6,Cla.merge.6522.3,Cla.merge.6522.5,Cla.merge.6522.4
Cla97Chr05	Cla97C05G094690	Cla97C05G094690;A3:Cla97Chr05:17452498-17453085:17452375-17453085:-	Cla97C05G094690.2	Cla97C05G094690.2,Cla.merge.6527.1
Cla97Chr05	XLOC_009532	XLOC_009532;A3:Cla97Chr05:17679394-17679511:17679366-17679511:-	Cla.merge.6533.1	Cla97C05G094780.2,Cla.merge.6533.5,Cla.merge.6533.1,Cla.merge.6533.6,Cla.merge.6533.7
Cla97Chr05	XLOC_009535	XLOC_009535;A3:Cla97Chr05:17794562-17794932:17794478-17794932:-	Cla97C05G094830.2,Cla.merge.6535.3	Cla.merge.6535.5,Cla97C05G094830.2,Cla.merge.6535.3
Cla97Chr05	XLOC_009535	XLOC_009535;A3:Cla97Chr05:17794562-17794932:17794530-17794932:-	Cla97C05G094830.2,Cla.merge.6535.3	Cla97C05G094830.2,Cla.merge.6535.4,Cla.merge.6535.3
Cla97Chr05	XLOC_009535	XLOC_009535;A3:Cla97Chr05:17794530-17794932:17794478-17794932:-	Cla.merge.6535.4	Cla.merge.6535.4,Cla.merge.6535.5
Cla97Chr05	XLOC_009535	XLOC_009535;A3:Cla97Chr05:17794624-17794932:17794562-17794932:-	Cla97C05G094840.1	Cla97C05G094840.1,Cla97C05G094830.2,Cla.merge.6535.3
Cla97Chr05	Cla97C05G094850	Cla97C05G094850;A3:Cla97Chr05:17803140-17803236:17803104-17803236:-	Cla97C05G094850.2	Cla97C05G094850.2,Cla.merge.6536.2,Cla.merge.6536.1,Cla.merge.6536.3
Cla97Chr05	Cla97C05G095100	Cla97C05G095100;A3:Cla97Chr05:18420570-18420673:18420521-18420673:-	Cla.merge.6555.4,Cla.merge.6555.3,Cla.merge.6555.2	Cla.merge.6555.3,Cla.merge.6555.4,Cla.merge.6555.2,Cla.merge.6555.1
Cla97Chr05	Cla97C05G095160	Cla97C05G095160;A3:Cla97Chr05:18911273-18911644:18911197-18911644:-	Cla.merge.6561.3	Cla.merge.6561.3,Cla.merge.6561.2
Cla97Chr05	Cla97C05G095160	Cla97C05G095160;A3:Cla97Chr05:18911273-18911644:18911206-18911644:-	Cla.merge.6561.3	Cla.merge.6561.3,Cla.merge.6561.4
Cla97Chr05	Cla97C05G095160	Cla97C05G095160;A3:Cla97Chr05:18911206-18911644:18911197-18911644:-	Cla.merge.6561.4	Cla.merge.6561.4,Cla.merge.6561.2
Cla97Chr05	XLOC_009557	XLOC_009557;A3:Cla97Chr05:20233177-20233317:20232746-20233317:-	Cla.merge.6575.3	Cla97C05G095300.1,Cla.merge.6575.3
Cla97Chr05	Cla97C05G095410	Cla97C05G095410;A3:Cla97Chr05:20934534-20934956:20934484-20934956:-	Cla.merge.6585.1	Cla.merge.6585.1,Cla97C05G095410.1
Cla97Chr05	Cla97C05G096040	Cla97C05G096040;A3:Cla97Chr05:24008660-24008756:24008630-24008756:-	Cla97C05G096040.2	Cla.merge.6626.3,Cla.merge.6626.2,Cla97C05G096040.2,Cla.merge.6626.4
Cla97Chr05	Cla97C05G096150	Cla97C05G096150;A3:Cla97Chr05:24359003-24359943:24358937-24359943:-	Cla97C05G096150.2	Cla.merge.6634.1,Cla97C05G096150.2
Cla97Chr05	Cla97C05G096200	Cla97C05G096200;A3:Cla97Chr05:24485260-24485904:24485104-24485904:-	Cla97C05G096200.2	Cla97C05G096200.2,Cla.merge.6639.1
Cla97Chr05	Cla97C05G096300	Cla97C05G096300;A3:Cla97Chr05:24963757-24963993:24963370-24963993:-	Cla.merge.6649.2	Cla.merge.6649.2,Cla.merge.6649.5
Cla97Chr05	Cla97C05G096430	Cla97C05G096430;A3:Cla97Chr05:25223004-25223141:25222313-25223141:-	Cla.merge.6663.2	Cla.merge.6663.2,Cla97C05G096430.1,Cla.merge.6663.3
Cla97Chr05	XLOC_009619	XLOC_009619;A3:Cla97Chr05:25326181-25327083:25326030-25327083:-	Cla.merge.6669.4	Cla.merge.6669.4,Cla.merge.6669.1,Cla.merge.6669.3,Cla97C05G096505.1
Cla97Chr05	Cla97C05G096610	Cla97C05G096610;A3:Cla97Chr05:25615199-25615319:25615120-25615319:-	Cla.merge.6676.3	Cla.merge.6676.3,Cla.merge.6676.2,Cla97C05G096610.2,Cla.merge.6676.1
Cla97Chr05	Cla97C05G096610	Cla97C05G096610;A3:Cla97Chr05:25612720-25613506:25612606-25613506:-	Cla97C05G096610.2	Cla.merge.6676.3,Cla.merge.6676.2,Cla97C05G096610.2,Cla.merge.6676.1
Cla97Chr05	Cla97C05G096680	Cla97C05G096680;A3:Cla97Chr05:25757748-25758110:25757718-25758110:-	Cla.merge.6682.1,Cla.merge.6682.2	Cla.merge.6682.2,Cla97C05G096680.2,Cla.merge.6682.1
Cla97Chr05	Cla97C05G096930	Cla97C05G096930;A3:Cla97Chr05:26126148-26126601:26126119-26126601:-	Cla97C05G096930.2,Cla.merge.6701.3,Cla.merge.6701.4	Cla.merge.6701.5,Cla.merge.6701.3,Cla.merge.6701.2,Cla97C05G096930.2,Cla.merge.6701.4
Cla97Chr05	Cla97C05G097740	Cla97C05G097740;A3:Cla97Chr05:27123235-27124264:27123203-27124264:-	Cla.merge.6763.2	Cla97C05G097740.2,Cla.merge.6763.2,Cla.merge.6763.1
Cla97Chr05	Cla97C05G097740	Cla97C05G097740;A3:Cla97Chr05:27122487-27122644:27122340-27122644:-	Cla97C05G097740.2	Cla97C05G097740.2,Cla.merge.6763.2,Cla.merge.6763.1
Cla97Chr05	Cla97C05G098240	Cla97C05G098240;A3:Cla97Chr05:27491041-27492056:27491038-27492056:-	Cla.merge.6796.3	Cla.merge.6796.3,Cla.merge.6796.1
Cla97Chr05	Cla97C05G098310	Cla97C05G098310;A3:Cla97Chr05:27531807-27533319:27530259-27533319:-	Cla.merge.6799.6	Cla.merge.6799.6,Cla.merge.6799.1
Cla97Chr05	Cla97C05G098520	Cla97C05G098520;A3:Cla97Chr05:27720773-27721771:27720694-27721771:-	Cla97C05G098520.2,Cla.merge.6811.3,Cla.merge.6811.2	Cla.merge.6811.4,Cla.merge.6811.3,Cla.merge.6811.2,Cla97C05G098520.2
Cla97Chr05	Cla97C05G098550	Cla97C05G098550;A3:Cla97Chr05:27766309-27766419:27766202-27766419:-	Cla.merge.6815.2,Cla.merge.6815.1,Cla97C05G098550.2,Cla.merge.6815.5	Cla.merge.6815.4,Cla.merge.6815.1,Cla.merge.6815.5,Cla97C05G098550.2,Cla.merge.6815.2
Cla97Chr05	Cla97C05G098620	Cla97C05G098620;A3:Cla97Chr05:27843238-27843497:27843106-27843497:-	Cla97C05G098620.2	Cla.merge.6822.3,Cla.merge.6822.7,Cla97C05G098620.2
Cla97Chr05	XLOC_009718	XLOC_009718;A3:Cla97Chr05:28018887-28018980:28018841-28018980:-	Cla.merge.6833.1,Cla.merge.6833.3	Cla.merge.6833.1,Cla.merge.6833.3,Cla.merge.6833.2
Cla97Chr05	Cla97C05G099100	Cla97C05G099100;A3:Cla97Chr05:28252064-28253259:28251893-28253259:-	Cla.merge.6849.1	Cla.merge.6849.1,Cla.merge.6849.2
Cla97Chr05	XLOC_009735	XLOC_009735;A3:Cla97Chr05:28270492-28270584:28270364-28270584:-	Cla.merge.6851.1,Cla.merge.6851.3	Cla97C05G099120.1,Cla.merge.6851.1,Cla.merge.6851.3
Cla97Chr05	Cla97C05G099200	Cla97C05G099200;A3:Cla97Chr05:28330940-28331039:28330828-28331039:-	Cla97C05G099200.2	Cla97C05G099200.2,Cla.merge.6856.2
Cla97Chr05	Cla97C05G099200	Cla97C05G099200;A3:Cla97Chr05:28336122-28336432:28336046-28336432:-	Cla97C05G099200.2	Cla.merge.6856.3,Cla97C05G099200.2
Cla97Chr05	Cla97C05G099200	Cla97C05G099200;A3:Cla97Chr05:28336122-28336432:28336037-28336432:-	Cla97C05G099200.2	Cla97C05G099200.2,Cla.merge.6856.4
Cla97Chr05	Cla97C05G099200	Cla97C05G099200;A3:Cla97Chr05:28336046-28336432:28336037-28336432:-	Cla.merge.6856.3	Cla.merge.6856.3,Cla.merge.6856.4
Cla97Chr05	XLOC_009742	XLOC_009742;A3:Cla97Chr05:28422771-28422936:28422752-28422936:-	Cla.merge.6863.6,Cla.merge.6863.4,Cla.merge.6863.1	Cla.merge.6863.3,Cla.merge.6863.2,Cla.merge.6863.4,Cla.merge.6863.6,Cla.merge.6863.1,Cla.merge.6863.5
Cla97Chr05	Cla97C05G099370	Cla97C05G099370;A3:Cla97Chr05:28455180-28455268:28455017-28455268:-	Cla.merge.6866.2	Cla97C05G099370.2,Cla.merge.6866.2,Cla.merge.6866.1
Cla97Chr05	Cla97C05G099570	Cla97C05G099570;A3:Cla97Chr05:28613737-28614633:28613544-28614633:-	Cla.merge.6880.1	Cla.merge.6880.1,Cla97C05G099570.1
Cla97Chr05	Cla97C05G099620	Cla97C05G099620;A3:Cla97Chr05:28637892-28638084:28637389-28638084:-	Cla.merge.6885.1	Cla97C05G099620.2,Cla.merge.6885.1
Cla97Chr05	Cla97C05G099660	Cla97C05G099660;A3:Cla97Chr05:28667424-28667816:28667255-28667816:-	Cla.merge.6887.2	Cla.merge.6887.3,Cla.merge.6887.2
Cla97Chr05	XLOC_009757	XLOC_009757;A3:Cla97Chr05:28689975-28691589:28688921-28691589:-	Cla.merge.6888.2	Cla97C05G099690.1,Cla.merge.6888.2
Cla97Chr05	XLOC_009760	XLOC_009760;A3:Cla97Chr05:28730811-28731007:28730779-28731007:-	Cla.merge.6893.3,Cla.merge.6893.5	Cla97C05G099740.2,Cla.merge.6893.5,Cla.merge.6893.3
Cla97Chr05	XLOC_009761	XLOC_009761;A3:Cla97Chr05:28774108-28774168:28774048-28774168:-	Cla97C05G099790.2	Cla97C05G099790.2,Cla.merge.6895.1
Cla97Chr05	Cla97C05G099910	Cla97C05G099910;A3:Cla97Chr05:28874730-28875145:28874649-28875145:-	Cla97C05G099910.2	Cla.merge.6903.2,Cla.merge.6903.1,Cla.merge.6903.3,Cla97C05G099910.2
Cla97Chr05	Cla97C05G100140	Cla97C05G100140;A3:Cla97Chr05:29071214-29071947:29071186-29071947:-	Cla97C05G100140.2	Cla97C05G100140.2,Cla.merge.6920.1,Cla.merge.6920.2
Cla97Chr05	XLOC_009797	XLOC_009797;A3:Cla97Chr05:29332990-29333151:29332748-29333151:-	Cla.merge.6944.4,Cla.merge.6944.5,Cla.merge.6944.11,Cla.merge.6944.15	Cla.merge.6944.13,Cla.merge.6944.4,Cla.merge.6944.15,Cla.merge.6944.9,Cla.merge.6944.5,Cla.merge.6944.6,Cla.merge.6944.11,Cla.merge.6944.8
Cla97Chr05	XLOC_009797	XLOC_009797;A3:Cla97Chr05:29332990-29333151:29332738-29333151:-	Cla.merge.6944.4,Cla.merge.6944.5,Cla.merge.6944.11,Cla.merge.6944.15	Cla.merge.6944.7,Cla.merge.6944.10,Cla.merge.6944.4,Cla.merge.6944.15,Cla.merge.6944.5,Cla.merge.6944.11
Cla97Chr05	XLOC_009797	XLOC_009797;A3:Cla97Chr05:29332990-29333151:29332779-29333151:-	Cla.merge.6944.4,Cla.merge.6944.5,Cla.merge.6944.11,Cla.merge.6944.15	Cla.merge.6944.12,Cla.merge.6944.14,Cla.merge.6944.4,Cla.merge.6944.15,Cla.merge.6944.5,Cla.merge.6944.11
Cla97Chr05	XLOC_009797	XLOC_009797;A3:Cla97Chr05:29332748-29333151:29332738-29333151:-	Cla.merge.6944.6,Cla.merge.6944.8,Cla.merge.6944.9,Cla.merge.6944.13	Cla.merge.6944.13,Cla.merge.6944.7,Cla.merge.6944.10,Cla.merge.6944.9,Cla.merge.6944.6,Cla.merge.6944.8
Cla97Chr05	XLOC_009797	XLOC_009797;A3:Cla97Chr05:29332779-29333151:29332748-29333151:-	Cla.merge.6944.14,Cla.merge.6944.12	Cla.merge.6944.13,Cla.merge.6944.14,Cla.merge.6944.9,Cla.merge.6944.6,Cla.merge.6944.12,Cla.merge.6944.8
Cla97Chr05	XLOC_009797	XLOC_009797;A3:Cla97Chr05:29332779-29333151:29332738-29333151:-	Cla.merge.6944.14,Cla.merge.6944.12	Cla.merge.6944.12,Cla.merge.6944.7,Cla.merge.6944.14,Cla.merge.6944.10
Cla97Chr05	XLOC_009798	XLOC_009798;A3:Cla97Chr05:29338495-29338662:29338447-29338662:-	Cla.merge.6945.1	Cla.merge.6945.2,Cla.merge.6945.1
Cla97Chr05	XLOC_009799	XLOC_009799;A3:Cla97Chr05:29343507-29347879:29343475-29347879:-	Cla.merge.6946.4	Cla.merge.6946.4,Cla.merge.6946.1
Cla97Chr05	XLOC_009799	XLOC_009799;A3:Cla97Chr05:29344867-29347879:29343475-29347879:-	Cla.merge.6946.3	Cla.merge.6946.3,Cla.merge.6946.1
Cla97Chr05	XLOC_009799	XLOC_009799;A3:Cla97Chr05:29344867-29347879:29343507-29347879:-	Cla.merge.6946.3	Cla.merge.6946.4,Cla.merge.6946.3
Cla97Chr05	Cla97C05G100800	Cla97C05G100800;A3:Cla97Chr05:29540033-29540134:29539976-29540134:-	Cla97C05G100800.2	Cla.merge.6962.2,Cla97C05G100800.2
Cla97Chr05	Cla97C05G100900	Cla97C05G100900;A3:Cla97Chr05:29603527-29605176:29603224-29605176:-	Cla.merge.6971.1	Cla97C05G100900.2,Cla.merge.6971.1
Cla97Chr05	Cla97C05G101300	Cla97C05G101300;A3:Cla97Chr05:29945182-29945530:29945130-29945530:-	Cla97C05G101300.1	Cla97C05G101300.1,Cla.merge.6993.1
Cla97Chr05	Cla97C05G101340	Cla97C05G101340;A3:Cla97Chr05:29978586-29979017:29978496-29979017:-	Cla97C05G101340.2	Cla97C05G101340.2,Cla.merge.6995.1
Cla97Chr05	Cla97C05G101560	Cla97C05G101560;A3:Cla97Chr05:30129078-30129397:30129048-30129397:-	Cla97C05G101560.2	Cla.merge.7012.1,Cla.merge.7012.2,Cla.merge.7012.4,Cla97C05G101560.2
Cla97Chr05	XLOC_009861	XLOC_009861;A3:Cla97Chr05:30200213-30200560:30200136-30200560:-	Cla97C05G101650.2	Cla.merge.7017.1,Cla.merge.7017.3,Cla97C05G101650.2
Cla97Chr05	Cla97C05G101680	Cla97C05G101680;A3:Cla97Chr05:30248533-30248832:30248478-30248832:-	Cla.merge.7020.2	Cla.merge.7020.2,Cla.merge.7020.1,Cla97C05G101680.1
Cla97Chr05	Cla97C05G101830	Cla97C05G101830;A3:Cla97Chr05:30339453-30340997:30338616-30340997:-	Cla.merge.7032.2	Cla.merge.7032.2,Cla97C05G101830.2,Cla.merge.7032.1
Cla97Chr05	Cla97C05G101980	Cla97C05G101980;A3:Cla97Chr05:30429001-30429562:30428959-30429562:-	Cla.merge.7042.1,Cla.merge.7042.3	Cla.merge.7042.3,Cla97C05G101980.2,Cla.merge.7042.1
Cla97Chr05	Cla97C05G102290	Cla97C05G102290;A3:Cla97Chr05:30600496-30601440:30600453-30601440:-	Cla.merge.7062.2	Cla97C05G102290.2,Cla.merge.7062.2
Cla97Chr05	Cla97C05G102500	Cla97C05G102500;A3:Cla97Chr05:30736012-30736593:30735938-30736593:-	Cla97C05G102500.2	Cla.merge.7072.1,Cla97C05G102500.2,Cla.merge.7072.2
Cla97Chr05	Cla97C05G102660	Cla97C05G102660;A3:Cla97Chr05:30904542-30904564:30904473-30904564:-	Cla97C05G102660.2	Cla.merge.7083.3,Cla.merge.7083.2,Cla97C05G102660.2,Cla.merge.7083.1
Cla97Chr05	Cla97C05G102730	Cla97C05G102730;A3:Cla97Chr05:30970163-30970235:30970117-30970235:-	Cla.merge.7089.2,Cla97C05G102730.1	Cla97C05G102730.1,Cla.merge.7089.2,Cla.merge.7089.1
Cla97Chr05	Cla97C05G102840	Cla97C05G102840;A3:Cla97Chr05:31034428-31034953:31034329-31034953:-	Cla.merge.7097.3,Cla.merge.7097.6,Cla.merge.7097.1	Cla97C05G102840.2,Cla.merge.7097.6,Cla.merge.7097.3,Cla.merge.7097.1
Cla97Chr05	Cla97C05G102840	Cla97C05G102840;A3:Cla97Chr05:31042938-31043022:31042892-31043022:-	Cla.merge.7097.6	Cla.merge.7097.4,Cla.merge.7097.2,Cla.merge.7097.1,Cla97C05G102840.2,Cla.merge.7097.6
Cla97Chr05	Cla97C05G102840	Cla97C05G102840;A3:Cla97Chr05:31034833-31034953:31034428-31034953:-	Cla.merge.7097.4	Cla.merge.7097.4,Cla.merge.7097.6,Cla.merge.7097.3,Cla.merge.7097.1
Cla97Chr05	Cla97C05G102840	Cla97C05G102840;A3:Cla97Chr05:31034833-31034953:31034329-31034953:-	Cla.merge.7097.4	Cla.merge.7097.4,Cla97C05G102840.2
Cla97Chr05	Cla97C05G102840	Cla97C05G102840;A3:Cla97Chr05:31037874-31038010:31037814-31038010:-	Cla97C05G102840.2	Cla.merge.7097.4,Cla.merge.7097.2,Cla.merge.7097.1,Cla97C05G102840.2,Cla.merge.7097.3,Cla.merge.7097.6,Cla.merge.7097.5
Cla97Chr05	Cla97C05G103190	Cla97C05G103190;A3:Cla97Chr05:31335662-31335802:31335611-31335802:-	Cla97C05G103190.2	Cla.merge.7117.1,Cla.merge.7117.3,Cla97C05G103190.2
Cla97Chr05	Cla97C05G103240	Cla97C05G103240;A3:Cla97Chr05:31396667-31398273:31396637-31398273:-	Cla97C05G103240.2	Cla.merge.7123.1,Cla97C05G103240.2,Cla.merge.7123.2
Cla97Chr05	XLOC_009948	XLOC_009948;A3:Cla97Chr05:31660568-31661183:31660533-31661183:-	Cla.merge.7144.4	Cla.merge.7144.4,Cla.merge.7144.5
Cla97Chr05	Cla97C05G103590	Cla97C05G103590;A3:Cla97Chr05:31720833-31720976:31720806-31720976:-	Cla97C05G103590.2	Cla97C05G103590.2,Cla.merge.7150.2,Cla.merge.7150.3
Cla97Chr05	Cla97C05G103740	Cla97C05G103740;A3:Cla97Chr05:31811605-31811850:31811554-31811850:-	Cla97C05G103740.2	Cla97C05G103740.2,Cla.merge.7163.1
Cla97Chr05	Cla97C05G103860	Cla97C05G103860;A3:Cla97Chr05:31908630-31909557:31908479-31909557:-	Cla.merge.7171.1	Cla.merge.7171.1,Cla97C05G103860.1
Cla97Chr05	Cla97C05G103930	Cla97C05G103930;A3:Cla97Chr05:31952191-31952275:31952153-31952275:-	Cla97C05G103930.2	Cla97C05G103930.2,Cla.merge.7176.2
Cla97Chr05	XLOC_009992	XLOC_009992;A3:Cla97Chr05:32377702-32377792:32377645-32377792:-	Cla.merge.7215.1	Cla97C05G104590.2,Cla.merge.7215.1
Cla97Chr05	XLOC_009992	XLOC_009992;A3:Cla97Chr05:32379074-32379089:32378993-32379089:-	Cla97C05G104590.2	Cla.merge.7215.3,Cla97C05G104590.2,Cla.merge.7215.1
Cla97Chr05	Cla97C05G104610	Cla97C05G104610;A3:Cla97Chr05:32401225-32401600:32401183-32401600:-	Cla.merge.7216.1	Cla.merge.7216.1,Cla97C05G104610.2
Cla97Chr05	Cla97C05G104610	Cla97C05G104610;A3:Cla97Chr05:32404189-32404239:32404142-32404239:-	Cla97C05G104610.2	Cla.merge.7216.1,Cla97C05G104610.2
Cla97Chr05	Cla97C05G104630	Cla97C05G104630;A3:Cla97Chr05:32416417-32416741:32416412-32416741:-	Cla.merge.7219.3	Cla.merge.7219.2,Cla.merge.7219.3
Cla97Chr05	Cla97C05G104740	Cla97C05G104740;A3:Cla97Chr05:32507691-32507784:32507665-32507784:-	Cla97C05G104740.2	Cla.merge.7228.1,Cla97C05G104740.2
Cla97Chr05	Cla97C05G104740	Cla97C05G104740;A3:Cla97Chr05:32508748-32508843:32508715-32508843:-	Cla97C05G104740.2	Cla.merge.7228.1,Cla97C05G104740.2
Cla97Chr05	Cla97C05G104960	Cla97C05G104960;A3:Cla97Chr05:32710075-32710162:32710047-32710162:-	Cla97C05G104960.2	Cla.merge.7241.1,Cla97C05G104960.2,Cla.merge.7241.2
Cla97Chr05	Cla97C05G105190	Cla97C05G105190;A3:Cla97Chr05:32868135-32868225:32867953-32868225:-	Cla.merge.7255.2,Cla.merge.7255.3,Cla.merge.7255.4	Cla.merge.7255.4,Cla.merge.7255.2,Cla97C05G105190.2,Cla.merge.7255.3
Cla97Chr05	Cla97C05G105190	Cla97C05G105190;A3:Cla97Chr05:32879941-32879999:32879874-32879999:-	Cla.merge.7255.2,Cla.merge.7255.3,Cla.merge.7255.4,Cla.merge.7255.5	Cla.merge.7255.4,Cla97C05G105190.2,Cla.merge.7255.5,Cla.merge.7255.3,Cla.merge.7255.2
Cla97Chr05	Cla97C05G105190	Cla97C05G105190;A3:Cla97Chr05:32882373-32882676:32882139-32882676:-	Cla.merge.7255.3,Cla.merge.7255.4,Cla.merge.7255.5	Cla.merge.7255.4,Cla97C05G105190.2,Cla.merge.7255.5,Cla.merge.7255.3
Cla97Chr05	XLOC_010022	XLOC_010022;A3:Cla97Chr05:32903436-32903503:32903399-32903503:-	Cla97C05G105240.2	Cla97C05G105240.2,Cla.merge.7256.3,Cla.merge.7256.1
Cla97Chr05	XLOC_010022	XLOC_010022;A3:Cla97Chr05:32904098-32904515:32904093-32904515:-	Cla97C05G105240.2	Cla97C05G105240.2,Cla.merge.7256.3,Cla.merge.7256.1
Cla97Chr05	Cla97C05G105470	Cla97C05G105470;A3:Cla97Chr05:33050849-33050947:33050671-33050947:-	Cla.merge.7274.1	Cla.merge.7274.1,Cla.merge.7274.3,Cla97C05G105470.1,Cla.merge.7274.4
Cla97Chr05	Cla97C05G105630	Cla97C05G105630;A3:Cla97Chr05:33178385-33179406:33178355-33179406:-	Cla.merge.7283.1,Cla.merge.7283.2	Cla97C05G105630.2,Cla.merge.7283.2,Cla.merge.7283.1
Cla97Chr05	Cla97C05G106180	Cla97C05G106180;A3:Cla97Chr05:33522575-33522798:33522174-33522798:-	Cla.merge.7319.2	Cla97C05G106180.2,Cla.merge.7319.1,Cla.merge.7319.2
Cla97Chr05	XLOC_010063	XLOC_010063;A3:Cla97Chr05:33561351-33561427:33561001-33561427:-	Cla.merge.7324.3	Cla.merge.7324.3,Cla.merge.7324.1,Cla97C05G106270.1
Cla97Chr05	XLOC_010063	XLOC_010063;A3:Cla97Chr05:33561351-33561427:33561253-33561427:-	Cla.merge.7324.3	Cla.merge.7324.3,Cla.merge.7324.2
Cla97Chr05	XLOC_010063	XLOC_010063;A3:Cla97Chr05:33561253-33561427:33561001-33561427:-	Cla.merge.7324.2	Cla97C05G106270.1,Cla.merge.7324.1,Cla.merge.7324.2
Cla97Chr05	Cla97C05G106490	Cla97C05G106490;A3:Cla97Chr05:33691567-33691751:33690482-33691751:-	Cla.merge.7338.3	Cla.merge.7338.3,Cla.merge.7338.2
Cla97Chr05	Cla97C05G106640	Cla97C05G106640;A3:Cla97Chr05:33806819-33807357:33806293-33807357:-	Cla.merge.7349.6	Cla.merge.7349.6,Cla.merge.7349.7
Cla97Chr05	XLOC_010078	XLOC_010078;A3:Cla97Chr05:33815323-33815491:33815237-33815491:-	Cla.merge.7350.4	Cla.merge.7350.4,Cla.merge.7350.3
Cla97Chr05	Cla97C05G106670	Cla97C05G106670;A3:Cla97Chr05:33817695-33817790:33817518-33817790:-	Cla97C05G106670.2	Cla97C05G106670.2,Cla.merge.7351.2,Cla.merge.7351.1
Cla97Chr05	Cla97C05G106780	Cla97C05G106780;A3:Cla97Chr05:33886578-33886732:33886426-33886732:-	Cla.merge.7359.2	Cla.merge.7359.2,Cla.merge.7359.1,Cla97C05G106780.2
Cla97Chr05	Cla97C05G106930	Cla97C05G106930;A3:Cla97Chr05:33986996-33987053:33986963-33987053:-	Cla97C05G106930.2	Cla97C05G106930.2,Cla.merge.7369.1
Cla97Chr05	Cla97C05G107190	Cla97C05G107190;A3:Cla97Chr05:34198890-34198964:34198860-34198964:-	Cla97C05G107190.2	Cla97C05G107190.2,Cla.merge.7389.1
Cla97Chr05	Cla97C05G107200	Cla97C05G107200;A3:Cla97Chr05:34211171-34211503:34211137-34211503:-	Cla.merge.7390.4	Cla.merge.7390.4,Cla.merge.7390.3,Cla97C05G107200.2
Cla97Chr05	Cla97C05G107440	Cla97C05G107440;A3:Cla97Chr05:34373891-34374283:34373056-34374283:-	Cla.merge.7402.2	Cla.merge.7402.2,Cla.merge.7402.1
Cla97Chr05	Cla97C05G107560	Cla97C05G107560;A3:Cla97Chr05:34449324-34449841:34449314-34449841:-	Cla.merge.7409.3,Cla.merge.7409.2	Cla.merge.7409.3,Cla.merge.7409.1,Cla.merge.7409.2
Cla97Chr05	Cla97C05G107590	Cla97C05G107590;A3:Cla97Chr05:34463944-34464545:34463875-34464545:-	Cla.merge.7412.3	Cla.merge.7412.2,Cla.merge.7412.3
Cla97Chr05	XLOC_010116	XLOC_010116;A3:Cla97Chr05:34477330-34477999:34477274-34477999:-	Cla.merge.7413.1,Cla.merge.7413.3	Cla.merge.7413.3,Cla.merge.7413.1,Cla97C05G107610.2
Cla97Chr05	Cla97C05G107690	Cla97C05G107690;A3:Cla97Chr05:34532816-34533534:34532783-34533534:-	Cla.merge.7419.1	Cla97C05G107690.2,Cla.merge.7419.1
Cla97Chr05	Cla97C05G108030	Cla97C05G108030;A3:Cla97Chr05:34782972-34783074:34782932-34783074:-	Cla.merge.7442.1,Cla.merge.7442.2,Cla.merge.7442.4,Cla97C05G108030.1	Cla.merge.7442.3,Cla.merge.7442.1,Cla.merge.7442.4,Cla97C05G108030.1,Cla.merge.7442.2
Cla97Chr05	Cla97C05G108070	Cla97C05G108070;A3:Cla97Chr05:34830006-34830271:34829967-34830271:-	Cla97C05G108070.2	Cla97C05G108070.2,Cla.merge.7446.1
Cla97Chr05	Cla97C05G108160	Cla97C05G108160;A3:Cla97Chr05:34871148-34873932:34870550-34873932:-	Cla.merge.7452.1	Cla.merge.7452.1,Cla.merge.7452.3
Cla97Chr05	Cla97C05G108160	Cla97C05G108160;A3:Cla97Chr05:34873724-34873932:34873373-34873932:-	Cla.merge.7452.5	Cla.merge.7452.5,Cla.merge.7452.4
Cla97Chr05	Cla97C05G108270	Cla97C05G108270;A3:Cla97Chr05:34967503-34967730:34967476-34967730:-	Cla97C05G108270.2	Cla.merge.7461.2,Cla.merge.7461.1,Cla97C05G108270.2
Cla97Chr05	XLOC_010154	XLOC_010154;A3:Cla97Chr05:35063375-35064026:35063319-35064026:-	Cla97C05G108370.2	Cla.merge.7469.3,Cla97C05G108370.2
Cla97Chr05	XLOC_010154	XLOC_010154;A3:Cla97Chr05:35075951-35076131:35075923-35076131:-	Cla97C05G108370.2	Cla97C05G108370.2,Cla.merge.7469.5
Cla97Chr05	XLOC_010155	XLOC_010155;A3:Cla97Chr05:35085549-35085636:35085499-35085636:-	Cla.merge.7470.6	Cla97C05G108400.2,Cla.merge.7470.3,Cla.merge.7470.7,Cla.merge.7470.4,Cla.merge.7470.5,Cla.merge.7470.6
Cla97Chr05	Cla97C05G108650	Cla97C05G108650;A3:Cla97Chr05:35288757-35289178:35288643-35289178:-	Cla.merge.7486.4	Cla.merge.7486.6,Cla.merge.7486.4,Cla.merge.7486.5
Cla97Chr05	Cla97C05G108690	Cla97C05G108690;A3:Cla97Chr05:35307006-35307367:35306967-35307367:-	Cla97C05G108690.2	Cla.merge.7488.2,Cla.merge.7488.1,Cla97C05G108690.2
Cla97Chr05	Cla97C05G108790	Cla97C05G108790;A3:Cla97Chr05:35386528-35386840:35386233-35386840:-	Cla.merge.7497.1	Cla.merge.7497.1,Cla.merge.7497.2
Cla97Chr05	Cla97C05G109030	Cla97C05G109030;A3:Cla97Chr05:35554758-35555209:35554605-35555209:-	Cla.merge.7511.1	Cla97C05G109030.1,Cla.merge.7511.1
Cla97Chr05	Cla97C05G109240	Cla97C05G109240;A3:Cla97Chr05:35866828-35868310:35866754-35868310:-	Cla.merge.7530.2,Cla.merge.7530.1,Cla97C05G109240.2	Cla97C05G109240.2,Cla.merge.7530.2,Cla.merge.7530.1,Cla.merge.7530.5
Cla97Chr06	Cla97C06G109260	Cla97C06G109260;A3:Cla97Chr06:24730-25661:24730-25733:+	Cla97C06G109260.2	Cla.merge.7532.3,Cla.merge.7532.2,Cla.merge.7532.1,Cla97C06G109260.2
Cla97Chr06	Cla97C06G109560	Cla97C06G109560;A3:Cla97Chr06:292807-293779:292807-294575:+	Cla.merge.7553.3	Cla97C06G109560.2,Cla.merge.7553.2,Cla.merge.7553.3
Cla97Chr06	Cla97C06G110280	Cla97C06G110280;A3:Cla97Chr06:934752-934972:934752-935023:+	Cla.merge.7600.1	Cla.merge.7600.1,Cla97C06G110280.2
Cla97Chr06	Cla97C06G110360	Cla97C06G110360;A3:Cla97Chr06:978885-979601:978885-979633:+	Cla.merge.7605.1,Cla97C06G110360.2	Cla97C06G110360.2,Cla.merge.7605.1,Cla.merge.7605.2
Cla97Chr06	XLOC_010284	XLOC_010284;A3:Cla97Chr06:1328349-1328809:1328349-1328847:+	Cla.merge.7626.2,Cla97C06G110630.2	Cla.merge.7626.4,Cla.merge.7626.2,Cla97C06G110630.2
Cla97Chr06	XLOC_010284	XLOC_010284;A3:Cla97Chr06:1325317-1325400:1325317-1325520:+	Cla97C06G110630.2	Cla.merge.7626.4,Cla.merge.7626.2,Cla97C06G110630.2
Cla97Chr06	XLOC_010294	XLOC_010294;A3:Cla97Chr06:1589980-1590127:1589980-1590228:+	Cla97C06G110910.2	Cla97C06G110920.2,Cla97C06G110910.2
Cla97Chr06	Cla97C06G111380	Cla97C06G111380;A3:Cla97Chr06:2067111-2067767:2067111-2067821:+	Cla.merge.7679.1	Cla97C06G111380.2,Cla.merge.7679.1
Cla97Chr06	Cla97C06G111380	Cla97C06G111380;A3:Cla97Chr06:2068052-2068344:2068052-2068378:+	Cla97C06G111380.2	Cla97C06G111380.2,Cla.merge.7679.1
Cla97Chr06	Cla97C06G111450	Cla97C06G111450;A3:Cla97Chr06:2233743-2234415:2233743-2234768:+	Cla.merge.7685.3	Cla.merge.7685.3,Cla97C06G111450.1
Cla97Chr06	XLOC_010326	XLOC_010326;A3:Cla97Chr06:2399930-2400131:2399930-2400176:+	Cla.merge.7703.4,Cla.merge.7703.3,Cla97C06G111610.2	Cla.merge.7703.4,Cla.merge.7703.1,Cla.merge.7703.3,Cla.merge.7703.6,Cla97C06G111610.2
Cla97Chr06	XLOC_010326	XLOC_010326;A3:Cla97Chr06:2399930-2400080:2399930-2400131:+	Cla.merge.7703.7	Cla97C06G111610.2,Cla.merge.7703.7,Cla.merge.7703.4,Cla.merge.7703.3
Cla97Chr06	XLOC_010326	XLOC_010326;A3:Cla97Chr06:2399930-2400080:2399930-2400176:+	Cla.merge.7703.7	Cla.merge.7703.7,Cla.merge.7703.6,Cla.merge.7703.1
Cla97Chr06	Cla97C06G111810	Cla97C06G111810;A3:Cla97Chr06:2612842-2612914:2612842-2612944:+	Cla97C06G111810.2	Cla97C06G111810.2,Cla.merge.7713.1
Cla97Chr06	Cla97C06G111820	Cla97C06G111820;A3:Cla97Chr06:2641383-2641714:2641383-2641814:+	Cla97C06G111820.2	Cla.merge.7714.2,Cla.merge.7714.1,Cla97C06G111820.2
Cla97Chr06	Cla97C06G111820	Cla97C06G111820;A3:Cla97Chr06:2641861-2642063:2641861-2642098:+	Cla97C06G111820.2	Cla.merge.7714.2,Cla.merge.7714.1,Cla97C06G111820.2
Cla97Chr06	Cla97C06G111850	Cla97C06G111850;A3:Cla97Chr06:2681899-2682079:2681899-2682281:+	Cla.merge.7716.2	Cla.merge.7716.1,Cla.merge.7716.2,Cla97C06G111850.1
Cla97Chr06	XLOC_010350	XLOC_010350;A3:Cla97Chr06:3205436-3206107:3205436-3206195:+	Cla97C06G112195.1	Cla.merge.7741.2,Cla.merge.7741.3,Cla97C06G112195.1,Cla.merge.7741.1
Cla97Chr06	XLOC_010353	XLOC_010353;A3:Cla97Chr06:3242247-3243502:3242247-3243641:+	Cla.merge.7744.2	Cla.merge.7744.2,Cla.merge.7744.3
Cla97Chr06	XLOC_010353	XLOC_010353;A3:Cla97Chr06:3242247-3243502:3242247-3243583:+	Cla.merge.7744.2	Cla.merge.7744.2,Cla.merge.7744.4
Cla97Chr06	XLOC_010353	XLOC_010353;A3:Cla97Chr06:3242247-3243583:3242247-3243641:+	Cla.merge.7744.4	Cla.merge.7744.3,Cla.merge.7744.4
Cla97Chr06	Cla97C06G112620	Cla97C06G112620;A3:Cla97Chr06:3680722-3680799:3680722-3680972:+	Cla.merge.7765.2	Cla.merge.7765.1,Cla97C06G112620.2,Cla.merge.7765.2
Cla97Chr06	XLOC_010400	XLOC_010400;A3:Cla97Chr06:4204122-4204227:4204122-4204272:+	Cla97C06G113190.2	Cla97C06G113190.2,Cla.merge.7798.2,Cla.merge.7798.1
Cla97Chr06	Cla97C06G113220	Cla97C06G113220;A3:Cla97Chr06:4228776-4228969:4228776-4229035:+	Cla97C06G113220.2	Cla97C06G113220.2,Cla.merge.7801.2
Cla97Chr06	Cla97C06G113580	Cla97C06G113580;A3:Cla97Chr06:4504896-4504989:4504896-4505033:+	Cla97C06G113580.2	Cla.merge.7809.2,Cla97C06G113580.2,Cla.merge.7809.3
Cla97Chr06	Cla97C06G113580	Cla97C06G113580;A3:Cla97Chr06:4505343-4505881:4505343-4506017:+	Cla.merge.7809.3	Cla.merge.7809.2,Cla97C06G113580.2,Cla.merge.7809.3
Cla97Chr06	Cla97C06G113610	Cla97C06G113610;A3:Cla97Chr06:4539014-4539297:4539014-4539762:+	Cla97C06G113610.2	Cla.merge.7812.5,Cla97C06G113610.2
Cla97Chr06	Cla97C06G113730	Cla97C06G113730;A3:Cla97Chr06:4666559-4666728:4666559-4666775:+	Cla.merge.7820.3	Cla97C06G113730.2,Cla.merge.7820.2,Cla.merge.7820.3
Cla97Chr06	Cla97C06G113810	Cla97C06G113810;A3:Cla97Chr06:4765472-4765752:4765472-4765999:+	Cla.merge.7826.4,Cla.merge.7826.3,Cla.merge.7826.2,Cla.merge.7826.1	Cla.merge.7826.4,Cla.merge.7826.3,Cla.merge.7826.1,Cla97C06G113810.2,Cla.merge.7826.2
Cla97Chr06	Cla97C06G113810	Cla97C06G113810;A3:Cla97Chr06:4761264-4761606:4761264-4761686:+	Cla.merge.7826.1,Cla97C06G113810.2	Cla97C06G113810.2,Cla.merge.7826.3,Cla.merge.7826.1
Cla97Chr06	Cla97C06G113840	Cla97C06G113840;A3:Cla97Chr06:4779730-4780141:4779730-4780183:+	Cla97C06G113840.2	Cla.merge.7828.3,Cla.merge.7828.2,Cla97C06G113840.2,Cla.merge.7828.4
Cla97Chr06	Cla97C06G113980	Cla97C06G113980;A3:Cla97Chr06:4926394-4927279:4926394-4927323:+	Cla97C06G113980.2	Cla.merge.7840.2,Cla97C06G113980.2
Cla97Chr06	Cla97C06G114350	Cla97C06G114350;A3:Cla97Chr06:5250929-5251021:5250929-5251053:+	Cla97C06G114350.2	Cla.merge.7863.2,Cla97C06G114350.2
Cla97Chr06	Cla97C06G114350	Cla97C06G114350;A3:Cla97Chr06:5254420-5254483:5254420-5254516:+	Cla97C06G114350.2	Cla.merge.7863.2,Cla97C06G114350.2
Cla97Chr06	Cla97C06G114350	Cla97C06G114350;A3:Cla97Chr06:5248847-5249357:5248847-5249430:+	Cla.merge.7863.2	Cla.merge.7863.2,Cla97C06G114350.2
Cla97Chr06	Cla97C06G114550	Cla97C06G114550;A3:Cla97Chr06:5481988-5483732:5481988-5483771:+	Cla.merge.7880.1	Cla.merge.7880.1,Cla97C06G114550.2
Cla97Chr06	Cla97C06G114570	Cla97C06G114570;A3:Cla97Chr06:5494344-5494480:5494344-5494564:+	Cla.merge.7881.2,Cla.merge.7881.1	Cla.merge.7881.2,Cla.merge.7881.1,Cla97C06G114570.2
Cla97Chr06	Cla97C06G114780	Cla97C06G114780;A3:Cla97Chr06:5690034-5690315:5690034-5690418:+	Cla.merge.7894.4,Cla.merge.7894.1,Cla.merge.7894.5,Cla97C06G114780.2	Cla.merge.7894.5,Cla.merge.7894.4,Cla.merge.7894.3,Cla.merge.7894.1,Cla97C06G114780.2
Cla97Chr06	Cla97C06G114860	Cla97C06G114860;A3:Cla97Chr06:5770545-5770639:5770545-5770667:+	Cla.merge.7900.2	Cla97C06G114860.1,Cla.merge.7900.2,Cla.merge.7900.1
Cla97Chr06	Cla97C06G114910	Cla97C06G114910;A3:Cla97Chr06:5814348-5815277:5814348-5815313:+	Cla97C06G114910.2	Cla.merge.7902.1,Cla97C06G114910.2
Cla97Chr06	Cla97C06G115070	Cla97C06G115070;A3:Cla97Chr06:5996018-5996390:5996018-5996396:+	Cla.merge.7912.2	Cla.merge.7912.3,Cla.merge.7912.2
Cla97Chr06	Cla97C06G115420	Cla97C06G115420;A3:Cla97Chr06:6431024-6431114:6431024-6432459:+	Cla.merge.7944.2	Cla.merge.7944.2,Cla.merge.7944.1
Cla97Chr06	Cla97C06G115700	Cla97C06G115700;A3:Cla97Chr06:6794837-6794947:6794837-6795005:+	Cla.merge.7963.1	Cla.merge.7963.1,Cla97C06G115700.1
Cla97Chr06	Cla97C06G115890	Cla97C06G115890;A3:Cla97Chr06:6952504-6952719:6952504-6952795:+	Cla.merge.7975.3	Cla.merge.7975.2,Cla.merge.7975.3
Cla97Chr06	Cla97C06G115930	Cla97C06G115930;A3:Cla97Chr06:6973548-6973633:6973548-6973800:+	Cla.merge.7977.2	Cla.merge.7977.3,Cla.merge.7977.2
Cla97Chr06	Cla97C06G116080	Cla97C06G116080;A3:Cla97Chr06:7144675-7145130:7144675-7145750:+	Cla.merge.7989.2	Cla.merge.7989.2,Cla97C06G116080.2,Cla.merge.7989.1
Cla97Chr06	Cla97C06G116250	Cla97C06G116250;A3:Cla97Chr06:7450368-7450674:7450368-7450716:+	Cla.merge.8003.2	Cla97C06G116250.2,Cla.merge.8003.2
Cla97Chr06	Cla97C06G116720	Cla97C06G116720;A3:Cla97Chr06:8086155-8086747:8086155-8087235:+	Cla.merge.8030.2	Cla.merge.8030.1,Cla.merge.8030.2
Cla97Chr06	Cla97C06G116720	Cla97C06G116720;A3:Cla97Chr06:8086155-8086747:8086155-8087392:+	Cla.merge.8030.2	Cla97C06G116720.2,Cla.merge.8030.2
Cla97Chr06	Cla97C06G116720	Cla97C06G116720;A3:Cla97Chr06:8086155-8087235:8086155-8087392:+	Cla.merge.8030.1	Cla97C06G116720.2,Cla.merge.8030.1
Cla97Chr06	Cla97C06G116930	Cla97C06G116930;A3:Cla97Chr06:8372284-8372767:8372284-8372817:+	Cla97C06G116930.2,Cla.merge.8039.5,Cla.merge.8039.3,Cla.merge.8039.2,Cla.merge.8039.8,Cla.merge.8039.6,Cla.merge.8039.9	Cla.merge.8039.2,Cla.merge.8039.3,Cla.merge.8039.7,Cla.merge.8039.6,Cla.merge.8039.9,Cla.merge.8039.4,Cla.merge.8039.8,Cla.merge.8039.10,Cla97C06G116930.2,Cla.merge.8039.5
Cla97Chr06	XLOC_010622	XLOC_010622;A3:Cla97Chr06:9968739-9970110:9968739-9971850:+	Cla.merge.8095.2	Cla.merge.8095.2,Cla.merge.8095.1
Cla97Chr06	Cla97C06G117720	Cla97C06G117720;A3:Cla97Chr06:10160247-10161398:10160247-10161592:+	Cla.merge.8097.2	Cla.merge.8097.2,Cla97C06G117720.1,Cla.merge.8097.1
Cla97Chr06	Cla97C06G117740	Cla97C06G117740;A3:Cla97Chr06:10210225-10210313:10210225-10211313:+	Cla.merge.8099.2,Cla.merge.8099.4	Cla.merge.8099.6,Cla.merge.8099.2,Cla.merge.8099.4,Cla.merge.8099.1
Cla97Chr06	Cla97C06G117770	Cla97C06G117770;A3:Cla97Chr06:10240792-10240884:10240792-10240917:+	Cla.merge.8102.3	Cla.merge.8102.4,Cla.merge.8102.3
Cla97Chr06	Cla97C06G118160	Cla97C06G118160;A3:Cla97Chr06:11676774-11677244:11676774-11677326:+	Cla.merge.8139.1	Cla.merge.8139.1,Cla97C06G118160.2
Cla97Chr06	Cla97C06G118160	Cla97C06G118160;A3:Cla97Chr06:11676774-11677244:11676774-11677255:+	Cla.merge.8139.1	Cla.merge.8139.3,Cla.merge.8139.1
Cla97Chr06	Cla97C06G118160	Cla97C06G118160;A3:Cla97Chr06:11676774-11677255:11676774-11677326:+	Cla.merge.8139.3	Cla.merge.8139.3,Cla97C06G118160.2
Cla97Chr06	Cla97C06G118360	Cla97C06G118360;A3:Cla97Chr06:12169492-12169673:12169492-12169710:+	Cla.merge.8154.2,Cla.merge.8154.3	Cla.merge.8154.1,Cla.merge.8154.5,Cla.merge.8154.3,Cla.merge.8154.2,Cla97C06G118360.1
Cla97Chr06	Cla97C06G118530	Cla97C06G118530;A3:Cla97Chr06:12620891-12621045:12620891-12621133:+	Cla.merge.8165.4,Cla.merge.8165.1,Cla97C06G118530.1	Cla.merge.8165.1,Cla97C06G118530.1,Cla.merge.8165.4,Cla.merge.8165.6
Cla97Chr06	Cla97C06G118780	Cla97C06G118780;A3:Cla97Chr06:13117275-13117764:13117275-13118359:+	Cla.merge.8179.4	Cla.merge.8179.3,Cla.merge.8179.4
Cla97Chr06	Cla97C06G118800	Cla97C06G118800;A3:Cla97Chr06:13141704-13141876:13141704-13141921:+	Cla.merge.8180.2	Cla.merge.8180.2,Cla97C06G118800.2
Cla97Chr06	Cla97C06G118890	Cla97C06G118890;A3:Cla97Chr06:13720281-13721463:13720281-13723674:+	Cla.merge.8186.2	Cla.merge.8186.2,Cla97C06G118890.2
Cla97Chr06	Cla97C06G119110	Cla97C06G119110;A3:Cla97Chr06:15084138-15084983:15084138-15085025:+	Cla.merge.8210.2	Cla.merge.8210.1,Cla.merge.8210.2
Cla97Chr06	Cla97C06G119230	Cla97C06G119230;A3:Cla97Chr06:17674228-17674361:17674228-17674390:+	Cla.merge.8224.1	Cla.merge.8224.2,Cla.merge.8224.1
Cla97Chr06	Cla97C06G119610	Cla97C06G119610;A3:Cla97Chr06:20717286-20717364:20717286-20717440:+	Cla.merge.8259.3	Cla.merge.8259.2,Cla.merge.8259.3,Cla97C06G119610.2,Cla.merge.8259.4,Cla.merge.8259.1
Cla97Chr06	XLOC_010757	XLOC_010757;A3:Cla97Chr06:21551985-21553083:21551985-21554858:+	Cla.merge.8283.1	Cla.merge.8283.6,Cla.merge.8283.1
Cla97Chr06	Cla97C06G120460	Cla97C06G120460;A3:Cla97Chr06:22576685-22576738:22576685-22576795:+	Cla97C06G120460.2	Cla97C06G120460.2,Cla.merge.8323.2
Cla97Chr06	Cla97C06G120480	Cla97C06G120480;A3:Cla97Chr06:22626101-22626206:22626101-22626289:+	Cla.merge.8324.2	Cla.merge.8324.1,Cla.merge.8324.2
Cla97Chr06	Cla97C06G121395	Cla97C06G121395;A3:Cla97Chr06:23766133-23767831:23766133-23768571:+	Cla.merge.8383.2	Cla97C06G121395.1,Cla.merge.8383.2
Cla97Chr06	Cla97C06G121790	Cla97C06G121790;A3:Cla97Chr06:24166574-24167068:24166574-24167113:+	Cla.merge.8414.1	Cla.merge.8414.1,Cla.merge.8414.2
Cla97Chr06	Cla97C06G121980	Cla97C06G121980;A3:Cla97Chr06:24341302-24341603:24341302-24341727:+	Cla.merge.8426.1	Cla.merge.8426.2,Cla.merge.8426.1
Cla97Chr06	XLOC_010850	XLOC_010850;A3:Cla97Chr06:24515261-24516729:24515261-24516756:+	Cla97C06G122150.2	Cla.merge.8436.2,Cla97C06G122150.2
Cla97Chr06	Cla97C06G122355	Cla97C06G122355;A3:Cla97Chr06:24695688-24695765:24695688-24696722:+	Cla.merge.8445.1	Cla.merge.8445.1,Cla97C06G122355.1
Cla97Chr06	Cla97C06G122570	Cla97C06G122570;A3:Cla97Chr06:24874287-24874411:24874287-24874482:+	Cla.merge.8458.1,Cla97C06G122570.2	Cla.merge.8458.1,Cla97C06G122570.2,Cla.merge.8458.2
Cla97Chr06	Cla97C06G122720	Cla97C06G122720;A3:Cla97Chr06:24984453-24984622:24984453-24984719:+	Cla97C06G122720.2	Cla97C06G122720.2,Cla.merge.8465.1
Cla97Chr06	Cla97C06G122720	Cla97C06G122720;A3:Cla97Chr06:24988056-24988934:24988056-24988982:+	Cla97C06G122720.2	Cla.merge.8465.3,Cla.merge.8465.2,Cla97C06G122720.2,Cla.merge.8465.1
Cla97Chr06	XLOC_010890	XLOC_010890;A3:Cla97Chr06:25383033-25384583:25383033-25384654:+	Cla.merge.8490.5,Cla.merge.8490.6	Cla.merge.8490.3,Cla.merge.8490.5,Cla97C06G123060.2,Cla.merge.8490.4,Cla.merge.8490.6
Cla97Chr06	XLOC_010890	XLOC_010890;A3:Cla97Chr06:25385261-25386717:25385261-25386823:+	Cla.merge.8490.5,Cla.merge.8490.4,Cla97C06G123080.2	Cla.merge.8490.3,Cla.merge.8490.5,Cla.merge.8490.4,Cla.merge.8490.6,Cla97C06G123080.2
Cla97Chr06	Cla97C06G123210	Cla97C06G123210;A3:Cla97Chr06:25520595-25520904:25520595-25521388:+	Cla97C06G123210.2	Cla.merge.8500.3,Cla.merge.8500.10,Cla.merge.8500.5,Cla97C06G123210.2,Cla.merge.8500.6,Cla.merge.8500.8,Cla.merge.8500.2,Cla.merge.8500.9,Cla.merge.8500.11,Cla.merge.8500.4,Cla.merge.8500.7
Cla97Chr06	Cla97C06G123210	Cla97C06G123210;A3:Cla97Chr06:25518724-25519137:25518724-25519191:+	Cla.merge.8500.7	Cla.merge.8500.7,Cla97C06G123210.2
Cla97Chr06	Cla97C06G123930	Cla97C06G123930;A3:Cla97Chr06:26215767-26216439:26215767-26216529:+	Cla.merge.8554.2,Cla.merge.8554.1	Cla.merge.8554.2,Cla97C06G123930.2,Cla.merge.8554.1
Cla97Chr06	XLOC_010947	XLOC_010947;A3:Cla97Chr06:26480109-26480232:26480109-26480334:+	Cla97C06G124280.2	Cla.merge.8579.2,Cla97C06G124280.2,Cla.merge.8579.1,Cla.merge.8579.3
Cla97Chr06	Cla97C06G124370	Cla97C06G124370;A3:Cla97Chr06:26553179-26553684:26553179-26553732:+	Cla97C06G124370.2	Cla.merge.8586.2,Cla97C06G124370.2,Cla.merge.8586.3,Cla.merge.8586.1
Cla97Chr06	Cla97C06G124410	Cla97C06G124410;A3:Cla97Chr06:26598135-26598554:26598135-26598620:+	Cla97C06G124410.2	Cla.merge.8590.1,Cla97C06G124410.2
Cla97Chr06	Cla97C06G124440	Cla97C06G124440;A3:Cla97Chr06:26637109-26637261:26637109-26638511:+	Cla.merge.8592.8	Cla97C06G124440.1,Cla.merge.8592.8
Cla97Chr06	Cla97C06G124520	Cla97C06G124520;A3:Cla97Chr06:26720644-26721521:26720644-26721620:+	Cla97C06G124520.2	Cla.merge.8598.1,Cla97C06G124520.2
Cla97Chr06	Cla97C06G124520	Cla97C06G124520;A3:Cla97Chr06:26723646-26723724:26723646-26723787:+	Cla97C06G124520.2	Cla.merge.8598.1,Cla97C06G124520.2
Cla97Chr06	Cla97C06G124660	Cla97C06G124660;A3:Cla97Chr06:26827796-26827883:26827796-26828580:+	Cla.merge.8606.5	Cla97C06G124660.2,Cla.merge.8606.5,Cla.merge.8606.6,Cla.merge.8606.2
Cla97Chr06	Cla97C06G124700	Cla97C06G124700;A3:Cla97Chr06:26833065-26833155:26833065-26833187:+	Cla97C06G124700.2,Cla.merge.8607.2,Cla.merge.8607.4	Cla.merge.8607.3,Cla.merge.8607.2,Cla.merge.8607.4,Cla97C06G124700.2
Cla97Chr06	Cla97C06G124860	Cla97C06G124860;A3:Cla97Chr06:26922092-26922677:26922092-26922711:+	Cla.merge.8615.2,Cla97C06G124860.1,Cla.merge.8615.4	Cla.merge.8615.1,Cla97C06G124860.1,Cla.merge.8615.2,Cla.merge.8615.4
Cla97Chr06	Cla97C06G124900	Cla97C06G124900;A3:Cla97Chr06:26965437-26965810:26965437-26965840:+	Cla.merge.8618.1,Cla.merge.8618.3	Cla97C06G124900.2,Cla.merge.8618.1,Cla.merge.8618.3
Cla97Chr06	Cla97C06G124930	Cla97C06G124930;A3:Cla97Chr06:27001005-27001246:27001005-27001280:+	Cla.merge.8621.3	Cla.merge.8621.2,Cla97C06G124930.2,Cla.merge.8621.3
Cla97Chr06	Cla97C06G125080	Cla97C06G125080;A3:Cla97Chr06:27135782-27136312:27135782-27136372:+	Cla.merge.8631.2	Cla.merge.8631.2,Cla97C06G125080.2
Cla97Chr06	Cla97C06G125080	Cla97C06G125080;A3:Cla97Chr06:27141859-27142246:27141859-27142777:+	Cla.merge.8631.2	Cla.merge.8631.2,Cla97C06G125080.2
Cla97Chr06	Cla97C06G125080	Cla97C06G125080;A3:Cla97Chr06:27155423-27156844:27155423-27157043:+	Cla.merge.8631.6	Cla97C06G125080.2,Cla.merge.8631.6
Cla97Chr06	Cla97C06G125280	Cla97C06G125280;A3:Cla97Chr06:27301946-27304566:27301946-27304622:+	Cla.merge.8646.1	Cla97C06G125280.2,Cla.merge.8646.1
Cla97Chr06	Cla97C06G125390	Cla97C06G125390;A3:Cla97Chr06:27386129-27386731:27386129-27386814:+	Cla.merge.8655.3	Cla.merge.8655.3,Cla.merge.8655.2
Cla97Chr06	Cla97C06G125750	Cla97C06G125750;A3:Cla97Chr06:27669881-27671416:27669881-27671463:+	Cla.merge.8678.2	Cla.merge.8678.2,Cla.merge.8678.3
Cla97Chr06	Cla97C06G125750	Cla97C06G125750;A3:Cla97Chr06:27669881-27671374:27669881-27671463:+	Cla.merge.8678.5	Cla.merge.8678.3,Cla.merge.8678.5
Cla97Chr06	Cla97C06G125750	Cla97C06G125750;A3:Cla97Chr06:27669881-27671374:27669881-27671416:+	Cla.merge.8678.5	Cla.merge.8678.2,Cla.merge.8678.5
Cla97Chr06	Cla97C06G125750	Cla97C06G125750;A3:Cla97Chr06:27669881-27671228:27669881-27671463:+	Cla.merge.8678.4	Cla.merge.8678.3,Cla.merge.8678.4
Cla97Chr06	Cla97C06G125750	Cla97C06G125750;A3:Cla97Chr06:27669881-27671228:27669881-27671416:+	Cla.merge.8678.4	Cla.merge.8678.2,Cla.merge.8678.4
Cla97Chr06	Cla97C06G125750	Cla97C06G125750;A3:Cla97Chr06:27669881-27671228:27669881-27671374:+	Cla.merge.8678.4	Cla.merge.8678.5,Cla.merge.8678.4
Cla97Chr06	Cla97C06G126130	Cla97C06G126130;A3:Cla97Chr06:27959968-27960044:27959968-27960454:+	Cla.merge.8698.1	Cla.merge.8698.1,Cla97C06G126130.2
Cla97Chr06	Cla97C06G126190	Cla97C06G126190;A3:Cla97Chr06:28007544-28007605:28007544-28007644:+	Cla.merge.8701.1	Cla.merge.8701.2,Cla.merge.8701.1
Cla97Chr06	XLOC_011032	XLOC_011032;A3:Cla97Chr06:28117616-28117694:28117616-28118204:+	Cla.merge.8713.5,Cla.merge.8713.7	Cla.merge.8713.4,Cla.merge.8713.9,Cla.merge.8713.7,Cla.merge.8713.5,Cla97C06G126340.2
Cla97Chr06	XLOC_011032	XLOC_011032;A3:Cla97Chr06:28127732-28127839:28127732-28127947:+	Cla.merge.8713.13,Cla.merge.8713.12	Cla.merge.8713.11,Cla.merge.8713.9,Cla.merge.8713.13,Cla97C06G126370.1,Cla.merge.8713.12
Cla97Chr06	Cla97C06G126430	Cla97C06G126430;A3:Cla97Chr06:28184817-28184970:28184817-28185003:+	Cla.merge.8718.6	Cla.merge.8718.6,Cla.merge.8718.9,Cla.merge.8718.8
Cla97Chr06	Cla97C06G126480	Cla97C06G126480;A3:Cla97Chr06:28205101-28205608:28205101-28206182:+	Cla.merge.8721.3	Cla.merge.8721.3,Cla.merge.8721.2,Cla.merge.8721.1
Cla97Chr06	Cla97C06G126750	Cla97C06G126750;A3:Cla97Chr06:28469255-28469348:28469255-28469433:+	Cla.merge.8742.3	Cla97C06G126750.2,Cla.merge.8742.3,Cla.merge.8742.1,Cla.merge.8742.2
Cla97Chr06	Cla97C06G126890	Cla97C06G126890;A3:Cla97Chr06:28580819-28580992:28580819-28581069:+	Cla.merge.8752.2	Cla.merge.8752.2,Cla97C06G126890.2
Cla97Chr06	Cla97C06G127210	Cla97C06G127210;A3:Cla97Chr06:28818663-28819320:28818663-28819347:+	Cla.merge.8774.1	Cla.merge.8774.1,Cla97C06G127210.2,Cla.merge.8774.2
Cla97Chr06	Cla97C06G127240	Cla97C06G127240;A3:Cla97Chr06:28832465-28832508:28832465-28832544:+	Cla97C06G127240.2	Cla.merge.8776.2,Cla97C06G127240.2
Cla97Chr06	Cla97C06G127520	Cla97C06G127520;A3:Cla97Chr06:29040456-29040809:29040456-29041606:+	Cla.merge.8797.2	Cla.merge.8797.3,Cla97C06G127520.1,Cla.merge.8797.1,Cla.merge.8797.2
Cla97Chr06	Cla97C06G127850	Cla97C06G127850;A3:Cla97Chr06:29253686-29253795:29253686-29253827:+	Cla.merge.8821.4	Cla.merge.8821.4,Cla97C06G127850.2
Cla97Chr06	Cla97C06G127850	Cla97C06G127850;A3:Cla97Chr06:29250797-29250852:29250797-29250884:+	Cla.merge.8821.5	Cla.merge.8821.4,Cla.merge.8821.5,Cla.merge.8821.6,Cla.merge.8821.3
Cla97Chr06	Cla97C06G127850	Cla97C06G127850;A3:Cla97Chr06:29254709-29254799:29254709-29255045:+	Cla.merge.8821.5,Cla.merge.8821.3	Cla.merge.8821.3,Cla.merge.8821.5,Cla97C06G127850.2
Cla97Chr06	Cla97C06G127890	Cla97C06G127890;A3:Cla97Chr06:29262348-29262427:29262348-29262476:+	Cla.merge.8824.4,Cla.merge.8824.3	Cla.merge.8824.4,Cla.merge.8824.5,Cla.merge.8824.3,Cla.merge.8824.2,Cla97C06G127890.2
Cla97Chr06	Cla97C06G128140	Cla97C06G128140;A3:Cla97Chr06:29402144-29402255:29402144-29402448:+	Cla.merge.8838.2	Cla.merge.8838.1,Cla.merge.8838.2
Cla97Chr06	Cla97C06G128150	Cla97C06G128150;A3:Cla97Chr06:29406028-29406102:29406028-29406134:+	Cla.merge.8839.7,Cla.merge.8839.8	Cla.merge.8839.8,Cla.merge.8839.7,Cla97C06G128150.2
Cla97Chr06	Cla97C06G128150	Cla97C06G128150;A3:Cla97Chr06:29407435-29407515:29407435-29407762:+	Cla.merge.8839.3,Cla.merge.8839.8	Cla.merge.8839.8,Cla.merge.8839.4,Cla.merge.8839.6,Cla.merge.8839.3
Cla97Chr06	Cla97C06G128230	Cla97C06G128230;A3:Cla97Chr06:29461571-29461645:29461571-29461677:+	Cla.merge.8845.5	Cla.merge.8845.5,Cla.merge.8845.4
Cla97Chr06	Cla97C06G109280	Cla97C06G109280;A3:Cla97Chr06:41266-42184:41236-42184:-	Cla.merge.7534.2,Cla97C06G109280.2	Cla97C06G109280.2,Cla.merge.7534.3,Cla.merge.7534.1,Cla.merge.7534.2
Cla97Chr06	Cla97C06G109290	Cla97C06G109290;A3:Cla97Chr06:51718-51866:51676-51866:-	Cla97C06G109290.2	Cla97C06G109290.2,Cla.merge.7535.1
Cla97Chr06	Cla97C06G109390	Cla97C06G109390;A3:Cla97Chr06:125305-128884:125018-128884:-	Cla.merge.7542.5	Cla.merge.7542.5,Cla97C06G109390.2
Cla97Chr06	Cla97C06G109450	Cla97C06G109450;A3:Cla97Chr06:188698-188795:186920-188795:-	Cla.merge.7547.4	Cla.merge.7547.4,Cla.merge.7547.1
Cla97Chr06	Cla97C06G109490	Cla97C06G109490;A3:Cla97Chr06:204006-204075:203941-204075:-	Cla97C06G109490.2	Cla.merge.7549.3,Cla.merge.7549.1,Cla97C06G109490.2
Cla97Chr06	Cla97C06G109590	Cla97C06G109590;A3:Cla97Chr06:323077-323489:322989-323489:-	Cla.merge.7555.1,Cla97C06G109590.2	Cla.merge.7555.2,Cla.merge.7555.1,Cla97C06G109590.2
Cla97Chr06	Cla97C06G109670	Cla97C06G109670;A3:Cla97Chr06:383147-383542:382775-383542:-	Cla.merge.7559.3	Cla97C06G109670.2,Cla.merge.7559.3
Cla97Chr06	Cla97C06G109750	Cla97C06G109750;A3:Cla97Chr06:446013-446622:445955-446622:-	Cla.merge.7565.2,Cla.merge.7565.4	Cla97C06G109750.2,Cla.merge.7565.4,Cla.merge.7565.2
Cla97Chr06	Cla97C06G109850	Cla97C06G109850;A3:Cla97Chr06:526391-527289:526360-527289:-	Cla97C06G109850.2	Cla.merge.7574.1,Cla97C06G109850.2
Cla97Chr06	Cla97C06G109850	Cla97C06G109850;A3:Cla97Chr06:527402-527452:527343-527452:-	Cla97C06G109850.2	Cla.merge.7574.1,Cla97C06G109850.2
Cla97Chr06	Cla97C06G110240	Cla97C06G110240;A3:Cla97Chr06:870693-870861:870454-870861:-	Cla.merge.7597.4	Cla.merge.7597.4,Cla.merge.7597.3
Cla97Chr06	Cla97C06G110260	Cla97C06G110260;A3:Cla97Chr06:908562-909810:908534-909810:-	Cla.merge.7599.2,Cla.merge.7599.6	Cla.merge.7599.2,Cla.merge.7599.5,Cla.merge.7599.7,Cla.merge.7599.4,Cla.merge.7599.3,Cla.merge.7599.1,Cla.merge.7599.6
Cla97Chr06	Cla97C06G110410	Cla97C06G110410;A3:Cla97Chr06:1072383-1072902:1072214-1072902:-	Cla.merge.7610.7	Cla97C06G110410.2,Cla.merge.7610.7
Cla97Chr06	Cla97C06G110410	Cla97C06G110410;A3:Cla97Chr06:1072491-1072902:1072214-1072902:-	Cla.merge.7610.5	Cla97C06G110410.2,Cla.merge.7610.5
Cla97Chr06	Cla97C06G110410	Cla97C06G110410;A3:Cla97Chr06:1072491-1072902:1072383-1072902:-	Cla.merge.7610.5	Cla.merge.7610.5,Cla.merge.7610.7
Cla97Chr06	Cla97C06G110590	Cla97C06G110590;A3:Cla97Chr06:1280304-1280368:1280265-1280368:-	Cla97C06G110590.2	Cla.merge.7624.1,Cla.merge.7624.2,Cla97C06G110590.2,Cla.merge.7624.4
Cla97Chr06	Cla97C06G110710	Cla97C06G110710;A3:Cla97Chr06:1377567-1377667:1377358-1377667:-	Cla.merge.7629.2	Cla.merge.7629.1,Cla.merge.7629.2
Cla97Chr06	Cla97C06G110750	Cla97C06G110750;A3:Cla97Chr06:1413129-1413542:1412925-1413542:-	Cla.merge.7633.2,Cla97C06G110750.2	Cla97C06G110750.2,Cla.merge.7633.1,Cla.merge.7633.3,Cla.merge.7633.2,Cla.merge.7633.4
Cla97Chr06	Cla97C06G110750	Cla97C06G110750;A3:Cla97Chr06:1407485-1407565:1407064-1407565:-	Cla.merge.7633.4	Cla.merge.7633.2,Cla.merge.7633.4,Cla.merge.7633.5,Cla.merge.7633.1
Cla97Chr06	Cla97C06G110750	Cla97C06G110750;A3:Cla97Chr06:1407485-1407565:1407264-1407565:-	Cla.merge.7633.4	Cla.merge.7633.4,Cla97C06G110750.2
Cla97Chr06	Cla97C06G110810	Cla97C06G110810;A3:Cla97Chr06:1479798-1480427:1479705-1480427:-	Cla97C06G110810.2	Cla.merge.7637.3,Cla97C06G110810.2
Cla97Chr06	Cla97C06G110930	Cla97C06G110930;A3:Cla97Chr06:1595317-1595391:1595142-1595391:-	Cla.merge.7644.6	Cla.merge.7644.6,Cla97C06G110930.2,Cla.merge.7644.5
Cla97Chr06	Cla97C06G110940	Cla97C06G110940;A3:Cla97Chr06:1615487-1615836:1615364-1615836:-	Cla.merge.7645.2	Cla.merge.7645.2,Cla97C06G110940.2
Cla97Chr06	Cla97C06G111150	Cla97C06G111150;A3:Cla97Chr06:1803288-1803488:1802766-1803488:-	Cla.merge.7659.3	Cla.merge.7659.2,Cla.merge.7659.1,Cla.merge.7659.3
Cla97Chr06	Cla97C06G111150	Cla97C06G111150;A3:Cla97Chr06:1803288-1803488:1802847-1803488:-	Cla.merge.7659.3	Cla97C06G111150.2,Cla.merge.7659.3
Cla97Chr06	Cla97C06G111150	Cla97C06G111150;A3:Cla97Chr06:1802847-1803488:1802766-1803488:-	Cla97C06G111150.2	Cla.merge.7659.2,Cla97C06G111150.2,Cla.merge.7659.1
Cla97Chr06	Cla97C06G111860	Cla97C06G111860;A3:Cla97Chr06:2696996-2697412:2696929-2697412:-	Cla.merge.7717.3	Cla.merge.7717.1,Cla97C06G111860.2,Cla.merge.7717.3,Cla.merge.7717.2
Cla97Chr06	Cla97C06G111940	Cla97C06G111940;A3:Cla97Chr06:2811571-2812274:2811303-2812274:-	Cla.merge.7724.2	Cla97C06G111940.2,Cla.merge.7724.2
Cla97Chr06	Cla97C06G111940	Cla97C06G111940;A3:Cla97Chr06:2819702-2820240:2819660-2820240:-	Cla.merge.7724.4	Cla.merge.7724.5,Cla.merge.7724.4
Cla97Chr06	Cla97C06G111970	Cla97C06G111970;A3:Cla97Chr06:2838588-2838674:2837412-2838674:-	Cla.merge.7726.3	Cla97C06G111970.2,Cla.merge.7726.3
Cla97Chr06	Cla97C06G112390	Cla97C06G112390;A3:Cla97Chr06:3404806-3405679:3404773-3405679:-	Cla97C06G112390.2	Cla97C06G112390.2,Cla.merge.7752.2
Cla97Chr06	Cla97C06G112510	Cla97C06G112510;A3:Cla97Chr06:3555852-3555957:3555810-3555957:-	Cla.merge.7757.3	Cla.merge.7757.3,Cla97C06G112510.2
Cla97Chr06	Cla97C06G112570	Cla97C06G112570;A3:Cla97Chr06:3613152-3613862:3613044-3613862:-	Cla.merge.7761.1	Cla97C06G112570.2,Cla.merge.7761.1
Cla97Chr06	Cla97C06G112690	Cla97C06G112690;A3:Cla97Chr06:3735537-3735611:3735495-3735611:-	Cla97C06G112690.2	Cla97C06G112690.2,Cla.merge.7768.2
Cla97Chr06	Cla97C06G112870	Cla97C06G112870;A3:Cla97Chr06:3932551-3932642:3932479-3932642:-	Cla97C06G112870.2	Cla.merge.7781.1,Cla97C06G112870.2,Cla.merge.7781.3
Cla97Chr06	Cla97C06G112890	Cla97C06G112890;A3:Cla97Chr06:3968580-3968847:3968531-3968847:-	Cla97C06G112890.2	Cla97C06G112890.2,Cla.merge.7784.2
Cla97Chr06	Cla97C06G113100	Cla97C06G113100;A3:Cla97Chr06:4127824-4127888:4127785-4127888:-	Cla97C06G113100.2	Cla.merge.7792.1,Cla97C06G113100.2
Cla97Chr06	Cla97C06G113200	Cla97C06G113200;A3:Cla97Chr06:4210697-4210965:4210663-4210965:-	Cla.merge.7799.1	Cla97C06G113200.2,Cla.merge.7799.1,Cla.merge.7799.2
Cla97Chr06	Cla97C06G113250	Cla97C06G113250;A3:Cla97Chr06:4274981-4275110:4274955-4275110:-	Cla.merge.7804.2,Cla.merge.7804.4	Cla.merge.7804.4,Cla.merge.7804.3,Cla97C06G113250.2,Cla.merge.7804.2
Cla97Chr06	XLOC_011303	XLOC_011303;A3:Cla97Chr06:4589949-4592911:4588885-4592911:-	Cla.merge.7814.2	Cla.merge.7814.1,Cla.merge.7814.2
Cla97Chr06	Cla97C06G113680	Cla97C06G113680;A3:Cla97Chr06:4610886-4611054:4610853-4611054:-	Cla97C06G113680.2	Cla.merge.7817.3,Cla97C06G113680.2
Cla97Chr06	Cla97C06G113760	Cla97C06G113760;A3:Cla97Chr06:4691619-4692688:4691593-4692688:-	Cla.merge.7823.4,Cla.merge.7823.1	Cla.merge.7823.2,Cla97C06G113760.1,Cla.merge.7823.4,Cla.merge.7823.1
Cla97Chr06	Cla97C06G113800	Cla97C06G113800;A3:Cla97Chr06:4726047-4726124:4725993-4726124:-	Cla97C06G113800.2	Cla.merge.7825.2,Cla.merge.7825.3,Cla97C06G113800.2,Cla.merge.7825.4
Cla97Chr06	Cla97C06G113920	Cla97C06G113920;A3:Cla97Chr06:4864001-4864252:4863995-4864252:-	Cla.merge.7835.1	Cla.merge.7835.2,Cla.merge.7835.1
Cla97Chr06	Cla97C06G113950	Cla97C06G113950;A3:Cla97Chr06:4893368-4894434:4893273-4894434:-	Cla97C06G113950.2,Cla.merge.7837.2	Cla97C06G113950.2,Cla.merge.7837.3,Cla.merge.7837.2
Cla97Chr06	XLOC_011327	XLOC_011327;A3:Cla97Chr06:5027836-5027895:5027803-5027895:-	Cla.merge.7846.6	Cla.merge.7846.6,Cla97C06G114100.2,Cla.merge.7846.5
Cla97Chr06	Cla97C06G114260	Cla97C06G114260;A3:Cla97Chr06:5180032-5180100:5179996-5180100:-	Cla97C06G114260.2	Cla.merge.7858.1,Cla97C06G114260.2,Cla.merge.7858.2
Cla97Chr06	Cla97C06G114270	Cla97C06G114270;A3:Cla97Chr06:5190827-5190910:5190798-5190910:-	Cla.merge.7859.2	Cla.merge.7859.1,Cla.merge.7859.3,Cla.merge.7859.2,Cla97C06G114270.2
Cla97Chr06	Cla97C06G114380	Cla97C06G114380;A3:Cla97Chr06:5288034-5288648:5287944-5288648:-	Cla.merge.7866.6	Cla.merge.7866.6,Cla97C06G114380.2
Cla97Chr06	Cla97C06G114400	Cla97C06G114400;A3:Cla97Chr06:5300750-5300969:5300717-5300969:-	Cla97C06G114400.2	Cla.merge.7867.1,Cla97C06G114400.2,Cla.merge.7867.2
Cla97Chr06	Cla97C06G114430	Cla97C06G114430;A3:Cla97Chr06:5337449-5338276:5337408-5338276:-	Cla97C06G114430.2	Cla97C06G114430.2,Cla.merge.7871.1,Cla.merge.7871.2
Cla97Chr06	Cla97C06G114740	Cla97C06G114740;A3:Cla97Chr06:5633716-5633881:5632632-5633881:-	Cla.merge.7890.3	Cla.merge.7890.2,Cla.merge.7890.3
Cla97Chr06	Cla97C06G114740	Cla97C06G114740;A3:Cla97Chr06:5632795-5633660:5632632-5633660:-	Cla.merge.7890.4	Cla97C06G114740.1,Cla.merge.7890.4,Cla.merge.7890.1
Cla97Chr06	Cla97C06G114840	Cla97C06G114840;A3:Cla97Chr06:5751271-5751362:5750868-5751362:-	Cla.merge.7899.1	Cla97C06G114840.2,Cla.merge.7899.1
Cla97Chr06	Cla97C06G114900	Cla97C06G114900;A3:Cla97Chr06:5793024-5793115:5792960-5793115:-	Cla.merge.7901.3,Cla.merge.7901.1,Cla97C06G114900.2	Cla.merge.7901.3,Cla.merge.7901.1,Cla97C06G114900.2,Cla.merge.7901.2
Cla97Chr06	Cla97C06G115400	Cla97C06G115400;A3:Cla97Chr06:6409613-6409714:6409565-6409714:-	Cla.merge.7940.1,Cla97C06G115400.2	Cla97C06G115400.2,Cla.merge.7940.2,Cla.merge.7940.1
Cla97Chr06	Cla97C06G115870	Cla97C06G115870;A3:Cla97Chr06:6923609-6923735:6923516-6923735:-	Cla97C06G115870.2	Cla97C06G115870.2,Cla.merge.7974.1
Cla97Chr06	XLOC_011439	XLOC_011439;A3:Cla97Chr06:7975827-7977063:7975759-7977063:-	Cla.merge.8024.5,Cla97C06G116620.2,Cla.merge.8024.7,Cla.merge.8024.4,Cla.merge.8024.2,Cla.merge.8024.1,Cla.merge.8024.3	Cla.merge.8024.3,Cla.merge.8024.7,Cla.merge.8024.6,Cla.merge.8024.1,Cla.merge.8024.2,Cla.merge.8024.4,Cla97C06G116620.2,Cla.merge.8024.5
Cla97Chr06	Cla97C06G116850	Cla97C06G116850;A3:Cla97Chr06:8237241-8237375:8237196-8237375:-	Cla97C06G116850.2	Cla.merge.8037.2,Cla.merge.8037.1,Cla97C06G116850.2
Cla97Chr06	Cla97C06G116850	Cla97C06G116850;A3:Cla97Chr06:8241429-8242757:8241397-8242757:-	Cla.merge.8037.4	Cla.merge.8037.4,Cla.merge.8037.1,Cla.merge.8037.2
Cla97Chr06	Cla97C06G117080	Cla97C06G117080;A3:Cla97Chr06:8481669-8481776:8481614-8481776:-	Cla.merge.8051.2,Cla.merge.8051.1,Cla97C06G117080.2	Cla97C06G117080.2,Cla.merge.8051.4,Cla.merge.8051.1,Cla.merge.8051.2
Cla97Chr06	Cla97C06G117110	Cla97C06G117110;A3:Cla97Chr06:8498389-8498718:8497314-8498718:-	Cla.merge.8053.3	Cla.merge.8053.3,Cla.merge.8053.1
Cla97Chr06	Cla97C06G117110	Cla97C06G117110;A3:Cla97Chr06:8498389-8498718:8498098-8498718:-	Cla.merge.8053.3,Cla.merge.8053.2	Cla.merge.8053.3,Cla97C06G117110.2,Cla.merge.8053.2
Cla97Chr06	Cla97C06G117780	Cla97C06G117780;A3:Cla97Chr06:10264321-10264803:10264260-10264803:-	Cla.merge.8103.6	Cla97C06G117780.2,Cla.merge.8103.6
Cla97Chr06	Cla97C06G118030	Cla97C06G118030;A3:Cla97Chr06:11003831-11003927:11003731-11003927:-	Cla.merge.8123.3	Cla97C06G118030.2,Cla.merge.8123.3
Cla97Chr06	Cla97C06G118120	Cla97C06G118120;A3:Cla97Chr06:11524447-11524554:11524294-11524554:-	Cla.merge.8136.2	Cla97C06G118120.2,Cla.merge.8136.2,Cla.merge.8136.3
Cla97Chr06	XLOC_011521	XLOC_011521;A3:Cla97Chr06:11794238-11794404:11793974-11794404:-	Cla.merge.8145.3	Cla97C06G118240.2,Cla.merge.8145.3,Cla.merge.8145.1
Cla97Chr06	Cla97C06G118460	Cla97C06G118460;A3:Cla97Chr06:12310669-12310757:12310642-12310757:-	Cla97C06G118460.2	Cla.merge.8161.1,Cla97C06G118460.2
Cla97Chr06	Cla97C06G118470	Cla97C06G118470;A3:Cla97Chr06:12320377-12320867:12320344-12320867:-	Cla.merge.8162.2,Cla.merge.8162.1	Cla97C06G118470.2,Cla.merge.8162.1,Cla.merge.8162.2
Cla97Chr06	XLOC_011533	XLOC_011533;A3:Cla97Chr06:12394543-12395929:12392693-12395929:-	Cla.merge.8164.6	Cla.merge.8164.6,Cla.merge.8164.4
Cla97Chr06	Cla97C06G119070	Cla97C06G119070;A3:Cla97Chr06:14888698-14894243:14888688-14894243:-	Cla.merge.8203.2	Cla.merge.8203.1,Cla.merge.8203.2
Cla97Chr06	Cla97C06G119140	Cla97C06G119140;A3:Cla97Chr06:15143745-15143862:15143214-15143862:-	Cla.merge.8212.2	Cla.merge.8212.2,Cla97C06G119140.2
Cla97Chr06	XLOC_011571	XLOC_011571;A3:Cla97Chr06:18084765-18087148:18084654-18087148:-	Cla97C06G119270.2	Cla.merge.8226.1,Cla97C06G119270.2
Cla97Chr06	Cla97C06G119320	Cla97C06G119320;A3:Cla97Chr06:18381828-18382222:18381782-18382222:-	Cla.merge.8230.1,Cla.merge.8230.3,Cla97C06G119320.1	Cla.merge.8230.1,Cla.merge.8230.2,Cla97C06G119320.1,Cla.merge.8230.3
Cla97Chr06	XLOC_011575	XLOC_011575;A3:Cla97Chr06:18451807-18453184:18451749-18453184:-	Cla.merge.8231.3,Cla.merge.8231.5,Cla.merge.8231.2,Cla.merge.8231.1,Cla97C06G119350.1	Cla.merge.8231.4,Cla97C06G119350.1,Cla.merge.8231.5,Cla.merge.8231.2,Cla.merge.8231.1,Cla.merge.8231.3
Cla97Chr06	Cla97C06G119380	Cla97C06G119380;A3:Cla97Chr06:18916126-18916150:18916045-18916150:-	Cla97C06G119380.2	Cla.merge.8238.1,Cla97C06G119380.2
Cla97Chr06	Cla97C06G119730	Cla97C06G119730;A3:Cla97Chr06:21050246-21050372:21050207-21050372:-	Cla97C06G119730.2	Cla97C06G119730.2,Cla.merge.8270.1
Cla97Chr06	Cla97C06G120090	Cla97C06G120090;A3:Cla97Chr06:21941181-21941260:21941116-21941260:-	Cla.merge.8298.1	Cla97C06G120090.1,Cla.merge.8298.1
Cla97Chr06	Cla97C06G120100	Cla97C06G120100;A3:Cla97Chr06:21946939-21948238:21946929-21948238:-	Cla.merge.8299.2,Cla.merge.8299.1	Cla.merge.8299.1,Cla.merge.8299.2,Cla.merge.8299.3
Cla97Chr06	Cla97C06G120430	Cla97C06G120430;A3:Cla97Chr06:22531882-22532156:22531783-22532156:-	Cla97C06G120430.2	Cla.merge.8321.5,Cla.merge.8321.4,Cla.merge.8321.1,Cla97C06G120430.2,Cla.merge.8321.2
Cla97Chr06	Cla97C06G120430	Cla97C06G120430;A3:Cla97Chr06:22535386-22535511:22535040-22535511:-	Cla97C06G120430.2	Cla.merge.8321.4,Cla.merge.8321.1,Cla97C06G120430.2,Cla.merge.8321.2
Cla97Chr06	Cla97C06G120710	Cla97C06G120710;A3:Cla97Chr06:22999707-23000297:22999662-23000297:-	Cla.merge.8338.3	Cla.merge.8338.3,Cla.merge.8338.2
Cla97Chr06	Cla97C06G120770	Cla97C06G120770;A3:Cla97Chr06:23059073-23059230:23059045-23059230:-	Cla97C06G120770.2	Cla97C06G120770.2,Cla.merge.8343.1
Cla97Chr06	Cla97C06G121570	Cla97C06G121570;A3:Cla97Chr06:24011763-24011997:24011657-24011997:-	Cla.merge.8399.1	Cla97C06G121570.2,Cla.merge.8399.1
Cla97Chr06	Cla97C06G122310	Cla97C06G122310;A3:Cla97Chr06:24671901-24672010:24671790-24672010:-	Cla97C06G122310.2,Cla.merge.8444.2	Cla97C06G122310.2,Cla.merge.8444.3,Cla.merge.8444.2
Cla97Chr06	Cla97C06G122520	Cla97C06G122520;A3:Cla97Chr06:24842598-24844666:24842432-24844666:-	Cla.merge.8454.1	Cla97C06G122520.1,Cla.merge.8454.1
Cla97Chr06	Cla97C06G122870	Cla97C06G122870;A3:Cla97Chr06:25125259-25125553:25125228-25125553:-	Cla97C06G122870.2,Cla.merge.8476.3	Cla.merge.8476.3,Cla97C06G122870.2,Cla.merge.8476.4
Cla97Chr06	XLOC_011758	XLOC_011758;A3:Cla97Chr06:25138910-25139921:25137743-25139921:-	Cla.merge.8477.3	Cla.merge.8477.2,Cla.merge.8477.3
Cla97Chr06	Cla97C06G123090	Cla97C06G123090;A3:Cla97Chr06:25406835-25407642:25406794-25407642:-	Cla.merge.8491.1,Cla.merge.8491.4,Cla.merge.8491.3,Cla97C06G123090.1	Cla.merge.8491.4,Cla.merge.8491.1,Cla.merge.8491.2,Cla.merge.8491.3,Cla97C06G123090.1
Cla97Chr06	Cla97C06G123090	Cla97C06G123090;A3:Cla97Chr06:25410281-25410389:25410200-25410389:-	Cla.merge.8491.7,Cla.merge.8491.9	Cla.merge.8491.6,Cla.merge.8491.8,Cla.merge.8491.10,Cla.merge.8491.9,Cla.merge.8491.7
Cla97Chr06	Cla97C06G123250	Cla97C06G123250;A3:Cla97Chr06:25562620-25562713:25562581-25562713:-	Cla97C06G123250.2	Cla.merge.8502.1,Cla97C06G123250.2
Cla97Chr06	Cla97C06G123360	Cla97C06G123360;A3:Cla97Chr06:25659264-25659927:25659228-25659927:-	Cla97C06G123360.2	Cla.merge.8509.1,Cla97C06G123360.2
Cla97Chr06	Cla97C06G123500	Cla97C06G123500;A3:Cla97Chr06:25817676-25817778:25817673-25817778:-	Cla.merge.8522.2	Cla.merge.8522.1,Cla.merge.8522.2
Cla97Chr06	Cla97C06G123590	Cla97C06G123590;A3:Cla97Chr06:25884172-25884261:25884086-25884261:-	Cla97C06G123590.2	Cla97C06G123590.2,Cla.merge.8527.1,Cla.merge.8527.2
Cla97Chr06	Cla97C06G123590	Cla97C06G123590;A3:Cla97Chr06:25886471-25886677:25886441-25886677:-	Cla97C06G123590.2	Cla97C06G123590.2,Cla.merge.8527.1,Cla.merge.8527.2
Cla97Chr06	Cla97C06G123600	Cla97C06G123600;A3:Cla97Chr06:25897888-25897997:25897861-25897997:-	Cla97C06G123600.2	Cla97C06G123600.2,Cla.merge.8528.1
Cla97Chr06	Cla97C06G123650	Cla97C06G123650;A3:Cla97Chr06:25946051-25946912:25945996-25946912:-	Cla.merge.8531.8	Cla.merge.8531.4,Cla97C06G123650.2,Cla.merge.8531.5,Cla.merge.8531.8,Cla.merge.8531.3
Cla97Chr06	Cla97C06G123650	Cla97C06G123650;A3:Cla97Chr06:25946051-25946912:25946039-25946912:-	Cla.merge.8531.8	Cla.merge.8531.7,Cla.merge.8531.8
Cla97Chr06	Cla97C06G123650	Cla97C06G123650;A3:Cla97Chr06:25946039-25946912:25945996-25946912:-	Cla.merge.8531.7	Cla.merge.8531.4,Cla97C06G123650.2,Cla.merge.8531.5,Cla.merge.8531.3,Cla.merge.8531.7
Cla97Chr06	XLOC_011805	XLOC_011805;A3:Cla97Chr06:26240343-26240987:26239753-26240987:-	Cla.merge.8557.1	Cla.merge.8557.1,Cla.merge.8557.3
Cla97Chr06	Cla97C06G124490	Cla97C06G124490;A3:Cla97Chr06:26664836-26664966:26664807-26664966:-	Cla97C06G124490.2	Cla.merge.8596.1,Cla97C06G124490.2,Cla.merge.8596.2
Cla97Chr06	Cla97C06G124780	Cla97C06G124780;A3:Cla97Chr06:26885640-26886333:26885597-26886333:-	Cla.merge.8611.4,Cla.merge.8611.6	Cla.merge.8611.8,Cla.merge.8611.9,Cla.merge.8611.3,Cla.merge.8611.6,Cla97C06G124780.2,Cla.merge.8611.4
Cla97Chr06	Cla97C06G125140	Cla97C06G125140;A3:Cla97Chr06:27207119-27207215:27207059-27207215:-	Cla97C06G125140.2	Cla97C06G125140.2,Cla.merge.8635.1
Cla97Chr06	Cla97C06G125220	Cla97C06G125220;A3:Cla97Chr06:27267440-27267766:27267071-27267766:-	Cla.merge.8641.5	Cla.merge.8641.3,Cla.merge.8641.5
Cla97Chr06	Cla97C06G125310	Cla97C06G125310;A3:Cla97Chr06:27333937-27334725:27333859-27334725:-	Cla.merge.8649.1,Cla.merge.8649.3	Cla.merge.8649.1,Cla.merge.8649.2,Cla.merge.8649.3
Cla97Chr06	Cla97C06G125310	Cla97C06G125310;A3:Cla97Chr06:27349459-27351074:27349417-27351074:-	Cla97C06G125310.2	Cla.merge.8649.6,Cla97C06G125310.2
Cla97Chr06	Cla97C06G125840	Cla97C06G125840;A3:Cla97Chr06:27721688-27721827:27721637-27721827:-	Cla97C06G125840.2	Cla.merge.8681.2,Cla97C06G125840.2,Cla.merge.8681.1
Cla97Chr06	XLOC_011892	XLOC_011892;A3:Cla97Chr06:27828339-27829476:27828312-27829476:-	Cla97C06G125980.2	Cla.merge.8689.1,Cla97C06G125980.2
Cla97Chr06	XLOC_011892	XLOC_011892;A3:Cla97Chr06:27836312-27836483:27836255-27836483:-	Cla97C06G125980.2	Cla97C06G125980.2,Cla.merge.8689.3
Cla97Chr06	Cla97C06G126040	Cla97C06G126040;A3:Cla97Chr06:27862345-27863487:27862236-27863487:-	Cla97C06G126040.2,Cla.merge.8692.2	Cla.merge.8692.5,Cla97C06G126040.2,Cla.merge.8692.2
Cla97Chr06	Cla97C06G126040	Cla97C06G126040;A3:Cla97Chr06:27862345-27863487:27862308-27863487:-	Cla97C06G126040.2,Cla.merge.8692.2	Cla97C06G126040.2,Cla.merge.8692.2,Cla.merge.8692.4
Cla97Chr06	Cla97C06G126040	Cla97C06G126040;A3:Cla97Chr06:27862308-27863487:27862236-27863487:-	Cla.merge.8692.4	Cla.merge.8692.5,Cla.merge.8692.4
Cla97Chr06	Cla97C06G126240	Cla97C06G126240;A3:Cla97Chr06:28061763-28061903:28061715-28061903:-	Cla97C06G126240.2	Cla.merge.8706.2,Cla97C06G126240.2
Cla97Chr06	Cla97C06G126410	Cla97C06G126410;A3:Cla97Chr06:28151682-28152696:28151432-28152696:-	Cla.merge.8716.2	Cla.merge.8716.2,Cla97C06G126410.1
Cla97Chr06	XLOC_011920	XLOC_011920;A3:Cla97Chr06:28454082-28454212:28453905-28454212:-	Cla.merge.8739.6	Cla.merge.8739.6,Cla.merge.8739.1,Cla97C06G126710.2
Cla97Chr06	XLOC_011920	XLOC_011920;A3:Cla97Chr06:28454082-28454212:28454010-28454212:-	Cla.merge.8739.6	Cla.merge.8739.5,Cla.merge.8739.6
Cla97Chr06	XLOC_011920	XLOC_011920;A3:Cla97Chr06:28454010-28454212:28453905-28454212:-	Cla.merge.8739.5	Cla.merge.8739.5,Cla97C06G126710.2,Cla.merge.8739.1
Cla97Chr06	Cla97C06G126920	Cla97C06G126920;A3:Cla97Chr06:28606861-28606945:28606811-28606945:-	Cla.merge.8755.1,Cla97C06G126920.2	Cla.merge.8755.1,Cla.merge.8755.3,Cla97C06G126920.2
Cla97Chr06	Cla97C06G127180	Cla97C06G127180;A3:Cla97Chr06:28799957-28800338:28799844-28800338:-	Cla.merge.8772.2	Cla.merge.8772.1,Cla.merge.8772.2,Cla97C06G127180.2
Cla97Chr06	Cla97C06G127180	Cla97C06G127180;A3:Cla97Chr06:28800574-28800800:28800541-28800800:-	Cla97C06G127180.2	Cla.merge.8772.3,Cla.merge.8772.1,Cla.merge.8772.2,Cla97C06G127180.2
Cla97Chr06	Cla97C06G127370	Cla97C06G127370;A3:Cla97Chr06:28900169-28901137:28898959-28901137:-	Cla.merge.8786.3	Cla.merge.8786.2,Cla.merge.8786.3
Cla97Chr06	Cla97C06G127510	Cla97C06G127510;A3:Cla97Chr06:29030724-29030968:29030692-29030968:-	Cla.merge.8796.2	Cla.merge.8796.2,Cla97C06G127510.2
Cla97Chr06	Cla97C06G127560	Cla97C06G127560;A3:Cla97Chr06:29077163-29077376:29077071-29077376:-	Cla97C06G127560.2	Cla.merge.8800.2,Cla97C06G127560.2
Cla97Chr06	Cla97C06G127760	Cla97C06G127760;A3:Cla97Chr06:29189457-29189619:29189428-29189619:-	Cla.merge.8815.2,Cla.merge.8815.1	Cla.merge.8815.1,Cla.merge.8815.2,Cla97C06G127760.2
Cla97Chr06	Cla97C06G127760	Cla97C06G127760;A3:Cla97Chr06:29190151-29190862:29190060-29190862:-	Cla.merge.8815.1,Cla97C06G127760.2	Cla.merge.8815.1,Cla.merge.8815.2,Cla97C06G127760.2
Cla97Chr06	XLOC_011966	XLOC_011966;A3:Cla97Chr06:29222632-29222761:29222578-29222761:-	Cla.merge.8819.1,Cla97C06G127820.2,Cla.merge.8819.5	Cla.merge.8819.5,Cla.merge.8819.3,Cla.merge.8819.1,Cla97C06G127820.2
Cla97Chr06	XLOC_011966	XLOC_011966;A3:Cla97Chr06:29219220-29219363:29219183-29219363:-	Cla97C06G127810.2	Cla97C06G127810.2,Cla.merge.8819.1
Cla97Chr06	Cla97C06G127880	Cla97C06G127880;A3:Cla97Chr06:29258426-29260589:29258127-29260589:-	Cla.merge.8823.2,Cla.merge.8823.1	Cla97C06G127880.2,Cla.merge.8823.2,Cla.merge.8823.1
Cla97Chr06	XLOC_011978	XLOC_011978;A3:Cla97Chr06:29361694-29362040:29361638-29362040:-	Cla97C06G128080.2	Cla.merge.8835.3,Cla.merge.8835.2,Cla97C06G128080.2,Cla.merge.8835.1
Cla97Chr06	Cla97C06G128220	Cla97C06G128220;A3:Cla97Chr06:29450902-29451070:29450855-29451070:-	Cla97C06G128220.2	Cla97C06G128220.2,Cla.merge.8844.1
Cla97Chr07	Cla97C07G128580	Cla97C07G128580;A3:Cla97Chr07:313826-313892:313826-313925:+	Cla97C07G128580.2	Cla.merge.8871.1,Cla.merge.8871.5,Cla.merge.8871.2,Cla97C07G128580.2
Cla97Chr07	XLOC_012042	XLOC_012042;A3:Cla97Chr07:590175-590319:590175-590438:+	Cla97C07G128890.2	Cla.merge.8891.3,Cla97C07G128890.2
Cla97Chr07	XLOC_012042	XLOC_012042;A3:Cla97Chr07:590175-590319:590175-590431:+	Cla97C07G128890.2	Cla97C07G128890.2,Cla.merge.8891.5
Cla97Chr07	XLOC_012042	XLOC_012042;A3:Cla97Chr07:590175-590431:590175-590438:+	Cla.merge.8891.5	Cla.merge.8891.3,Cla.merge.8891.5
Cla97Chr07	XLOC_012047	XLOC_012047;A3:Cla97Chr07:668498-673513:668498-673561:+	Cla.merge.8897.4	Cla.merge.8897.3,Cla.merge.8897.4
Cla97Chr07	Cla97C07G129040	Cla97C07G129040;A3:Cla97Chr07:754942-755008:754942-755039:+	Cla97C07G129040.1	Cla97C07G129040.1,Cla.merge.8903.1
Cla97Chr07	Cla97C07G129190	Cla97C07G129190;A3:Cla97Chr07:910288-910498:910288-910534:+	Cla97C07G129190.2	Cla97C07G129190.2,Cla.merge.8912.2
Cla97Chr07	Cla97C07G129250	Cla97C07G129250;A3:Cla97Chr07:973169-973556:973169-973614:+	Cla.merge.8914.1,Cla.merge.8914.4,Cla.merge.8914.3,Cla.merge.8914.2,Cla97C07G129250.1	Cla.merge.8914.5,Cla97C07G129250.1,Cla.merge.8914.4,Cla.merge.8914.3,Cla.merge.8914.1,Cla.merge.8914.2
Cla97Chr07	Cla97C07G129450	Cla97C07G129450;A3:Cla97Chr07:1224071-1224267:1224071-1224312:+	Cla97C07G129450.2	Cla.merge.8926.2,Cla97C07G129450.2,Cla.merge.8926.1
Cla97Chr07	Cla97C07G129500	Cla97C07G129500;A3:Cla97Chr07:1273644-1273994:1273644-1274104:+	Cla.merge.8929.2	Cla.merge.8929.2,Cla.merge.8929.3,Cla.merge.8929.1
Cla97Chr07	Cla97C07G129500	Cla97C07G129500;A3:Cla97Chr07:1275229-1275466:1275229-1275561:+	Cla.merge.8929.2,Cla.merge.8929.1,Cla.merge.8929.4	Cla.merge.8929.2,Cla.merge.8929.3,Cla.merge.8929.4,Cla.merge.8929.1
Cla97Chr07	Cla97C07G129540	Cla97C07G129540;A3:Cla97Chr07:1313604-1313710:1313604-1313778:+	Cla.merge.8932.5	Cla.merge.8932.5,Cla.merge.8932.3,Cla.merge.8932.1
Cla97Chr07	Cla97C07G129640	Cla97C07G129640;A3:Cla97Chr07:1360604-1361642:1360604-1361693:+	Cla97C07G129640.2	Cla.merge.8938.2,Cla.merge.8938.4,Cla97C07G129640.2,Cla.merge.8938.1
Cla97Chr07	Cla97C07G129670	Cla97C07G129670;A3:Cla97Chr07:1392477-1392870:1392477-1392930:+	Cla97C07G129670.2	Cla.merge.8941.2,Cla97C07G129670.2
Cla97Chr07	Cla97C07G129740	Cla97C07G129740;A3:Cla97Chr07:1451193-1451269:1451193-1451374:+	Cla97C07G129740.2	Cla.merge.8948.1,Cla97C07G129740.2
Cla97Chr07	Cla97C07G129820	Cla97C07G129820;A3:Cla97Chr07:1517306-1517389:1517306-1517418:+	Cla97C07G129820.2,Cla.merge.8953.1,Cla.merge.8953.5,Cla.merge.8953.4,Cla.merge.8953.8	Cla.merge.8953.3,Cla.merge.8953.7,Cla.merge.8953.6,Cla.merge.8953.1,Cla.merge.8953.8,Cla.merge.8953.4,Cla.merge.8953.5,Cla97C07G129820.2
Cla97Chr07	Cla97C07G129820	Cla97C07G129820;A3:Cla97Chr07:1518422-1519887:1518422-1520383:+	Cla.merge.8953.7,Cla.merge.8953.8	Cla.merge.8953.7,Cla.merge.8953.8,Cla.merge.8953.4
Cla97Chr07	Cla97C07G129820	Cla97C07G129820;A3:Cla97Chr07:1519939-1520268:1519939-1520383:+	Cla.merge.8953.6,Cla.merge.8953.5	Cla.merge.8953.3,Cla.merge.8953.1,Cla.merge.8953.6,Cla.merge.8953.5,Cla97C07G129820.2
Cla97Chr07	Cla97C07G129840	Cla97C07G129840;A3:Cla97Chr07:1581121-1582537:1581121-1582633:+	Cla97C07G129840.2	Cla97C07G129840.2,Cla.merge.8954.1
Cla97Chr07	Cla97C07G129960	Cla97C07G129960;A3:Cla97Chr07:1745396-1745599:1745396-1745629:+	Cla97C07G129960.1	Cla.merge.8965.1,Cla97C07G129960.1
Cla97Chr07	Cla97C07G130060	Cla97C07G130060;A3:Cla97Chr07:1848668-1848874:1848668-1848904:+	Cla.merge.8971.1	Cla.merge.8971.2,Cla.merge.8971.1,Cla97C07G130060.2
Cla97Chr07	Cla97C07G130170	Cla97C07G130170;A3:Cla97Chr07:1931985-1932202:1931985-1932537:+	Cla.merge.8979.1	Cla.merge.8979.1,Cla.merge.8979.2
Cla97Chr07	Cla97C07G130190	Cla97C07G130190;A3:Cla97Chr07:1938679-1942241:1938679-1942364:+	Cla97C07G130190.2	Cla.merge.8980.1,Cla97C07G130190.2
Cla97Chr07	Cla97C07G130220	Cla97C07G130220;A3:Cla97Chr07:1963087-1963182:1963087-1963336:+	Cla.merge.8983.2	Cla.merge.8983.2,Cla97C07G130220.1,Cla.merge.8983.3
Cla97Chr07	Cla97C07G130520	Cla97C07G130520;A3:Cla97Chr07:2157118-2157470:2157118-2157560:+	Cla97C07G130520.2	Cla.merge.9001.1,Cla97C07G130520.2
Cla97Chr07	Cla97C07G130580	Cla97C07G130580;A3:Cla97Chr07:2226167-2226593:2226167-2226632:+	Cla.merge.9007.3,Cla.merge.9007.4,Cla.merge.9007.2,Cla.merge.9007.1,Cla.merge.9007.6	Cla.merge.9007.1,Cla.merge.9007.4,Cla97C07G130580.2,Cla.merge.9007.3,Cla.merge.9007.2,Cla.merge.9007.6
Cla97Chr07	Cla97C07G130580	Cla97C07G130580;A3:Cla97Chr07:2223325-2224138:2223325-2224187:+	Cla.merge.9007.4	Cla.merge.9007.1,Cla97C07G130580.2,Cla.merge.9007.4,Cla.merge.9007.3,Cla.merge.9007.2
Cla97Chr07	Cla97C07G130900	Cla97C07G130900;A3:Cla97Chr07:2531769-2531974:2531769-2532443:+	Cla.merge.9029.2	Cla.merge.9029.2,Cla.merge.9029.3
Cla97Chr07	Cla97C07G130900	Cla97C07G130900;A3:Cla97Chr07:2531769-2531831:2531769-2531974:+	Cla97C07G130900.2	Cla97C07G130900.2,Cla.merge.9029.2
Cla97Chr07	Cla97C07G130910	Cla97C07G130910;A3:Cla97Chr07:2540566-2540684:2540566-2540715:+	Cla.merge.9030.2	Cla.merge.9030.1,Cla.merge.9030.2
Cla97Chr07	Cla97C07G130910	Cla97C07G130910;A3:Cla97Chr07:2540566-2540655:2540566-2540715:+	Cla97C07G130910.2	Cla97C07G130910.2,Cla.merge.9030.1
Cla97Chr07	Cla97C07G130910	Cla97C07G130910;A3:Cla97Chr07:2540566-2540655:2540566-2540684:+	Cla97C07G130910.2	Cla97C07G130910.2,Cla.merge.9030.2
Cla97Chr07	Cla97C07G131100	Cla97C07G131100;A3:Cla97Chr07:2680318-2680809:2680318-2680838:+	Cla97C07G131100.2	Cla.merge.9045.2,Cla.merge.9045.1,Cla97C07G131100.2
Cla97Chr07	Cla97C07G131100	Cla97C07G131100;A3:Cla97Chr07:2683074-2683140:2683074-2683178:+	Cla97C07G131100.2	Cla.merge.9045.2,Cla.merge.9045.1,Cla97C07G131100.2
Cla97Chr07	Cla97C07G131150	Cla97C07G131150;A3:Cla97Chr07:2750318-2751004:2750318-2751043:+	Cla.merge.9048.2,Cla.merge.9048.3	Cla.merge.9048.2,Cla.merge.9048.1,Cla.merge.9048.3,Cla97C07G131150.1
Cla97Chr07	Cla97C07G131450	Cla97C07G131450;A3:Cla97Chr07:2985696-2987655:2985696-2987673:+	Cla.merge.9070.2	Cla.merge.9070.5,Cla.merge.9070.2
Cla97Chr07	XLOC_012166	XLOC_012166;A3:Cla97Chr07:3055484-3056290:3055484-3056379:+	Cla.merge.9074.1,Cla.merge.9074.4	Cla.merge.9074.4,Cla.merge.9074.1,Cla.merge.9074.2
Cla97Chr07	Cla97C07G131570	Cla97C07G131570;A3:Cla97Chr07:3160933-3161012:3160933-3161054:+	Cla97C07G131570.2	Cla.merge.9082.1,Cla97C07G131570.2,Cla.merge.9082.2,Cla.merge.9082.3
Cla97Chr07	Cla97C07G131570	Cla97C07G131570;A3:Cla97Chr07:3161811-3162256:3161811-3162286:+	Cla97C07G131570.2	Cla.merge.9082.1,Cla97C07G131570.2,Cla.merge.9082.2,Cla.merge.9082.3
Cla97Chr07	Cla97C07G131700	Cla97C07G131700;A3:Cla97Chr07:3312563-3313308:3312563-3313338:+	Cla97C07G131700.2	Cla.merge.9091.2,Cla97C07G131700.2
Cla97Chr07	XLOC_012186	XLOC_012186;A3:Cla97Chr07:3688617-3688781:3688617-3688817:+	Cla97C07G131970.2	Cla.merge.9110.1,Cla.merge.9110.2,Cla.merge.9110.3,Cla97C07G131970.2
Cla97Chr07	XLOC_012186	XLOC_012186;A3:Cla97Chr07:3688900-3688959:3688900-3689088:+	Cla97C07G131970.2	Cla.merge.9110.1,Cla.merge.9110.2,Cla.merge.9110.3,Cla97C07G131970.2
Cla97Chr07	Cla97C07G131990	Cla97C07G131990;A3:Cla97Chr07:3720408-3722886:3720408-3722966:+	Cla.merge.9112.2,Cla.merge.9112.1,Cla97C07G131990.1	Cla97C07G131990.1,Cla.merge.9112.3,Cla.merge.9112.1,Cla.merge.9112.2
Cla97Chr07	Cla97C07G132580	Cla97C07G132580;A3:Cla97Chr07:4450587-4450683:4450587-4450755:+	Cla.merge.9149.2	Cla.merge.9149.3,Cla.merge.9149.2
Cla97Chr07	Cla97C07G133120	Cla97C07G133120;A3:Cla97Chr07:5572449-5572607:5572449-5572637:+	Cla.merge.9190.4	Cla97C07G133120.2,Cla.merge.9190.1,Cla.merge.9190.4
Cla97Chr07	Cla97C07G133210	Cla97C07G133210;A3:Cla97Chr07:5727244-5729999:5727244-5730179:+	Cla97C07G133210.2	Cla.merge.9199.1,Cla97C07G133210.2
Cla97Chr07	Cla97C07G133250	Cla97C07G133250;A3:Cla97Chr07:5812601-5813037:5812601-5813082:+	Cla.merge.9203.2	Cla97C07G133250.2,Cla.merge.9203.2
Cla97Chr07	Cla97C07G133520	Cla97C07G133520;A3:Cla97Chr07:6526600-6526733:6526600-6526863:+	Cla.merge.9225.2	Cla.merge.9225.2,Cla.merge.9225.1
Cla97Chr07	Cla97C07G133730	Cla97C07G133730;A3:Cla97Chr07:7186585-7186777:7186585-7186808:+	Cla97C07G133730.2,Cla.merge.9238.4	Cla.merge.9238.5,Cla97C07G133730.2,Cla.merge.9238.4,Cla.merge.9238.6,Cla.merge.9238.3
Cla97Chr07	Cla97C07G133730	Cla97C07G133730;A3:Cla97Chr07:7191882-7191964:7191882-7191997:+	Cla.merge.9238.7,Cla.merge.9238.6	Cla.merge.9238.7,Cla.merge.9238.6,Cla97C07G133730.2
Cla97Chr07	Cla97C07G133900	Cla97C07G133900;A3:Cla97Chr07:8192778-8192942:8192778-8192979:+	Cla.merge.9249.2	Cla.merge.9249.1,Cla.merge.9249.2
Cla97Chr07	Cla97C07G133940	Cla97C07G133940;A3:Cla97Chr07:8370819-8371560:8370819-8373600:+	Cla.merge.9252.3	Cla97C07G133940.2,Cla.merge.9252.3
Cla97Chr07	Cla97C07G134420	Cla97C07G134420;A3:Cla97Chr07:11747680-11747767:11747680-11747806:+	Cla97C07G134420.2	Cla.merge.9290.3,Cla.merge.9290.6,Cla.merge.9290.2,Cla.merge.9290.5,Cla97C07G134420.2,Cla.merge.9290.4
Cla97Chr07	Cla97C07G134420	Cla97C07G134420;A3:Cla97Chr07:11749928-11750041:11749928-11750071:+	Cla97C07G134420.2,Cla.merge.9290.2,Cla.merge.9290.3,Cla.merge.9290.6,Cla.merge.9290.5	Cla.merge.9290.3,Cla.merge.9290.6,Cla.merge.9290.2,Cla.merge.9290.5,Cla97C07G134420.2,Cla.merge.9290.4
Cla97Chr07	Cla97C07G134590	Cla97C07G134590;A3:Cla97Chr07:13528246-13528982:13528246-13530011:+	Cla.merge.9310.1	Cla.merge.9310.1,Cla97C07G134590.2
Cla97Chr07	Cla97C07G134610	Cla97C07G134610;A3:Cla97Chr07:13724627-13724799:13724627-13724879:+	Cla.merge.9313.3,Cla.merge.9313.2	Cla97C07G134610.2,Cla.merge.9313.2,Cla.merge.9313.3
Cla97Chr07	Cla97C07G134610	Cla97C07G134610;A3:Cla97Chr07:13725029-13725116:13725029-13725240:+	Cla.merge.9313.2	Cla.merge.9313.2,Cla97C07G134610.2
Cla97Chr07	Cla97C07G134660	Cla97C07G134660;A3:Cla97Chr07:14327485-14329135:14327485-14329330:+	Cla.merge.9315.2	Cla.merge.9315.2,Cla97C07G134660.1,Cla.merge.9315.1
Cla97Chr07	Cla97C07G134660	Cla97C07G134660;A3:Cla97Chr07:14327485-14329135:14327485-14329283:+	Cla.merge.9315.2	Cla.merge.9315.2,Cla.merge.9315.4
Cla97Chr07	Cla97C07G134660	Cla97C07G134660;A3:Cla97Chr07:14327485-14329283:14327485-14329330:+	Cla.merge.9315.4	Cla.merge.9315.4,Cla97C07G134660.1,Cla.merge.9315.1
Cla97Chr07	Cla97C07G135290	Cla97C07G135290;A3:Cla97Chr07:20374978-20375262:20374978-20375303:+	Cla97C07G135290.2	Cla97C07G135290.2,Cla.merge.9364.1
Cla97Chr07	Cla97C07G135440	Cla97C07G135440;A3:Cla97Chr07:20911739-20912278:20911739-20912891:+	Cla.merge.9375.4	Cla.merge.9375.4,Cla.merge.9375.2,Cla.merge.9375.1,Cla97C07G135440.2
Cla97Chr07	Cla97C07G135470	Cla97C07G135470;A3:Cla97Chr07:21011853-21012745:21011853-21012785:+	Cla.merge.9377.1	Cla97C07G135470.2,Cla.merge.9377.1
Cla97Chr07	Cla97C07G135850	Cla97C07G135850;A3:Cla97Chr07:21733978-21734560:21733978-21734588:+	Cla.merge.9402.2	Cla.merge.9402.3,Cla.merge.9402.1,Cla.merge.9402.2,Cla97C07G135850.2
Cla97Chr07	XLOC_012386	XLOC_012386;A3:Cla97Chr07:21927975-21928309:21927975-21928417:+	Cla97C07G135900.2	Cla97C07G135900.2,Cla.merge.9405.2,Cla.merge.9405.1,Cla.merge.9405.4
Cla97Chr07	Cla97C07G135910	Cla97C07G135910;A3:Cla97Chr07:22016233-22016448:22016233-22016499:+	Cla.merge.9406.5	Cla.merge.9406.5,Cla.merge.9406.7,Cla97C07G135910.2
Cla97Chr07	Cla97C07G136040	Cla97C07G136040;A3:Cla97Chr07:22609855-22609963:22609855-22610004:+	Cla.merge.9412.2,Cla97C07G136040.2	Cla97C07G136040.2,Cla.merge.9412.1,Cla.merge.9412.2
Cla97Chr07	Cla97C07G136260	Cla97C07G136260;A3:Cla97Chr07:23226501-23226609:23226501-23226641:+	Cla97C07G136260.1	Cla.merge.9436.3,Cla97C07G136260.1
Cla97Chr07	Cla97C07G136360	Cla97C07G136360;A3:Cla97Chr07:23625493-23625611:23625493-23625680:+	Cla97C07G136360.2	Cla.merge.9444.6,Cla.merge.9444.4,Cla.merge.9444.5,Cla.merge.9444.3,Cla.merge.9444.2,Cla.merge.9444.8,Cla.merge.9444.7,Cla97C07G136360.2
Cla97Chr07	Cla97C07G136560	Cla97C07G136560;A3:Cla97Chr07:23897441-23898128:23897441-23898170:+	Cla97C07G136560.2	Cla.merge.9456.1,Cla97C07G136560.2,Cla.merge.9456.2
Cla97Chr07	Cla97C07G136560	Cla97C07G136560;A3:Cla97Chr07:23898730-23899084:23898730-23899183:+	Cla97C07G136560.2	Cla.merge.9456.1,Cla97C07G136560.2
Cla97Chr07	Cla97C07G136810	Cla97C07G136810;A3:Cla97Chr07:24275608-24276036:24275608-24276352:+	Cla.merge.9481.2,Cla.merge.9481.1	Cla.merge.9481.2,Cla97C07G136810.2,Cla.merge.9481.1
Cla97Chr07	Cla97C07G136810	Cla97C07G136810;A3:Cla97Chr07:24275177-24275341:24275177-24275371:+	Cla.merge.9481.1,Cla97C07G136810.2	Cla.merge.9481.2,Cla97C07G136810.2,Cla.merge.9481.1
Cla97Chr07	Cla97C07G136840	Cla97C07G136840;A3:Cla97Chr07:24315482-24315531:24315482-24315564:+	Cla97C07G136840.2	Cla.merge.9484.1,Cla97C07G136840.2
Cla97Chr07	Cla97C07G136920	Cla97C07G136920;A3:Cla97Chr07:24394856-24394983:24394856-24395861:+	Cla.merge.9490.1	Cla.merge.9490.1,Cla97C07G136920.1,Cla.merge.9490.2
Cla97Chr07	Cla97C07G137010	Cla97C07G137010;A3:Cla97Chr07:24484317-24485255:24484317-24485325:+	Cla97C07G137010.2,Cla.merge.9496.5,Cla.merge.9496.4,Cla.merge.9496.3,Cla.merge.9496.2,Cla.merge.9496.7	Cla.merge.9496.4,Cla.merge.9496.6,Cla97C07G137010.2,Cla.merge.9496.2,Cla.merge.9496.7,Cla.merge.9496.3,Cla.merge.9496.5
Cla97Chr07	Cla97C07G137050	Cla97C07G137050;A3:Cla97Chr07:24525722-24525831:24525722-24525865:+	Cla.merge.9499.12	Cla.merge.9499.14,Cla.merge.9499.12,Cla.merge.9499.10,Cla.merge.9499.7,Cla97C07G137050.2
Cla97Chr07	XLOC_012460	XLOC_012460;A3:Cla97Chr07:24836450-24838462:24836450-24838906:+	Cla.merge.9510.4,Cla.merge.9510.6,Cla.merge.9510.5,Cla.merge.9510.8,Cla.merge.9510.7	Cla97C07G137300.2,Cla.merge.9510.7,Cla.merge.9510.5,Cla.merge.9510.6,Cla.merge.9510.4,Cla.merge.9510.8
Cla97Chr07	XLOC_012460	XLOC_012460;A3:Cla97Chr07:24831439-24831531:24831439-24831557:+	Cla.merge.9510.6,Cla.merge.9510.7	Cla.merge.9510.7,Cla.merge.9510.5,Cla.merge.9510.6,Cla.merge.9510.4,Cla.merge.9510.8
Cla97Chr07	Cla97C07G137550	Cla97C07G137550;A3:Cla97Chr07:25096513-25098595:25096513-25098650:+	Cla.merge.9529.5	Cla.merge.9529.5,Cla.merge.9529.4
Cla97Chr07	Cla97C07G137560	Cla97C07G137560;A3:Cla97Chr07:25121051-25121242:25121051-25121287:+	Cla97C07G137560.1	Cla.merge.9530.1,Cla97C07G137560.1
Cla97Chr07	Cla97C07G137680	Cla97C07G137680;A3:Cla97Chr07:25260939-25262654:25260939-25262682:+	Cla.merge.9541.4,Cla.merge.9541.1	Cla.merge.9541.4,Cla.merge.9541.3,Cla.merge.9541.1
Cla97Chr07	Cla97C07G137700	Cla97C07G137700;A3:Cla97Chr07:25270666-25271576:25270666-25271608:+	Cla.merge.9542.1	Cla.merge.9542.2,Cla.merge.9542.1
Cla97Chr07	Cla97C07G137700	Cla97C07G137700;A3:Cla97Chr07:25273815-25273898:25273815-25273929:+	Cla97C07G137700.2	Cla97C07G137700.2,Cla.merge.9542.2,Cla.merge.9542.1
Cla97Chr07	Cla97C07G137750	Cla97C07G137750;A3:Cla97Chr07:25328281-25328380:25328281-25328466:+	Cla.merge.9545.3	Cla.merge.9545.2,Cla.merge.9545.3
Cla97Chr07	Cla97C07G137870	Cla97C07G137870;A3:Cla97Chr07:25530054-25530133:25530054-25530296:+	Cla.merge.9555.3,Cla.merge.9555.4	Cla97C07G137870.2,Cla.merge.9555.4,Cla.merge.9555.3
Cla97Chr07	Cla97C07G137960	Cla97C07G137960;A3:Cla97Chr07:25627486-25627597:25627486-25627957:+	Cla.merge.9561.1	Cla97C07G137960.2,Cla.merge.9561.2,Cla.merge.9561.1
Cla97Chr07	Cla97C07G138220	Cla97C07G138220;A3:Cla97Chr07:25957599-25957666:25957599-25957715:+	Cla97C07G138220.2	Cla97C07G138220.2,Cla.merge.9578.1
Cla97Chr07	Cla97C07G138370	Cla97C07G138370;A3:Cla97Chr07:26113644-26114140:26113644-26114416:+	Cla.merge.9590.1	Cla97C07G138370.2,Cla.merge.9590.1
Cla97Chr07	XLOC_012506	XLOC_012506;A3:Cla97Chr07:26152847-26157717:26152847-26157756:+	Cla.merge.9593.4	Cla.merge.9593.1,Cla.merge.9593.4,Cla97C07G138400.2
Cla97Chr07	Cla97C07G138840	Cla97C07G138840;A3:Cla97Chr07:26745100-26746249:26745100-26746276:+	Cla97C07G138840.2	Cla97C07G138840.2,Cla.merge.9620.1
Cla97Chr07	Cla97C07G139030	Cla97C07G139030;A3:Cla97Chr07:26896694-26897148:26896694-26897200:+	Cla.merge.9634.3	Cla.merge.9634.3,Cla.merge.9634.4,Cla97C07G139030.2
Cla97Chr07	Cla97C07G139120	Cla97C07G139120;A3:Cla97Chr07:27025536-27025973:27025536-27026064:+	Cla.merge.9641.2,Cla.merge.9641.1	Cla97C07G139120.2,Cla.merge.9641.1,Cla.merge.9641.2
Cla97Chr07	Cla97C07G140050	Cla97C07G140050;A3:Cla97Chr07:27801315-27802829:27801315-27803006:+	Cla.merge.9690.2	Cla.merge.9690.2,Cla.merge.9690.1
Cla97Chr07	Cla97C07G140350	Cla97C07G140350;A3:Cla97Chr07:28121358-28121438:28121358-28121548:+	Cla.merge.9711.3,Cla.merge.9711.2	Cla97C07G140350.2,Cla.merge.9711.3,Cla.merge.9711.2
Cla97Chr07	Cla97C07G140400	Cla97C07G140400;A3:Cla97Chr07:28150814-28151092:28150814-28151157:+	Cla.merge.9714.1	Cla97C07G140400.2,Cla.merge.9714.1
Cla97Chr07	XLOC_012592	XLOC_012592;A3:Cla97Chr07:28232363-28232631:28232363-28232667:+	Cla.merge.9720.1	Cla.merge.9720.3,Cla.merge.9720.4,Cla.merge.9720.1
Cla97Chr07	Cla97C07G140610	Cla97C07G140610;A3:Cla97Chr07:28401477-28402008:28401477-28402055:+	Cla.merge.9733.2,Cla.merge.9733.4	Cla.merge.9733.2,Cla.merge.9733.4,Cla97C07G140610.2
Cla97Chr07	Cla97C07G140750	Cla97C07G140750;A3:Cla97Chr07:28607091-28607403:28607091-28607432:+	Cla.merge.9745.2	Cla.merge.9745.2,Cla.merge.9745.1
Cla97Chr07	Cla97C07G140750	Cla97C07G140750;A3:Cla97Chr07:28607091-28607324:28607091-28607403:+	Cla97C07G140750.2	Cla97C07G140750.2,Cla.merge.9745.2
Cla97Chr07	Cla97C07G140750	Cla97C07G140750;A3:Cla97Chr07:28607091-28607324:28607091-28607432:+	Cla97C07G140750.2	Cla97C07G140750.2,Cla.merge.9745.1
Cla97Chr07	Cla97C07G141060	Cla97C07G141060;A3:Cla97Chr07:28790577-28790775:28790577-28790814:+	Cla.merge.9766.1,Cla.merge.9766.3	Cla.merge.9766.1,Cla97C07G141060.2,Cla.merge.9766.3
Cla97Chr07	XLOC_012623	XLOC_012623;A3:Cla97Chr07:28859224-28859855:28859224-28859886:+	Cla.merge.9775.1,Cla97C07G141180.2,Cla.merge.9775.3	Cla.merge.9775.1,Cla.merge.9775.3,Cla.merge.9775.4,Cla97C07G141180.2,Cla.merge.9775.5
[truncated: 16,492 more rows]
