# Supplementary material for: Comprehensive Profiling of Alternative Splicing and Alternative Polyadenylation during Fruit Ripening in Watermelon (Citrullus lanatus)
Source: Int J Mol Sci. 2023 Oct 18;24(20):15333. doi: 10.3390/ijms242015333 (PMC10607834; doi:10.3390/ijms242015333)
Supplement: Supplementary file 1 [file ijms-24-15333-s001.zip › Supplementary Data S2. KEGG analysis of genes undergoing AS.xlsx]

## Sheet: Sheet1
ID	Description	GeneRatio	BgRatio	enrich_factor	pvalue	qvalue	geneID	gene_number	Contained
ko03420	Nucleotide excision repair	0.0219	0.0106	2.07	1.6842e-09	1.6842e-07	Cla97C01G002580;Cla97C01G005150;Cla97C01G005190;Cla97C01G014110;Cla97C01G015570;Cla97C01G019070;Cla97C01G022780;Cla97C02G035050;Cla97C02G045580;Cla97C02G045800;Cla97C02G047630;Cla97C02G048110;Cla97C02G048360;Cla97C02G048600;Cla97C03G051730;Cla97C03G057660;Cla97C03G058090;Cla97C04G070240;Cla97C04G070320;Cla97C04G071320;Cla97C04G079700;Cla97C05G083670;Cla97C05G099550;Cla97C05G104670;Cla97C06G121840…	48
ko01230	Biosynthesis of amino acids	0.0493	0.0354	1.39	1.94894e-05	0.000687023	Cla97C00G000150;Cla97C01G006270;Cla97C01G008130;Cla97C01G008240;Cla97C01G009120;Cla97C01G012270;Cla97C01G014810;Cla97C01G016820;Cla97C01G019870;Cla97C01G020080;Cla97C01G020370;Cla97C02G027300;Cla97C02G027440;Cla97C02G029460;Cla97C02G035330;Cla97C02G036360;Cla97C02G038850;Cla97C02G042210;Cla97C02G042740;Cla97C02G043930;Cla97C02G044070;Cla97C02G044610;Cla97C02G044620;Cla97C02G046130;Cla97C02G046870…	108
ko04136	Autophagy - other	0.0114	0.0056	2.05	2.06107e-05	0.000687023	Cla97C01G004150;Cla97C01G014550;Cla97C01G021580;Cla97C01G023640;Cla97C02G033990;Cla97C02G035300;Cla97C02G040060;Cla97C02G050130;Cla97C03G066360;Cla97C04G078080;Cla97C05G092440;Cla97C05G092850;Cla97C06G111550;Cla97C06G111650;Cla97C06G111850;Cla97C06G119420;Cla97C06G127280;Cla97C07G129250;Cla97C08G161760;Cla97C09G171110;Cla97C09G179990;Cla97C10G204180;Cla97C10G204720;Cla97C11G211400;Cla97C11G218570	25
ko03015	mRNA surveillance pathway	0.0283	0.0184	1.54	3.2499e-05	0.000812474	Cla97C01G007820;Cla97C01G008520;Cla97C01G018000;Cla97C02G033030;Cla97C02G035780;Cla97C02G035850;Cla97C02G038440;Cla97C02G041180;Cla97C02G044100;Cla97C02G050130;Cla97C03G052980;Cla97C03G057580;Cla97C03G059460;Cla97C04G071390;Cla97C04G073610;Cla97C04G077650;Cla97C04G077990;Cla97C04G078490;Cla97C04G079860;Cla97C05G082440;Cla97C05G085150;Cla97C05G087380;Cla97C05G090200;Cla97C05G092310;Cla97C05G092550…	62
ko03008	Ribosome biogenesis in eukaryotes	0.0256	0.0163	1.57	4.20475e-05	0.000840951	Cla97C01G000980;Cla97C01G006100;Cla97C01G008020;Cla97C01G010630;Cla97C01G014730;Cla97C01G016190;Cla97C01G016640;Cla97C01G018810;Cla97C01G024520;Cla97C02G031720;Cla97C02G037930;Cla97C02G040970;Cla97C02G042140;Cla97C02G046560;Cla97C02G046970;Cla97C02G050340;Cla97C03G062540;Cla97C03G064040;Cla97C04G069730;Cla97C04G070110;Cla97C04G075560;Cla97C04G076240;Cla97C04G079690;Cla97C05G083400;Cla97C05G094090…	56
ko03040	Spliceosome	0.0461	0.0341	1.35	0.000144609	0.00241015	Cla97C01G000090;Cla97C01G008650;Cla97C01G009910;Cla97C01G011880;Cla97C01G020130;Cla97C02G027420;Cla97C02G028580;Cla97C02G035850;Cla97C02G036450;Cla97C02G039170;Cla97C02G039300;Cla97C02G039320;Cla97C02G039800;Cla97C02G040110;Cla97C02G042920;Cla97C02G045970;Cla97C03G050950;Cla97C03G051790;Cla97C03G052980;Cla97C04G076590;Cla97C04G076950;Cla97C04G077600;Cla97C05G080690;Cla97C05G081470;Cla97C05G084680…	101
ko00920	Sulfur metabolism	0.0096	0.0048	1.98	0.000194526	0.00277894	Cla97C01G004190;Cla97C01G014310;Cla97C01G020370;Cla97C01G021510;Cla97C01G022330;Cla97C02G037730;Cla97C02G042210;Cla97C03G054020;Cla97C03G056910;Cla97C03G066550;Cla97C03G066560;Cla97C03G066570;Cla97C05G092180;Cla97C05G099770;Cla97C06G112620;Cla97C07G130370;Cla97C09G182650;Cla97C10G189350;Cla97C10G193200;Cla97C10G198190;Cla97C11G219440	21
ko00860	Porphyrin and chlorophyll metabolism	0.0142	0.0082	1.72	0.000266508	0.00333135	Cla97C01G003360;Cla97C01G010800;Cla97C01G012850;Cla97C02G037030;Cla97C02G043280;Cla97C02G044700;Cla97C02G049100;Cla97C03G063140;Cla97C03G064640;Cla97C04G071470;Cla97C04G073550;Cla97C05G084440;Cla97C05G097060;Cla97C05G103990;Cla97C06G118330;Cla97C06G125750;Cla97C06G128140;Cla97C07G133280;Cla97C07G136840;Cla97C07G136980;Cla97C07G142910;Cla97C08G159220;Cla97C08G160610;Cla97C09G178080;Cla97C09G180620…	31
ko04146	Peroxisome	0.0233	0.0154	1.51	0.00030754	0.00341711	Cla97C01G000420;Cla97C01G009220;Cla97C01G009850;Cla97C01G024660;Cla97C02G027590;Cla97C02G029500;Cla97C02G036270;Cla97C02G041290;Cla97C02G041620;Cla97C02G044820;Cla97C02G045380;Cla97C02G048790;Cla97C02G048830;Cla97C02G049040;Cla97C04G071940;Cla97C05G086550;Cla97C05G094200;Cla97C05G095160;Cla97C05G095170;Cla97C05G096680;Cla97C06G109430;Cla97C06G112610;Cla97C06G116820;Cla97C06G120130;Cla97C06G123930…	51
ko01200	Carbon metabolism	0.0507	0.0391	1.3	0.00051419	0.0051419	Cla97C00G000150;Cla97C01G005130;Cla97C01G006080;Cla97C01G006270;Cla97C01G009120;Cla97C01G010590;Cla97C01G010890;Cla97C01G016620;Cla97C01G017230;Cla97C01G017270;Cla97C01G020080;Cla97C01G020370;Cla97C01G024660;Cla97C02G030880;Cla97C02G036270;Cla97C02G036360;Cla97C02G038850;Cla97C02G040480;Cla97C02G041290;Cla97C02G042210;Cla97C02G044070;Cla97C02G044610;Cla97C02G044620;Cla97C02G046130;Cla97C02G049040…	111
ko03018	RNA degradation	0.0283	0.02	1.42	0.000649922	0.00586117	Cla97C01G009770;Cla97C01G010570;Cla97C02G028470;Cla97C02G029940;Cla97C02G032690;Cla97C02G033030;Cla97C02G038230;Cla97C02G039790;Cla97C02G046600;Cla97C02G046780;Cla97C02G047310;Cla97C03G051820;Cla97C03G061860;Cla97C03G063300;Cla97C03G065580;Cla97C03G065780;Cla97C03G066280;Cla97C04G069800;Cla97C04G071450;Cla97C04G072050;Cla97C04G072070;Cla97C04G076580;Cla97C04G077050;Cla97C05G080240;Cla97C05G086620…	62
ko03030	DNA replication	0.0137	0.0082	1.67	0.00070334	0.00586117	Cla97C01G009530;Cla97C01G014110;Cla97C01G019070;Cla97C01G024450;Cla97C02G035050;Cla97C02G045800;Cla97C02G047630;Cla97C02G048110;Cla97C02G048360;Cla97C02G048600;Cla97C03G051730;Cla97C04G070240;Cla97C04G071320;Cla97C04G078180;Cla97C04G078500;Cla97C04G079700;Cla97C05G083310;Cla97C05G099550;Cla97C06G111410;Cla97C06G122810;Cla97C06G125140;Cla97C08G155780;Cla97C08G161810;Cla97C10G188060;Cla97C10G189780…	30
ko00280	Valine, leucine and isoleucine degradation	0.0151	0.0095	1.58	0.00133652	0.0102809	Cla97C01G010590;Cla97C01G010890;Cla97C01G014300;Cla97C01G022910;Cla97C02G032970;Cla97C02G042430;Cla97C02G047030;Cla97C02G048790;Cla97C02G048830;Cla97C03G057420;Cla97C03G064870;Cla97C05G083190;Cla97C05G086070;Cla97C05G087770;Cla97C05G087820;Cla97C05G097270;Cla97C06G114120;Cla97C06G123700;Cla97C06G126550;Cla97C07G136150;Cla97C08G146990;Cla97C09G163100;Cla97C09G169910;Cla97C09G169920;Cla97C09G178020…	33
ko04120	Ubiquitin mediated proteolysis	0.0338	0.0253	1.34	0.00159684	0.011406	Cla97C01G000560;Cla97C01G002140;Cla97C01G003370;Cla97C01G013000;Cla97C01G015200;Cla97C01G016720;Cla97C01G022540;Cla97C02G029290;Cla97C02G030950;Cla97C02G032280;Cla97C02G034670;Cla97C02G037510;Cla97C02G037680;Cla97C02G040090;Cla97C02G043920;Cla97C02G045340;Cla97C02G045580;Cla97C02G049000;Cla97C02G049960;Cla97C02G050210;Cla97C03G052530;Cla97C03G055010;Cla97C03G057660;Cla97C03G058090;Cla97C03G059960…	74
ko00230	Purine metabolism	0.0228	0.016	1.43	0.00177159	0.0118106	Cla97C00G000100;Cla97C01G002730;Cla97C01G003460;Cla97C01G004020;Cla97C02G046970;Cla97C02G050710;Cla97C03G054120;Cla97C03G054620;Cla97C03G055360;Cla97C03G055390;Cla97C04G068600;Cla97C04G072120;Cla97C04G073560;Cla97C04G076530;Cla97C05G081080;Cla97C05G083180;Cla97C05G084250;Cla97C05G086390;Cla97C05G086860;Cla97C05G088580;Cla97C05G088600;Cla97C05G099770;Cla97C05G103710;Cla97C06G111540;Cla97C06G113570…	50
ko03450	Non-homologous end-joining	0.0032	0.0012	2.72	0.00203112	0.0126945	Cla97C05G082740;Cla97C05G083740;Cla97C05G107130;Cla97C07G143640;Cla97C09G177583;Cla97C11G217720;Cla97C11G224640	7
ko03013	RNA transport	0.0379	0.0292	1.3	0.0025443	0.0149664	Cla97C01G002980;Cla97C01G003250;Cla97C01G005390;Cla97C01G008050;Cla97C01G008520;Cla97C01G008990;Cla97C01G014730;Cla97C01G015460;Cla97C01G015590;Cla97C01G015860;Cla97C01G018810;Cla97C02G028230;Cla97C02G033030;Cla97C02G034670;Cla97C02G035850;Cla97C02G040030;Cla97C02G042120;Cla97C02G043880;Cla97C02G046560;Cla97C02G046990;Cla97C02G048640;Cla97C03G050830;Cla97C03G052980;Cla97C03G054500;Cla97C03G057460…	83
ko00640	Propanoate metabolism	0.0091	0.0053	1.73	0.00305612	0.0164	Cla97C01G009850;Cla97C01G010590;Cla97C01G010890;Cla97C01G014300;Cla97C02G036270;Cla97C03G057420;Cla97C03G064870;Cla97C05G082050;Cla97C05G083190;Cla97C05G087770;Cla97C05G094160;Cla97C05G097270;Cla97C06G110800;Cla97C06G114120;Cla97C07G136380;Cla97C08G146990;Cla97C09G178020;Cla97C10G205540;Cla97C11G209070;Cla97C11G222430	20
ko00970	Aminoacyl-tRNA biosynthesis	0.0187	0.0129	1.45	0.00311599	0.0164	Cla97C01G002740;Cla97C01G005930;Cla97C01G007580;Cla97C01G010800;Cla97C01G010920;Cla97C01G020770;Cla97C02G029100;Cla97C02G050660;Cla97C03G053180;Cla97C03G060850;Cla97C03G066350;Cla97C03G066640;Cla97C03G067320;Cla97C04G069580;Cla97C04G075970;Cla97C04G076140;Cla97C05G087630;Cla97C05G093130;Cla97C05G093590;Cla97C05G097740;Cla97C06G111780;Cla97C06G117080;Cla97C06G117770;Cla97C06G124780;Cla97C07G142730…	41
ko03022	Basal transcription factors	0.0119	0.0075	1.59	0.00390794	0.0195397	Cla97C01G002580;Cla97C01G005190;Cla97C01G015570;Cla97C01G022280;Cla97C01G022780;Cla97C02G045890;Cla97C03G064880;Cla97C04G070320;Cla97C04G076000;Cla97C04G076790;Cla97C04G078150;Cla97C06G121840;Cla97C06G123955;Cla97C06G124520;Cla97C08G148360;Cla97C08G148370;Cla97C08G157370;Cla97C09G162940;Cla97C09G162950;Cla97C09G169550;Cla97C09G171300;Cla97C09G175020;Cla97C09G178160;Cla97C09G181110;Cla97C10G189160…	26
ko03410	Base excision repair	0.0132	0.0088	1.5	0.00636481	0.0291753	Cla97C01G014110;Cla97C02G035050;Cla97C02G039580;Cla97C02G045800;Cla97C02G047630;Cla97C02G048110;Cla97C02G048360;Cla97C03G051730;Cla97C04G070240;Cla97C04G073670;Cla97C04G079700;Cla97C05G099550;Cla97C05G100420;Cla97C05G100690;Cla97C05G103280;Cla97C05G107130;Cla97C07G129180;Cla97C07G129190;Cla97C07G137570;Cla97C07G139010;Cla97C07G142610;Cla97C08G147940;Cla97C09G165560;Cla97C09G168100;Cla97C10G189780…	29
ko03060	Protein export	0.0123	0.0081	1.53	0.00641857	0.0291753	Cla97C01G012240;Cla97C02G040200;Cla97C02G041730;Cla97C03G067210;Cla97C04G076310;Cla97C05G080230;Cla97C05G082190;Cla97C05G088450;Cla97C05G090310;Cla97C05G101120;Cla97C06G118370;Cla97C06G122250;Cla97C06G127660;Cla97C07G128950;Cla97C07G132440;Cla97C07G134910;Cla97C07G139520;Cla97C07G141990;Cla97C08G148710;Cla97C08G161230;Cla97C09G164990;Cla97C09G169400;Cla97C09G170680;Cla97C10G196780;Cla97C11G219060…	27
ko00310	Lysine degradation	0.0091	0.0057	1.59	0.00997283	0.0433601	Cla97C01G010890;Cla97C01G015320;Cla97C01G019810;Cla97C02G028060;Cla97C02G042430;Cla97C03G060530;Cla97C03G064950;Cla97C04G071455;Cla97C05G091150;Cla97C05G094330;Cla97C06G114120;Cla97C06G118120;Cla97C08G147130;Cla97C08G148780;Cla97C08G151620;Cla97C09G163100;Cla97C10G194280;Cla97C10G198680;Cla97C10G200680;Cla97C11G221830	20
ko00510	N-Glycan biosynthesis	0.0132	0.0091	1.45	0.0111209	0.046337	Cla97C01G000720;Cla97C01G013850;Cla97C01G024530;Cla97C02G026290;Cla97C02G029960;Cla97C03G052350;Cla97C03G053650;Cla97C03G053710;Cla97C04G070880;Cla97C05G089890;Cla97C05G093770;Cla97C06G109910;Cla97C06G118830;Cla97C07G131570;Cla97C07G132810;Cla97C07G142360;Cla97C08G150990;Cla97C08G151450;Cla97C09G163690;Cla97C09G168600;Cla97C09G180810;Cla97C10G185520;Cla97C10G187590;Cla97C10G188050;Cla97C10G192230…	29
ko00562	Inositol phosphate metabolism	0.0201	0.015	1.34	0.012398	0.0495921	Cla97C01G010270;Cla97C01G014310;Cla97C01G016180;Cla97C01G018420;Cla97C01G020470;Cla97C02G029110;Cla97C02G032120;Cla97C02G037580;Cla97C02G046130;Cla97C03G051540;Cla97C03G062880;Cla97C03G066260;Cla97C03G067440;Cla97C04G071440;Cla97C05G081270;Cla97C05G100140;Cla97C06G115180;Cla97C06G116420;Cla97C06G127710;Cla97C07G132660;Cla97C07G134230;Cla97C07G136280;Cla97C07G140260;Cla97C08G150000;Cla97C08G150790…	44
ko00670	One carbon pool by folate	0.0059	0.0034	1.76	0.0134434	0.0517053	Cla97C03G055390;Cla97C03G055760;Cla97C04G071670;Cla97C05G093130;Cla97C06G118090;Cla97C07G129930;Cla97C07G136560;Cla97C07G137610;Cla97C08G149790;Cla97C09G176490;Cla97C10G193550;Cla97C11G210960;Cla97C11G221500	13
ko00072	Synthesis and degradation of ketone bodies	0.0023	0.0009	2.59	0.0150565	0.055765	Cla97C01G010890;Cla97C02G048790;Cla97C02G048830;Cla97C10G188030;Cla97C10G198510	5
ko00900	Terpenoid backbone biosynthesis	0.0114	0.0078	1.47	0.0156694	0.0559621	Cla97C01G010890;Cla97C01G011050;Cla97C01G024810;Cla97C02G032350;Cla97C03G053170;Cla97C04G069860;Cla97C05G081660;Cla97C05G093930;Cla97C05G105080;Cla97C06G109390;Cla97C06G115040;Cla97C06G125750;Cla97C08G156390;Cla97C09G174270;Cla97C09G177950;Cla97C09G178480;Cla97C09G182930;Cla97C09G183450;Cla97C10G185860;Cla97C10G188030;Cla97C10G188820;Cla97C10G189690;Cla97C10G191240;Cla97C10G197010;Cla97C10G202115	25
ko00220	Arginine biosynthesis	0.0087	0.0056	1.56	0.0164539	0.0567375	Cla97C01G005130;Cla97C01G005180;Cla97C01G016820;Cla97C03G054820;Cla97C04G071880;Cla97C04G073110;Cla97C04G076250;Cla97C05G100200;Cla97C06G109750;Cla97C06G127510;Cla97C07G140400;Cla97C07G141140;Cla97C08G147020;Cla97C08G154710;Cla97C09G163470;Cla97C09G166940;Cla97C09G174900;Cla97C09G179000;Cla97C10G204170	19
ko00270	Cysteine and methionine metabolism	0.0201	0.0154	1.3	0.021749	0.0724966	Cla97C01G000540;Cla97C01G002820;Cla97C01G008130;Cla97C01G017230;Cla97C01G020370;Cla97C02G031170;Cla97C02G039520;Cla97C02G040780;Cla97C02G041268;Cla97C02G042210;Cla97C02G043540;Cla97C03G064380;Cla97C03G065170;Cla97C03G065190;Cla97C03G066550;Cla97C03G066560;Cla97C03G066570;Cla97C03G067080;Cla97C04G073110;Cla97C04G076080;Cla97C04G079200;Cla97C04G079640;Cla97C05G080260;Cla97C05G091060;Cla97C05G092180…	44
ko04130	SNARE interactions in vesicular transport	0.0078	0.005	1.56	0.0227164	0.0732787	Cla97C02G034480;Cla97C02G048390;Cla97C04G070380;Cla97C06G109770;Cla97C06G123210;Cla97C07G129170;Cla97C07G132530;Cla97C07G138850;Cla97C08G156120;Cla97C09G163240;Cla97C09G167880;Cla97C09G173810;Cla97C09G179360;Cla97C10G186010;Cla97C10G203570;Cla97C11G214800;Cla97C11G220410	17
ko03430	Mismatch repair	0.0101	0.0069	1.46	0.0249643	0.0780133	Cla97C01G005150;Cla97C01G014110;Cla97C01G019070;Cla97C02G045800;Cla97C02G047630;Cla97C02G048600;Cla97C03G051730;Cla97C03G057250;Cla97C04G071320;Cla97C04G078180;Cla97C05G090000;Cla97C06G122810;Cla97C06G124500;Cla97C06G125140;Cla97C07G136510;Cla97C08G161810;Cla97C09G168540;Cla97C10G188060;Cla97C10G200380;Cla97C11G207910;Cla97C11G221945;Cla97C11G223480	22
ko04144	Endocytosis	0.0352	0.0294	1.2	0.0318102	0.0963947	Cla97C01G003750;Cla97C01G007520;Cla97C01G008080;Cla97C01G008650;Cla97C01G009380;Cla97C01G009910;Cla97C01G010040;Cla97C01G010370;Cla97C01G022480;Cla97C01G023840;Cla97C01G025590;Cla97C01G026170;Cla97C02G028580;Cla97C02G029770;Cla97C02G029990;Cla97C02G037460;Cla97C02G043300;Cla97C02G045970;Cla97C02G047890;Cla97C02G048295;Cla97C02G048300;Cla97C03G051240;Cla97C03G052510;Cla97C03G057530;Cla97C03G066230…	77
ko00100	Steroid biosynthesis	0.0069	0.0046	1.5	0.0433449	0.127485	Cla97C02G033380;Cla97C02G034160;Cla97C02G043950;Cla97C05G088970;Cla97C05G098880;Cla97C07G138820;Cla97C07G143370;Cla97C08G152520;Cla97C08G160430;Cla97C09G163730;Cla97C09G163870;Cla97C09G166970;Cla97C10G192750;Cla97C11G210690;Cla97C11G225130	15
ko00051	Fructose and mannose metabolism	0.0142	0.0109	1.3	0.0487841	0.139383	Cla97C01G003460;Cla97C01G004990;Cla97C01G005540;Cla97C01G006270;Cla97C01G009950;Cla97C01G017270;Cla97C01G021230;Cla97C02G045430;Cla97C02G046130;Cla97C03G055450;Cla97C03G059050;Cla97C03G063270;Cla97C03G066280;Cla97C03G066410;Cla97C04G068950;Cla97C04G071440;Cla97C04G073960;Cla97C05G089690;Cla97C05G094610;Cla97C05G099620;Cla97C06G126270;Cla97C08G145130;Cla97C08G150220;Cla97C09G181130;Cla97C10G189080…	31
ko00760	Nicotinate and nicotinamide metabolism	0.0078	0.0054	1.43	0.0549108	0.15253	Cla97C01G001880;Cla97C02G026530;Cla97C02G049190;Cla97C04G076780;Cla97C05G081080;Cla97C05G086390;Cla97C05G108070;Cla97C06G111540;Cla97C06G113570;Cla97C06G120130;Cla97C07G136820;Cla97C07G140640;Cla97C08G148760;Cla97C09G180410;Cla97C10G188890;Cla97C10G198960;Cla97C10G204410	17
ko00480	Glutathione metabolism	0.0169	0.0135	1.25	0.0618427	0.166589	Cla97C01G000540;Cla97C01G001680;Cla97C01G002630;Cla97C01G002820;Cla97C01G002880;Cla97C01G008300;Cla97C01G019890;Cla97C02G030980;Cla97C02G039140;Cla97C02G040240;Cla97C02G040480;Cla97C02G041600;Cla97C02G046760;Cla97C02G049840;Cla97C03G067080;Cla97C04G069430;Cla97C04G074130;Cla97C05G084080;Cla97C05G084370;Cla97C05G084400;Cla97C05G091060;Cla97C05G093610;Cla97C05G097140;Cla97C05G108580;Cla97C07G128300…	37
ko00240	Pyrimidine metabolism	0.0132	0.0103	1.29	0.063681	0.166589	Cla97C00G000100;Cla97C01G026190;Cla97C02G035770;Cla97C02G048860;Cla97C03G054620;Cla97C03G063170;Cla97C04G074490;Cla97C04G074970;Cla97C04G076780;Cla97C05G081080;Cla97C05G083380;Cla97C05G086390;Cla97C05G089220;Cla97C05G103710;Cla97C05G105270;Cla97C06G111540;Cla97C06G113570;Cla97C07G138330;Cla97C07G139140;Cla97C07G140640;Cla97C08G151920;Cla97C09G167730;Cla97C09G183020;Cla97C09G183120;Cla97C10G198110…	29
ko00300	Lysine biosynthesis	0.0027	0.0015	1.87	0.0649695	0.166589	Cla97C01G008130;Cla97C03G064380;Cla97C04G075180;Cla97C05G082630;Cla97C09G173510;Cla97C10G192880	6
ko00740	Riboflavin metabolism	0.0064	0.0044	1.45	0.0683826	0.170957	Cla97C02G039910;Cla97C02G043390;Cla97C03G061240;Cla97C05G081080;Cla97C06G110050;Cla97C06G111540;Cla97C06G113210;Cla97C07G131150;Cla97C07G133290;Cla97C08G153070;Cla97C10G198960;Cla97C10G200430;Cla97C10G203200;Cla97C11G217080	14
ko00400	Phenylalanine, tyrosine and tryptophan biosynthesis	0.011	0.0084	1.31	0.0725077	0.176848	Cla97C01G012270;Cla97C01G014810;Cla97C02G027300;Cla97C02G027440;Cla97C02G029460;Cla97C02G035330;Cla97C02G043540;Cla97C02G043930;Cla97C02G046870;Cla97C04G073110;Cla97C05G095790;Cla97C05G097290;Cla97C07G134540;Cla97C07G134550;Cla97C07G136260;Cla97C07G143100;Cla97C08G154180;Cla97C09G173170;Cla97C09G177600;Cla97C09G184480;Cla97C10G185150;Cla97C10G185940;Cla97C11G211370;Cla97C11G223810	24
ko00330	Arginine and proline metabolism	0.0114	0.0088	1.3	0.0761349	0.181273	Cla97C01G000540;Cla97C01G004710;Cla97C01G005180;Cla97C01G011540;Cla97C01G013460;Cla97C01G016510;Cla97C02G031080;Cla97C02G037260;Cla97C02G042430;Cla97C03G057960;Cla97C03G067260;Cla97C04G073110;Cla97C05G082610;Cla97C05G091060;Cla97C06G109750;Cla97C06G123750;Cla97C07G137560;Cla97C07G143670;Cla97C08G147020;Cla97C09G163100;Cla97C09G177470;Cla97C09G179900;Cla97C10G204670;Cla97C11G213550;Cla97C11G221830	25
ko00513	Various types of N-glycan biosynthesis	0.0091	0.0069	1.32	0.0865748	0.198282	Cla97C01G000720;Cla97C01G013850;Cla97C01G024530;Cla97C02G029960;Cla97C02G032930;Cla97C02G039110;Cla97C03G053650;Cla97C06G109910;Cla97C06G118830;Cla97C07G132810;Cla97C07G142360;Cla97C08G150990;Cla97C08G151450;Cla97C08G151510;Cla97C09G163690;Cla97C09G168600;Cla97C10G187590;Cla97C10G195650;Cla97C10G197480;Cla97C11G217190	20
ko00250	Alanine, aspartate and glutamate metabolism	0.011	0.0085	1.29	0.0872443	0.198282	Cla97C01G005130;Cla97C01G013460;Cla97C02G044670;Cla97C02G049040;Cla97C03G054820;Cla97C04G071880;Cla97C04G072120;Cla97C04G073110;Cla97C04G076250;Cla97C05G096640;Cla97C06G127510;Cla97C07G132390;Cla97C07G136150;Cla97C07G140400;Cla97C07G141140;Cla97C08G152620;Cla97C08G154710;Cla97C09G163470;Cla97C09G166940;Cla97C09G180410;Cla97C09G183120;Cla97C10G205990;Cla97C11G216090;Cla97C11G219020	24
ko00785	Lipoic acid metabolism	0.0014	0.0006	2.33	0.100837	0.224082	Cla97C02G027650;Cla97C03G063910;Cla97C11G218650	3
ko00340	Histidine metabolism	0.005	0.0035	1.43	0.113215	0.24612	Cla97C01G008240;Cla97C01G019870;Cla97C02G042430;Cla97C03G059530;Cla97C06G115700;Cla97C07G143100;Cla97C09G163100;Cla97C09G173170;Cla97C09G173670;Cla97C11G221830;Cla97C11G222650	11
ko00053	Ascorbate and aldarate metabolism	0.0128	0.0104	1.23	0.117415	0.24982	Cla97C01G002420;Cla97C01G008300;Cla97C01G019890;Cla97C02G029110;Cla97C02G030980;Cla97C02G034220;Cla97C02G039140;Cla97C02G042380;Cla97C02G042430;Cla97C02G046760;Cla97C02G049840;Cla97C03G055180;Cla97C03G066260;Cla97C04G076710;Cla97C05G080100;Cla97C05G093610;Cla97C06G115180;Cla97C06G125310;Cla97C07G140260;Cla97C08G148570;Cla97C08G148810;Cla97C08G156740;Cla97C09G163100;Cla97C09G173710;Cla97C09G180530…	28
ko00565	Ether lipid metabolism	0.0064	0.0048	1.32	0.140693	0.293111	Cla97C01G007800;Cla97C02G031590;Cla97C03G062880;Cla97C05G080130;Cla97C05G082420;Cla97C05G097260;Cla97C05G105540;Cla97C06G109450;Cla97C06G114400;Cla97C06G127710;Cla97C08G158840;Cla97C09G165010;Cla97C10G191010;Cla97C11G208250	14
ko00020	Citrate cycle (TCA cycle)	0.0091	0.0073	1.24	0.149266	0.300278	Cla97C00G000150;Cla97C01G017230;Cla97C01G020080;Cla97C02G036360;Cla97C02G044070;Cla97C03G068240;Cla97C04G075870;Cla97C05G080260;Cla97C06G110800;Cla97C06G111160;Cla97C06G111570;Cla97C06G114120;Cla97C06G119170;Cla97C08G150760;Cla97C09G181490;Cla97C10G185010;Cla97C10G192070;Cla97C10G205590;Cla97C11G218520;Cla97C11G220850	20
ko04070	Phosphatidylinositol signaling system	0.0155	0.0132	1.17	0.150139	0.300278	Cla97C01G010120;Cla97C01G010270;Cla97C01G014310;Cla97C01G015030;Cla97C01G016180;Cla97C01G020470;Cla97C02G029110;Cla97C02G032120;Cla97C02G037580;Cla97C02G042980;Cla97C03G051540;Cla97C03G067440;Cla97C04G078840;Cla97C05G081270;Cla97C05G100140;Cla97C06G112430;Cla97C06G115180;Cla97C06G116420;Cla97C07G132660;Cla97C07G134230;Cla97C08G150000;Cla97C08G150790;Cla97C08G158400;Cla97C08G161760;Cla97C09G173100…	34
ko00030	Pentose phosphate pathway	0.0105	0.0087	1.21	0.161366	0.316405	Cla97C01G006270;Cla97C01G009120;Cla97C01G009950;Cla97C01G021230;Cla97C02G040480;Cla97C03G055450;Cla97C03G066280;Cla97C04G069430;Cla97C04G073960;Cla97C04G079010;Cla97C05G082860;Cla97C05G094610;Cla97C07G137040;Cla97C08G150250;Cla97C08G158730;Cla97C10G186505;Cla97C10G189080;Cla97C10G192060;Cla97C10G202330;Cla97C10G202380;Cla97C11G210620;Cla97C11G211900;Cla97C11G213950	23
ko00410	beta-Alanine metabolism	0.0082	0.0066	1.24	0.165505	0.318278	Cla97C01G003780;Cla97C01G009850;Cla97C01G010590;Cla97C02G036270;Cla97C02G042430;Cla97C02G048860;Cla97C03G057420;Cla97C05G083190;Cla97C05G097270;Cla97C06G127000;Cla97C07G136380;Cla97C07G137560;Cla97C09G163100;Cla97C09G178020;Cla97C10G205540;Cla97C11G209070;Cla97C11G221830;Cla97C11G222430	18
ko00710	Carbon fixation in photosynthetic organisms	0.0132	0.0113	1.17	0.178646	0.330826	Cla97C01G006080;Cla97C01G006270;Cla97C01G009120;Cla97C01G017230;Cla97C02G044610;Cla97C02G044620;Cla97C02G046130;Cla97C03G066480;Cla97C04G071440;Cla97C04G073110;Cla97C04G073960;Cla97C04G079010;Cla97C05G080260;Cla97C05G082860;Cla97C05G083420;Cla97C06G109260;Cla97C06G119170;Cla97C07G130520;Cla97C07G141140;Cla97C08G155260;Cla97C09G162050;Cla97C09G163470;Cla97C09G181130;Cla97C10G192070;Cla97C10G202380…	29
ko03020	RNA polymerase	0.0132	0.0113	1.17	0.178646	0.330826	Cla97C00G000040;Cla97C01G008470;Cla97C01G013780;Cla97C01G020690;Cla97C01G022860;Cla97C03G065420;Cla97C05G088090;Cla97C05G089840;Cla97C05G090150;Cla97C05G094320;Cla97C05G099820;Cla97C07G128270;Cla97C07G142080;Cla97C07G143860;Cla97C08G150720;Cla97C08G153700;Cla97C08G157730;Cla97C08G161655;Cla97C09G162830;Cla97C09G167280;Cla97C09G170540;Cla97C09G172350;Cla97C09G176670;Cla97C10G184990;Cla97C10G195120…	29
ko04122	Sulfur relay system	0.0023	0.0015	1.56	0.189455	0.344464	Cla97C05G092180;Cla97C06G109420;Cla97C08G145100;Cla97C09G172310;Cla97C10G199520	5
ko04141	Protein processing in endoplasmic reticulum	0.0402	0.0372	1.08	0.198756	0.350514	Cla97C01G000110;Cla97C01G000720;Cla97C01G002140;Cla97C01G008650;Cla97C01G008920;Cla97C01G009910;Cla97C01G013850;Cla97C01G014770;Cla97C01G020490;Cla97C01G021710;Cla97C01G024530;Cla97C02G026290;Cla97C02G028580;Cla97C02G030950;Cla97C02G031500;Cla97C02G032330;Cla97C02G035700;Cla97C02G037210;Cla97C02G042330;Cla97C02G045970;Cla97C03G053650;Cla97C03G068230;Cla97C04G074710;Cla97C04G075600;Cla97C04G075990…	88
ko00564	Glycerophospholipid metabolism	0.0196	0.0175	1.12	0.199793	0.350514	Cla97C01G007800;Cla97C01G010120;Cla97C01G021120;Cla97C01G021720;Cla97C02G030160;Cla97C02G037580;Cla97C02G042980;Cla97C03G062880;Cla97C04G077470;Cla97C04G078840;Cla97C05G082420;Cla97C05G095410;Cla97C05G095530;Cla97C05G097260;Cla97C05G105540;Cla97C05G109240;Cla97C06G109450;Cla97C06G112430;Cla97C06G114400;Cla97C06G114900;Cla97C06G123790;Cla97C06G127710;Cla97C07G142290;Cla97C08G146840;Cla97C08G150440…	43
ko00630	Glyoxylate and dicarboxylate metabolism	0.0169	0.0151	1.12	0.234326	0.397987	Cla97C00G000150;Cla97C01G002920;Cla97C01G010890;Cla97C01G016620;Cla97C01G017230;Cla97C01G020080;Cla97C01G024660;Cla97C02G030880;Cla97C02G041290;Cla97C02G044070;Cla97C02G049040;Cla97C02G050200;Cla97C03G054690;Cla97C03G055760;Cla97C04G076250;Cla97C05G080260;Cla97C05G082390;Cla97C05G094160;Cla97C06G114120;Cla97C06G119170;Cla97C07G129930;Cla97C07G136560;Cla97C07G137610;Cla97C07G141280;Cla97C07G141300…	37
ko00261	Monobactam biosynthesis	0.0018	0.0012	1.56	0.234812	0.397987	Cla97C01G008130;Cla97C05G082630;Cla97C05G099770;Cla97C09G173510	4
ko00563	Glycosylphosphatidylinositol (GPI)-anchor biosynthesis	0.0064	0.0053	1.21	0.242224	0.403707	Cla97C01G003170;Cla97C01G010070;Cla97C01G010150;Cla97C02G030590;Cla97C03G057600;Cla97C03G063970;Cla97C04G070950;Cla97C06G119140;Cla97C09G171670;Cla97C09G176300;Cla97C09G180730;Cla97C10G186090;Cla97C10G195680;Cla97C11G221070	14
ko00620	Pyruvate metabolism	0.0155	0.014	1.11	0.254432	0.417101	Cla97C01G006080;Cla97C01G010890;Cla97C01G017230;Cla97C01G021520;Cla97C02G042430;Cla97C02G050710;Cla97C03G054690;Cla97C03G066480;Cla97C04G076530;Cla97C05G080260;Cla97C05G082050;Cla97C05G083420;Cla97C05G093190;Cla97C05G094160;Cla97C06G109260;Cla97C06G111160;Cla97C06G111570;Cla97C06G114120;Cla97C06G116080;Cla97C06G118700;Cla97C06G119170;Cla97C07G138480;Cla97C08G150760;Cla97C08G155260;Cla97C09G162050…	34
ko03050	Proteasome	0.0105	0.0093	1.14	0.268442	0.432971	Cla97C01G009740;Cla97C01G012010;Cla97C01G019840;Cla97C01G019900;Cla97C02G027270;Cla97C02G030820;Cla97C02G040280;Cla97C02G041070;Cla97C02G046190;Cla97C02G047020;Cla97C03G067640;Cla97C04G074340;Cla97C05G102980;Cla97C06G111870;Cla97C07G129900;Cla97C07G138150;Cla97C07G139860;Cla97C08G152990;Cla97C08G158280;Cla97C09G165640;Cla97C10G185830;Cla97C10G188650;Cla97C11G217420	23
ko03440	Homologous recombination	0.0174	0.0159	1.09	0.279641	0.437315	Cla97C01G008270;Cla97C01G012010;Cla97C01G014110;Cla97C01G014840;Cla97C02G032840;Cla97C02G035050;Cla97C02G037360;Cla97C02G046690;Cla97C03G051730;Cla97C04G070240;Cla97C04G074700;Cla97C04G078180;Cla97C05G083740;Cla97C05G088880;Cla97C05G093440;Cla97C05G093860;Cla97C05G095680;Cla97C05G099550;Cla97C05G099560;Cla97C05G102530;Cla97C06G122810;Cla97C06G125140;Cla97C06G126670;Cla97C07G129540;Cla97C07G133110…	38
ko00010	Glycolysis / Gluconeogenesis	0.0224	0.0207	1.08	0.279881	0.437315	Cla97C01G006270;Cla97C01G009950;Cla97C01G017270;Cla97C01G021230;Cla97C01G023480;Cla97C02G038850;Cla97C02G042430;Cla97C02G044610;Cla97C02G044620;Cla97C02G046130;Cla97C02G050710;Cla97C03G051820;Cla97C03G055450;Cla97C03G063270;Cla97C03G066280;Cla97C03G066410;Cla97C04G071440;Cla97C04G073960;Cla97C04G074540;Cla97C04G074560;Cla97C04G076530;Cla97C04G076580;Cla97C05G094160;Cla97C05G094610;Cla97C05G099620…	49
ko00260	Glycine, serine and threonine metabolism	0.0132	0.0122	1.09	0.330143	0.500554	Cla97C01G003780;Cla97C01G008130;Cla97C02G030880;Cla97C02G038850;Cla97C02G042740;Cla97C02G049040;Cla97C03G055760;Cla97C03G062150;Cla97C03G064380;Cla97C05G082390;Cla97C05G095790;Cla97C06G114120;Cla97C06G119180;Cla97C06G125180;Cla97C06G127000;Cla97C07G129930;Cla97C07G136150;Cla97C07G136560;Cla97C07G137610;Cla97C07G137870;Cla97C07G141010;Cla97C08G153870;Cla97C08G160720;Cla97C09G163100;Cla97C09G164090…	29
ko04145	Phagosome	0.011	0.01	1.1	0.330365	0.500554	Cla97C01G009380;Cla97C02G050600;Cla97C03G059560;Cla97C03G062790;Cla97C03G067740;Cla97C04G070300;Cla97C05G080230;Cla97C05G083660;Cla97C05G095370;Cla97C06G122250;Cla97C06G126450;Cla97C06G127660;Cla97C07G134230;Cla97C07G138500;Cla97C07G139910;Cla97C08G157720;Cla97C08G161760;Cla97C09G163240;Cla97C09G164140;Cla97C09G173420;Cla97C10G186010;Cla97C10G193030;Cla97C10G196220;Cla97C11G223450	24
ko00450	Selenocompound metabolism	0.0037	0.0031	1.18	0.354444	0.519117	Cla97C04G070510;Cla97C05G099770;Cla97C06G117770;Cla97C08G152200;Cla97C09G181430;Cla97C10G191220;Cla97C10G198190;Cla97C10G198850	8
ko00780	Biotin metabolism	0.0041	0.0035	1.17	0.357568	0.519117	Cla97C01G001150;Cla97C02G049790;Cla97C03G065050;Cla97C06G122500;Cla97C08G147550;Cla97C08G161010;Cla97C10G196130;Cla97C10G198180;Cla97C11G216860	9
ko00650	Butanoate metabolism	0.005	0.0044	1.14	0.361494	0.519117	Cla97C01G010890;Cla97C02G044670;Cla97C02G048790;Cla97C02G048830;Cla97C04G071610;Cla97C05G091610;Cla97C09G170500;Cla97C09G176910;Cla97C10G188030;Cla97C10G198510;Cla97C11G224780	11
ko01210	2-Oxocarboxylic acid metabolism	0.0096	0.0088	1.09	0.363382	0.519117	Cla97C00G000150;Cla97C01G008130;Cla97C01G016820;Cla97C01G020080;Cla97C02G036360;Cla97C02G044070;Cla97C04G073110;Cla97C04G075870;Cla97C05G084180;Cla97C05G093190;Cla97C07G136710;Cla97C07G139120;Cla97C07G141140;Cla97C09G163470;Cla97C09G174900;Cla97C09G175390;Cla97C09G176910;Cla97C09G179000;Cla97C10G185010;Cla97C10G204170;Cla97C10G205590	21
ko00910	Nitrogen metabolism	0.0055	0.0053	1.04	0.502189	0.691114	Cla97C01G005130;Cla97C01G016620;Cla97C04G071880;Cla97C04G076250;Cla97C05G084830;Cla97C05G107480;Cla97C07G140400;Cla97C08G154780;Cla97C09G166940;Cla97C10G192675;Cla97C10G199080;Cla97C10G201950	12
ko00660	C5-Branched dibasic acid metabolism	0.0014	0.0012	1.17	0.502581	0.691114	Cla97C07G139120;Cla97C09G175390;Cla97C09G176910	3
ko00520	Amino sugar and nucleotide sugar metabolism	0.0256	0.0254	1.01	0.504513	0.691114	Cla97C01G001730;Cla97C01G004990;Cla97C01G005540;Cla97C01G009110;Cla97C01G017270;Cla97C01G025550;Cla97C02G029600;Cla97C02G030050;Cla97C02G039110;Cla97C02G042380;Cla97C02G043050;Cla97C02G047870;Cla97C03G055180;Cla97C03G062840;Cla97C03G063270;Cla97C03G066410;Cla97C03G067680;Cla97C04G068950;Cla97C04G070900;Cla97C04G071400;Cla97C04G071620;Cla97C04G071700;Cla97C05G082450;Cla97C05G086630;Cla97C05G088060…	56
ko00290	Valine, leucine and isoleucine biosynthesis	0.0027	0.0026	1.04	0.545521	0.73719	Cla97C05G084180;Cla97C05G093190;Cla97C07G136710;Cla97C07G139120;Cla97C09G175390;Cla97C09G176910	6
ko00590	Arachidonic acid metabolism	0.005	0.005	1.01	0.554538	0.739384	Cla97C01G000420;Cla97C01G002880;Cla97C05G097140;Cla97C06G123740;Cla97C06G128220;Cla97C07G128300;Cla97C08G149830;Cla97C10G193960;Cla97C11G208250;Cla97C11G208330;Cla97C11G219450	11
ko00770	Pantothenate and CoA biosynthesis	0.0064	0.0065	0.99	0.575656	0.757442	Cla97C02G042430;Cla97C02G048860;Cla97C05G081080;Cla97C05G084180;Cla97C05G107540;Cla97C06G111540;Cla97C07G136710;Cla97C07G137560;Cla97C08G146580;Cla97C08G147620;Cla97C09G176910;Cla97C10G193690;Cla97C10G198960;Cla97C11G221830	14
ko00790	Folate biosynthesis	0.0041	0.0043	0.97	0.620214	0.769231	Cla97C01G026000;Cla97C04G069340;Cla97C05G090910;Cla97C06G128220;Cla97C09G172310;Cla97C09G180280;Cla97C11G210960;Cla97C11G219450;Cla97C11G223790	9
ko00360	Phenylalanine metabolism	0.0078	0.0081	0.96	0.628402	0.769231	Cla97C01G003780;Cla97C02G031080;Cla97C02G037260;Cla97C02G043540;Cla97C03G067260;Cla97C04G073110;Cla97C04G073270;Cla97C05G091610;Cla97C06G123100;Cla97C06G123750;Cla97C06G127000;Cla97C07G129720;Cla97C07G136260;Cla97C07G143100;Cla97C09G173170;Cla97C09G177470;Cla97C11G223810	17
ko00130	Ubiquinone and other terpenoid-quinone biosynthesis	0.0073	0.0076	0.96	0.635931	0.769231	Cla97C01G025200;Cla97C02G043540;Cla97C02G044080;Cla97C02G046040;Cla97C03G053290;Cla97C03G054700;Cla97C04G069600;Cla97C05G105340;Cla97C06G122680;Cla97C06G124130;Cla97C07G128820;Cla97C07G134930;Cla97C08G161570;Cla97C09G165820;Cla97C11G215730;Cla97C11G223810	16
ko00603	Glycosphingolipid biosynthesis - globo and isoglobo series	0.0014	0.0015	0.93	0.672672	0.769231	Cla97C02G039110;Cla97C11G217190;Cla97C11G218670	3
ko00500	Starch and sucrose metabolism	0.0384	0.0398	0.96	0.683258	0.769231	Cla97C01G001950;Cla97C01G003460;Cla97C01G003970;Cla97C01G005540;Cla97C01G008790;Cla97C01G009060;Cla97C01G010440;Cla97C01G011560;Cla97C01G017270;Cla97C01G017330;Cla97C01G024310;Cla97C02G029600;Cla97C02G041820;Cla97C02G044220;Cla97C02G045770;Cla97C02G050220;Cla97C03G051740;Cla97C03G052420;Cla97C03G055860;Cla97C03G058100;Cla97C03G059290;Cla97C03G061990;Cla97C03G063270;Cla97C03G063780;Cla97C03G066410…	84
ko00561	Glycerolipid metabolism	0.0142	0.0151	0.94	0.708033	0.769231	Cla97C01G014010;Cla97C02G027480;Cla97C02G030160;Cla97C02G042430;Cla97C02G042980;Cla97C03G056980;Cla97C04G074540;Cla97C04G074560;Cla97C04G077250;Cla97C04G078840;Cla97C05G082150;Cla97C06G113810;Cla97C07G129520;Cla97C08G155300;Cla97C08G157620;Cla97C08G158940;Cla97C09G162880;Cla97C09G163100;Cla97C09G165310;Cla97C09G174330;Cla97C10G184610;Cla97C10G186560;Cla97C10G189675;Cla97C10G190350;Cla97C10G204000…	31
ko00960	Tropane, piperidine and pyridine alkaloid biosynthesis	0.005	0.0056	0.9	0.720412	0.769231	Cla97C01G003780;Cla97C02G043540;Cla97C03G052120;Cla97C04G073110;Cla97C06G127000;Cla97C07G131890;Cla97C07G136260;Cla97C07G143100;Cla97C09G173170;Cla97C11G206710;Cla97C11G223810	11
ko00909	Sesquiterpenoid and triterpenoid biosynthesis	0.0037	0.0043	0.86	0.762506	0.769231	Cla97C02G034160;Cla97C05G098880;Cla97C08G160430;Cla97C09G163850;Cla97C10G187340;Cla97C10G190250;Cla97C10G192750;Cla97C11G210690	8
ko00071	Fatty acid degradation	0.0069	0.0078	0.88	0.770988	0.769231	Cla97C01G010890;Cla97C02G029500;Cla97C02G036270;Cla97C02G042430;Cla97C05G086550;Cla97C05G087820;Cla97C06G112610;Cla97C06G114510;Cla97C07G136380;Cla97C07G141980;Cla97C08G152390;Cla97C09G163100;Cla97C10G205540;Cla97C11G208800;Cla97C11G221830	15
ko00440	Phosphonate and phosphinate metabolism	0.0009	0.0012	0.78	0.785042	0.769231	Cla97C01G007800;Cla97C05G105540	2
ko00903	Limonene and pinene degradation	0.0009	0.0012	0.78	0.785042	0.769231	Cla97C02G042430;Cla97C11G221830	2
ko01212	Fatty acid metabolism	0.011	0.0125	0.88	0.813893	0.769231	Cla97C01G003980;Cla97C01G004450;Cla97C01G010890;Cla97C02G029500;Cla97C02G036270;Cla97C02G049790;Cla97C03G051200;Cla97C03G065050;Cla97C05G082050;Cla97C05G086550;Cla97C05G087820;Cla97C06G112610;Cla97C06G114510;Cla97C06G119690;Cla97C07G136380;Cla97C07G141980;Cla97C08G161010;Cla97C10G187050;Cla97C10G190360;Cla97C10G191380;Cla97C10G196130;Cla97C10G198180;Cla97C10G205540;Cla97C11G208800	24
ko00514	Other types of O-glycan biosynthesis	0.0014	0.0019	0.72	0.840957	0.769231	Cla97C02G048930;Cla97C07G141070;Cla97C08G155890	3
ko00061	Fatty acid biosynthesis	0.0069	0.0082	0.83	0.843224	0.769231	Cla97C01G003980;Cla97C02G029500;Cla97C02G049790;Cla97C03G051200;Cla97C03G065050;Cla97C05G082050;Cla97C05G086550;Cla97C06G112610;Cla97C06G119690;Cla97C07G141980;Cla97C08G161010;Cla97C09G171590;Cla97C10G190360;Cla97C10G196130;Cla97C10G198180	15
ko00902	Monoterpenoid biosynthesis	0.0009	0.0015	0.62	0.881569	0.769231	Cla97C02G027080;Cla97C03G059820	2
ko00380	Tryptophan metabolism	0.0078	0.0097	0.8	0.896323	0.769231	Cla97C01G010890;Cla97C02G031080;Cla97C02G037260;Cla97C02G040780;Cla97C02G042430;Cla97C02G050560;Cla97C03G067260;Cla97C04G072790;Cla97C06G114120;Cla97C06G123750;Cla97C07G129720;Cla97C08G152180;Cla97C08G161510;Cla97C09G163100;Cla97C09G164550;Cla97C09G177470;Cla97C11G221830	17
ko00350	Tyrosine metabolism	0.0064	0.0082	0.78	0.904651	0.769231	Cla97C01G003780;Cla97C01G021060;Cla97C02G026610;Cla97C02G043540;Cla97C04G073110;Cla97C04G073270;Cla97C06G123100;Cla97C06G127000;Cla97C07G129720;Cla97C07G136260;Cla97C07G143100;Cla97C08G152390;Cla97C09G173170;Cla97C11G223810	14
ko00730	Thiamine metabolism	0.0027	0.004	0.69	0.909446	0.769231	Cla97C05G084340;Cla97C06G115040;Cla97C08G152950;Cla97C08G156390;Cla97C09G168550;Cla97C10G184800	6
ko03010	Ribosome	0.0429	0.0479	0.9	0.916519	0.769231	Cla97C01G004340;Cla97C01G004650;Cla97C01G005470;Cla97C01G005480;Cla97C01G011570;Cla97C01G011760;Cla97C01G012520;Cla97C01G021300;Cla97C01G023790;Cla97C01G024720;Cla97C02G029510;Cla97C02G033570;Cla97C02G035230;Cla97C02G041040;Cla97C02G044640;Cla97C02G048190;Cla97C02G048230;Cla97C03G053510;Cla97C03G055380;Cla97C03G060460;Cla97C03G064340;Cla97C03G065730;Cla97C03G066250;Cla97C04G072230;Cla97C04G075480…	94
ko00905	Brassinosteroid biosynthesis	0.0018	0.0029	0.62	0.925766	0.769231	Cla97C07G132580;Cla97C07G136050;Cla97C09G180900;Cla97C11G209280	4
ko00750	Vitamin B6 metabolism	0.0014	0.0024	0.58	0.928602	0.769231	Cla97C05G080820;Cla97C05G093200;Cla97C11G222540	3
ko00906	Carotenoid biosynthesis	0.0064	0.0085	0.75	0.930113	0.769231	Cla97C01G008760;Cla97C02G038200;Cla97C02G050140;Cla97C04G076340;Cla97C05G090480;Cla97C05G101510;Cla97C07G137710;Cla97C07G142100;Cla97C07G142740;Cla97C08G156350;Cla97C09G167440;Cla97C09G175550;Cla97C10G200950;Cla97C11G208040	14
ko00511	Other glycan degradation	0.011	0.0141	0.78	0.950142	0.769231	Cla97C01G019430;Cla97C01G019850;Cla97C02G026240;Cla97C02G039110;Cla97C02G041840;Cla97C02G041860;Cla97C03G053270;Cla97C05G092720;Cla97C05G100030;Cla97C05G108080;Cla97C05G109080;Cla97C06G120100;Cla97C07G133020;Cla97C07G133030;Cla97C07G140585;Cla97C08G145420;Cla97C09G162690;Cla97C09G163350;Cla97C09G164790;Cla97C09G176800;Cla97C09G180390;Cla97C10G196530;Cla97C11G207050;Cla97C11G217190	24
ko01040	Biosynthesis of unsaturated fatty acids	0.0023	0.0038	0.6	0.953759	0.769231	Cla97C02G036270;Cla97C05G081950;Cla97C07G136380;Cla97C10G191380;Cla97C10G205540	5
ko00430	Taurine and hypotaurine metabolism	0.0005	0.0012	0.39	0.955189	0.769231	Cla97C11G208330	1
ko04712	Circadian rhythm - plant	0.011	0.0142	0.77	0.956505	0.769231	Cla97C01G000990;Cla97C01G002080;Cla97C01G011420;Cla97C01G016040;Cla97C01G016640;Cla97C01G024520;Cla97C02G029370;Cla97C02G029560;Cla97C02G040390;Cla97C02G043920;Cla97C04G075410;Cla97C05G106230;Cla97C06G111310;Cla97C06G125730;Cla97C07G128460;Cla97C07G133850;Cla97C07G140430;Cla97C08G150050;Cla97C08G154510;Cla97C08G160080;Cla97C08G160550;Cla97C09G172950;Cla97C10G203850;Cla97C11G220070	24
ko00592	alpha-Linolenic acid metabolism	0.0069	0.0097	0.71	0.965821	0.769231	Cla97C02G032430;Cla97C02G036270;Cla97C02G049640;Cla97C05G096310;Cla97C06G114510;Cla97C06G114900;Cla97C06G123910;Cla97C07G136380;Cla97C09G163060;Cla97C09G171430;Cla97C10G197290;Cla97C10G205540;Cla97C11G206580;Cla97C11G208250;Cla97C11G208800	15
ko00950	Isoquinoline alkaloid biosynthesis	0.0037	0.0059	0.62	0.970227	0.769231	Cla97C01G003780;Cla97C02G043540;Cla97C04G073110;Cla97C05G099400;Cla97C06G127000;Cla97C07G129720;Cla97C07G136260;Cla97C11G223810	8
ko00052	Galactose metabolism	0.0137	0.0185	0.74	0.984902	0.769231	Cla97C01G001730;Cla97C01G003970;Cla97C01G017270;Cla97C01G019430;Cla97C02G026240;Cla97C03G053270;Cla97C03G063270;Cla97C03G066280;Cla97C03G066410;Cla97C04G070460;Cla97C05G093450;Cla97C05G099220;Cla97C05G099620;Cla97C05G100030;Cla97C05G109080;Cla97C06G127210;Cla97C07G138310;Cla97C07G140585;Cla97C08G148810;Cla97C08G150250;Cla97C08G157650;Cla97C08G160750;Cla97C09G162690;Cla97C09G162700;Cla97C10G192060…	30
ko00062	Fatty acid elongation	0.0032	0.0057	0.56	0.985152	0.769231	Cla97C01G004450;Cla97C01G010460;Cla97C02G031900;Cla97C03G052700;Cla97C05G081950;Cla97C10G187050;Cla97C10G191380	7
ko00402	Benzoxazinoid biosynthesis	0.0005	0.0016	0.28	0.986032	0.769231	Cla97C07G133930	1
ko02010	ABC transporters	0.0087	0.0128	0.68	0.987901	0.769231	Cla97C01G005590;Cla97C01G013480;Cla97C01G013640;Cla97C01G024100;Cla97C02G044820;Cla97C02G044880;Cla97C02G049160;Cla97C04G070490;Cla97C04G078520;Cla97C05G096610;Cla97C05G103960;Cla97C05G107940;Cla97C09G169160;Cla97C09G172820;Cla97C09G181570;Cla97C10G189350;Cla97C10G199820;Cla97C11G209140;Cla97C11G219090	19
ko00196	Photosynthesis - antenna proteins	0.0009	0.0026	0.35	0.991221	0.769231	Cla97C06G125700;Cla97C08G159510	2
ko00904	Diterpenoid biosynthesis	0.0032	0.0062	0.52	0.992845	0.769231	Cla97C03G058120;Cla97C05G101100;Cla97C08G156210;Cla97C09G164610;Cla97C09G184420;Cla97C10G186440;Cla97C11G208580	7
ko00965	Betalain biosynthesis	0.0009	0.0029	0.31	0.995567	0.769231	Cla97C01G019010;Cla97C07G129720	2
ko00966	Glucosinolate biosynthesis	0.0005	0.0021	0.22	0.995648	0.769231	Cla97C09G175390	1
ko00941	Flavonoid biosynthesis	0.0041	0.0081	0.51	0.997575	0.769231	Cla97C02G036530;Cla97C05G103340;Cla97C07G133440;Cla97C10G187090;Cla97C10G190300;Cla97C10G193370;Cla97C11G219640;Cla97C11G219650;Cla97C11G220620	9
ko00600	Sphingolipid metabolism	0.0082	0.0137	0.6	0.998078	0.769231	Cla97C01G019430;Cla97C01G022490;Cla97C02G026240;Cla97C02G045810;Cla97C03G053270;Cla97C05G083880;Cla97C05G100030;Cla97C05G109080;Cla97C06G111390;Cla97C06G112810;Cla97C07G140585;Cla97C08G145420;Cla97C08G159760;Cla97C09G162690;Cla97C09G174340;Cla97C11G207050;Cla97C11G218670;Cla97C11G218740	18
ko00591	Linoleic acid metabolism	0.0014	0.0041	0.33	0.998129	0.769231	Cla97C02G049640;Cla97C09G163060;Cla97C11G208250	3
ko00604	Glycosphingolipid biosynthesis - ganglio series	0.0041	0.0091	0.45	0.999586	0.769231	Cla97C01G019430;Cla97C02G026240;Cla97C02G039110;Cla97C03G053270;Cla97C05G100030;Cla97C07G140585;Cla97C09G162690;Cla97C11G207050;Cla97C11G217190	9
ko00943	Isoflavonoid biosynthesis	0.0009	0.004	0.23	0.999617	0.769231	Cla97C01G016270;Cla97C06G109670	2
ko00944	Flavone and flavonol biosynthesis	0.0005	0.0031	0.15	0.999714	0.769231	Cla97C05G103340	1
ko00531	Glycosaminoglycan degradation	0.0055	0.0113	0.48	0.99973	0.769231	Cla97C01G019430;Cla97C02G026240;Cla97C02G039110;Cla97C03G053270;Cla97C04G078900;Cla97C05G100030;Cla97C06G125420;Cla97C07G140585;Cla97C09G162690;Cla97C09G166170;Cla97C11G207050;Cla97C11G217190	12
ko00945	Stilbenoid, diarylheptanoid and gingerol biosynthesis	0.0014	0.005	0.27	0.999739	0.769231	Cla97C11G219640;Cla97C11G219650;Cla97C11G220620	3
ko00460	Cyanoamino acid metabolism	0.0078	0.0147	0.53	0.999817	0.769231	Cla97C01G011330;Cla97C01G016620;Cla97C03G051740;Cla97C03G063780;Cla97C04G077580;Cla97C05G096160;Cla97C05G103810;Cla97C06G123590;Cla97C07G129930;Cla97C07G136560;Cla97C07G137610;Cla97C09G163570;Cla97C10G193750;Cla97C11G208330;Cla97C11G216160;Cla97C11G221500;Cla97C11G224385	17
ko04016	MAPK signaling pathway - plant	0.0375	0.0517	0.72	0.999931	0.769231	Cla97C01G002330;Cla97C01G004750;Cla97C01G008230;Cla97C01G015030;Cla97C01G017430;Cla97C01G017970;Cla97C01G020070;Cla97C02G030630;Cla97C02G032650;Cla97C02G036660;Cla97C02G037990;Cla97C02G038540;Cla97C02G041570;Cla97C03G054620;Cla97C03G055410;Cla97C03G058640;Cla97C03G059000;Cla97C03G059360;Cla97C03G060340;Cla97C03G060790;Cla97C03G060840;Cla97C03G063250;Cla97C03G065600;Cla97C03G066470;Cla97C03G067150…	82
ko04075	Plant hormone signal transduction	0.0598	0.0799	0.75	0.999993	0.769231	Cla97C01G001800;Cla97C01G002060;Cla97C01G002840;Cla97C01G008230;Cla97C01G009310;Cla97C01G015790;Cla97C01G016040;Cla97C01G017390;Cla97C01G017430;Cla97C01G017970;Cla97C01G020600;Cla97C01G021490;Cla97C01G023200;Cla97C01G023770;Cla97C01G024890;Cla97C02G029180;Cla97C02G030630;Cla97C02G032650;Cla97C02G032990;Cla97C02G035730;Cla97C02G036660;Cla97C02G036790;Cla97C02G038540;Cla97C02G040390;Cla97C02G043680…	131
ko00190	Oxidative phosphorylation	0.0137	0.0254	0.54	0.999997	0.769231	Cla97C01G005610;Cla97C01G013340;Cla97C01G016810;Cla97C02G031980;Cla97C02G033840;Cla97C03G057620;Cla97C03G061940;Cla97C03G062395;Cla97C03G067740;Cla97C04G078680;Cla97C05G083450;Cla97C05G088310;Cla97C05G092230;Cla97C05G095370;Cla97C05G103380;Cla97C05G104100;Cla97C06G110680;Cla97C06G111680;Cla97C06G126040;Cla97C07G136360;Cla97C07G136840;Cla97C07G139680;Cla97C08G155940;Cla97C08G160270;Cla97C09G179830…	30
ko04626	Plant-pathogen interaction	0.0498	0.0704	0.71	0.999999	0.769231	Cla97C01G000550;Cla97C01G002330;Cla97C01G003270;Cla97C01G005180;Cla97C01G007700;Cla97C01G008230;Cla97C01G010460;Cla97C01G011550;Cla97C01G017650;Cla97C01G020070;Cla97C02G026440;Cla97C02G026550;Cla97C02G027670;Cla97C02G028520;Cla97C02G029890;Cla97C02G031850;Cla97C02G031900;Cla97C02G034830;Cla97C02G035560;Cla97C02G035700;Cla97C02G038490;Cla97C02G039410;Cla97C02G040230;Cla97C02G042000;Cla97C02G045370…	109
ko00073	Cutin, suberine and wax biosynthesis	0.0014	0.0076	0.18	0.999999	0.769231	Cla97C01G021740;Cla97C05G083340;Cla97C06G127850	3
ko00908	Zeatin biosynthesis	0.0009	0.0071	0.13	1	0.769231	Cla97C03G065820;Cla97C11G212390	2
ko00195	Photosynthesis	0.0037	0.0137	0.27	1	0.769231	Cla97C01G009260;Cla97C01G025970;Cla97C02G042490;Cla97C03G061800;Cla97C08G151015;Cla97C09G173140;Cla97C09G174970;Cla97C09G181560	8
ko00940	Phenylpropanoid biosynthesis	0.0151	0.0339	0.44	1	0.769231	Cla97C01G001290;Cla97C01G007770;Cla97C01G015760;Cla97C02G027070;Cla97C02G035070;Cla97C02G049860;Cla97C03G051740;Cla97C03G054700;Cla97C03G055890;Cla97C03G060710;Cla97C03G063780;Cla97C04G075570;Cla97C04G077580;Cla97C05G096160;Cla97C05G103810;Cla97C05G107830;Cla97C06G122680;Cla97C06G123590;Cla97C07G135790;Cla97C07G144410;Cla97C08G161670;Cla97C09G165820;Cla97C09G175150;Cla97C10G188660;Cla97C10G193750…	33
ko00040	Pentose and glucuronate interconversions	0.0132	0.032	0.41	1	0.769231	Cla97C02G026860;Cla97C02G029820;Cla97C02G047950;Cla97C03G055180;Cla97C03G059050;Cla97C04G074540;Cla97C04G074560;Cla97C04G075250;Cla97C04G075260;Cla97C04G079010;Cla97C05G087890;Cla97C05G089690;Cla97C05G091180;Cla97C05G093450;Cla97C05G106490;Cla97C05G107590;Cla97C06G117330;Cla97C06G125310;Cla97C07G141120;Cla97C08G148810;Cla97C08G150600;Cla97C08G151730;Cla97C08G157650;Cla97C08G159170;Cla97C09G170140…	29
