# Supplementary material for: Comprehensive Profiling of Alternative Splicing and Alternative Polyadenylation during Fruit Ripening in Watermelon (Citrullus lanatus)
Source: Int J Mol Sci. 2023 Oct 18;24(20):15333. doi: 10.3390/ijms242015333 (PMC10607834; doi:10.3390/ijms242015333)
Supplement: Supplementary file 1 [file ijms-24-15333-s001.zip › Supplementary Data S3. AS quantification in three groups.xlsx]

## Sheet: DAP10 vs DAP18
	DAP10-DAP18_dPSI	DAP10-DAP18_p-val	DAP10-DAP26_dPSI	DAP10-DAP26_p-val	DAP10-DAP34_dPSI	DAP10-DAP34_p-val	DAP18-DAP26_dPSI	DAP18-DAP26_p-val	DAP18-DAP34_dPSI	DAP18-DAP34_p-val	DAP26-DAP34_dPSI	DAP26-DAP34_p-val	gene_id	event	mark	Name	pathway
10	-0.081599	0.0404595	-0.0803655	0.0232268	0	0.463037	0.0012335	0.405095	0.081599	0.0104895	0.0803655	0.0104895	Cla97C00G000300	RI	H
16	0.314047	0	0.374207	0.0131868	0.310121	0.0201465	0.0601603	0.173372	-0.00392567	0.389111	-0.064086	0.217324	Cla97C00G000440	A5	v	TST2	Starch and sucrose metabolism
18	0.236703	0.0114885	0.344859	0.010989	0.308742	0.0164835	0.108156	0.0603147	0.0720393	0.118018	-0.0361169	0.265119	Cla97C00G000440	A5	v	TST2	Starch and sucrose metabolism
19	0.128273	0.0201049	0.152803	0.00549451	0.139398	0.0201465	0.0245296	0.198895	0.0111244	0.272852	-0.0134052	0.307126	Cla97C00G000440	A5	v	TST2	Starch and sucrose metabolism
21	0.100973	0.0206793	0.0535724	0.0622711	0.00367468	0.394918	-0.0474002	0.0597403	-0.0972979	0.0344655	-0.0498977	0.109141	Cla97C00G000440	A5	v	TST2	Starch and sucrose metabolism
25	0.109566	0.0218282	0.0601943	0.106893	0.0160036	0.367347	-0.0493718	0.122544	-0.0935625	0.0528472	-0.0441907	0.217324	Cla97C00G000440	AF	*	TST2	Starch and sucrose metabolism
28	0.0835243	0.0218282	0.0989341	0.0274725	0.127271	0.0201465	0.0154098	0.198895	0.0437465	0.102248	0.0283367	0.217324	Cla97C00G000440	AF	*	TST2	Starch and sucrose metabolism
30	0.09422	0.0218282	0.173019	0.00549451	0.233067	0.0164835	0.0787987	0.0597403	0.138847	0.0114885	0.0600481	0.116526	Cla97C00G000440	AF	*	TST2	Starch and sucrose metabolism
32	-0.0839757	0.0219326	-0.017196	0.191885	0.0814654	0.0298273	0.0667797	0.0597403	0.165441	0.022977	0.0986614	0.109141	Cla97C00G000440	AF	*	TST2	Starch and sucrose metabolism
33	-0.113898	0.0218282	-0.0155895	0.299634	-0.0526792	0.120879	0.0983087	0.0597403	0.061219	0.0676546	-0.0370897	0.217324	Cla97C00G000440	AF	*	TST2	Starch and sucrose metabolism
34	0.41956	0.0114885	0.41747	0.014652	0.132869	0.110889	-0.00208935	0.415085	-0.28669	0.045954	-0.284601	0.109141	Cla97C00G000440	RI	H	TST2	Starch and sucrose metabolism
35	0.263271	0.0218282	0.37812	0.0131868	0.415251	0.018315	0.114849	0.0603147	0.151981	0.0555278	0.0371315	0.279827	Cla97C00G000440	RI	H	TST2	Starch and sucrose metabolism
39	0.111223	0.00499501	0.116656	0.003996	0.135105	0.000999001	0.00543374	0.340659	0.0238828	0.0799201	0.0184491	0.101898	Cla97C01G000010	A5	v
41	0.222266	0.001998	0.329633	0.0014985	0.265927	0	0.107367	0.010989	0.0436612	0.0709291	-0.0637055	0.0454545	Cla97C01G000050	AL	D
49	0.391016	0.0284715	0.415528	0.00649351	0.399182	0.001998	0.024512	0.236763	0.00816583	0.317682	-0.0163462	0.131868	Cla97C01G000110	A3	o
66	0.636921	0.0104895	0.394466	0.0494505	0.599684	0.0134865	-0.242455	0.151349	-0.0372366	0.417333	0.205218	0.227772	Cla97C01G000420	RI	H
68	-0.441598	0.00599401	-0.534238	0.002997	-0.563485	0.002997	-0.0926398	0.151349	-0.121886	0.11988	-0.0292465	0.367433	Cla97C01G000420	RI	H
78	0.299733	0.023976	0.271654	0.03996	0.407319	0.018648	-0.028079	0.268096	0.107586	0.0529471	0.135665	0.17982	Cla97C01G000470	A5	v
80	0.252465	0.03996	0.0717798	0.198088	0.0816661	0.127339	-0.180685	0.0719281	-0.170799	0.031968	0.00988628	0.350507	Cla97C01G000470	A5	v
82	-0.363212	0.023976	-0.276151	0.0447552	-0.320589	0.0335664	0.0870617	0.14208	0.0426238	0.234227	-0.0444379	0.265189	Cla97C01G000470	AF	*
86	0.301175	0.015984	0.232448	0.03996	0.278576	0.018648	-0.0687266	0.115884	-0.0225986	0.234227	0.0461279	0.245754	Cla97C01G000470	RI	H
87	-0.290645	0.025974	-0.112669	0.0808081	-0.0936083	0.105894	0.177976	0.0719281	0.197037	0.0335664	0.0190611	0.350507	Cla97C01G000470	SE	s
94	-0.100764	0.016983	-0.133352	0.012987	-0.247118	0.000999001	-0.0325886	0.111389	-0.146354	0.00599401	-0.113765	0.01998	Cla97C01G000520	A3	o
97	0.346129	0.035964	0.554011	0.011988	0.527897	0.00749251	0.207882	0.0559441	0.181768	0.0599401	-0.0261144	0.425075	Cla97C01G000540	AF	*
102	0.0600413	0.018981	0.0721215	0.00799201	0.00152266	0.35964	0.0120803	0.0844156	-0.0585186	0.002997	-0.0705989	0.000499501	Cla97C01G000640	SE	s	SWEET3	Starch and sucrose metabolism
113	0.212974	0.032967	0.130022	0.0819181	0.131793	0.0719281	-0.0829519	0.110889	-0.0811805	0.110889	0.00177148	0.421079	Cla97C01G000820	RI	H
117	0.101054	0.0474525	0.113685	0.0504496	0.0756694	0.0999001	0.0126314	0.302198	-0.0253842	0.216783	-0.0380156	0.15984	Cla97C01G000910	RI	H
131	-0.459853	0.00749251	-0.519312	0.00749251	-0.465646	0.00749251	-0.0594588	0.271603	-0.00579258	0.403596	0.0536662	0.202298	Cla97C01G001110	A5	v
134	0.498084	0.00749251	0.573081	0.00749251	0.479999	0.00915751	0.074997	0.271603	-0.0180853	0.398976	-0.0930823	0.202298	Cla97C01G001110	RI	H
135	-0.478825	0.00749251	-0.495235	0.00749251	-0.548183	0.0024975	-0.01641	0.311688	-0.0693585	0.29637	-0.0529485	0.202298	Cla97C01G001110	SE	s
143	0.179253	0.01998	0.183021	0.00499501	0.178772	0.01998	0.00376771	0.466034	-0.000481154	0.463536	-0.00424887	0.460539	Cla97C01G001290	AF	*
147	-0.247791	0.0014985	-0.22892	0.000999001	-0.108068	0.0184815	0.0188707	0.178821	0.139723	0.003996	0.120852	0.00949051	Cla97C01G001340	RI	H
153	0.0756115	0.042957	0.0273819	0.131369	-0.00408311	0.34016	-0.0482296	0.10989	-0.0796946	0.032967	-0.0314651	0.22977	Cla97C01G001580	RI	H
156	0.123589	0.00899101	0.114601	0.041958	0.148565	0.0224775	-0.00898788	0.371628	0.0249762	0.321429	0.0339641	0.293706	Cla97C01G001600	RI	H
157	0.0922384	0.0442058	0.0765973	0.0861638	0.0830007	0.116883	-0.0156411	0.371628	-0.00923761	0.385115	0.00640349	0.403596	Cla97C01G001600	RI	H
159	-0.262876	0.0442058	-0.258868	0.0861638	-0.147854	0.12048	0.00400776	0.371628	0.115022	0.248751	0.111014	0.293706	Cla97C01G001600	RI	H
160	0.266559	0.002997	0.255158	0.002997	0.172717	0.020979	-0.0114014	0.371628	-0.0938423	0.248751	-0.0824409	0.274226	Cla97C01G001600	RI	H
162	0.141413	0	0.107239	0.0024975	0.111717	0.0014985	-0.0341736	0.0264735	-0.0296966	0.0414585	0.00447708	0.234765	Cla97C01G001640	A5	v
167	0.154113	0.00499501	0.124682	0.00949051	0.168597	0.003996	-0.0294312	0.13037	0.0144835	0.218282	0.0439147	0.0749251	Cla97C01G001750	A3	o
171	0.137564	0.017982	0.137103	0.013986	0.138887	0.01998	-0.000460676	0.394605	0.00132251	0.333666	0.00178319	0.325674	Cla97C01G001800	RI	H
182	-0.55127	0.0034965	-0.588106	0.0034965	-0.653927	0	-0.036836	0.41009	-0.102657	0.247752	-0.0658209	0.34965	Cla97C01G002000	AF	*
183	-0.296655	0.013986	-0.147829	0.141608	-0.37458	0	0.148826	0.0646853	-0.0779257	0.247752	-0.226752	0.0157343	Cla97C01G002000	RI	H
185	0.224378	0.0337995	0.0588276	0.234965	0.249296	0.0151515	-0.165551	0.0646853	0.024918	0.425075	0.190469	0.0157343	Cla97C01G002000	RI	H
191	0.155878	0.00849151	0.153214	0.00499501	0.142552	0.00749251	-0.00266455	0.399101	-0.013326	0.257742	-0.0106614	0.268731	Cla97C01G002080	RI	H
192	-0.0276737	0.0174825	-0.0406398	0.00849151	-0.0503051	0.00549451	-0.0129661	0.046953	-0.0226315	0.0174825	-0.00966534	0.0729271	Cla97C01G002140	A5	v
197	-0.266759	0.0014985	-0.331201	0	-0.432535	0	-0.0644414	0.022977	-0.165776	0.003996	-0.101335	0.021978	Cla97C01G002420	RI	H
198	-0.266759	0.0014985	-0.331201	0	-0.316055	0	-0.0644414	0.022977	-0.0492956	0.041958	0.0151458	0.181319	Cla97C01G002420	SE	s
199	-0.0462287	0.034965	-0.0427597	0.0519481	-0.0484115	0.0294705	0.00346896	0.297702	-0.00218282	0.335664	-0.00565177	0.251748	Cla97C01G002580	A5	v
218	-0.127359	0.030969	-0.20226	0.00999001	-0.200506	0.00599401	-0.0749012	0.0514486	-0.0731466	0.0344655	0.00175457	0.428571	Cla97C01G002810	SE	s
223	-0.119675	0.017982	-0.292713	0.011988	-0.297555	0.00899101	-0.173037	0.023976	-0.177879	0.00599401	-0.0048421	0.423177	Cla97C01G002840	RI	H
234	0.14771	0.00666001	0.110778	0.00999001	0.0641296	0.0661838	-0.0369318	0.154013	-0.0835799	0.0674326	-0.0466481	0.153596	Cla97C01G002880	RI	H
235	-0.139309	0.0024975	-0.123385	0.00749251	-0.116969	0.00749251	0.0159237	0.154013	0.0223399	0.0736763	0.0064162	0.221653	Cla97C01G002880	RI	H
237	-0.231413	0.00666001	-0.210676	0.00999001	-0.151272	0.0312188	0.0207365	0.213786	0.0801413	0.0736763	0.0594048	0.153596	Cla97C01G002880	RI	H
244	-0.488266	0	-0.531193	0.000999001	-0.53864	0.000499501	-0.0429267	0.169331	-0.0503735	0.152348	-0.00744681	0.343157	Cla97C01G003020	SE	s
245	0.207291	0.00799201	0.281011	0.001998	0.268916	0.001998	0.07372	0.0679321	0.0616252	0.101898	-0.0120948	0.27023	Cla97C01G003050	SE	s
255	-0.539126	0.048951	-0.473431	0.0533217	-0.514119	0.0221445	0.0656951	0.408508	0.0250073	0.434066	-0.0406878	0.381618	Cla97C01G003170	RI	H
265	0.172329	0.027972	-0.021093	0.28022	0.489501	0.003996	-0.193422	0.0909091	0.317172	0.038961	0.510594	0.015984	Cla97C01G003350	AF	*
267	-0.0817404	0.0334665	-0.107985	0.022977	-0.108155	0.011988	-0.0262442	0.115385	-0.0264144	0.116883	-0.000170219	0.455544	Cla97C01G003360	SE	s
282	-0.0449724	0.042957	-0.0290573	0.0874126	-0.0411372	0.043956	0.0159151	0.128871	0.00383524	0.281718	-0.0120798	0.176823	Cla97C01G003670	A5	v
295	-0.206782	0.0204795	0.0230372	0.292707	0.0726227	0.161339	0.229819	0.0999001	0.279405	0.0969031	0.0495855	0.237762	Cla97C01G003970	SE	s
296	0.0614268	0.027972	-0.00743559	0.291708	0.0303675	0.120879	-0.0688624	0.0274725	-0.0310593	0.116883	0.0378031	0.106893	Cla97C01G003980	RI	H
303	0.0400912	0.022977	0.0494559	0.013986	0.0898482	0.0014985	0.00936477	0.113387	0.049757	0.00749251	0.0403923	0.010989	Cla97C01G004150	A3	o
308	-0.143415	0.000999001	-0.271062	0	-0.290378	0	-0.127646	0.000499501	-0.146963	0	-0.0193166	0.0649351	Cla97C01G004170	A5	v
310	-0.324574	0.002997	-0.358839	0.0014985	-0.312198	0.000499501	-0.0342648	0.192308	0.0123762	0.302198	0.046641	0.135864	Cla97C01G004190	RI	H
311	-0.395654	0.002997	-0.350803	0.0014985	-0.301542	0.000499501	0.0448514	0.192308	0.0941123	0.103896	0.0492608	0.135864	Cla97C01G004190	SE	s
313	0.0587528	0.037962	0.0599541	0.0499501	0.109548	0.00699301	0.00120129	0.393606	0.0507956	0.0264735	0.0495943	0.031968	Cla97C01G004230	A3	o
315	-0.313983	0.012987	-0.31437	0.01998	-0.269185	0.018981	-0.000387075	0.446054	0.0447981	0.386613	0.0451852	0.325175	Cla97C01G004270	AF	*
318	0.065079	0.046953	0.0663334	0.041958	0.0319429	0.0874126	0.00125444	0.346154	-0.033136	0.0539461	-0.0343905	0.0754246	Cla97C01G004330	SE	s
338	-0.0727645	0.0354645	5.3324e-06	0.455544	0.0236163	0.144356	0.0727698	0.0104895	0.0963808	0.0034965	0.023611	0.0969031	Cla97C01G004670	A5	v
339	0.0943209	0.034965	0.147334	0.016983	0.1664	0.00649351	0.0530128	0.0994006	0.0720791	0.0394605	0.0190663	0.225275	Cla97C01G004710	RI	H
340	-0.0943209	0.034965	-0.147334	0.016983	-0.1664	0.00649351	-0.0530128	0.0994006	-0.0720791	0.0394605	-0.0190663	0.225275	Cla97C01G004710	RI	H
359	-0.300505	0.035964	-0.287787	0.017982	-0.153057	0.0649351	0.0127177	0.311189	0.147448	0.035964	0.13473	0.0519481	Cla97C01G005150	SE	s
391	0.0777971	0.024975	0.074286	0.026973	0.0975906	0.00899101	-0.00351105	0.41009	0.0197935	0.181818	0.0233045	0.107892	Cla97C01G005720	RI	H
400	-0.824818	0	-0.839194	0	-0.848888	0	-0.0143767	0.162837	-0.0240702	0.104396	-0.00969356	0.224276	Cla97C01G005930	SE	s
441	0.139417	0.00649351	0.170838	0.0014985	0.103113	0.012987	0.0314207	0.0424575	-0.0363039	0.02997	-0.0677246	0.00649351	Cla97C01G006830	RI	H
454	-0.666667	0.0194805	0	0.385115	0	0.387113	0.666667	0.0124875	0.666667	0.00749251	0	0.381119	Cla97C01G006910	RI	H
456	-0.100922	0.0034965	-0.0988206	0.00549451	0.00112614	0.378122	0.00210093	0.277722	0.102048	0.000499501	0.0999468	0.000499501	Cla97C01G006930	A3	o
469	-0.157937	0.040959	-0.214404	0.018981	-0.280143	0.00599401	-0.0564674	0.191808	-0.122206	0.030969	-0.0657391	0.124875	Cla97C01G007310	RI	H
475	-0.253844	0.00599401	-0.231305	0.00999001	-0.1556	0.0499501	0.0225395	0.363636	0.0982439	0.101232	0.0757045	0.294372	Cla97C01G007430	A5	v
476	-0.142607	0.00599401	-0.194891	0.00799201	-0.210667	0.00799201	-0.0522842	0.176823	-0.0680597	0.0689311	-0.0157755	0.294372	Cla97C01G007430	RI	H
478	-0.0736469	0.031302	-0.0286979	0.15651	-0.00672763	0.310689	0.044949	0.176823	0.0669193	0.0689311	0.0219702	0.294372	Cla97C01G007430	SE	s
491	0.263804	0.036963	0.183077	0.103896	0.162009	0.131868	-0.0807266	0.304695	-0.101795	0.218781	-0.0210683	0.294206	Cla97C01G007570	RI	H
505	-0.284611	0.00749251	0.135747	0.0574426	-0.195055	0.042957	0.420359	0.00999001	0.0895559	0.154845	-0.330803	0.0404595	Cla97C01G007700	RI	H
514	0.199139	0.011988	0.259639	0.0044955	0.266519	0	0.0604992	0.215784	0.0673796	0.17982	0.00688042	0.344655	Cla97C01G007720	SE	s
528	0.185409	0.046953	0.0990246	0.174825	0.0175606	0.445055	-0.0863843	0.182817	-0.167848	0.0509491	-0.081464	0.198801	Cla97C01G007920	RI	H
544	0.221254	0.0014985	0.206647	0.00499501	0.306747	0.000499501	-0.0146062	0.223776	0.0854935	0.0194805	0.1001	0.012987	Cla97C01G008050	RI	H
545	0.121789	0.045954	0.156087	0.0334665	0.140081	0.036963	0.0342986	0.248751	0.0182922	0.324675	-0.0160064	0.328172	Cla97C01G008080	A5	v
546	0.121789	0.045954	0.156087	0.0334665	0.140081	0.036963	0.0342986	0.248751	0.0182922	0.324675	-0.0160064	0.328172	Cla97C01G008080	A5	v
547	-0.121789	0.045954	-0.156087	0.0334665	-0.140081	0.036963	-0.0342986	0.248751	-0.0182922	0.324675	0.0160064	0.328172	Cla97C01G008080	SE	s
553	0.20637	0.011988	0.170519	0.0404595	0.0893342	0.0674326	-0.0358514	0.17033	-0.117036	0.0524476	-0.0811845	0.176823	Cla97C01G008110	RI	H
570	-0.124973	0.00949051	-0.0718042	0.035964	-0.1224	0.00499501	0.0531692	0.0724276	0.00257381	0.396603	-0.0505954	0.0859141	Cla97C01G008390	RI	H
572	0.559507	0.000999001	0.200772	0.036963	0.252263	0.01998	-0.358735	0.00499501	-0.307244	0.00999001	0.0514908	0.184815	Cla97C01G008460	AL	D
573	-0.276316	0.002997	0.00674851	0.36014	-0.106453	0.0514486	0.283065	0.00499501	0.169863	0.031968	-0.113202	0.123876	Cla97C01G008460	RI	H
576	0.101632	0.020979	0.160154	0.0264735	0.303187	0.002997	0.0585221	0.24026	0.201556	0.115385	0.143033	0.167832	Cla97C01G008500	A5	v
594	0.101852	0.00499501	0.05933	0.0224775	0.108793	0.00549451	-0.0425221	0.0184815	0.00694106	0.172328	0.0494631	0.00699301	Cla97C01G008760	A5	v	PSY	Carotenoid biosynthesis
598	0.114333	0.003996	0.0822329	0.011988	0.150796	0.001332	-0.0321	0.133866	0.0364634	0.11988	0.0685633	0.0739261	Cla97C01G008790	RI	H
599	0.219443	0.003996	0.215737	0.011988	0.271526	0.001998	-0.0037059	0.394605	0.0520833	0.161838	0.0557892	0.186214	Cla97C01G008790	RI	H
600	0.0958149	0.00932401	0.0462963	0.035964	0.093453	0	-0.0495186	0.10989	-0.00236187	0.303197	0.0471567	0.0739261	Cla97C01G008790	RI	H
601	-0.0445655	0.047952	-0.10703	0.011988	-0.124283	0.001332	-0.0624647	0.103896	-0.0797176	0.043956	-0.0172529	0.186214	Cla97C01G008790	RI	H
608	-0.070282	0.0374625	-0.0652504	0.0509491	-0.0468459	0.0594406	0.00503163	0.368132	0.0234361	0.204795	0.0184045	0.231768	Cla97C01G008840	RI	H
627	-0.0936815	0.00599401	-0.071788	0.015984	-0.0389434	0.0659341	0.0218935	0.15984	0.0547381	0.02997	0.0328447	0.0699301	Cla97C01G008990	A3	o
628	-0.0433695	0.046953	-0.0248606	0.11988	0.0045245	0.291209	0.0185089	0.15984	0.047894	0.02997	0.0293851	0.0699301	Cla97C01G008990	RI	H
638	-0.230974	0.0164835	-0.249234	0.0104895	-0.145695	0.0264735	-0.0182595	0.292208	0.0852789	0.0849151	0.103538	0.0679321	Cla97C01G009110	A3	o
687	0.0320186	0.02997	0.039623	0.0134865	0.0347056	0.026973	0.00760443	0.138362	0.00268702	0.244256	-0.0049174	0.207792	Cla97C01G009740	RI	H
693	-0.105543	0.020979	-0.130295	0.00599401	-0.106071	0.0044955	-0.0247529	0.272727	-0.000528223	0.431568	0.0242247	0.213287	Cla97C01G009850	RI	H
699	0.666667	0.041958	0.666667	0.0294705	0.666667	0.00949051	0	0.409091	0	0.436064	0	0.435564	Cla97C01G009900	A5	v
726	-0.0857943	0.048618	-0.018036	0.309024	-0.0456978	0.144522	0.0677583	0.17982	0.0400965	0.304695	-0.0276618	0.424575	Cla97C01G010370	A3	o
728	-0.232932	0.048618	-0.235887	0.0579421	-0.233947	0.0539461	-0.00295532	0.417083	-0.00101473	0.427073	0.00194059	0.424575	Cla97C01G010370	AF	*
729	0.110778	0.048618	0.113778	0.0609391	0.112509	0.0539461	0.00299981	0.417083	0.00173167	0.427073	-0.00126815	0.424575	Cla97C01G010370	RI	H
738	-0.335211	0.0164835	-0.356793	0.0134865	-0.344297	0.017982	-0.021582	0.303696	-0.00908599	0.363137	0.012496	0.353147	Cla97C01G010480	AF	*
739	-0.378783	0.012987	-0.440338	0.00799201	-0.40316	0.014985	-0.0615555	0.303696	-0.0243778	0.363137	0.0371777	0.353147	Cla97C01G010480	AF	*
742	-0.137769	0.03996	-0.101607	0.0624376	-0.140449	0.0274725	0.0361615	0.466533	-0.00268054	0.465534	-0.038842	0.44955	Cla97C01G010570	A5	v
761	0.160217	0.002997	0.171022	0.003996	0.193476	0.001998	0.0108053	0.317682	0.0332596	0.142857	0.0224543	0.177822	Cla97C01G010890	RI	H
763	0.157451	0.000999001	0.124878	0.00549451	0.0994735	0.00849151	-0.0325734	0.0529471	-0.0579776	0.021978	-0.0254042	0.0819181	Cla97C01G010920	A3	o
786	0.0821254	0.030969	0.0401878	0.127872	-0.00558057	0.346653	-0.0419376	0.113387	-0.087706	0.0274725	-0.0457684	0.0849151	Cla97C01G011350	RI	H
787	0.0625467	0.030969	0.0284436	0.127872	-0.0595116	0.111888	-0.0341031	0.113387	-0.122058	0.0274725	-0.0879552	0.046953	Cla97C01G011350	SE	s
796	-0.0972896	0.0424575	-0.172583	0.014985	-0.202462	0.00499501	-0.0752935	0.0337163	-0.105173	0.01998	-0.0298793	0.22977	Cla97C01G011540	SE	s
798	0.481163	0.0014985	0.404968	0.0014985	0.520337	0.0014985	-0.0761955	0.0756743	0.0391734	0.158841	0.115369	0.0352148	Cla97C01G011550	RI	H
799	0.416555	0.0014985	0.281107	0.0014985	0.368996	0.0014985	-0.135448	0.0284715	-0.0475587	0.158841	0.087889	0.0352148	Cla97C01G011550	SE	s
813	0.0649343	0.0434565	0.113402	0.012987	0.107379	0.0134865	0.0484681	0.0704296	0.0424443	0.0969031	-0.00602382	0.341159	Cla97C01G011970	SE	s
820	-0.0604456	0.010989	-0.046419	0.011988	-0.0298499	0.01998	0.0140266	0.0424575	0.0305957	0.00949051	0.0165691	0.038961	Cla97C01G012190	A3	o
824	-0.159732	0.0404595	-0.258898	0.0202298	-0.0193438	0.292707	-0.0991654	0.191808	0.140388	0.257742	0.239554	0.0951548	Cla97C01G012240	AF	*
828	-0.0707286	0.00599401	-0.0703346	0.00599401	-0.0672945	0.0044955	0.000393985	0.381119	0.00343414	0.209291	0.00304016	0.222278	Cla97C01G012520	RI	H
834	0.215368	0.045954	0.151306	0.106893	0.0944055	0.148352	-0.064062	0.273227	-0.120962	0.141858	-0.0569	0.217283	Cla97C01G012740	RI	H
869	0.219988	0.003996	0.0798034	0.0849151	0.169131	0.012987	-0.140185	0.013986	-0.0508571	0.143856	0.0893279	0.031968	Cla97C01G013410	RI	H
877	-0.0910951	0.014985	-0.0726721	0.0254745	-0.0752864	0.0262238	0.018423	0.223277	0.0158087	0.271978	-0.00261432	0.375624	Cla97C01G013480	A5	v
878	0.0586734	0.014985	0.0613245	0.0254745	0.0254516	0.0874126	0.00265105	0.301698	-0.0332218	0.169331	-0.0358729	0.185814	Cla97C01G013480	SE	s
879	-0.0621786	0.0164835	-0.0391737	0.0554446	-0.0639101	0.0262238	0.0230049	0.223277	-0.00173151	0.4001	-0.0247364	0.225524	Cla97C01G013480	SE	s
884	0.367218	0.0304695	0.304046	0.046953	0.219224	0.0929071	-0.0631716	0.226274	-0.147993	0.177822	-0.0848218	0.218781	Cla97C01G013640	A5	v
886	-0.14467	0.035964	-0.152646	0.037962	-0.375712	0.001998	-0.00797625	0.458541	-0.231042	0.003996	-0.223066	0.003996	Cla97C01G013650	RI	H
891	-0.296892	0.036963	-0.672455	0.00699301	-0.772093	0.010989	-0.375563	0.0484515	-0.475202	0.0649351	-0.0996381	0.195804	Cla97C01G013680	RI	H
894	-0.301937	0.011988	-0.277773	0.02997	-0.333769	0.023976	0.0241633	0.35015	-0.031832	0.368631	-0.0559953	0.357642	Cla97C01G013780	AF	*
899	-0.0420074	0.038961	-0.0144165	0.104895	0.0340888	0.025974	0.027591	0.0669331	0.0760963	0.00899101	0.0485053	0.0539461	Cla97C01G013850	RI	H
900	0.181068	0.002997	0.243761	0.00599401	0.266274	0.0044955	0.0626922	0.047952	0.0852053	0.00899101	0.0225132	0.0834166	Cla97C01G013850	RI	H
902	-0.18826	0.00999001	-0.205316	0.010989	-0.173364	0.010989	-0.0170553	0.244755	0.0148962	0.240759	0.0319516	0.151349	Cla97C01G013870	SE	s
909	0.0919575	0.0354645	0.177891	0.00749251	0.183135	0.003996	0.0859332	0.042957	0.0911774	0.0364635	0.0052442	0.371628	Cla97C01G014120	RI	H
919	-0.0731669	0.012987	-0.0443557	0.036963	-0.00345419	0.254246	0.0288112	0.0529471	0.0697127	0.002997	0.0409015	0.021978	Cla97C01G014170	A3	o
938	-0.26112	0.0044955	-0.394665	0	-0.420915	0.000999001	-0.133545	0.0274725	-0.159795	0.011988	-0.0262507	0.215285	Cla97C01G014420	A3	o
940	0.370479	0.0284715	0.388209	0.0254745	0.40307	0.020979	0.017731	0.31019	0.0325919	0.443556	0.0148609	0.339161	Cla97C01G014460	A5	v
941	0.0728855	0.0487013	0.0451314	0.0899101	0.0738006	0.0504496	-0.0277541	0.31019	0.000915078	0.443556	0.0286692	0.339161	Cla97C01G014460	SE	s
947	0.153503	0.0412088	0.0652918	0.127289	-0.0438248	0.155416	-0.0882114	0.120879	-0.197328	0.010989	-0.109117	0.0521978	Cla97C01G014500	AF	*
948	-0.38427	0.032967	-0.395436	0.0659341	-0.397224	0.0412088	-0.0111662	0.376124	-0.0129542	0.456543	-0.00178796	0.438561	Cla97C01G014500	AF	*
949	-0.455222	0.0461538	-0.341185	0.101648	-0.369602	0.0805861	0.114037	0.244898	0.0856198	0.368132	-0.0284168	0.418803	Cla97C01G014500	AF	*
951	0.567243	0.032967	0.349064	0.0659341	0.0857248	0.155416	-0.218178	0.108059	-0.481518	0	-0.263339	0.0494505	Cla97C01G014500	AF	*
952	0.648614	0.032967	0.1256	0.137363	-0.0375731	0.290598	-0.523015	0.104396	-0.686187	0.00915751	-0.163173	0.123626	Cla97C01G014500	AF	*
955	-0.166046	0.0104895	-0.112326	0.0454545	-0.10792	0.0384615	0.0537206	0.129371	0.0581261	0.144356	0.0044055	0.39011	Cla97C01G014690	RI	H
958	0.101612	0.00899101	0.155279	0.001998	0.188555	0.000999001	0.053667	0.042957	0.0869434	0.011988	0.0332764	0.0869131	Cla97C01G014740	A3	o
960	-0.831595	0	-0.851613	0	-0.799035	0	-0.020018	0.2997	0.03256	0.162837	0.052578	0.0749251	Cla97C01G014750	RI	H
961	0.115148	0.0414585	0.124156	0.023976	0.173494	0.00849151	0.00900836	0.35015	0.0583463	0.22028	0.049338	0.222527	Cla97C01G014770	A5	v
962	0.476168	0	0.378485	0	0.42282	0	-0.0976832	0.0344655	-0.0533481	0.202298	0.044335	0.222527	Cla97C01G014770	RI	H
963	-0.172956	0.011988	-0.156073	0.014985	-0.158761	0.00849151	0.0168825	0.35015	0.0141949	0.253746	-0.00268758	0.396603	Cla97C01G014770	RI	H
975	-0.143275	0.0164835	-0.153354	0.00974026	-0.189194	0.00899101	-0.0100794	0.204795	-0.0459185	0.0861638	-0.0358391	0.125125	Cla97C01G014890	A5	v
977	0.111913	0.0217283	0.13407	0.00974026	0.139031	0.00899101	0.0221567	0.204795	0.0271179	0.125375	0.00496117	0.327672	Cla97C01G014890	A5	v
985	0.157132	0.01998	0.122929	0.033966	0.0759474	0.0639361	-0.0342031	0.237096	-0.0811846	0.0669331	-0.0469815	0.161838	Cla97C01G015200	AF	*
986	0.0603177	0.023976	0.0702693	0.033966	0.0606442	0.047952	0.00995156	0.237096	0.000326474	0.443057	-0.00962509	0.195305	Cla97C01G015200	RI	H
990	-0.388016	0.001998	-0.427943	0.001998	-0.333692	0.00599401	-0.0399267	0.347652	0.0543239	0.443556	0.0942506	0.295704	Cla97C01G015300	RI	H
1015	0.24544	0.0224775	0.206192	0.00999001	0.231596	0.0174825	-0.0392476	0.385614	-0.0138435	0.432068	0.0254041	0.298701	Cla97C01G015590	RI	H
1019	0.307686	0.0034965	0.437901	0.004662	0.573126	0	0.130215	0.0454545	0.26544	0.00699301	0.135225	0.0547786	Cla97C01G015720	A5	v
1021	0.111586	0.0270979	0.136688	0.0104895	0.161647	0.00839161	0.0251015	0.211538	0.0500606	0.0839161	0.0249591	0.195804	Cla97C01G015720	RI	H
1023	0.186503	0.0157343	0.186653	0.004662	0.217294	0.0011655	0.000150475	0.439061	0.0307914	0.151748	0.0306409	0.173077	Cla97C01G015720	RI	H
1024	0.145461	0.016317	0.308314	0.004662	0.429744	0	0.162853	0.0174825	0.284283	0.00699301	0.12143	0.0547786	Cla97C01G015720	SE	s
1031	0.46241	0.00999001	0.418717	0.010989	0.387971	0.00999001	-0.0436931	0.268731	-0.0744387	0.127872	-0.0307456	0.242757	Cla97C01G015760	AF	*
1032	-0.31452	0.022977	-0.345096	0.023976	-0.393378	0.013986	-0.0305761	0.268731	-0.0788587	0.127872	-0.0482826	0.242757	Cla97C01G015760	SE	s
1071	-0.208065	0.000999001	-0.274634	0	-0.295037	0	-0.0665686	0.014985	-0.0869713	0.00699301	-0.0204027	0.1998	Cla97C01G015960	RI	H
1079	0.0345189	0.0324675	0.0555986	0.014985	0.068285	0.00549451	0.0210798	0.040959	0.0337661	0.00949051	0.0126863	0.0554446	Cla97C01G016070	RI	H
1088	-0.139032	0.002997	-0.161173	0.003996	-0.235893	0.000999001	-0.0221412	0.18032	-0.0968613	0.00899101	-0.0747202	0.016983	Cla97C01G016210	A3	o
1090	-0.154873	0.00699301	-0.186927	0.003996	-0.126714	0.0034965	-0.0320539	0.103397	0.0281591	0.136863	0.060213	0.0394605	Cla97C01G016250	SE	s
1091	-0.151586	0.00699301	-0.18718	0.003996	-0.126446	0.0034965	-0.0355944	0.103397	0.0251403	0.136863	0.0607348	0.0394605	Cla97C01G016250	SE	s
1097	0.0785258	0.040959	0.0931976	0.031968	0.0984775	0.027972	0.0146718	0.214785	0.0199517	0.177323	0.0052799	0.334665	Cla97C01G016430	RI	H
1101	-0.0807104	0.0424575	0.0112475	0.27535	0.0207979	0.197927	0.0919579	0.0749251	0.101508	0.0649351	0.00955046	0.426573	Cla97C01G016510	A5	v
1104	-0.124804	0.0274725	-0.0836305	0.0724276	-0.0653012	0.0849151	0.0411738	0.0949051	0.0595031	0.0924076	0.0183294	0.426573	Cla97C01G016510	RI	H
1106	-0.0857956	0.0274725	-0.065657	0.0786713	-0.0529547	0.0765901	0.0201385	0.161505	0.0328409	0.104063	0.0127023	0.426573	Cla97C01G016510	SE	s
1108	-0.0926096	0.0333	-0.0544086	0.0819181	-0.0512762	0.0869131	0.038201	0.0949051	0.0413334	0.0939061	0.0031324	0.426573	Cla97C01G016510	SE	s
1109	0.144205	0.0142358	0.202552	0.00674326	0.227901	0.0014985	0.0583467	0.0664336	0.083696	0.0599401	0.0253493	0.185315	Cla97C01G016520	A3	o
1111	0.139295	0.0142358	0.254519	0.0014985	0.221767	0.00224775	0.115224	0.041958	0.0824724	0.0606893	-0.0327517	0.185315	Cla97C01G016520	SE	s
1117	0.0862565	0.0434565	0.0862565	0.0589411	0.0862565	0.0724276	0	0.442058	0	0.445055	0	0.43956	Cla97C01G016660	A5	v
1118	-0.10795	0.035964	-0.107126	0.0569431	-0.200431	0.013986	0.000824196	0.442058	-0.0924811	0.377622	-0.0933053	0.37962	Cla97C01G016660	AF	*
1119	-0.549166	0.025974	-0.549166	0.031968	-0.549166	0.014985	0	0.442058	0	0.445055	0	0.43956	Cla97C01G016660	AF	*
1120	-0.0821958	0.0434565	-0.0821958	0.0589411	-0.0821958	0.0724276	0	0.442058	0	0.445055	0	0.43956	Cla97C01G016660	SE	s
1126	0.280314	0.015984	0.396019	0	0.387863	0.003996	0.115705	0.247752	0.107549	0.263736	-0.00815629	0.344655	Cla97C01G016720	RI	H
1129	0.149011	0.0354645	0.141058	0.0414585	0.322792	0.00699301	-0.00795239	0.353147	0.173781	0.0114885	0.181734	0.010989	Cla97C01G016770	SE	s
1130	0.151632	0.0304695	0.120657	0.0404595	0.24563	0.00799201	-0.0309748	0.207792	0.0939984	0.0649351	0.124973	0.0334665	Cla97C01G016800	A3	o
1132	0.117447	0.00374625	0.200618	0.0014985	0.197532	0.002997	0.083171	0.032967	0.080085	0.020979	-0.00308599	0.415085	Cla97C01G016810	RI	H
1133	0.102263	0.00374625	0.157065	0.0014985	0.15424	0.002997	0.054802	0.0367133	0.0519778	0.0382118	-0.00282422	0.415085	Cla97C01G016810	RI	H
1134	0.0964077	0.0224775	0.0147725	0.25025	-0.00679717	0.268731	-0.0816352	0.020979	-0.103205	0.00749251	-0.0215697	0.142358	Cla97C01G016820	AF	*
1135	-0.14043	0.0224775	-0.0314301	0.25025	-0.00701767	0.268731	0.109	0.020979	0.133412	0.00749251	0.0244124	0.142358	Cla97C01G016820	SE	s
1149	-0.11235	0.0174825	-0.182412	0.00874126	-0.17679	0	-0.0700622	0.0944056	-0.0644403	0.0617716	0.00562187	0.256244	Cla97C01G017330	A3	o
1152	-0.0769814	0.034965	-0.114195	0.00874126	-0.127624	0.00699301	-0.0372136	0.118881	-0.0506423	0.0617716	-0.0134287	0.256244	Cla97C01G017330	RI	H
1154	0.148985	0.048951	0.0480919	0.189977	0.0280151	0.212288	-0.100893	0.118881	-0.12097	0.0617716	-0.0200769	0.256244	Cla97C01G017330	SE	s
1161	-0.0895565	0.00999001	-0.109331	0.010989	-0.0505237	0.0534466	-0.0197746	0.176823	0.0390328	0.0839161	0.0588074	0.0524476	Cla97C01G017370	A5	v
1162	0.0800285	0.0314685	0.0580338	0.0454545	0.0336622	0.263736	-0.0219947	0.156843	-0.0463663	0.0814186	-0.0243716	0.147353	Cla97C01G017390	A3	o
1163	0.0840519	0.0314685	0.0547748	0.0454545	0.0130138	0.26973	-0.0292771	0.156843	-0.071038	0.0739261	-0.041761	0.145854	Cla97C01G017390	A5	v
1168	0.325109	0.000999001	0.159079	0.021978	0.358393	0.0044955	-0.16603	0.0444555	0.0332837	0.274226	0.199314	0.0714286	Cla97C01G017710	A3	o
1174	0.0642665	0.0142358	0.0816699	0.00499501	0.118076	0.002997	0.0174034	0.121878	0.0538093	0.0194805	0.0364058	0.0769231	Cla97C01G017950	A5	v
1175	0.205211	0.0104895		1		1		1		1		1	Cla97C01G017950	RI	H
1176	0.0752526	0.032967	0.23284	0.003996	0.428165	0.000999001	0.157588	0.046953	0.352912	0.011988	0.195324	0.0699301	Cla97C01G017950	RI	H
1178	-0.24883	0.002997	-0.379942	0	-0.481591	0.000999001	-0.131112	0.010989	-0.232761	0	-0.10165	0.001998	Cla97C01G017960	RI	H
1180	-0.261505	0.002664	-0.283988	0.001332	-0.290029	0.001332	-0.0224834	0.21029	-0.028524	0.186813	-0.00604054	0.33966	Cla97C01G017980	A3	o
1181	-0.261505	0.002664	-0.283988	0.001332	-0.290029	0.001332	-0.0224834	0.21029	-0.028524	0.186813	-0.00604054	0.33966	Cla97C01G017980	A5	v
1182	-0.261505	0.002664	-0.283988	0.001332	-0.290029	0.001332	-0.0224834	0.21029	-0.028524	0.186813	-0.00604054	0.33966	Cla97C01G017980	RI	H
1185	0.498036	0.003996	0.599447	0	0.628652	0.002997	0.101411	0.191808	0.130616	0.0809191	0.0292054	0.367347	Cla97C01G018000	A3	o
1186	0.424577	0.003996	0.510708	0	0.614584	0	0.0861311	0.26973	0.190006	0.0809191	0.103875	0.145854	Cla97C01G018000	A5	v
1189	0.485067	0.003996	0.485067	0.0014985	0.35293	0.00599401	0	0.437562	-0.132137	0.0809191	-0.132137	0.125874	Cla97C01G018000	RI	H
1190	-0.241636	0.00699301	-0.346825	0.0023976	-0.229921	0.010989	-0.105189	0.191808	0.0117148	0.404096	0.116904	0.125874	Cla97C01G018000	RI	H
1191	0.250892	0.00699301	0.286036	0.00699301	0.421443	0.003996	0.0351442	0.437562	0.170552	0.0809191	0.135407	0.125874	Cla97C01G018000	RI	H
1192	-0.155781	0.0137006	-0.221226	0.00941915	-0.20211	0.0137006	-0.0654452	0.26973	-0.0463297	0.233766	0.0191155	0.374625	Cla97C01G018000	RI	H
1193	0.47605	0.0044955	0.47605	0	0.35404	0.00599401	0	0.437562	-0.12201	0.0809191	-0.12201	0.125874	Cla97C01G018000	RI	H
1194	-0.239955	0.0194805	-0.239955	0.0232268	-0.004305	0.41958	0	0.437562	0.23565	0.0809191	0.23565	0.125874	Cla97C01G018000	SE	s
1199	-0.115625	0.00549451	-0.172269	0.001998	-0.172107	0.0024975	-0.0566439	0.021978	-0.0564825	0.0184815	0.00016139	0.45005	Cla97C01G018310	AL	D
1213	-0.0516169	0.031968	-0.0175943	0.0644356	0.0545031	0.0244755	0.0340225	0.032967	0.10612	0	0.0720974	0.003996	Cla97C01G018560	RI	H
1228	-0.0999899	0.01998	-0.107508	0.00599401	-0.103425	0.0144855	-0.00751849	0.125375	-0.00343508	0.218781	0.00408341	0.186813	Cla97C01G018900	RI	H
1241	-0.177971	0.0374625	-0.0451808	0.14985	0.100483	0.014985	0.13279	0.0374625	0.278454	0	0.145664	0.00561938	Cla97C01G018910	RI	H
1253	-0.154859	0.001998	-0.233165	0	-0.216941	0	-0.0783063	0.00899101	-0.0620819	0.010656	0.0162244	0.110556	Cla97C01G019070	A5	v
1255	0.0818819	0.00799201	0.0542953	0.014652	-0.0233232	0.0752581	-0.0275865	0.033966	-0.105205	0.002997	-0.0776186	0.00799201	Cla97C01G019070	RI	H
1261	0.274331	0.0262238	0.27124	0.0244755	0.306918	0.013986	-0.00309117	0.433067	0.0325864	0.255828	0.0356776	0.373127	Cla97C01G019340	A5	v
1265	0.217408	0.04662	0.224289	0.0270979	-0.100173	0.121379	0.00688144	0.433067	-0.31758	0.0885781	-0.324462	0.0804196	Cla97C01G019340	SE	s
1267	-0.105964	0.0262238	-0.106632	0.0244755	-0.111536	0.013986	-0.000667524	0.433067	-0.00557132	0.302697	-0.00490379	0.373127	Cla97C01G019340	SE	s
1275	0.190715	0.032967	0.027738	0.284216	-0.000709399	0.416084	-0.162977	0.0759241	-0.191425	0.0679321	-0.0284474	0.279221	Cla97C01G019490	RI	H
1276	-0.0584852	0.0334665	-0.0792379	0.01998	-0.0668996	0.031968	-0.0207527	0.120879	-0.00841435	0.411588	0.0123384	0.169331	Cla97C01G019510	A3	o
1277	-0.132401	0.013986	-0.183189	0.003996	-0.132504	0.00899101	-0.0507884	0.0539461	-0.000102989	0.464535	0.0506854	0.0629371	Cla97C01G019510	AL	D
1278	0.29547	0.00799201	0.311814	0.00849151	0.292589	0.00799201	0.0163435	0.310689	-0.002881	0.408092	-0.0192245	0.291209	Cla97C01G019600	A3	o
1303	0.106414	0.044955	0.112143	0.0224775	0.105685	0.035964	0.00572914	0.259053	-0.000729189	0.397103	-0.00645833	0.32761	Cla97C01G019840	SE	s
1318	0.187656	0.0104895	0.273374	0.0044955	0.0747224	0.170829	0.0857171	0.115385	-0.112934	0.0629371	-0.198651	0.023976	Cla97C01G020030	A5	v
1321	0.025702	0.0494505	0.00489691	0.231768	0.0224571	0.0759241	-0.0208051	0.0644356	-0.00324491	0.288711	0.0175601	0.126873	Cla97C01G020070	RI	H
1323	0.247357	0.00599401	0.28718	0.00599401	0.415772	0	0.0398223	0.146104	0.168414	0.0134865	0.128592	0.010989	Cla97C01G020130	A3	o
1324	-0.122866	0.0172328	-0.106749	0.0202298	-0.111621	0.0137862	0.0161164	0.233766	0.0112451	0.241758	-0.00487125	0.316184	Cla97C01G020130	RI	H
1325	0.127329	0.0172328	0.182005	0.013986	0.307778	0.002997	0.054676	0.146104	0.18045	0.0134865	0.125774	0.010989	Cla97C01G020130	RI	H
1328	0.218121	0.00599401	0.175214	0.013986	0.310441	0.0014985	-0.0429069	0.146104	0.0923199	0.032967	0.135227	0.010989	Cla97C01G020130	SE	s
1330	0.081593	0.0314685	0.116539	0.0174825	0.128737	0.0104895	0.0349458	0.109391	0.0471439	0.0684316	0.0121981	0.261239	Cla97C01G020210	A3	o
1331	0.081593	0.0314685	0.116539	0.0174825	0.128737	0.0104895	0.0349458	0.109391	0.0471439	0.0684316	0.0121981	0.261239	Cla97C01G020210	SE	s
1332	-0.081593	0.0314685	-0.116539	0.0174825	-0.128737	0.0104895	-0.0349458	0.109391	-0.0471439	0.0684316	-0.0121981	0.261239	Cla97C01G020210	SE	s
1333	0.081593	0.0314685	0.116539	0.0174825	0.128737	0.0104895	0.0349458	0.109391	0.0471439	0.0684316	0.0121981	0.261239	Cla97C01G020210	SE	s
1350	0.136587	0.00649351	0.0468332	0.0799201	-0.0608516	0.0609391	-0.0897543	0.0104895	-0.197439	0.001998	-0.107685	0.00649351	Cla97C01G020510	MX	d
1356	0.131354	0.0344655	0.0086701	0.418581	0.0227658	0.436563	-0.122684	0.044955	-0.108588	0.0599401	0.0140957	0.40959	Cla97C01G020540	RI	H
1366	-0.106409	0.0104895	-0.113525	0.0192308	-0.111912	0.0297203	-0.00711641	0.237263	-0.00550311	0.303696	0.00161331	0.345654	Cla97C01G020610	A3	o
1368	-0.212219	0.0104895	-0.228098	0.013986	-0.175862	0.0244755	-0.0158783	0.237263	0.036357	0.298951	0.0522352	0.280886	Cla97C01G020610	RI	H
1373	0.0403614	0.0394605	0.02925	0.0869131	0.0112404	0.228771	-0.0111114	0.190809	-0.029121	0.123377	-0.0180096	0.195804	Cla97C01G020770	SE	s
1402	-0.185569	0	-0.262246	0.000999001	-0.250787	0	-0.0766771	0.00599401	-0.065218	0.00899101	0.011459	0.176324	Cla97C01G021520	A5	v
1436	0.0701327	0.00749251	0.0663161	0.00799201	0.0731471	0.0044955	-0.00381662	0.254246	0.00301439	0.258741	0.00683101	0.18032	Cla97C01G022480	AF	*
1437	-0.0701327	0.00749251	-0.0663161	0.00799201	-0.0731471	0.0044955	0.00381662	0.254246	-0.00301439	0.258741	-0.00683101	0.18032	Cla97C01G022480	RI	H
1461	0.294581	0.00224775	0.324107	0	0.319063	0.0014985	0.0295253	0.0769231	0.0244813	0.178821	-0.00504393	0.306693	Cla97C01G022860	A5	v
1462	-0.365686	0	-0.457009	0	-0.58493	0	-0.0913229	0.0539461	-0.219244	0.011988	-0.127921	0.044955	Cla97C01G022860	AF	*
1463	0.148293	0.002997	0.102478	0.00649351	0.164294	0.0024975	-0.0458147	0.0539461	0.0160007	0.178821	0.0618153	0.0457043	Cla97C01G022860	RI	H
1476	0.0877932	0.036963	0.0108084	0.307193	0.0297574	0.195305	-0.0769848	0.0784216	-0.0580359	0.155345	0.0189489	0.255245	Cla97C01G023100	AL	D
1477	-0.0953807	0.036963	-0.0235341	0.307193	-0.0579485	0.195305	0.0718466	0.0784216	0.0374322	0.155345	-0.0344144	0.255245	Cla97C01G023100	SE	s
1493	0.242924	0	0.585158	0	0.684355	0	0.342234	0.000499501	0.44143	0.000999001	0.0991964	0.00949051	Cla97C01G023480	A3	o
1494	0.242924	0	0.585158	0	0.684355	0	0.342234	0.000499501	0.44143	0.000999001	0.0991964	0.00949051	Cla97C01G023480	A3	o
1495	0.183284	0.00824176	0.250191	0.00599401	0.34053	0	0.0669073	0.186563	0.157246	0.0509491	0.0903389	0.166334	Cla97C01G023580	A5	v
1496	0.162547	0.00824176	0.247599	0.002997	0.353418	0.002997	0.0850517	0.185814	0.190871	0.041958	0.105819	0.166334	Cla97C01G023580	RI	H
1502	0.439292	0	0.454326	0	0.504281	0	0.0150345	0.229271	0.064989	0.0434565	0.0499545	0.0629371	Cla97C01G023690	A3	o
1514	0.199549	0.0134865	0.255921	0.00674326	0.316035	0.00674326	0.056372	0.137862	0.116486	0.014985	0.0601139	0.0719281	Cla97C01G024060	A3	o
1518	0.184852	0.0134865	0.237145	0	0.286857	0	0.0522932	0.137862	0.102005	0.0112388	0.0497118	0.0719281	Cla97C01G024060	SE	s
1527	-0.106947	0.013986	-0.161018	0.003996	-0.179304	0.003996	-0.0540712	0.103896	-0.0723572	0.026973	-0.018286	0.212787	Cla97C01G024260	SE	s
1530	0.259926	0.003996	0.231622	0.011988	0.262726	0.00799201	-0.0283033	0.443556	0.00280003	0.429071	0.0311034	0.437562	Cla97C01G024310	A5	v
1578	0.0772319	0.043956	0.149887	0.00599401	0.102924	0.00899101	0.0726551	0.0769231	0.0256921	0.327672	-0.046963	0.111888	Cla97C01G025050	RI	H
1590	0.114556	0.0303447	0.136011	0.0206793	0.13837	0.0188811	0.0214553	0.240509	0.0238142	0.192664	0.0023589	0.382617	Cla97C01G025170	A5	v
1591	0.104856	0.0341658	0.228009	0.0044955	0.307806	0	0.123152	0.0224775	0.202949	0.0134865	0.0797971	0.109016	Cla97C01G025170	A5	v
1592	0.253542	0.0254745	0.257604	0.0123626	0.271669	0.0123626	0.00406194	0.413087	0.0181261	0.287712	0.0140642	0.355707	Cla97C01G025170	AF	*
1593	0.211864	0.0254745	0.301561	0.00899101	0.364027	0.00599401	0.0896975	0.0618132	0.152163	0.0134865	0.0624659	0.109016	Cla97C01G025170	AF	*
1597	0.139635	0.0254745	0.168724	0.011988	0.221538	0.00224775	0.0290884	0.168132	0.0819028	0.0278721	0.0528144	0.109016	Cla97C01G025170	RI	H
1607	-0.112502	0.026973	-0.0700065	0.0749251	-0.00120881	0.424575	0.0424951	0.224775	0.111293	0.0224775	0.0687977	0.0764236	Cla97C01G025470	RI	H
1613	0.152166	0.0044955	0.187333	0.0044955	0.189934	0.00899101	0.0351669	0.4001	0.0377679	0.295205	0.00260104	0.462395	Cla97C01G025590	A3	o
1644	0.174482	0.0274725	0.15824	0.0394605	0.191608	0.024975	-0.0162425	0.411089	0.0171258	0.320679	0.0333683	0.378122	Cla97C01G025960	A5	v
1645	-0.178191	0.0127373	-0.184574	0.00974026	-0.145911	0.017982	-0.00638323	0.411089	0.0322791	0.320679	0.0386623	0.378122	Cla97C01G025960	RI	H
1646	0.157732	0.0127373	0.156025	0.00974026	0.151155	0.017982	-0.00170713	0.411089	-0.00657722	0.320679	-0.00487009	0.378122	Cla97C01G025960	SE	s
1651	0.106658	0	0.14251	0	0.137855	0	0.035852	0.027972	0.0311973	0.030969	-0.00465473	0.350649	Cla97C01G026000	RI	H
1652	0.168199	0.00499501	0.141418	0.016983	0.0294345	0.303696	-0.0267807	0.267732	-0.138765	0.015984	-0.111984	0.032967	Cla97C01G026010	A3	o
1695	-0.052028	0.032967	-0.0772319	0.0114885	-0.0653195	0.0164835	-0.0252039	0.0814186	-0.0132915	0.137363	0.0119124	0.141359	Cla97C02G026450	A5	v
1696	0.052028	0.032967	0.0772319	0.0114885	0.0653195	0.0164835	0.0252039	0.0814186	0.0132915	0.137363	-0.0119124	0.141359	Cla97C02G026450	SE	s
1721	0.079155	0.0214785	0.0058768	0.310689	-0.105644	0.00799201	-0.0732782	0.017982	-0.184799	0.0014985	-0.111521	0.00599401	Cla97C02G027070	A5	v
1722	-0.189357	0.00824176	-0.0415722	0.226274	-0.00274403	0.408591	0.147785	0.0164835	0.186613	0.0142358	0.0388282	0.20979	Cla97C02G027080	RI	H
1723	-0.189357	0.00824176	-0.0415722	0.226274	-0.00274403	0.408591	0.147785	0.0164835	0.186613	0.0142358	0.0388282	0.20979	Cla97C02G027080	RI	H
1724	0.108615	0.0384615	-0.0142747	0.295205	-0.0099456	0.408591	-0.12289	0.0164835	-0.118561	0.0294705	0.0043291	0.367632	Cla97C02G027080	SE	s
1732	0.0886397	0.003996	0.172262	0.000999001	0.216541	0	0.0836225	0.003996	0.127902	0.000499501	0.0442793	0.0134865	Cla97C02G027270	A5	v
1733	-0.153729	0.00158175	-0.166407	0.00406736	-0.155382	0	-0.0126781	0.227772	-0.00165327	0.34581	0.0110248	0.391699	Cla97C02G027300	A3	o
1735	-0.117754	0	-0.117668	0.00406736	-0.117533	0.00135579	8.62447e-05	0.460539	0.000220779	0.453963	0.000134534	0.465534	Cla97C02G027300	A3	o
1736	-0.12344	0	-0.125413	0.00949051	-0.121298	0.0031635	-0.0019734	0.341658	0.0021419	0.34581	0.0041153	0.391699	Cla97C02G027300	A3	o
1738	0.249837	0.00158175	0.148741	0.00406736	0.145604	0.00237263	-0.101096	0	-0.104234	0.00474525	-0.0031373	0.391699	Cla97C02G027300	AL	D
1740	-0.326061	0.00949051	-0.471272	0	-0.439251	0.00135579	-0.145211	0.018981	-0.11319	0.0221445	0.0320206	0.391699	Cla97C02G027300	AL	D
1741	-0.32374	0.00949051	-0.324013	0.00406736	-0.323087	0.00135579	-0.000273126	0.460539	0.000653269	0.453963	0.000926394	0.462244	Cla97C02G027300	AL	D
1749	0.439532	0	0.521375	0	0.511877	0	0.0818426	0.0711788	0.0723441	0.0901598	-0.00949856	0.391699	Cla97C02G027300	RI	H
1750	0.0664629	0.02109	0.157217	0.00593157	0.153073	0.00135579	0.090754	0.00474525	0.0866098	0	-0.00414423	0.391699	Cla97C02G027300	RI	H
1751	0.490241	0	0.558649	0	0.539327	0	0.0684075	0.0797203	0.0490856	0.170829	-0.0193219	0.391699	Cla97C02G027300	RI	H
1760	0.244766	0.02331	0.324663	0.01998	0.633129	0.001332	0.0798968	0.197136	0.388363	0.00799201	0.308467	0.015984	Cla97C02G027450	A5	v
1761	0.244766	0.02331	0.324663	0.01998	0.633129	0.001332	0.0798968	0.197136	0.388363	0.00799201	0.308467	0.015984	Cla97C02G027450	A5	v
1763	0.244766	0.02331	0.324663	0.01998	0.633129	0.001332	0.0798968	0.197136	0.388363	0.00799201	0.308467	0.015984	Cla97C02G027450	RI	H
1771	0.0565511	0.0354645	0.0566952	0.0314685	0.0554936	0.030969	0.000144133	0.464036	-0.00105752	0.418082	-0.00120165	0.403596	Cla97C02G027650	A3	o
1773	-0.0878913	0.043956	-0.0419771	0.0769231	-0.0128724	0.162338	0.0459141	0.1332	0.0750189	0.042957	0.0291047	0.163037	Cla97C02G027670	A5	v
1797	-0.0991485	0.0341325	-0.109294	0.024975	-0.119698	0.00899101	-0.0101452	0.364635	-0.0205499	0.272228	-0.0104047	0.377123	Cla97C02G028230	A5	v
1799	-0.339012	0	-0.477787	0	-0.365704	0	-0.138775	0.0224775	-0.0266923	0.118215	0.112083	0.024975	Cla97C02G028230	AF	*
1800	-0.131702	0.00624376	-0.224271	0.00333	-0.162914	0	-0.0925689	0.0224775	-0.0312117	0.118215	0.0613572	0.034965	Cla97C02G028230	AF	*
1801	-0.300707	0	-0.302068	0.00499501	-0.29693	0	-0.00136081	0.435564	0.00377697	0.378996	0.00513778	0.433566	Cla97C02G028230	AF	*
1802	-0.637099	0.001665	-0.653224	0	-0.649833	0	-0.0161252	0.37962	-0.0127342	0.378996	0.00339091	0.433566	Cla97C02G028230	AF	*
1806	0.0540532	0.030969	0.00779734	0.302198	-0.0259244	0.0757576	-0.0462558	0.044955	-0.0799776	0.02997	-0.0337217	0.0932401	Cla97C02G028230	SE	s
1815	0.176163	0.0184815	0.365718	0.003996	0.185714	0.0244755	0.189555	0.02997	0.00955167	0.347652	-0.180003	0.0344655	Cla97C02G028570	RI	H
1822	0.235194	0.046953	0.186655	0.0979021	0.225848	0.100899	-0.0485387	0.258242	-0.0093462	0.322677	0.0391925	0.285215	Cla97C02G028860	SE	s
1823	0.250733	0.00599401	0.276957	0.003996	0.277587	0.001998	0.026224	0.144855	0.026854	0.163836	0.000629978	0.454545	Cla97C02G028960	AF	*
1839	0.174171	0.0499501	0.269886	0.016983	0.541024	0	0.0957151	0.178821	0.366853	0.00699301	0.271138	0.028971	Cla97C02G029210	A5	v
1841	0.324462	0.020979	0.356059	0.0194805	0.259199	0.038961	0.0315969	0.268232	-0.0652631	0.380619	-0.0968601	0.133367	Cla97C02G029340	AF	*
1857	-0.0552908	0.020979	-0.0302285	0.0639361	-0.0343068	0.047952	0.0250623	0.0844156	0.020984	0.0859141	-0.00407833	0.281219	Cla97C02G029510	SE	s
1880	0.0493248	0.011988	0.0851514	0.002997	0.088353	0.002997	0.0358266	0.028971	0.0390282	0.0234765	0.00320158	0.297702	Cla97C02G029630	RI	H
1883	0.0769411	0.038961	0.0957395	0.027972	0.0586434	0.0609391	0.0187984	0.186813	-0.0182977	0.188811	-0.0370961	0.0909091	Cla97C02G029730	A5	v
1899	-0.0974139	0.00624376	-0.105596	0.00749251	-0.0251735	0.115718	-0.00818224	0.280553	0.0722404	0.0137363	0.0804227	0.0162338	Cla97C02G029890	A5	v
1902	-0.408751	0	-0.361003	0	-0.2791	0	0.0477482	0.0549451	0.129651	0.0024975	0.081903	0.0162338	Cla97C02G029890	RI	H
1916	0.220041	0.00899101	0.259444	0.002997	0.265029	0.001998	0.0394026	0.180819	0.0449882	0.147852	0.00558561	0.326174	Cla97C02G030120	A3	o
1917	0.125941	0.0144855	0.112393	0.0194805	0.139163	0.00649351	-0.0135479	0.241758	0.0132221	0.218781	0.02677	0.264735	Cla97C02G030120	AF	*
1933	-0.129754	0.0224775	-0.12619	0.0344655	-0.135794	0.01998	0.00356452	0.392607	-0.00604005	0.355145	-0.00960458	0.328172	Cla97C02G030610	SE	s
1936	0.0730604	0.012987	0.0617538	0.0144855	0.0821876	0.011988	-0.0113065	0.292707	0.00912724	0.184316	0.0204338	0.182318	Cla97C02G030670	RI	H
1937	-0.16158	0	-0.159365	0.000999001	-0.14849	0.00899101	0.00221461	0.295205	0.0130892	0.184316	0.0108746	0.182318	Cla97C02G030670	SE	s
1940	0.0905689	0.0284715	0.105789	0.0164835	0.123806	0.00999001	0.0152198	0.235265	0.0332373	0.133367	0.0180174	0.202298	Cla97C02G030760	A5	v
1943	0.0954153	0.023976	0.055978	0.0799201	0.0761294	0.027972	-0.0394373	0.155844	-0.0192859	0.301199	0.0201513	0.274226	Cla97C02G030830	RI	H
1953	0.0899438	0.044955	0.161957	0.011988	0.178779	0	0.0720136	0.0599401	0.0888349	0.038961	0.0168213	0.430569	Cla97C02G030890	RI	H
1954	-0.192363	0.002997	-0.193819	0.0014985	-0.246951	0.000499501	-0.00145531	0.407592	-0.054588	0.048951	-0.0531327	0.048951	Cla97C02G030930	A5	v
1972	0.163417	0.0277223	0.157184	0.0194805	0.195553	0.0134865	-0.00623368	0.334166	0.0321355	0.182817	0.0383692	0.269231	Cla97C02G031560	A5	v
1973	0.0652071	0.02997	0.0147738	0.188312	0.0247923	0.150849	-0.0504333	0.167832	-0.0404148	0.182817	0.0100185	0.269231	Cla97C02G031560	AF	*
1974	-0.111066	0.0277223	-0.11868	0.0194805	-0.143252	0.0217283	-0.00761382	0.334166	-0.0321862	0.182817	-0.0245724	0.269231	Cla97C02G031560	AF	*
1979	-0.0995865	0.0424575	0.0481288	0.127872	-0.00486267	0.381119	0.147715	0.021978	0.0947238	0.0404595	-0.0529915	0.114386	Cla97C02G031620	RI	H
1980	-0.136207	0.0224775	-0.153633	0.0254745	-0.0373261	0.274975	-0.0174261	0.278222	0.0988811	0.0726773	0.116307	0.133367	Cla97C02G031630	A3	o
1982	-0.372798	0.0224775	-0.0387343	0.278721	0.00486245	0.386613	0.334064	0.0779221	0.37766	0.0726773	0.0435968	0.393357	Cla97C02G031630	RI	H
1985	-0.0613368	0.037962	-0.0584629	0.027972	-0.0544222	0.0509491	0.00287393	0.426573	0.00691468	0.341159	0.00404075	0.331668	Cla97C02G031650	MX	d
2017	0.366404	0.001998	0.444095	0.000499501	0.521464	0.000999001	0.077691	0.0694306	0.15506	0.0164835	0.0773686	0.0684316	Cla97C02G032390	AF	*
2018	-0.366404	0.001998	-0.444095	0.000499501	-0.521464	0.000999001	-0.077691	0.0694306	-0.15506	0.0164835	-0.0773686	0.0684316	Cla97C02G032390	RI	H
2019	0.632538	0	0.632538	0.000499501	0.632538	0	0	0.461039	0	0.451548	0	0.466533	Cla97C02G032430	RI	H
2021	0.11882	0.017982	0.0955564	0.042957	0.052889	0.121878	-0.023264	0.307692	-0.0659315	0.0689311	-0.0426675	0.136863	Cla97C02G032440	RI	H
2031	0.139073	0.033966	0.137621	0.02997	0.138245	0.023976	-0.00145255	0.457542	-0.000828107	0.465035	0.000624441	0.460539	Cla97C02G032690	A3	o
2032	-0.0915122	0.047952	-0.0774455	0.0929071	-0.0463399	0.170829	0.0140667	0.457542	0.0451724	0.36963	0.0311056	0.460539	Cla97C02G032690	A5	v
2042	-0.168231	0.0364635	-0.226417	0.0184815	-0.0275983	0.273726	-0.058186	0.215285	0.140633	0.1004	0.198819	0.0569431	Cla97C02G032840	RI	H
2068	-0.149739	0.001998	-0.25869	0.000499501	-0.214038	0.000499501	-0.108951	0.0524476	-0.0642992	0.0944056	0.0446522	0.188811	Cla97C02G033610	A3	o
2082	-0.0565857	0.0424575	-0.0350251	0.0759241	-0.0386098	0.0539461	0.0215607	0.127373	0.017976	0.158342	-0.00358468	0.318681	Cla97C02G033990	A3	o
2083	0.0565857	0.0424575	0.0350251	0.0759241	0.0386098	0.0539461	-0.0215607	0.127373	-0.017976	0.158342	0.00358468	0.318681	Cla97C02G033990	SE	s
2084	-0.0565857	0.0424575	-0.0350251	0.0759241	-0.0386098	0.0539461	0.0215607	0.127373	0.017976	0.158342	-0.00358468	0.318681	Cla97C02G033990	SE	s
2087	0.0939579	0.000999001	0.0723569	0.00999001	0.0715064	0.010989	-0.021601	0.133866	-0.0224516	0.127872	-0.000850569	0.365135	Cla97C02G034150	RI	H
2100	-0.0628192	0.040959	-0.0413174	0.0914086	-0.0291345	0.135365	0.0215018	0.167832	0.0336847	0.100899	0.0121829	0.252248	Cla97C02G034280	SE	s
2106	-0.131782	0.046953	-0.0736158	0.175824	0.00090998	0.42957	0.0581658	0.170829	0.132692	0.036963	0.0745258	0.12987	Cla97C02G034630	RI	H
2160	0.0508229	0.036963	0.0380877	0.0754246	0.0362958	0.0749251	-0.0127352	0.2003	-0.0145271	0.190809	-0.00179191	0.394106	Cla97C02G035680	A3	o
2161	-0.0838521	0.00699301	-0.108499	0.003996	-0.110434	0.0014985	-0.0246467	0.033966	-0.0265816	0.038961	-0.00193491	0.304196	Cla97C02G035690	A3	o
2168	-0.105194	0.033966	0.0087107	0.313187	0.00667344	0.327672	0.113905	0.0719281	0.111868	0.0709291	-0.00203726	0.411588	Cla97C02G035750	AF	*
2188	-0.675041	0	-0.623845	0	-0.661728	0	0.051196	0.184815	0.0133135	0.32967	-0.0378825	0.371503	Cla97C02G035960	A3	o
2189	0.727038	0.00333	0.640975	0.00499501	0.639297	0.00582751	-0.0860634	0.101565	-0.0877411	0.106144	-0.00167771	0.423077	Cla97C02G035960	RI	H
2190	0.872583	0	0.786152	0	0.821032	0	-0.086431	0.101565	-0.051551	0.198135	0.03488	0.371503	Cla97C02G035960	RI	H
2204	-0.102931	0.045954	-0.175076	0.012987	-0.200404	0.003996	-0.0721453	0.0689311	-0.0974726	0.015984	-0.0253272	0.247752	Cla97C02G036140	RI	H
2216	0.0656115	0.0194805	0.0583736	0.032967	0.0495779	0.0304695	-0.00723787	0.128871	-0.0160336	0.0599401	-0.0087957	0.106893	Cla97C02G036270	RI	H
2217	-0.0656115	0.0194805	-0.0583736	0.032967	-0.0495779	0.0304695	0.00723787	0.128871	0.0160336	0.0599401	0.0087957	0.106893	Cla97C02G036270	RI	H
2220	-0.542461	0.0014985	-0.574972	0	-0.76492	0	-0.0325106	0.21978	-0.222459	0.013986	-0.189949	0.0879121	Cla97C02G036390	A5	v	TST2	Starch and sucrose metabolism
2222	0.696658	0.0014985	0.736976	0	0.824184	0.00112388	0.0403178	0.21978	0.127526	0.0551449	0.0872077	0.199176	Cla97C02G036390	A5	v	TST2	Starch and sucrose metabolism
2223	0.49083	0.0017982	0.740094	0	0.741027	0.00112388	0.249264	0.0824176	0.250197	0.013986	0.000933036	0.451548	Cla97C02G036390	A5	v	TST2	Starch and sucrose metabolism
2225	0.457918	0	0.559682	0	0.699174	0	0.101764	0.15522	0.241257	0.013986	0.139492	0.111722	Cla97C02G036390	A5	v	TST2	Starch and sucrose metabolism
2227	0.313939	0.0017982	0.120404	0.0702423	0.348769	0.0044955	-0.193536	0.126374	0.0348299	0.29637	0.228366	0.111722	Cla97C02G036390	A5	v	TST2	Starch and sucrose metabolism
2253	-0.136811	0.014985	-0.099866	0.030969	-0.0899595	0.026973	0.0369449	0.197802	0.0468513	0.108891	0.00990646	0.28022	Cla97C02G036770	A3	o
2254	-0.154562	0.041958	-0.1552	0.031302	-0.0778175	0.117216	-0.000637806	0.440559	0.0767446	0.111888	0.0773824	0.137862	Cla97C02G036770	RI	H
2255	-0.520758	0.013986	-0.598044	0	-0.582898	0.003996	-0.0772864	0.197802	-0.0621395	0.125874	0.0151469	0.28022	Cla97C02G036770	RI	H
2256	0.139466	0.045954	0.0711843	0.12038	-0.0642265	0.14036	-0.0682817	0.197802	-0.203693	0.0799201	-0.135411	0.137862	Cla97C02G036770	RI	H
2257	0.0770167	0.00999001	0.0695612	0.0244755	0.0628543	0.0144855	-0.00745548	0.216284	-0.0141624	0.15035	-0.00670691	0.230769	Cla97C02G036780	RI	H
2276	-0.732257	0	-0.856976	0	-0.874134	0	-0.12472	0.0685981	-0.141878	0.044622	-0.0171581	0.391608	Cla97C02G037260	A3	o
2277	-0.627909	0.000666001	-0.826858	0	-0.853049	0	-0.198949	0.0685981	-0.22514	0.044622	-0.026191	0.391608	Cla97C02G037260	A3	o
2279	0.7633	0	0.857181	0	0.868404	0	0.0938803	0.0685981	0.105104	0.044622	0.0112238	0.391608	Cla97C02G037260	A3	o
2280	0.36672	0.0014985	0.306347	0	0.304732	0.0014985	-0.0603727	0.135864	-0.0619877	0.127872	-0.00161506	0.422577	Cla97C02G037280	A3	o
2283	-0.117211	0.017982	-0.226376	0.00599401	-0.274506	0	-0.109165	0.00799201	-0.157295	0.001998	-0.0481301	0.133866	Cla97C02G037360	RI	H
2293	0.0706752	0.0234765	0.072897	0.0244755	0.0703048	0.0214785	0.00222174	0.344156	-0.000370477	0.440559	-0.00259222	0.346154	Cla97C02G037510	A3	o
2306	-0.194447	0.044955	-0.240979	0.013986	-0.139738	0.0599401	-0.0465317	0.265235	0.0547091	0.252547	0.101241	0.0824176	Cla97C02G037560	AL	D
2318	0.151219	0.047952	0.206525	0.0224775	0.185963	0.0254745	0.0553059	0.210789	0.0347436	0.315185	-0.0205622	0.298202	Cla97C02G037710	A3	o
2352	0.302663	0.0164835	0.306502	0.021978	0.338664	0	0.00383878	0.437063	0.0360008	0.314757	0.032162	0.316327	Cla97C02G037990	A3	o
2364	-0.120121	0.041958	-0.142582	0.014985	-0.0395249	0.262238	-0.0224605	0.444056	0.0805962	0.22028	0.103057	0.1004	Cla97C02G038070	RI	H
2376	-0.0525256	0.0264735	-0.0788792	0.00599401	-0.0757398	0.00865801	-0.0263536	0.127373	-0.0232142	0.111888	0.0031394	0.313686	Cla97C02G038240	A5	v
2377	0.180796	0.001998	0.191708	0.003996	0.168247	0	0.0109119	0.127373	-0.0125491	0.133866	-0.023461	0.137862	Cla97C02G038240	RI	H
2378	0.0462208	0.0264735	0.066566	0.00865801	0.0660468	0.00865801	0.0203453	0.127373	0.019826	0.111888	-0.000519231	0.373626	Cla97C02G038240	RI	H
2379	-0.0811503	0.0264735	-0.10707	0.00999001	-0.100961	0.012987	-0.0259197	0.127373	-0.0198104	0.147852	0.00610925	0.313686	Cla97C02G038240	RI	H
2433	-0.0506174	0.0484515	-0.0340436	0.0954046	-0.0367167	0.0654346	0.0165738	0.181818	0.0139007	0.185814	-0.00267313	0.367133	Cla97C02G039300	RI	H
2435	-0.205839	0.015318	-0.0943387	0.0907664	-0.0601157	0.156344	0.1115	0.0669331	0.145723	0.026973	0.034223	0.242044	Cla97C02G039310	A5	v
2436	0.118905	0.0393892	0.160213	0.027306	0.0901254	0.0742115	0.0413085	0.171828	-0.0287794	0.207792	-0.0700879	0.165168	Cla97C02G039310	RI	H
2437	0.431257	0.001332	0.233447	0.00666001	0.185574	0.00932401	-0.197811	0.015984	-0.245684	0.001998	-0.0478729	0.170829	Cla97C02G039310	RI	H
2438	0.363642	0.00959041	0.363642	0.00999001	0.363642	0.0127872	0	0.451049	0	0.441558	0	0.436064	Cla97C02G039310	RI	H
2439	-0.580121	0	-0.394007	0	-0.364922	0.00799201	0.186114	0.015984	0.215199	0.00532801	0.029085	0.20313	Cla97C02G039310	RI	H
2440	-0.558873	0.001332	-0.295154	0.00666001	-0.15612	0.0127872	0.263718	0.003996	0.402752	0.001998	0.139034	0.135864	Cla97C02G039310	RI	H
2441	0.220763	0.00899101	0.179455	0.0271728	0.249543	0.00932401	-0.0413085	0.171828	0.0287794	0.207792	0.0700879	0.165168	Cla97C02G039310	RI	H
2442	0.069737	0.0134865	0.0890374	0.0044955	0.121897	0.00224775	0.0193004	0.186563	0.0521599	0.121379	0.0328596	0.287712	Cla97C02G039320	A3	o
2443	-0.109287	0.00749251	-0.127337	0.002997	-0.135415	0	-0.0180499	0.186563	-0.0261281	0.164835	-0.00807825	0.32008	Cla97C02G039320	A5	v
2444	-0.0983712	0.00749251	-0.121836	0.002997	-0.130406	0	-0.0234652	0.186563	-0.0320351	0.164835	-0.00856993	0.32008	Cla97C02G039320	A5	v
2446	-0.200191	0.0101149	-0.232461	0.0044955	-0.208457	0.00629371	-0.0322703	0.262024	-0.00826696	0.328172	0.0240033	0.323676	Cla97C02G039320	RI	H
2448	0.277808	0.00749251	0.33766	0	0.312856	0	0.0598521	0.186563	0.0350474	0.238262	-0.0248048	0.32008	Cla97C02G039320	RI	H
2451	-0.0897113	0.028971	-0.106975	0.00699301	-0.106453	0.010989	-0.0172636	0.212787	-0.0167421	0.165335	0.00052149	0.42957	Cla97C02G039330	A3	o
2458	-0.0610315	0.025974	-0.0284783	0.107892	-0.0369737	0.0849151	0.0325532	0.0899101	0.0240578	0.146853	-0.00849533	0.272228	Cla97C02G039520	AF	*
2471	0.198302	0.0124875	0.228237	0.0024975	0.178959	0.0024975	0.0299346	0.125375	-0.0193431	0.364635	-0.0492777	0.127373	Cla97C02G039900	A3	o
2475	0.152753	0.0274725	0.24774	0.00499501	0.128622	0.02997	0.0949873	0.125375	-0.024131	0.364635	-0.119118	0.0749251	Cla97C02G039900	SE	s
2501	-0.0894568	0.0104895	-0.151398	0.001998	-0.16391	0.001998	-0.0619411	0.021978	-0.0744537	0.011988	-0.0125126	0.17033	Cla97C02G040200	SE	s
2504	0.158954	0.00599401	0.221379	0.002997	0.292661	0.000999001	0.062425	0.027972	0.133707	0.002997	0.0712816	0.038961	Cla97C02G040220	A5	v
2543	0.161995	0.00699301	0.285001	0.002997	0.0815616	0.0579421	0.123006	0.031968	-0.0804331	0.0609391	-0.203439	0.00549451	Cla97C02G040880	RI	H
2569	-0.636671	0.014985	-0.595629	0.0194805	-0.572227	0.023976	0.0410419	0.23002	0.0644438	0.192557	0.0234018	0.240759	Cla97C02G041290	RI	H
2590	-0.507033	0	-0.561876	0	-0.535065	0	-0.054843	0.192308	-0.0280326	0.156177	0.0268104	0.230769	Cla97C02G041600	SE	s
2591	-0.498516	0	-0.576604	0	-0.551146	0	-0.0780881	0.192308	-0.0526294	0.104895	0.0254587	0.230769	Cla97C02G041600	SE	s
2617	-0.241901	0	-0.340908	0.0034965	-0.365208	0.0034965	-0.0990071	0.0734266	-0.123307	0.0384615	-0.0242999	0.418082	Cla97C02G041790	SE	s
2619	-0.130889	0.00799201	-0.195423	0.001998	-0.302634	0.002997	-0.0645341	0.0679321	-0.171746	0.002997	-0.107211	0.022977	Cla97C02G041820	RI	H
2621	-0.159102	0.015984	-0.236437	0.001998	-0.302983	0	-0.0773355	0.0509491	-0.143881	0.003996	-0.0665453	0.040626	Cla97C02G041840	AF	*
2622	0.159102	0.015984	0.236437	0.001998	0.302983	0	0.0773355	0.0509491	0.143881	0.003996	0.0665453	0.040626	Cla97C02G041840	RI	H
2623	-0.529515	0.025308	-0.54819	0.013986	-0.565336	0.003996	-0.0186747	0.313187	-0.0358208	0.243257	-0.0171461	0.304196	Cla97C02G041840	RI	H
2630	-0.0497806	0.0334665	-0.0400498	0.0549451	-0.06216	0.016983	0.00973081	0.206793	-0.0123794	0.164336	-0.0221102	0.0894106	Cla97C02G042030	A5	v
2633	-0.096282	0.023976	-0.12567	0.012987	-0.150522	0.00599401	-0.0293884	0.145854	-0.0542402	0.047952	-0.0248518	0.147353	Cla97C02G042120	RI	H
2634	0.0843619	0.011988	0.069904	0.0144855	0.0180561	0.12038	-0.014458	0.115884	-0.0663058	0.00599401	-0.0518479	0.0124875	Cla97C02G042130	A5	v
2638	-0.0886955	0.027972	-0.00574806	0.32018	0.0943814	0.013986	0.0829474	0.016983	0.183077	0.001998	0.100129	0.00849151	Cla97C02G042180	RI	H
2640	-0.050426	0.0127373	-0.0563022	0.0112388	-0.0652732	0.00824176	-0.00587619	0.184815	-0.0148472	0.120879	-0.00897102	0.174825	Cla97C02G042210	SE	s
2641	0.0549187	0.0127373	0.0922263	0.0014985	0.111192	0	0.0373076	0.0254745	0.056273	0.0224775	0.0189654	0.136364	Cla97C02G042210	SE	s
2647	0.66196	0.016983	0.66196	0.025974		1	0	0.225774		1		1	Cla97C02G042280	SE	s
2655	0.23211	0.014985	0.26846	0.00624376	0.240004	0.00499501	0.0363499	0.0984016	0.0078937	0.284715	-0.0284562	0.337163	Cla97C02G042380	AF	*
2656	0.0775248	0.021645	0.0960339	0.00624376	0.0927124	0.00499501	0.0185091	0.0624376	0.0151875	0.106144	-0.00332152	0.337163	Cla97C02G042380	AF	*
2657	0.0831123	0.03996	0.0113149	0.261239	0.0200944	0.217283	-0.0717973	0.0487013	-0.0630179	0.0624376	0.00877946	0.337163	Cla97C02G042380	RI	H
2658	-0.0642803	0.021645	-0.0850363	0.00666001	-0.0862634	0.00499501	-0.0207561	0.0599401	-0.0219832	0.0782551	-0.00122713	0.337163	Cla97C02G042380	SE	s
2665	-0.172347	0.0014985	-0.341329	0	-0.37645	0	-0.168982	0	-0.204103	0	-0.035121	0.023976	Cla97C02G042490	A3	o
2686	0.0673598	0.0412088	0.0888286	0.0499501	0.135951	0.014985	0.0214689	0.152847	0.068591	0.0774226	0.0471221	0.16983	Cla97C02G042740	RI	H
2687	0.150192	0.0412088	0.109613	0.0690976	0.112562	0.048285	-0.0405789	0.152847	-0.0376299	0.154845	0.00294897	0.396104	Cla97C02G042740	RI	H
2695	-1	0		1		1		1		1		1	Cla97C02G042870	AF	*
2696	-0.059189	0.024975	-0.0474423	0.045954	-0.020674	0.0925741	0.0117467	0.135198	0.038515	0.017316	0.0267683	0.03663	Cla97C02G042900	A5	v
2699	0.0588368	0.024975	0.0471163	0.045954	0.0204191	0.0925741	-0.0117205	0.135198	-0.0384177	0.017316	-0.0266972	0.03663	Cla97C02G042900	RI	H
2701	-0.170104	0.00499501	-0.19766	0.001998	-0.199835	0.0014985	-0.0275561	0.124376	-0.029731	0.0964036	-0.00217484	0.382617	Cla97C02G042920	SE	s
2708	-0.22193	0.0364635	-0.228367	0.018981	-0.175752	0.028971	-0.00643689	0.394106	0.0461781	0.194805	0.052615	0.152847	Cla97C02G043280	RI	H
2712	-0.150722	0.011988	-0.244301	0.0034965	-0.271496	0.0044955	-0.0935791	0.034965	-0.120774	0.018981	-0.0271952	0.220779	Cla97C02G043390	RI	H
2720	-0.13103	0.017982	-0.128298	0.0232268	-0.129096	0.00899101	0.00273215	0.350649	0.00193434	0.45005	-0.000797809	0.445055	Cla97C02G043530	A3	o
2721	-0.109245	0.017982	-0.111881	0.0232268	-0.108871	0.00899101	-0.00263653	0.350649	0.000373702	0.45005	0.00301023	0.445055	Cla97C02G043530	RI	H
2731	0.692563	0.00224775	0.731337	0	0.669005	0.0044955	0.0387731	0.334166	-0.0235582	0.392108	-0.0623313	0.325924	Cla97C02G043620	A3	o
2732	0.365625	0.00224775	0.372804	0	0.357537	0.0044955	0.00717852	0.334166	-0.00808803	0.392108	-0.0152666	0.325924	Cla97C02G043620	A3	o
2735	0.188146	0.00599401	0.153545	0.0134865	0.140002	0.0044955	-0.0346011	0.334166	-0.0481445	0.314685	-0.0135434	0.325924	Cla97C02G043620	A5	v
2738	-0.483947	0.0044955	-0.39855	0.00949051	-0.311691	0.011988	0.0853972	0.0959041	0.172256	0.022977	0.0868585	0.114885	Cla97C02G043630	RI	H
2745	-0.186672	0.001998	0.0134483	0.24309	0.10743	0.00499501	0.20012	0.00999001	0.294101	0.001998	0.0939814	0.047952	Cla97C02G043930	RI	H
2748	0.212558	0.015984	0.264657	0.00999001	0.336011	0.001998	0.0520989	0.128372	0.123453	0.037962	0.0713542	0.13986	Cla97C02G043950	RI	H
2749	-0.122199	0.026973	-0.0673064	0.0844156	-0.105182	0.032967	0.054893	0.128372	0.017017	0.262737	-0.037876	0.164336	Cla97C02G043950	SE	s
2750	0.0872303	0.040959	0.0931677	0.0314685	0.0969325	0.011988	0.00593741	0.321179	0.00970214	0.274226	0.00376474	0.374126	Cla97C02G043980	RI	H
2767	0.189475	0.031968	0.189475	0.0224775	0.0266492	0.267233	0	0.434565	-0.162826	0.036963	-0.162826	0.0374625	Cla97C02G044180	AF	*
2790	0.547906	0.0284715	0.657332	0.011988	0.648177	0.002997	0.109426	0.166833	0.100272	0.169331	-0.00915439	0.348152	Cla97C02G044620	A3	o
2801	0.167143	0.02997	0.235385	0.00749251	0.12479	0.0579421	0.0682419	0.185814	-0.0423526	0.272727	-0.110594	0.0974026	Cla97C02G044700	SE	s
2802	-0.0741864	0.0394605	-0.071608	0.0474525	-0.0630893	0.0579421	0.00257839	0.387113	0.0110971	0.272727	0.00851874	0.300699	Cla97C02G044700	SE	s
2803	-0.0741864	0.0394605	-0.071608	0.0474525	-0.0630893	0.0579421	0.00257839	0.387113	0.0110971	0.272727	0.00851874	0.300699	Cla97C02G044700	SE	s
2815	-0.128687	0.017982	0.00393741	0.353646	0.00532792	0.296703	0.132625	0.021978	0.134015	0.01998	0.00139052	0.404096	Cla97C02G044840	A5	v
2816	-0.0633618	0.0424575	-0.0128416	0.299034	-0.074125	0.029304	0.0505202	0.0959041	-0.0107632	0.240759	-0.0612835	0.16983	Cla97C02G044840	RI	H
2817	0.160321	0.01998	0.211552	0.020979	0.232658	0.00899101	0.0512304	0.175158	0.0723368	0.138861	0.0211064	0.340326	Cla97C02G044840	RI	H
2818	0.111988	0.01998	0.108801	0.020979	0.142403	0.00899101	-0.00318693	0.370629	0.0304152	0.18981	0.0336021	0.251748	Cla97C02G044840	SE	s
2839	0.448535	0.000499501	0.583568	0	0.605872	0	0.135033	0.00949051	0.157337	0.00849151	0.0223034	0.199301	Cla97C02G044890	A3	o
2860	0.170653	0.017982	0.149363	0.024975	0.309051	0.00949051	-0.02129	0.279221	0.138398	0.0634366	0.159688	0.0549451	Cla97C02G045320	A5	v
2875	0.250223	0.00999001	0.372107	0.00599401	0.281141	0.00799201	0.121884	0.0699301	0.0309188	0.262404	-0.0909654	0.16983	Cla97C02G045550	RI	H
2880	0.16046	0.0374625	-0.194268	0.0194805	-0.448735	0.000999001	-0.354728	0.0024975	-0.609195	0.000499501	-0.254467	0.0044955	Cla97C02G045580	RI	H
2882	0.0603908	0.018981	0.0595779	0.017982	0.0594351	0.011988	-0.000812932	0.325674	-0.000955672	0.327672	-0.00014274	0.44006	Cla97C02G045600	A5	v
2939	-0.313442	0.020979	-0.330022	0.017982	-0.310139	0.00499501	-0.0165795	0.264236	0.00330359	0.383117	0.019883	0.21978	Cla97C02G046390	RI	H
2964	0.690946	0.0044955	0.749702	0.002997	0.769871	0.0014985	0.0587556	0.408591	0.0789254	0.274975	0.0201697	0.4001	Cla97C02G046790	RI	H
2993	-0.044686	0.035964	-0.0750781	0.0194805	-0.0478989	0.0774226	-0.0303921	0.0774226	-0.00321285	0.36963	0.0271792	0.196304	Cla97C02G047610	RI	H
3012	0.120478	0.02997	0.144735	0.00799201	0.137191	0.011988	0.0242574	0.291042	0.0167132	0.24975	-0.00754419	0.381618	Cla97C02G047870	AF	*
3048	-0.173664	0.032634	-0.13368	0.0517483	-0.197249	0.0202797	0.0399839	0.223193	-0.0235853	0.265235	-0.0635692	0.283217	Cla97C02G048230	A3	o
3049	-0.289677	0.00699301	-0.483073	0.00524476	-0.491614	0.00174825	-0.193396	0.0909091	-0.201937	0.0734266	-0.00854085	0.384116	Cla97C02G048230	RI	H
3050	-0.205195	0.0340909	-0.595876	0.00582751	-0.4381	0.0157343	-0.390681	0.0909091	-0.232904	0.0734266	0.157776	0.283217	Cla97C02G048230	RI	H
3051	-0.332433	0.00699301	-0.473191	0.00524476	-0.453198	0.00174825	-0.140758	0.0909091	-0.120764	0.0734266	0.0199934	0.358974	Cla97C02G048230	RI	H
3057	0.137934	0.048951	-0.0681125	0.20979	-0.0953042	0.121878	-0.206047	0.027972	-0.233238	0.00999001	-0.0271917	0.408591	Cla97C02G048470	RI	H
3074	-0.0469223	0.027972	-0.0512611	0.031968	-0.0429212	0.028971	-0.00433889	0.17982	0.00400102	0.195804	0.00833991	0.140859	Cla97C02G048590	SE	s
3077	0.452969	0.0374625	0.159272	0.152348	0.263742	0.0362138	-0.293697	0.326174	-0.189227	0.258492	0.10447	0.41958	Cla97C02G048600	AF	*
3085	-0.104058	0.00749251	-0.0427523	0.048951	0.0278873	0.0924076	0.0613061	0.015984	0.131946	0.0014985	0.0706396	0.013986	Cla97C02G048640	RI	H
3101	0.191507	0	0.14655	0.00799201	0.0833846	0.023976	-0.0449572	0.017982	-0.108123	0.0034965	-0.0631656	0.00899101	Cla97C02G048860	AL	D
3102	0.208573	0.001998	0.0867366	0.0104895	-0.0208375	0.105395	-0.121836	0.003996	-0.22941	0	-0.107574	0.002997	Cla97C02G048860	RI	H
3108	-0.15647	0.0344655	-0.206818	0.017982	-0.14853	0.023976	-0.0503473	0.17008	0.00794019	0.362138	0.0582875	0.143856	Cla97C02G048960	RI	H
3109	-0.169764	0.011988	-0.178283	0.0134865	-0.161405	0.014985	-0.00851935	0.2997	0.0083592	0.362138	0.0168785	0.234266	Cla97C02G048960	SE	s
3127	-0.115148	0.0154845	-0.159572	0.0044955	-0.0522249	0.0709291	-0.0444244	0.111389	0.0629231	0.0729271	0.107348	0.025974	Cla97C02G049190	A3	o
3129	0.190077	0.003996	0.308954	0.000999001	0.164576	0.00699301	0.118877	0.024975	-0.0255012	0.248751	-0.144378	0.012987	Cla97C02G049250	RI	H
3142	0.322782	0.0254745	0.277402	0.0314685	0.204607	0.0674326	-0.0453797	0.424575	-0.118174	0.287712	-0.0727946	0.417083	Cla97C02G049410	RI	H
3149	-0.0446736	0.044955	-0.0306559	0.033966	-0.0175663	0.131868	0.0140177	0.128871	0.0271073	0.0749251	0.0130896	0.151848	Cla97C02G049460	RI	H
3152	-0.114146	0.0024975	-0.130604	0.00999001	-0.114425	0.0174825	-0.0164576	0.290959	-0.000279008	0.443057	0.0161786	0.401099	Cla97C02G049510	RI	H
3154	0.0615421	0.0287213	0.077851	0.0287213	0.0763666	0.0374625	0.0163089	0.290959	0.0148246	0.335914	-0.00148436	0.401099	Cla97C02G049510	SE	s
3165	-0.560247	0	-0.806987	0	-0.828235	0	-0.24674	0	-0.267988	0.000999001	-0.021248	0.13037	Cla97C02G049860	RI	H
3170	-0.183981	0.003996	-0.248073	0.000999001	-0.263842	0.000499501	-0.0640925	0.027972	-0.0798616	0.0134865	-0.015769	0.201798	Cla97C02G050060	A3	o
3172	-0.193819	0.0187313	-0.11133	0.0262238	-0.202679	0.0224775	0.0824887	0.0974026	-0.00885969	0.325175	-0.0913484	0.102398	Cla97C02G050070	A5	v
3175	-0.193819	0.0187313	-0.11133	0.0262238	-0.202679	0.0224775	0.0824887	0.0974026	-0.00885969	0.325175	-0.0913484	0.102398	Cla97C02G050070	SE	s
3190	0.198659	0.00899101	0.109382	0.0584416	0.116802	0.020979	-0.0892774	0.0404595	-0.081857	0.041958	0.00742038	0.290709	Cla97C02G050260	SE	s
3197	0.0733747	0.0402098	0.0498016	0.145105	-0.000688793	0.421578	-0.023573	0.367133	-0.0740634	0.146853	-0.0504904	0.402597	Cla97C02G050270	SE	s
3198	-0.175363	0	-0.180116	0.020979	-0.185783	0.0104895	-0.00475298	0.367133	-0.0104203	0.266733	-0.00566736	0.402597	Cla97C02G050270	SE	s
3202	-0.0322292	0.046953	-0.036199	0.0309066	-0.0378194	0.0194805	-0.00396978	0.255245	-0.00559023	0.245567	-0.00162045	0.365822	Cla97C02G050400	A3	o
3203	-0.0568836	0.046953	-0.0899473	0.0154132	-0.0900238	0.0194805	-0.0330638	0.142358	-0.0331402	0.102498	-7.64585e-05	0.46004	Cla97C02G050400	A5	v
3204	0.151091	0.00561938	0.252606	0.00337163	0.257708	0.000899101	0.101515	0.142358	0.106617	0.0427073	0.00510213	0.365822	Cla97C02G050400	AF	*
3205	0.571465	0.0044955	0.623135	0.0014985	0.78727	0	0.0516702	0.197802	0.215806	0.0494505	0.164135	0.0719281	Cla97C02G050400	AF	*
3206	0.512295	0	0.548327	0	0.551623	0	0.0360322	0.142358	0.0393289	0.0876623	0.00329671	0.365822	Cla97C02G050400	AF	*
3207	0.410218	0.00224775	0.399991	0	0.432741	0.000899101	-0.0102268	0.230395	0.0225232	0.138611	0.03275	0.111264	Cla97C02G050400	AF	*
3208	0.0568658	0.0468817	0.0115463	0.188811	0.0929073	0.0157343	-0.0453195	0.142358	0.0360415	0.157343	0.081361	0.0719281	Cla97C02G050400	AF	*
3209	-0.0625023	0.0468817	-0.0880012	0.014985	-0.157799	0.000899101	-0.0254989	0.142358	-0.0952969	0.017982	-0.069798	0.0719281	Cla97C02G050400	RI	H
3210	-0.105616	0.0468817	-0.146977	0.014985	-0.110351	0.0194805	-0.0413613	0.142358	-0.00473542	0.316683	0.0366259	0.124975	Cla97C02G050400	SE	s
3211	-0.0856935	0.0404595	-0.0871585	0.0374625	-0.0785325	0.0434565	-0.00146501	0.386114	0.00716099	0.433067	0.008626	0.304196	Cla97C02G050420	A5	v
3213	0.234577	0.0404595	0.218985	0.0374625	0.236063	0.0434565	-0.0155914	0.386114	0.0014865	0.433067	0.0170779	0.304196	Cla97C02G050420	SE	s
3230	-0.414841	0	-0.446616	0	-0.346677	0	-0.0317744	0.0949051	0.0681638	0.0224775	0.0999382	0.00749251	Cla97C02G050600	A3	o
3231	0.0891406	0.02997	0.22674	0.00549451	0.0560904	0.0579421	0.137599	0.0949051	-0.0330501	0.240759	-0.170649	0.0529471	Cla97C02G050600	AF	*
3232	-0.0891406	0.02997	-0.22674	0.00549451	-0.0560904	0.0579421	-0.137599	0.0949051	0.0330501	0.240759	0.170649	0.0529471	Cla97C02G050600	RI	H
3233	0.271262	0	0.320907	0	0.354246	0	0.0496443	0.034965	0.0829832	0.0174825	0.0333389	0.0441225	Cla97C02G050600	RI	H
3234	0.843796	0	0.910947	0	0.779034	0	0.0671512	0.034965	-0.0647619	0.0258075	-0.131913	0.0112388	Cla97C02G050600	RI	H
3242	-0.143634	0.002997	-0.208027	0.000999001	-0.18127	0.000499501	-0.0643933	0.015984	-0.0376365	0.0444555	0.0267568	0.0954046	Cla97C02G050710	AF	*
3244	-0.0737395	0.0344655	-0.089883	0.014985	-0.107655	0.014985	-0.0161435	0.0704296	-0.0339153	0.0234765	-0.0177718	0.11039	Cla97C02G050720	A3	o
3251	0.36554	0.001998	0.44029	0	0.450699	0	0.0747506	0.106893	0.0851587	0.033966	0.0104081	0.312188	Cla97C03G050790	A5	v
3253	0.0371012	0.0184815	0.0345354	0.01998	0.0299788	0.0204795	-0.00256576	0.196304	-0.00712237	0.107393	-0.00455661	0.152847	Cla97C03G050830	AF	*
3263	-0.160221	0.017982	-0.206667	0.0134865	-0.131646	0.0659341	-0.046446	0.265235	0.0285751	0.287712	0.0750211	0.125874	Cla97C03G050980	RI	H
3271	0.0915382	0.002997	0.0489925	0.0204795	0.0542581	0.01998	-0.0425457	0.017982	-0.03728	0.022977	0.00526561	0.213287	Cla97C03G051140	A5	v
3273	0.279644	0.002997	0.082808	0.125874	0.0838211	0.150849	-0.196836	0.025974	-0.195823	0.027972	0.00101311	0.424575	Cla97C03G051200	AF	*
3285	-0.151645	0.011988	-0.228425	0.0014985	-0.282968	0.0044955	-0.0767803	0.0524476	-0.131324	0.0164835	-0.0545433	0.0704296	Cla97C03G051520	AL	D
3287	-0.403791	0.0014985	-0.461191	0.000749251	-0.465896	0.000749251	-0.0573992	0.116883	-0.0621041	0.148352	-0.00470492	0.394106	Cla97C03G051540	A3	o
3289	0.537154	0	0.661416	0.000749251	0.733655	0.000749251	0.124262	0.116883	0.196501	0.125874	0.0722396	0.296703	Cla97C03G051540	RI	H
3300	-0.379109	0	-0.391313	0.00124875	-0.397411	0	-0.0122037	0.152348	-0.0183015	0.0974026	-0.00609775	0.191309	Cla97C03G051790	A5	v
3302	-0.266664	0	-0.260736	0	-0.338698	0	0.00592721	0.176324	-0.0720345	0.00374625	-0.0779617	0.00749251	Cla97C03G051790	RI	H
3303	0.14802	0.00312188	0.163816	0	0.145419	0	0.0157967	0.152348	-0.0026002	0.28971	-0.0183969	0.0817932	Cla97C03G051790	RI	H
3304	-0.410174	0.001665	-0.540298	0	-0.602584	0	-0.130123	0.00999001	-0.19241	0	-0.0622866	0.00749251	Cla97C03G051790	SE	s
3316	-0.310261	0.0384615	-0.32885	0.027972	-0.235951	0.0506993	-0.0185893	0.316434	0.0743095	0.168531	0.0928988	0.304196	Cla97C03G052170	RI	H
3319	-0.376933	0.001998	-0.357695	0.000999001	-0.348968	0	0.0192385	0.14985	0.0279656	0.0989011	0.00872704	0.354645	Cla97C03G052260	A3	o
3320	0.354389	0.00849151	0.343689	0.00499501	0.354389	0.0044955	-0.0107001	0.336663	0	0.376124	0.0107001	0.354645	Cla97C03G052260	AF	*
3332	0.0973475	0.012987	0.127989	0.003996	0.154277	0.002997	0.0306412	0.0464535	0.0569291	0.0114885	0.0262879	0.0694306	Cla97C03G052420	A3	o
3334	0.131168	0	0.156403	0.000999001	0.168324	0	0.0252347	0.0869131	0.0371559	0.032967	0.0119212	0.251748	Cla97C03G052480	A3	o
3337	-0.0940475	0.011988	-0.0658097	0.02997	-0.132657	0.00549451	0.0282378	0.126374	-0.0386097	0.0879121	-0.0668475	0.040959	Cla97C03G052530	RI	H
3340	-0.16868	0.014985	-0.16771	0.020979	-0.116215	0.038961	0.000970778	0.454545	0.052465	0.0741758	0.0514942	0.0764236	Cla97C03G052670	RI	H
3350	0.522207	0	0.597494	0	0.587168	0	0.0752875	0.0757576	0.0649616	0.167832	-0.0103259	0.386114	Cla97C03G052810	AF	*
3351	0.534495	0	0.754897	0	0.750786	0	0.220402	0.0724276	0.216292	0.0979021	-0.00411058	0.386114	Cla97C03G052810	AF	*
3353	-0.140831	0.0234765	-0.105715	0.0494505	0.0292696	0.232268	0.0351162	0.163337	0.170101	0.00599401	0.134985	0.0164835	Cla97C03G052880	A5	v
3356	-0.207308	0.017982	-0.0848053	0.0969031	-0.365933	0.000999001	0.122503	0.017982	-0.158625	0.001998	-0.281127	0.001998	Cla97C03G052980	RI	H
3364	0.225465	0.0044955	0.262297	0.0044955	0.264241	0.0044955	0.0368322	0.373127	0.0387762	0.4001	0.00194401	0.456543	Cla97C03G053050	A5	v
3375	0.441817	0.0014985	0.569101	0.0014985	0.646919	0	0.127283	0.0044955	0.205102	0	0.0778187	0.020979	Cla97C03G053170	AF	*
3377	0.113617	0.032967	0.244264	0.0034965	0.0127227	0.298202	0.130647	0.0434565	-0.100894	0.0644356	-0.231541	0.00899101	Cla97C03G053180	RI	H
3378	-0.0479135	0.037296	-0.0676966	0.032634	-0.0845211	0.0221445	-0.0197831	0.111305	-0.0366076	0.0776224	-0.0168246	0.254545	Cla97C03G053270	A3	o
3379	-0.117642	0.0034965	-0.101772	0.0174825	-0.102366	0.0174825	0.0158692	0.116883	0.0152756	0.140443	-0.000593633	0.425075	Cla97C03G053270	A3	o
3380	-0.0986089	0.0356643	0.0133537	0.272228	0.090381	0.0545455	0.111963	0.0506993	0.18899	0.0151515	0.0770273	0.254545	Cla97C03G053270	A3	o
3381	-0.0676119	0.0268065	0.00729637	0.268648	-0.000993376	0.396603	0.0749083	0.032634	0.0666186	0.0305944	-0.00828974	0.262238	Cla97C03G053270	AF	*
3383	-0.0984114	0.0297203	-0.0475488	0.144056	-0.0822798	0.0545455	0.0508626	0.111305	0.0161316	0.24975	-0.034731	0.254545	Cla97C03G053270	SE	s
3384	-0.213287	0.0034965	-0.0380908	0.144056	-0.0104692	0.30711	0.175196	0.0157343	0.202818	0.0122378	0.0276216	0.254545	Cla97C03G053270	SE	s
3397	0.159324	0.027972	0.12706	0.045954	0.0552077	0.158342	-0.0322646	0.168831	-0.104117	0.0374625	-0.0718521	0.0784216	Cla97C03G053450	AF	*
3398	0.102907	0.00899101	0.0809929	0.018981	0.0452137	0.0999001	-0.0219138	0.248751	-0.057693	0.0569431	-0.0357793	0.158841	Cla97C03G053510	RI	H
3438	-0.0399748	0.04329	-0.00588634	0.263487	0.00288428	0.344655	0.0340884	0.182318	0.0428591	0.0736763	0.00877061	0.425824	Cla97C03G054260	RI	H
3440	-0.0520459	0.04329	-0.0523615	0.0574426	-0.0529145	0.0715951	-0.000315587	0.41958	-0.000868561	0.399101	-0.000552973	0.46953	Cla97C03G054260	SE	s
3441	-0.0584138	0.04329	-0.0413638	0.0574426	-0.0268707	0.0715951	0.01705	0.238511	0.0315431	0.0736763	0.0144931	0.425824	Cla97C03G054260	SE	s
3482	0.523805	0.017982	0.388834	0.033966	0.433192	0.031968	-0.134971	0.33633	-0.090613	0.252414	0.0443576	0.453546	Cla97C03G054860	RI	H
3486	0.143787	0.014985	0.064272	0.0664336	0.134047	0.00999001	-0.0795145	0.00749251	-0.00973953	0.225774	0.069775	0.013986	Cla97C03G054890	RI	H
3491	-0.105898	0.00599401	-0.0152508	0.221279	-0.034997	0.142857	0.090647	0.033966	0.0709008	0.0804196	-0.0197462	0.302198	Cla97C03G055020	RI	H
3495	-0.151882	0.00599401	-0.0364727	0.117882	0.0160586	0.229271	0.115409	0.00549451	0.167941	0.0014985	0.0525313	0.0654346	Cla97C03G055210	RI	H
3509	-0.143873	0.0044955	-0.186817	0.0014985	-0.153357	0.0014985	-0.0429443	0.038961	-0.00948408	0.226274	0.0334602	0.0951548	Cla97C03G055380	A3	o
3510	-0.156901	0.00674326	-0.0904007	0.0284715	-0.0274735	0.14036	0.0665	0.038961	0.129427	0.00974026	0.0629271	0.0951548	Cla97C03G055380	A3	o
3532	0.128044	0.00899101	0.13873	0.00599401	0.139105	0.00499501	0.0106858	0.233766	0.011061	0.233267	0.000375193	0.458541	Cla97C03G055830	RI	H
3556	-0.251782	0.00749251	-0.305839	0.00799201	-0.322059	0.0044955	-0.0540566	0.141359	-0.0702763	0.106394	-0.0162197	0.316683	Cla97C03G056170	RI	H
3557	0.25289	0.027972	0.26606	0.0174825	0.26794	0.016317	0.0131701	0.332168	0.0150503	0.359822	0.0018802	0.444863	Cla97C03G056310	A3	o
3559	0.676513	0.020979	0.717673	0.013986	0.724544	0.0034965	0.0411598	0.3	0.0480305	0.258741	0.00687069	0.444863	Cla97C03G056310	A5	v
3584	-0.11764	0.000999001	-0.154866	0	-0.186898	0	-0.0372258	0.00824176	-0.0692583	0.0014985	-0.0320325	0.026973	Cla97C03G056920	A3	o
3585	0.163311	0	0.134734	0.000999001	0.141752	0	-0.0285761	0.00899101	-0.0215586	0.0224775	0.00701754	0.167832	Cla97C03G056920	A3	o
3586	0.317821	0.000999001	0.264289	0	0.266378	0	-0.0535321	0.00824176	-0.0514433	0.00599401	0.00208886	0.265235	Cla97C03G056920	AF	*
3591	0.04218	0.025974	0.0392158	0.032967	0.0450485	0.013986	-0.00296415	0.269231	0.00286858	0.281718	0.00583273	0.198302	Cla97C03G056980	A3	o
3592	0.0667051	0.014985	0.0604704	0.014985	0.0719034	0.00799201	-0.0062347	0.269231	0.00519829	0.281718	0.011433	0.198302	Cla97C03G056980	A5	v
3597	-0.169822	0.048951	-0.190362	0.030969	-0.120799	0.10989	-0.0205397	0.30969	0.0490233	0.237096	0.069563	0.152514	Cla97C03G057210	RI	H
3599	0.175565	0.048951	0.15862	0.030969	0.20406	0.035964	-0.0169449	0.30969	0.0284953	0.237096	0.0454403	0.152514	Cla97C03G057210	SE	s
3601	-0.105107	0.0287213	-0.078013	0.114885	-0.0314628	0.282218	0.0270939	0.118007	0.073644	0.0487013	0.0465502	0.0874126	Cla97C03G057230	A5	v
3603	-0.140426	0.01998	-0.0313931	0.231435	0.0598611	0.192308	0.109033	0.0224775	0.200287	0.00499501	0.0912542	0.024975	Cla97C03G057230	RI	H
3639	0.199836	0.000999001	0.0746797	0.00899101	0.0605118	0.031968	-0.125157	0.0024975	-0.139325	0.0014985	-0.0141679	0.162837	Cla97C03G057810	RI	H
3642	-0.0753486	0.0208125	-0.0228024	0.147353	0.0495475	0.0711788	0.0525462	0.0499501	0.124896	0.00333	0.07235	0.0174825	Cla97C03G057960	AF	*
3643	-0.110874	0.0124875	0.0410408	0.141109	0.174929	0.00999001	0.151915	0.0124875	0.285804	0	0.133889	0.00874126	Cla97C03G057960	RI	H
3644	-0.159361	0.0024975	-0.106486	0.0124875	-0.00225191	0.474026	0.0528756	0.0532801	0.157109	0.0024975	0.104234	0.00499501	Cla97C03G057960	SE	s
3651	-0.192183	0.0034965	0.0577814	0.145355	-0.00671182	0.404595	0.249964	0.0494505	0.185471	0.122877	-0.0644932	0.209291	Cla97C03G058100	RI	H
3665	0.233957	0.011988	0.314229	0.002997	0.301157	0.0044955	0.0802717	0.125874	0.0671996	0.106394	-0.0130721	0.394855	Cla97C03G058370	SE	s
3693	0.0708492	0.0374625	0.0819563	0.014985	0.0817843	0.0234765	0.0111072	0.242757	0.0109351	0.237762	-0.000172083	0.445055	Cla97C03G058480	RI	H
3694	0.0553222	0.021978	0.0526046	0.013986	0.0447494	0.035964	-0.00271757	0.291708	-0.0105728	0.136364	-0.00785523	0.296703	Cla97C03G058570	RI	H
3701	-0.0998392	0.041625	-0.0194228	0.248918	0.0398594	0.13986	0.0804164	0.0524476	0.139699	0.01998	0.0592822	0.0999001	Cla97C03G058720	A3	o
3703	0.120942	0.041625	0.191996	0.0174825	0.133252	0.018315	0.0710532	0.0566101	0.01231	0.34299	-0.0587432	0.0999001	Cla97C03G058720	RI	H
3708	0.0928657	0.041625	0.187841	0.0174825	0.217444	0.00499501	0.094975	0.0524476	0.124579	0.034965	0.0296036	0.200633	Cla97C03G058720	RI	H
3710	0.164829	0.0414585	0.249669	0.013986	0.169704	0.027972	0.0848401	0.121379	0.00487508	0.383616	-0.079965	0.0944056	Cla97C03G058780	RI	H
3718	0.0802634	0.00549451	-0.00504096	0.221279	-0.175246	0	-0.0853043	0.0034965	-0.255509	0	-0.170205	0.000499501	Cla97C03G059000	A3	o
3721	-0.137614	0.021978	-0.134719	0.033966	-0.0948812	0.0779221	0.00289517	0.431069	0.0427333	0.327672	0.0398381	0.28971	Cla97C03G059050	RI	H
3723	0.0684479	0.0294705	0.0729207	0.0414585	0.0621962	0.0699301	0.00447282	0.326673	-0.00625167	0.321678	-0.0107245	0.294206	Cla97C03G059090	A3	o
3727	-0.213056	0.013986	-0.250991	0.015984	-0.252051	0.011988	-0.0379348	0.337662	-0.0389944	0.295704	-0.00105964	0.441059	Cla97C03G059110	RI	H
3747	-0.220905	0.00499501	-0.173601	0.014985	-0.255039	0.000999001	0.0473036	0.217782	-0.0341341	0.294705	-0.0814377	0.0579421	Cla97C03G059450	RI	H
3768	-0.103622	0.00799201	-0.159488	0.011988	-0.0292916	0.195804	-0.0558661	0.280719	0.0743308	0.155345	0.130197	0.128871	Cla97C03G059760	RI	H
3772	0.13146	0.0024975	0.0704981	0.046953	0.0521611	0.159341	-0.0609623	0.132368	-0.0792992	0.140859	-0.018337	0.30969	Cla97C03G059980	A5	v
3783	-0.0682418	0.0384615	-0.073848	0.021978	-0.0246646	0.152348	-0.0056062	0.312687	0.0435772	0.0549451	0.0491834	0.0454545	Cla97C03G060240	A5	v
3785	-0.148893	0.00899101	-0.158663	0.00999001	-0.180983	0.00599401	-0.00976918	0.283217	-0.0320894	0.172328	-0.0223203	0.214286	Cla97C03G060460	A3	o
3808	0.115388	0.0204795	0.0747741	0.0569431	0.0991903	0.037962	-0.0406143	0.188312	-0.0161981	0.302198	0.0244162	0.263237	Cla97C03G060770	A5	v
3815	-0.0452865	0.0104895	-0.0485215	0.0034965	-0.0279427	0.0354645	-0.00323492	0.246753	0.0173439	0.0779221	0.0205788	0.0669331	Cla97C03G060880	SE	s
3816	-0.13443	0.0124875	-0.214479	0.0034965	-0.27222	0.002997	-0.0800497	0.0634366	-0.13779	0.013986	-0.0577405	0.123876	Cla97C03G060905	A3	o
3822	-0.25183	0.0224775	-0.194744	0.044955	-0.160292	0.0599401	0.057086	0.17982	0.0915381	0.0711788	0.0344521	0.357143	Cla97C03G061080	RI	H
3838	-0.105516	0.0414585	-0.164633	0.0134865	-0.251267	0.00599401	-0.0591162	0.0854146	-0.145751	0.0184815	-0.0866345	0.046953	Cla97C03G061460	A3	o
3844	-0.109211	0.0294705	-0.0587966	0.0869131	-0.0548119	0.0884116	0.0504141	0.106893	0.0543988	0.0814186	0.00398468	0.387612	Cla97C03G061820	A5	v
3856	0.043988	0.0494505	0.101993	0.0034965	0.168892	0.000999001	0.0580054	0.0154845	0.124904	0.000499501	0.0668984	0.00849151	Cla97C03G061950	RI	H
3857	-0.276179	0.0014985	-0.605534	0	-0.630445	0	-0.329356	0.000499501	-0.354266	0.0014985	-0.0249104	0.247752	Cla97C03G061960	SE	s
3861	0.666667	0.0304695	0.666667	0.0224775	0.666667	0.044955	0	0.225774	0	0.222777	0	0.215784	Cla97C03G062060	SE	s
3867	-0.517299	0.000499501	-0.413017	0.000499501	-0.47068	0	0.104282	0.012987	0.0466197	0.0879121	-0.0576624	0.0804196	Cla97C03G062160	A5	v
3876	0.0187086	0.047952	0.0604385	0.00999001	-0.0178475	0.0689311	0.04173	0.00699301	-0.0365561	0.018981	-0.0782861	0.002997	Cla97C03G062220	AL	D
3880	-0.159665	0.0307193	-0.0299947	0.235764	-0.17847	0.022977	0.12967	0.101149	-0.0188046	0.285215	-0.148475	0.0546953	Cla97C03G062740	A5	v
3881	-0.249707	0.014985	-0.146308	0.0614386	-0.352963	0.0104895	0.1034	0.101149	-0.103255	0.143107	-0.206655	0.047952	Cla97C03G062740	A5	v
3911	-0.324007	0.0122378	-0.320272	0.0244755	-0.321888	0.048951	0.00373582	0.397103	0.00211902	0.449051	-0.0016168	0.432068	Cla97C03G063250	A3	o
3916	-0.327628	0.00699301	-0.23643	0.013986	-0.133363	0.0611888	0.0911983	0.171329	0.194265	0.0174825	0.103067	0.0804196	Cla97C03G063250	SE	s
3964	0.303794	0	0.456327	0	0.42233	0.000499501	0.152533	0.000999001	0.118535	0.001998	-0.0339976	0.0564436	Cla97C03G063960	RI	H
3973	0.0682989	0.026973	0.0487553	0.0524476	0.0519991	0.0284715	-0.0195437	0.175325	-0.0162998	0.215035	0.00324386	0.255744	Cla97C03G064100	RI	H
3992	0.304404	0	0.246701	0	0.354863	0	-0.0577033	0.0689311	0.0504588	0.0444555	0.108162	0.00599401	Cla97C03G064450	RI	H
3993	0.111877	0.00374625	0.0919558	0.011988	0.0739624	0.0164835	-0.019921	0.197802	-0.0379144	0.0444555	-0.0179934	0.130869	Cla97C03G064450	RI	H
3994	0.288606	0.0011655	0.257108	0.00174825	0.242769	0.00174825	-0.0314984	0.11014	-0.0458372	0.0412587	-0.0143387	0.159091	Cla97C03G064460	A3	o
3995	0.666667	0.00174825	0.473946	0	0.202298	0.00629371	-0.19272	0.0034965	-0.464369	0	-0.271649	0	Cla97C03G064460	RI	H
3996	0.286056	0.0020979	0.424844	0	0.549812	0	0.138788	0	0.263756	0	0.124968	0.004662	Cla97C03G064460	RI	H
3997	0.645087	0	0.672245	0	0.649979	0	0.0271583	0.0685315	0.00489232	0.272145	-0.0222659	0.0678322	Cla97C03G064460	RI	H
3998	-0.141915	0.0151515	-0.110568	0.0237762	-0.0915002	0.032634	0.031347	0.0646853	0.050415	0.0148601	0.019068	0.0678322	Cla97C03G064460	RI	H
3999	0.415576	0.0011655	0.0852508	0.0588578	-0.542838	0	-0.330326	0.0034965	-0.958415	0	-0.628089	0	Cla97C03G064460	RI	H
4007	-0.197277	0.010989	-0.149944	0.023976	-0.100442	0.032967	0.0473322	0.349151	0.0968349	0.0974026	0.0495027	0.378621	Cla97C03G064520	A5	v
4009	-0.164186	0.010989	-0.181398	0.00899101	-0.160888	0.011988	-0.0172116	0.367133	0.00329792	0.40959	0.0205095	0.378621	Cla97C03G064520	RI	H
4011	-0.152004	0.010989	-0.136791	0.023976	-0.137375	0.0284715	0.0152127	0.367133	0.0146292	0.40959	-0.000583543	0.437562	Cla97C03G064520	SE	s
4019	-0.104019	0.0414585	0.00800385	0.33966	0.0286621	0.205295	0.112022	0.026973	0.132681	0.0224775	0.0206583	0.236264	Cla97C03G064680	SE	s
4030	-0.0706542	0.0344655	-0.0294536	0.235265	0.00664008	0.393606	0.0412006	0.113886	0.0772942	0.0344655	0.0360936	0.122877	Cla97C03G064910	A3	o
4036	0.280996	0.00999001	0.410025	0.003996	0.583963	0.001998	0.129029	0.0382118	0.302967	0.0044955	0.173938	0.02997	Cla97C03G064950	A5	v
4038	0.529421	0.001998	0.637323	0	0.685503	0.000999001	0.107901	0.0382118	0.156082	0.0134865	0.0481804	0.118881	Cla97C03G064950	RI	H
4042	0.201264	0	0.220603	0	0.25964	0	0.0193386	0.129204	0.058376	0.0499501	0.0390374	0.157842	Cla97C03G065060	A3	o
4044	-0.074421	0.01998	-0.10314	0.00799201	-0.100809	0.00799201	-0.0287185	0.129204	-0.0263877	0.151848	0.00233089	0.353147	Cla97C03G065060	RI	H
4046	0.0681794	0.045954	0.0288741	0.162338	0.0339262	0.123377	-0.0393053	0.0569431	-0.0342532	0.0739261	0.00505213	0.306693	Cla97C03G065150	RI	H
4048	-0.0804215	0.018981	-0.0656439	0.025974	-0.0374787	0.0539461	0.0147776	0.214785	0.0429428	0.041958	0.0281652	0.0809191	Cla97C03G065170	RI	H
4070	0.0563138	0.025974	0.104573	0.00599401	0.161634	0	0.0482597	0.044955	0.105321	0	0.057061	0.0104895	Cla97C03G065550	A3	o
4071	-0.150382	0.017982	-0.16553	0.00599401	-0.0902316	0.011988	-0.0151479	0.168581	0.0601502	0.014985	0.0752981	0.0104895	Cla97C03G065550	A5	v
4073	0.0731727	0.017982	0.0965224	0.00599401	0.0895564	0.00599401	0.0233497	0.0769231	0.0163837	0.0906593	-0.00696593	0.196304	Cla97C03G065550	RI	H
4100	0.0734025	0.0214785	0.0132037	0.208292	-0.00692885	0.327672	-0.0601988	0.0194805	-0.0803314	0.0194805	-0.0201326	0.200799	Cla97C03G066075	RI	H
4108	-0.125526	0.021978	-0.111708	0.00999001	-0.120031	0.00999001	0.0138183	0.18981	0.00549469	0.208791	-0.0083236	0.217116	Cla97C03G066090	A5	v
4111	0.430069	0.0374625	0.135724	0.153596	0.0572538	0.2997	-0.294345	0.0929071	-0.372815	0.032967	-0.0784699	0.191808	Cla97C03G066220	AF	*
4130	0.0470557	0.032967	0.0936881	0.00799201	0.13043	0.000499501	0.0466323	0.0634366	0.083374	0.0124875	0.0367417	0.105395	Cla97C03G066440	SE	s
4135	0.0660963	0.0104895	0.0470849	0.014985	0.0601119	0.00799201	-0.0190114	0.0874126	-0.00598447	0.209291	0.013027	0.115884	Cla97C03G066480	RI	H
4136	0.161797	0.0118881	0.0719442	0.0571096	0.322993	0.0027972	-0.0898532	0.0398601	0.161195	0.0153846	0.251048	0.0027972	Cla97C03G066490	A5	v
4138	0.421192	0.0011655	0.147361	0.0128205	0.524181	0	-0.273831	0.00815851	0.10299	0.0343823	0.37682	0	Cla97C03G066490	AF	*
4139	0.152132	0.0118881	0.12482	0.0201049	0.523746	0	-0.0273123	0.199883	0.371614	0.00174825	0.398926	0	Cla97C03G066490	AF	*
4141	0.412783	0.0011655	0.187087	0.00874126	0.600861	0	-0.225696	0.00815851	0.188078	0.00699301	0.413774	0.000874126	Cla97C03G066490	RI	H
4142	0.446555	0	0.220145	0.00874126	0.628371	0	-0.22641	0.00815851	0.181815	0.00699301	0.408225	0	Cla97C03G066490	RI	H
4145	0.0863912	0.047952	0.0337849	0.164336	-0.0161511	0.278222	-0.0526062	0.0854146	-0.102542	0.0234765	-0.0499361	0.0989011	Cla97C03G066590	A3	o
4151	-0.265202	0.003996	-0.252769	0.003996	-0.175715	0.002997	0.0124329	0.255245	0.0894867	0.00899101	0.0770538	0.017982	Cla97C03G066620	AL	D
4154	0.0675796	0.0234765	0.0680264	0.0224775	0.0834279	0.017982	0.000446791	0.443556	0.0158483	0.204296	0.0154015	0.225774	Cla97C03G066660	RI	H
4155	-0.269446	0.036963	-0.272745	0.0214785	-0.276342	0.024975	-0.003299	0.389111	-0.00689636	0.362138	-0.00359735	0.411089	Cla97C03G066730	A3	o
4156	-0.356439	0.036963	-0.400258	0.0214785	-0.397747	0.023976	-0.0438195	0.308691	-0.0413083	0.34965	0.00251124	0.411089	Cla97C03G066730	RI	H
4158	0.123427	0.0224775	0.162002	0.0112388	0.166117	0.0224775	0.0385751	0.138195	0.0426909	0.138611	0.00411582	0.339161	Cla97C03G066760	A5	v
4164	-0.291604	0.0174825	-0.311026	0.00699301	-0.364203	0.00699301	-0.0194212	0.391608	-0.0725991	0.149184	-0.0531779	0.147727	Cla97C03G066850	A5	v
4168	-0.230001	0.0367133	-0.23827	0.0192308	-0.208955	0.0227273	-0.00826883	0.397436	0.0210461	0.275058	0.0293149	0.227273	Cla97C03G066850	AF	*
4178	-0.176416	0.028971	-0.158404	0.043956	-0.14599	0.034965	0.0180123	0.381119	0.0304258	0.364635	0.0124136	0.389111	Cla97C03G067030	A3	o
4188	0.270742	0.011988	-0.0164441	0.32967	-0.316121	0.0719281	-0.287186	0.0689311	-0.586863	0.0709291	-0.299677	0.133367	Cla97C03G067150	RI	H
4191	0.08105	0.043956	0.102604	0.028971	0.0666538	0.0814186	0.0215543	0.231269	-0.0143963	0.282717	-0.0359506	0.184316	Cla97C03G067220	RI	H
4197	-0.120367	0.015984	-0.154013	0.010656	-0.183605	0.00333	-0.0336465	0.0965701	-0.0632387	0.033966	-0.0295922	0.164835	Cla97C03G067350	A5	v
4198	0.189533	0	0.222721	0	0.239433	0.002997	0.0331889	0.0965701	0.0499001	0.033966	0.0167112	0.175824	Cla97C03G067350	A5	v
4203	-0.0553686	0.01998	-0.0537604	0.022977	-0.0403724	0.0604396	0.00160821	0.366134	0.0149962	0.174326	0.0133879	0.223776	Cla97C03G067440	RI	H
4218	0.17503	0.02664	0.128507	0.0974026	0.230566	0.0137363	-0.0465234	0.353646	0.0555362	0.351648	0.10206	0.32967	Cla97C03G067680	RI	H
4219	0.265003	0.034965	0.376774	0.031635	0.486318	0.0137363	0.111772	0.353646	0.221315	0.151099	0.109544	0.340909	Cla97C03G067680	RI	H
4220	-0.353418	0	-0.343898	0.00749251	-0.312601	0	0.00951954	0.353646	0.0408163	0.147353	0.0312968	0.157343	Cla97C03G067680	SE	s
4221	-0.440569	0	-0.454229	0.00499501	-0.549235	0	-0.0136601	0.353646	-0.108666	0.02997	-0.0950054	0.00999001	Cla97C03G067680	SE	s
4236	0.111093	0.00549451	0.106875	0.00799201	0.0591112	0.0204795	-0.00421858	0.3002	-0.0519819	0.026973	-0.0477634	0.037962	Cla97C03G068230	AL	D
4248	-0.105076	0.0487013	0.0156623	0.364719	0.0668801	0.0584416	0.120738	0.0238095	0.171956	0.00324675	0.0512178	0.0844156	Cla97C03G068280	AF	*
4251	0.547575	0.00649351	0.602128	0.012987	0.652764	0	0.0545534	0.262987	0.10519	0.0974026	0.0506362	0.405195	Cla97C03G068280	RI	H
4256	-0.0550438	0.013986	0	0.475524	-0.022291	0.0314685	0.0550438	0.00599401	0.0327528	0.0124875	-0.022291	0.027972	Cla97C03G068310	A5	v
4257	-0.0944218	0.0024975	-0.146787	0	-0.153928	0	-0.0523648	0.00749251	-0.0595062	0.00649351	-0.00714143	0.152348	Cla97C03G068320	RI	H
4275	0.321359	0.011988	0.350108	0.0104895	0.350108	0.0134865	0.028749	0.411588	0.028749	0.265235	0	0.421578	Cla97C04G068940	AF	*
4276	-0.283813	0.002997	-0.397309	0.002997	-0.468887	0	-0.113496	0.311688	-0.185073	0.131868	-0.0715772	0.362038	Cla97C04G068940	SE	s
4298	0.291313	0.014985	0.133985	0.0649351	0.14961	0.0511988	-0.157328	0.0574426	-0.141703	0.0507826	0.015625	0.359141	Cla97C04G069340	A5	v
4300	0.208706	0.014985	-0.0306356	0.292208	-0.0565779	0.183566	-0.239341	0.0499501	-0.265284	0.0374625	-0.0259422	0.359141	Cla97C04G069340	SE	s
4301	0.219476	0.014985	0.136356	0.0649351	0.128739	0.0599401	-0.0831195	0.0799201	-0.0907366	0.0917832	-0.00761705	0.359141	Cla97C04G069340	SE	s
4304	-0.033432	0.041958	-0.0337534	0.0534466	-0.0465296	0.027972	-0.000321377	0.417582	-0.0130976	0.124875	-0.0127762	0.133367	Cla97C04G069430	AF	*
4316	-0.328726	0.012987	-0.241283	0.0539461	-0.0850196	0.251748	0.0874429	0.338328	0.243706	0.10989	0.156263	0.243756	Cla97C04G069610	AF	*
4319	-0.103511	0.012987	-0.107836	0.02997	-0.0805398	0.0679321	-0.00432515	0.348152	0.022971	0.177822	0.0272962	0.243756	Cla97C04G069610	SE	s
4323	-0.102374	0.00649351	-0.0865551	0.013986	0.00554425	0.272228	0.0158187	0.136863	0.107918	0.003996	0.0920994	0.00799201	Cla97C04G069730	A3	o
4326	-0.0904081	0.014985	-0.0724907	0.031968	-0.0541621	0.0544456	0.0179174	0.174825	0.0362461	0.0849151	0.0183286	0.195305	Cla97C04G069780	A5	v
4334	0.086384	0.035964	0.129998	0.00599401	0.176245	0.00499501	0.0436143	0.101399	0.0898612	0.026973	0.0462468	0.110889	Cla97C04G069890	RI	H
4344	-0.220269	0.011988	-0.293507	0.002997	-0.313441	0	-0.073238	0.2997	-0.0931714	0.173826	-0.0199334	0.304945	Cla97C04G070040	A5	v
4350	-0.271932	0.0034965	-0.389028	0.0034965	-0.417312	0	-0.117096	0.0384615	-0.14538	0.013986	-0.0282835	0.375874	Cla97C04G070220	A3	o
4356	0.229636	0.00874126	-0.0499769	0.208042	-0.189383	0.027972	-0.279613	0.0314685	-0.419019	0.0034965	-0.139406	0.307692	Cla97C04G070220	RI	H
4358	-0.119748	0.041958	-0.0895181	0.034965	-0.0346236	0.0819181	0.0302298	0.236763	0.0851243	0.032967	0.0548945	0.0919081	Cla97C04G070240	A3	o
4380	-0.0785952	0.012987	-0.0806799	0.0144855	-0.0757792	0.023976	-0.00208475	0.365634	0.00281593	0.371129	0.00490068	0.298701	Cla97C04G070450	SE	s
4391	0.16782	0.00599401	0.343317	0.002997	0.371634	0.000499501	0.175498	0.012987	0.203815	0.00749251	0.028317	0.224276	Cla97C04G070650	RI	H
4402	-0.135568	0.00999001	-0.148648	0.00999001	-0.143721	0.00699301	-0.0130804	0.373626	-0.00815265	0.392607	0.00492775	0.466533	Cla97C04G070850	A5	v
4406	0.0374483	0.0454545	0.045411	0.034965	0.0908971	0.00849151	0.00796266	0.201299	0.0534488	0.0214785	0.0454862	0.031968	Cla97C04G070880	RI	H
4409	0.68946	0	0.541916	0.001998	0.603721	0.00799201	-0.147544	0.121878	-0.0857392	0.190809	0.0618044	0.209124	Cla97C04G071140	AF	*
4410	-0.097912	0.016983	-0.0826378	0.023976	-0.063174	0.042624	0.0152742	0.265068	0.034738	0.190809	0.0194638	0.209124	Cla97C04G071140	SE	s
4411	0.388418	0.021312	0.327865	0.031968	0.399622	0.031968	-0.060553	0.265068	0.0112043	0.344156	0.0717573	0.209124	Cla97C04G071140	SE	s
4414	0.0409008	0.0494505	0.0369606	0.0584416	0.0631118	0.012987	-0.00394015	0.259241	0.0222111	0.0904096	0.0261512	0.0889111	Cla97C04G071250	SE	s
4422	-0.174479	0.001998	-0.125052	0.017982	-0.131532	0.021978	0.0494275	0.143856	0.0429468	0.180819	-0.00648066	0.405594	Cla97C04G071320	RI	H
4430	0.30337	0	0.497014	0	0.584617	0	0.193644	0.000499501	0.281246	0	0.0876024	0.0024975	Cla97C04G071455	A5	v
4446	0.107356	0.026973	0.12474	0.0164835	0.15161	0.00599401	0.0173837	0.361139	0.0442536	0.0524476	0.0268699	0.13037	Cla97C04G071620	RI	H
4448	0.0512374	0.0314685	0.0563774	0.0204795	0.0744495	0.00899101	0.00513995	0.267233	0.023212	0.0919081	0.0180721	0.137363	Cla97C04G071630	AF	*
4465	0.0880213	0.012987	0.182937	0.000999001	0.180786	0.002997	0.0949158	0.00499501	0.0927642	0.00599401	-0.00215153	0.446553	Cla97C04G071860	SE	s
4466	-0.17664	0.002997	-0.125355	0.0154845	0.00514602	0.391109	0.0512852	0.186813	0.181786	0.0559441	0.130501	0.128372	Cla97C04G071880	RI	H
4471	0.154329	0.011988	0.157288	0.013986	0.154955	0.024975	0.00295984	0.393606	0.00062696	0.435065	-0.00233288	0.411588	Cla97C04G072000	RI	H
4504	0.0550464	0.0424575	0.0532944	0.02997	0.0551481	0.0264735	-0.00175198	0.350649	0.000101721	0.457043	0.0018537	0.365135	Cla97C04G072530	A3	o
4506	0.103328	0.0304695	0.0134568	0.252747	-0.0751775	0.047952	-0.0898713	0.038961	-0.178506	0.00499501	-0.0886342	0.0304695	Cla97C04G072590	AF	*
4517	0.0417299	0.0454545	0.0132909	0.194805	0.0799602	0.0227273	-0.0284389	0.178571	0.0382304	0.187313	0.0666693	0.0674326	Cla97C04G072670	A3	o
4518	0.166359	0	0.28159	0	0.357678	0	0.115231	0.0024975	0.191319	0	0.0760882	0.0374625	Cla97C04G072670	A3	o
4519	0.0897935	0.012987	0.072993	0.0269017	0.0737833	0.0227273	-0.0168005	0.279363	-0.0160103	0.275082	0.00079024	0.467532	Cla97C04G072670	A5	v
4520	0.701471	0	0.60689	0.0021645	0.732087	0	-0.0945809	0.178571	0.0306164	0.357767	0.125197	0.101898	Cla97C04G072670	A5	v
4521	0.0900277	0.012987	0.0888329	0.0151515	0.2175	0	-0.00119483	0.469031	0.127473	0.00749251	0.128668	0.0337163	Cla97C04G072670	A5	v
4522	0.838433	0	0.854649	0	0.834834	0	0.0162163	0.367133	-0.00359845	0.462537	-0.0198147	0.360577	Cla97C04G072670	A5	v
4523	0.166773	0.00162338	0.328472	0.00519481	0.294368	0	0.1617	0	0.127595	0.00999001	-0.0341041	0.121129	Cla97C04G072670	A5	v
4524	0.338284	0.00909091	0.519705	0.00324675	0.297593	0.0108225	0.181421	0.0024975	-0.0406911	0.187313	-0.222112	0.00749251	Cla97C04G072670	A5	v
4569	0.0656965	0.0114885	0.11248	0.002997	0.111084	0.000999001	0.0467834	0.0194805	0.0453876	0.0124875	-0.00139583	0.283716	Cla97C04G073120	A3	o
4570	-0.0764549	0.0114885	-0.0155942	0.0609391	-0.0365155	0.00899101	0.0608607	0.018981	0.0399394	0.0124875	-0.0209213	0.0659341	Cla97C04G073120	RI	H
4615	0.413126	0.0124875	0.0644814	0.256244	0.0644814	0.245754	-0.348644	0.12987	-0.348644	0.13986	0	0.215784	Cla97C04G073740	RI	H
4624	0.0565292	0.023976	0.0913958	0.00499501	0.10619	0.001998	0.0348666	0.0364635	0.0496608	0.00999001	0.0147943	0.0954046	Cla97C04G073910	RI	H
4639	-0.0233953	0.043956	-0.0270004	0.032967	-0.0265087	0.0364635	-0.00360502	0.154845	-0.00311336	0.175824	0.000491665	0.332168	Cla97C04G074320	AL	D
4640	0.145036	0.001998	0.160596	0.000999001	0.159103	0.002997	0.0155595	0.131868	0.0140671	0.175824	-0.0014924	0.332168	Cla97C04G074320	SE	s
4649	-0.119285	0.002997	-0.0826518	0.023976	-0.0584962	0.023976	0.0366329	0.014985	0.0607885	0.000999001	0.0241556	0.037962	Cla97C04G074560	A3	o
4650	0.0771335	0.0104895	0.0537808	0.023976	0.0489008	0.025974	-0.0233527	0.0224775	-0.0282327	0.00999001	-0.00488003	0.135864	Cla97C04G074560	RI	H
4656	0.0942485	0.010989	0.21825	0.001998	0.231517	0.002997	0.124002	0.002997	0.137269	0.002997	0.0132668	0.194805	Cla97C04G074710	RI	H
4658	0.0855603	0.0184815	-0.0188613	0.285714	0.383901	0.0044955	-0.104422	0.0864136	0.298341	0.016983	0.402763	0.032967	Cla97C04G074750	A5	v
4669	0.272936	0.0104895	0.151467	0.0394605	0.146604	0.013986	-0.121468	0.0839161	-0.126331	0.0434565	-0.00486296	0.382617	Cla97C04G074930	AF	*
4673	-0.102548	0.021978	-0.151403	0.003996	-0.159056	0.001998	-0.0488551	0.0745921	-0.0565089	0.02997	-0.00765381	0.309024	Cla97C04G074990	RI	H
4693	0.113901	0.00599401	0.151742	0.00749251	0.210877	0.0014985	0.0378409	0.142358	0.0969761	0.00899101	0.0591352	0.0337163	Cla97C04G075390	A5	v
4698	0.1617	0.015984	0.176587	0.01998	0.241045	0.0034965	0.0148868	0.27023	0.0793443	0.0484515	0.0644575	0.0774226	Cla97C04G075410	SE	s
4722	0.236079	0.001998	0.243472	0.003996	0.26146	0.003996	0.00739271	0.44006	0.0253802	0.465035	0.0179875	0.464036	Cla97C04G075770	RI	H
4729	-0.335856	0.00899101	-0.168332	0.0305694	-0.203225	0.011988	0.167524	0.026973	0.132631	0.143856	-0.0348925	0.394106	Cla97C04G075910	A5	v
4730	-0.133004	0.0413586	-0.109715	0.0539461	-0.0974992	0.0616526	0.0232883	0.463037	0.0355046	0.286214	0.0122163	0.423139	Cla97C04G075910	A5	v
4735	0.173045	0.026973	0.152593	0.0305694	0.126543	0.035964	-0.0204519	0.463037	-0.0465018	0.262987	-0.0260499	0.394106	Cla97C04G075910	RI	H
4737	0.149001	0.0464535	0.14503	0.0314685	0.216166	0.011988	-0.00397134	0.463037	0.0671656	0.286214	0.071137	0.365634	Cla97C04G075910	RI	H
4740	-0.110368	0.026973	-0.102198	0.0305694	-0.155504	0.0247253	0.00817058	0.463037	-0.0451356	0.262987	-0.0533062	0.365634	Cla97C04G075910	SE	s
4743	0.141719	0.026973	0.159961	0.0305694	0.142519	0.011988	0.0182419	0.463037	0.00080023	0.457043	-0.0174417	0.394106	Cla97C04G075910	SE	s
4746	-0.140127	0.0294705	-0.14706	0.02997	-0.145967	0.026973	-0.00693245	0.355145	-0.00583967	0.367632	0.00109278	0.434066	Cla97C04G075930	RI	H
4747	0.126969	0.017982	0.127676	0.023976	0.136526	0.021978	0.000706732	0.434565	0.00955692	0.373626	0.00885019	0.371628	Cla97C04G075940	A3	o
4749	0.126969	0.017982	0.127676	0.023976	0.136526	0.021978	0.000706732	0.434565	0.00955692	0.373626	0.00885019	0.371628	Cla97C04G075940	A5	v
4750	0.158689	0.017982	0.16782	0.023976	0.183823	0.021978	0.00913092	0.40999	0.0251337	0.373626	0.0160028	0.371628	Cla97C04G075940	AF	*
4754	0.133151	0.017982	0.131066	0.024975	0.142147	0.021978	-0.00208518	0.434565	0.00899545	0.373626	0.0110806	0.371628	Cla97C04G075940	SE	s
4758	0.162574	0.0194805	0.366683	0.0024975	0.601343	0	0.204109	0.011988	0.438768	0.000499501	0.23466	0.0104895	Cla97C04G076000	A5	v
4759	0.205393	0.0414585	0.163048	0.0539461	0.271414	0.0184815	-0.0423455	0.174326	0.0660203	0.122877	0.108366	0.041958	Cla97C04G076010	RI	H
4787	0.0283792	0.0174825	0.0433765	0.00849151	0.0182624	0.03996	0.0149973	0.043956	-0.0101168	0.0874126	-0.0251141	0.018981	Cla97C04G076580	RI	H
4790	0.115692	0.00999001	0.0847647	0.014985	0.0430829	0.0506161	-0.0309278	0.202797	-0.0726095	0.018981	-0.0416818	0.0499501	Cla97C04G076590	RI	H
4791	0.110918	0.00999001	0.0897009	0.014985	0.110585	0.015984	-0.021217	0.202797	-0.000333175	0.466533	0.0208839	0.130536	Cla97C04G076590	RI	H
4794	-0.437406	0.0382118	-0.447868	0.035964	-0.52238	0.026973	-0.0104617	0.407093	-0.0849734	0.283217	-0.0745117	0.361567	Cla97C04G076610	A5	v
4795	-0.172589	0.0382118	-0.170577	0.035964	-0.157037	0.0476523	0.00201192	0.407093	0.0155522	0.296703	0.0135403	0.361567	Cla97C04G076610	A5	v
4799	0.280853	0.0382118	0.283987	0.035964	0.265332	0.0284715	0.00313386	0.407093	-0.0155218	0.296703	-0.0186557	0.361567	Cla97C04G076610	RI	H
4800	-0.173866	0.0382118	-0.259612	0.00899101	-0.239913	0.026973	-0.0857459	0.157343	-0.0660463	0.283217	0.0196996	0.361567	Cla97C04G076610	SE	s
4807	-0.233663	0	-0.282716	0	-0.276518	0	-0.0490531	0.014985	-0.042855	0.016983	0.00619814	0.273726	Cla97C04G076800	SE	s
4819	0.25207	0.016983	0.461354	0.001998	0.496032	0.0024975	0.209284	0.00599401	0.243962	0.0024975	0.0346782	0.151848	Cla97C04G077250	SE	s
4820	-0.379702	0	-0.513803	0	-0.442943	0.000999001	-0.134101	0.003996	-0.0632407	0.0264735	0.0708604	0.013986	Cla97C04G077310	A3	o
4847	0.0574666	0.040959	0.0972568	0.0154845	0.118581	0.00799201	0.0397902	0.0719281	0.0611147	0.036963	0.0213245	0.144855	Cla97C04G077600	A5	v
4849	-0.100249	0.045954	-0.0940102	0.0579421	-0.094895	0.0549451	0.0062384	0.331169	0.00535354	0.337163	-0.000884861	0.441059	Cla97C04G077650	RI	H
4850	0.147954	0.0300699	0.103621	0.0641026	0.0646686	0.131702	-0.0443326	0.381119	-0.0832851	0.155594	-0.0389524	0.384615	Cla97C04G077660	A3	o
4852	-0.323205	0.0166084	-0.308018	0.0174825	-0.30042	0.013986	0.0151874	0.381119	0.0227854	0.311688	0.00759796	0.399101	Cla97C04G077660	RI	H
4853	-0.321601	0.0166084	-0.310662	0.0174825	-0.298531	0.013986	0.010938	0.381119	0.0230696	0.311688	0.0121316	0.399101	Cla97C04G077660	RI	H
4855	0.333333	0.0166084	0.333333	0.0174825	0.296181	0.013986	0	0.451548	-0.0371521	0.311688	-0.0371521	0.384615	Cla97C04G077660	RI	H
4856	0.326926	0.0166084	0.31198	0.0218531	0.316133	0.013986	-0.0149464	0.381119	-0.0107937	0.311688	0.00415265	0.399101	Cla97C04G077660	RI	H
4861	-0.251395	0.026973	-0.26788	0.023976	-0.277062	0.018981	-0.0164858	0.35015	-0.0256677	0.210623	-0.00918187	0.427073	Cla97C04G077690	RI	H
4888	0.081521	0.0124875	0.0667379	0.014985	0.0690571	0.015984	-0.0147831	0.0994006	-0.0124639	0.131868	0.00231923	0.294705	Cla97C04G078110	A3	o
4903	-0.198209	0.0014985	-0.151496	0.0224775	-0.13654	0.0134865	0.0467123	0.314685	0.0616685	0.205295	0.0149562	0.247253	Cla97C04G078290	A5	v
4908	0.0714995	0.023976	0.137268	0.00799201	0.281215	0	0.065769	0.033966	0.209715	0	0.143946	0.001998	Cla97C04G078350	RI	H
4934	-0.219205	0.0174825	-0.368541	0.00561938	-0.313348	0.00624376	-0.149337	0.0287213	-0.0941435	0.0657676	0.0551931	0.234765	Cla97C04G078840	RI	H
4935	0.244936	0.00624376	0.235415	0.00561938	0.242018	0.00499501	-0.00952095	0.359016	-0.00291873	0.399101	0.00660222	0.328671	Cla97C04G078840	RI	H
4936	0.220703	0.00624376	0.217078	0.00561938	0.240809	0.00499501	-0.00362463	0.361638	0.0201069	0.218531	0.0237316	0.234765	Cla97C04G078840	RI	H
4940	0.0949708	0.024975	0.0105202	0.204296	0.000970571	0.420579	-0.0844506	0.00549451	-0.0940002	0.00949051	-0.00954958	0.184815	Cla97C04G079010	A3	o
4967	-0.758463	0.002997	-0.913497	0.000999001	-0.851172	0.00699301	-0.155034	0.31019	-0.0927085	0.301698	0.0623254	0.354396	Cla97C04G079510	A5	v
4968	-0.758463	0.002997	-0.913497	0.000999001	-0.851172	0.00699301	-0.155034	0.31019	-0.0927085	0.301698	0.0623254	0.354396	Cla97C04G079510	A5	v
4970	0.758463	0.002997	0.913497	0.000999001	0.851172	0.00699301	0.155034	0.31019	0.0927085	0.301698	-0.0623254	0.354396	Cla97C04G079510	RI	H
4975	-0.538093	0.00224775	-0.527955	0.0044955	-0.432545	0.00224775	0.0101375	0.455544	0.105548	0.206793	0.0954106	0.193307	Cla97C04G079640	A5	v
4976	0.764005	0.00224775	0.764005	0.0044955	0.764005	0	0	0.455544	0	0.451236	0	0.438312	Cla97C04G079640	RI	H
4978	0.352945	0.00989011	0.466564	0.0044955	0.370448	0.00899101	0.113619	0.455544	0.0175022	0.451236	-0.0961168	0.233766	Cla97C04G079640	RI	H
4980	0.219082	0.0044955	0.195985	0.00539461	0.185125	0.00899101	-0.0230971	0.455544	-0.0339578	0.325924	-0.0108607	0.438312	Cla97C04G079640	RI	H
4981	-0.286605	0.0044955	-0.289384	0.0044955	-0.222299	0.00899101	-0.0027798	0.455544	0.0643053	0.206793	0.0670851	0.193307	Cla97C04G079640	RI	H
4983	0.117161	0.044955	0.157509	0.011988	0.124616	0.0404595	0.0403473	0.277223	0.00745526	0.444056	-0.0328921	0.396104	Cla97C04G079670	SE	s
4993	-0.0984742	0.025974	-0.134259	0.0134865	-0.15477	0.00599401	-0.0357849	0.131369	-0.0562963	0.0789211	-0.0205114	0.205295	Cla97C04G079860	A5	v
4997	-0.362434	0.00499501	-0.128774	0.02664	-0.0439875	0.146728	0.23366	0.00713572	0.318447	0.0024975	0.084787	0.101898	Cla97C05G079900	A5	v
4999	0.34114	0	0.246758	0.00999001	0.187807	0.00999001	-0.0943812	0.0212288	-0.153332	0.00428143	-0.0589509	0.101898	Cla97C05G079900	A5	v
5000	0.25346	0.0114172	-0.125246	0.0730519	-0.366033	0.00666001	-0.378706	0	-0.619493	0	-0.240787	0.01998	Cla97C05G079900	AF	*
5001	0.163461	0.0114172	0.0201846	0.197303	-0.0200803	0.2331	-0.143277	0.00713572	-0.183542	0.00124875	-0.040265	0.111317	Cla97C05G079900	AF	*
5004	-0.174859	0.00832501	-0.0323017	0.137085	0.00796325	0.32018	0.142557	0.00713572	0.182822	0.00124875	0.040265	0.111317	Cla97C05G079900	RI	H
5005	-0.111584	0.0114172	-0.0970935	0.0112388	-0.0900731	0.01332	0.0144906	0.143856	0.0215111	0.0919081	0.00702044	0.234765	Cla97C05G079900	RI	H
5006	-0.111584	0.0114172	-0.0970935	0.0112388	-0.0900731	0.01332	0.0144906	0.143856	0.0215111	0.0919081	0.00702044	0.234765	Cla97C05G079900	SE	s
5007	-0.0837546	0.0292208	-0.084694	0.038961	-0.0905214	0.02997	-0.000939377	0.429071	-0.00676675	0.422078	-0.00582737	0.458541	Cla97C05G079940	A3	o
5008	-0.0837546	0.0292208	-0.084694	0.038961	-0.0905214	0.02997	-0.000939377	0.429071	-0.00676675	0.422078	-0.00582737	0.458541	Cla97C05G079940	RI	H
5024	-0.277567	0.000749251	-0.494951	0	-0.702945	0	-0.217384	0.0044955	-0.425378	0.0014985	-0.207994	0.017982	Cla97C05G080100	RI	H
5025	-0.726598	0	-0.867699	0.000749251	-0.888818	0	-0.141101	0.0274725	-0.16222	0.0104895	-0.0211195	0.243756	Cla97C05G080100	RI	H
5037	-0.0720444	0.0204795	-0.0579703	0.0354645	-0.0645833	0.0324675	0.0140741	0.177323	0.00746113	0.267233	-0.00661298	0.275724	Cla97C05G080240	A5	v
5039	-0.656705	0.0134865	-0.785916	0.001998	-0.81769	0.00599401	-0.129211	0.271728	-0.160985	0.282717	-0.0317737	0.265235	Cla97C05G080260	AF	*
5072	-0.438713	0.0104895	-0.403105	0.0128205	0.112942	0.133741	0.0356079	0.40035	0.551655	0.00524476	0.516047	0.00524476	Cla97C05G080820	RI	H
5073	0.196281	0.0454545	0.44642	0.0128205	-0.220247	0.104895	0.250138	0.173077	-0.416528	0.00769231	-0.666667	0.00524476	Cla97C05G080820	RI	H
5074	0.333333	0.0375874	0.333333	0.0270979	-0.333333	0.104895	0	0.452547	-0.666667	0.00699301	-0.666667	0.00524476	Cla97C05G080820	RI	H
5075	0.168387	0.032634	0.0930536	0.0636364	-0.0840334	0.133741	-0.0753337	0.173077	-0.252421	0.00524476	-0.177087	0.013986	Cla97C05G080820	RI	H
5076	-0.436447	0.0104895	-0.528787	0.00699301	-0.0388696	0.318881	-0.0923402	0.184149	0.397577	0.00769231	0.489917	0.00524476	Cla97C05G080820	RI	H
5101	-0.0846682	0.021978	-0.183587	0.001998	-0.0227844	0.228272	-0.0989183	0.00899101	0.0618838	0.043956	0.160802	0.00599401	Cla97C05G081580	A5	v
5107	0.130839	0.0499501	0.175662	0.025974	0.223666	0.00799201	0.0448234	0.32018	0.0928269	0.113886	0.0480036	0.363636	Cla97C05G081650	RI	H
5111	0.0730415	0.0314685	0.110237	0.00749251	0.120094	0.011988	0.0371955	0.17008	0.0470521	0.275724	0.00985657	0.442807	Cla97C05G081670	RI	H
5112	0.102005	0.00932401	0.146224	0.00524476	0.276419	0	0.0442186	0.132168	0.174414	0.0122378	0.130195	0.0192308	Cla97C05G081680	A5	v
5113	-0.316116	0.0011655	-0.129752	0.0188811	-0.173034	0.0041958	0.186364	0.0361305	0.143082	0.0646853	-0.0432821	0.220862	Cla97C05G081680	RI	H
5114	-0.527013	0.0011655	-0.495003	0.0034965	-0.85835	0	0.0320095	0.283217	-0.331337	0.018648	-0.363347	0.0192308	Cla97C05G081680	RI	H
5115	-0.760435	0	-0.646021	0	-0.71041	0	0.114415	0.132168	0.0500252	0.191808	-0.0643893	0.214685	Cla97C05G081680	RI	H
5116	-0.113635	0.0204795	-0.0409757	0.0914086	-0.0439733	0.0949051	0.0726592	0.143939	0.0696616	0.166667	-0.00299756	0.402098	Cla97C05G081680	RI	H
5117	-0.621151	0.00932401	-0.333333	0.0384615	-0.144841	0.0949051	0.287818	0.0361305	0.47631	0	0.188492	0.0582751	Cla97C05G081680	RI	H
5118	0.202024	0.00524476	0.299309	0.00174825	0.243459	0	0.097285	0.0361305	0.0414349	0.104196	-0.0558501	0.0743007	Cla97C05G081680	SE	s
5139	-0.121045	0.017982	-0.0840732	0.03996	-0.0780924	0.0284715	0.0369713	0.121379	0.0429521	0.0979021	0.00598079	0.329171	Cla97C05G081920	A5	v
5140	-0.121045	0.017982	-0.0840732	0.03996	-0.0780924	0.0284715	0.0369713	0.121379	0.0429521	0.0979021	0.00598079	0.329171	Cla97C05G081920	A5	v
5141	0.121045	0.017982	0.0840732	0.03996	0.0780924	0.0284715	-0.0369713	0.121379	-0.0429521	0.0979021	-0.00598079	0.329171	Cla97C05G081920	RI	H
5142	-0.121045	0.017982	-0.0840732	0.03996	-0.0780924	0.0284715	0.0369713	0.121379	0.0429521	0.0979021	0.00598079	0.329171	Cla97C05G081920	SE	s
5183	-0.226371	0.026973	-0.210928	0.024975	-0.230466	0.015984	0.015443	0.327672	-0.00409417	0.415085	-0.0195371	0.305694	Cla97C05G082390	SE	s
5185	0.17556	0.0044955	0.187398	0.000499501	0.223879	0.000999001	0.0118383	0.178821	0.0483196	0.028971	0.0364813	0.042957	Cla97C05G082420	A3	o
5187	0.330537	0.031968	0.483362	0.00949051	0.432433	0.00649351	0.152825	0.144855	0.101896	0.185315	-0.0509288	0.234765	Cla97C05G082450	SE	s
5191	-0.168825	0.0044955	-0.155754	0.0104895	-0.172293	0.011988	0.013071	0.28022	-0.0034678	0.404096	-0.0165388	0.266733	Cla97C05G082580	RI	H
5198	0.129105	0.020979	0.232875	0.00649351	0.311764	0.000999001	0.103769	0.0999001	0.182659	0.025974	0.0788897	0.0954046	Cla97C05G082740	A3	o
5199	-0.344822	0.013986	-0.346841	0.00649351	-0.432897	0.002997	-0.00201869	0.408591	-0.088075	0.108392	-0.0860563	0.0954046	Cla97C05G082740	RI	H
5204	0.151182	0.041958	0.0250967	0.354645	0.0287188	0.373626	-0.126085	0.185814	-0.122463	0.0569431	0.0036221	0.446054	Cla97C05G082810	A5	v
5205	-0.151274	0.041958	-0.189239	0.023976	-0.307257	0.002997	-0.0379649	0.337163	-0.155983	0.023976	-0.118018	0.02997	Cla97C05G082810	RI	H
5229	0.157795	0.0424575	0.282979	0.00499501	0.235582	0.00849151	0.125184	0.0324675	0.0777871	0.0659341	-0.0473968	0.118382	Cla97C05G083000	A3	o
5230	-0.208236	0.011988	-0.395582	0.0044955	-0.346908	0.0044955	-0.187346	0.0134865	-0.138672	0.032967	0.0486742	0.118382	Cla97C05G083000	RI	H
5231	0.157795	0.0424575	0.282979	0.00499501	0.235582	0.00849151	0.125184	0.0324675	0.0777871	0.0659341	-0.0473968	0.118382	Cla97C05G083000	RI	H
5242	0.0668611	0.02997	0.150972	0.000999001	0.189279	0.002997	0.0841107	0.012987	0.122418	0.003996	0.0383076	0.044955	Cla97C05G083190	RI	H
5277	0.179453	0.00899101	0.334115	0.000749251	0.431758	0	0.154661	0.0044955	0.252304	0.00374625	0.0976429	0.0142358	Cla97C05G083560	A3	o
5278	0.0911332	0.026973	0.313063	0	0.517279	0	0.221929	0.0044955	0.426145	0	0.204216	0.011988	Cla97C05G083560	A5	v
5279	0.16302	0.026973	0.0900374	0.0654346	-0.0107999	0.330669	-0.0729823	0.0639361	-0.17382	0.00599401	-0.100837	0.0254745	Cla97C05G083560	RI	H
5280	-0.136833	0.042957	-0.100427	0.126374	-0.127832	0.0564436	0.0364065	0.233766	0.00900136	0.353147	-0.0274051	0.250749	Cla97C05G083650	A3	o
5281	0.396571	0.00599401	0.0700424	0.126374	-0.245847	0.024975	-0.326529	0.010989	-0.642418	0.001998	-0.315889	0.010989	Cla97C05G083650	A3	o
5316	0.195057	0.017982	0.243459	0.010989	0.24318	0.010989	0.048402	0.155844	0.0481225	0.0954046	-0.000279503	0.443556	Cla97C05G083940	RI	H
5340	-0.173602	0.033966	-0.129216	0.0629371	-0.102591	0.0869131	0.0443859	0.184815	0.0710101	0.137862	0.0266241	0.254745	Cla97C05G084340	RI	H
5351	0.114835	0.014985	0.0471206	0.0589411	0.0468996	0.0574426	-0.0677145	0.0144855	-0.0679354	0.0114885	-0.000220915	0.439061	Cla97C05G084390	RI	H
5352	-0.181988	0.00899101	-0.0869011	0.027972	-0.0531938	0.0574426	0.0950868	0.012987	0.128794	0.003996	0.0337073	0.101898	Cla97C05G084390	SE	s
5381	-0.388127	0.014985	-0.42644	0.010989	-0.447946	0.00799201	-0.0383133	0.193307	-0.059819	0.105894	-0.0215057	0.228272	Cla97C05G084830	RI	H
5394	-0.309699	0.000499501	-0.292147	0.000499501	-0.267558	0.0014985	0.0175516	0.165834	0.0421405	0.0514486	0.0245889	0.128871	Cla97C05G085210	A5	v
5401	-0.0636684	0.035964	-0.0590603	0.043956	-0.0626781	0.034965	0.00460813	0.435564	0.000990332	0.3996	-0.0036178	0.394106	Cla97C05G085520	RI	H
5403	-0.192448	0.0464535	-0.289085	0.034965	-0.315153	0.0264735	-0.0966374	0.151349	-0.122705	0.121878	-0.0260677	0.308691	Cla97C05G085630	A3	o
5409	0.486779	0	0.530015	0	0.479716	0	0.0432366	0.133866	-0.00706267	0.339161	-0.0502993	0.204545	Cla97C05G085760	A3	o
5410	-0.0993643	0.024975	-0.147315	0.00549451	-0.152795	0.0044955	-0.0479504	0.133866	-0.0534306	0.143856	-0.00548018	0.297702	Cla97C05G085760	RI	H
5411	0.513567	0	0.550528	0	0.523122	0	0.0369607	0.133866	0.0095548	0.339161	-0.0274059	0.204545	Cla97C05G085760	SE	s
5429	0.118397	0.027972	0.0529914	0.160839	0.0706714	0.0739261	-0.0654061	0.113886	-0.047726	0.166833	0.0176801	0.226773	Cla97C05G085950	RI	H
5449	0.481759	0.000999001	0.461299	0.000499501	0.420784	0	-0.0204602	0.192308	-0.060975	0.0464535	-0.0405148	0.0674326	Cla97C05G086420	RI	H
5450	0.213854	0.0014985	0.222854	0.0024975	0.230105	0.000499501	0.00900019	0.184316	0.0162511	0.131369	0.00725089	0.21978	Cla97C05G086550	A3	o
5453	0.098653	0.0314685	0.220494	0.002997	0.235336	0.002997	0.121841	0.0294705	0.136682	0.0214785	0.0148419	0.281219	Cla97C05G086590	AF	*
5458	-0.148885	0.014985	-0.219787	0.002997	-0.274513	0	-0.070902	0.0644356	-0.125628	0.00749251	-0.0547262	0.0696803	Cla97C05G086700	SE	s
5461	-0.319925	0.01998	-0.273823	0.032967	-0.219118	0.0996503	0.0461011	0.239261	0.100807	0.143856	0.0547058	0.214785	Cla97C05G086830	A5	v
5462	0.319925	0.01998	0.273823	0.032967	0.219118	0.0996503	-0.0461011	0.239261	-0.100807	0.143856	-0.0547058	0.214785	Cla97C05G086830	AF	*
5481	0.717608	0.00799201	0.935219	0.00799201	0.113107	0.216284	0.217611	0.156344	-0.604501	0.00999001	-0.822113	0.00899101	Cla97C05G086860	A5	v
5556	-0.156397	0.00499501	-0.0631295	0.165834	-0.0737018	0.122877	0.0932679	0.00932401	0.0826956	0.00865801	-0.0105723	0.204795	Cla97C05G087820	A5	v
5557	0.349396	0	0.0459163	0.165834	0.0603475	0.122877	-0.303479	0	-0.289048	0	0.0144311	0.204795	Cla97C05G087820	RI	H
5558	-0.0724016	0.047286	0.0119824	0.294206	0.0365231	0.158508	0.0843839	0.00932401	0.108925	0.003996	0.0245407	0.204795	Cla97C05G087820	RI	H
5561	0.0807321	0.0114885	0.0358298	0.0724276	0.0115215	0.221778	-0.0449023	0.111888	-0.0692107	0.0654346	-0.0243084	0.216284	Cla97C05G087890	A3	o
5563	0.209058	0.011988	0.213864	0.00499501	0.253729	0.002997	0.00480628	0.386613	0.0446713	0.215784	0.039865	0.224276	Cla97C05G088030	A3	o
5564	0.209058	0.011988	0.213864	0.00499501	0.253729	0.002997	0.00480628	0.386613	0.0446713	0.215784	0.039865	0.224276	Cla97C05G088030	A3	o
5565	-0.209058	0.011988	-0.213864	0.00499501	-0.253729	0.002997	-0.00480628	0.386613	-0.0446713	0.215784	-0.039865	0.224276	Cla97C05G088030	RI	H
5566	0.209058	0.011988	0.213864	0.00499501	0.253729	0.002997	0.00480628	0.386613	0.0446713	0.215784	0.039865	0.224276	Cla97C05G088030	SE	s
5583	0.0944114	0.027972	0.110004	0.027972	0.101051	0.047952	0.0155928	0.467033	0.00663977	0.445055	-0.00895307	0.461039	Cla97C05G088330	A5	v
5587	-0.261294	0.010989	-0.276231	0.00849151	-0.208117	0.020979	-0.0149371	0.331668	0.0531777	0.196304	0.0681148	0.17982	Cla97C05G088380	A5	v
5591	-0.147471	0.027972	-0.0899185	0.0839161	-0.0159106	0.370629	0.0575528	0.127872	0.131561	0.00799201	0.0740079	0.0499501	Cla97C05G088390	RI	H
5601	-0.0970935	0.033966	-0.133929	0.011988	-0.0632655	0.0579421	-0.0368351	0.144356	0.0338281	0.159341	0.0706631	0.0509491	Cla97C05G088450	SE	s
5610	-0.325981	0.0164835	0.0652555	0.178322	-0.097329	0.128372	0.391237	0.010989	0.228652	0.0324675	-0.162585	0.0564436	Cla97C05G088520	SE	s
5630	-0.161371	0.0344655	-0.176727	0.020979	-0.181828	0.0134865	-0.0153553	0.421828	-0.020457	0.385115	-0.00510163	0.397103	Cla97C05G088830	A3	o
5633	-0.133345	0.0344655	-0.114552	0.0499501	-0.0132892	0.396603	0.0187929	0.421828	0.120055	0.0929071	0.101263	0.191808	Cla97C05G088830	RI	H
5639	-0.248975	0.023976	-0.17845	0.0559441	-0.102514	0.146853	0.0705241	0.228771	0.146461	0.0499501	0.0759368	0.166833	Cla97C05G088880	RI	H
5651	0.247715	0.00599401	0.299405	0.0014985	0.334455	0.002997	0.0516905	0.138861	0.08674	0.0679321	0.0350494	0.315435	Cla97C05G088950	A3	o
5653	0.609643	0	0.323768	0.0014985	0.305515	0	-0.285876	0.00899101	-0.304128	0.002997	-0.0182525	0.315435	Cla97C05G088950	RI	H
5655	0.230791	0.00699301	0.228109	0.00599401	0.270649	0	-0.00268141	0.459041	0.0398583	0.152847	0.0425398	0.315435	Cla97C05G088950	RI	H
5683	-0.101669	0.02997	-0.160745	0.00899101	-0.138179	0.00699301	-0.0590759	0.155844	-0.03651	0.220779	0.0225659	0.367632	Cla97C05G089600	RI	H
5697	0.0831181	0.037962	0.00443063	0.443057	-0.0537073	0.145854	-0.0786874	0.0559441	-0.136825	0.00599401	-0.0581379	0.0839161	Cla97C05G089960	RI	H
5706	0.233037	0	0.156011	0.003996	0.132945	0.003996	-0.0770261	0.11988	-0.100092	0.047952	-0.023066	0.160639	Cla97C05G090200	A3	o
5710	-0.127756	0.02664	-0.138409	0.031968	-0.0615479	0.102897	-0.0106524	0.348651	0.0662084	0.0969031	0.0768609	0.107892	Cla97C05G090200	RI	H
5713	0.0910791	0.021978	0.0887547	0.031968	0.054185	0.0825841	-0.00232437	0.348651	-0.0368941	0.0969031	-0.0345698	0.124875	Cla97C05G090200	RI	H
5744	-0.209397	0.002997	-0.130315	0.002997	-0.0308186	0.103896	0.0790812	0.0262238	0.178578	0.0014985	0.0994967	0.02997	Cla97C05G090990	A5	v
5745	0.247772	0	0.291735	0	0.248095	0	0.0439629	0.0494505	0.000323434	0.446054	-0.0436394	0.030969	Cla97C05G090990	AF	*
5750	0.630546	0.0034965	0.809325	0.00699301	0.850524	0	0.178779	0.224942	0.219978	0.115385	0.0411986	0.341658	Cla97C05G091060	AF	*
5751	0.576074	0.0034965	0.709358	0.00699301	0.751763	0.00524476	0.133284	0.224942	0.175689	0.122378	0.0424046	0.341658	Cla97C05G091060	AF	*
5760	0.0478267	0.0214785	0.0211003	0.0744256	0.00973503	0.142857	-0.0267264	0.0899101	-0.0380917	0.041958	-0.0113653	0.215784	Cla97C05G091170	AF	*
5773	0.110216	0.035964	0.134329	0.0194805	0.148507	0.014985	0.0241126	0.221029	0.0382901	0.13037	0.0141776	0.442807	Cla97C05G091350	SE	s
5774	-0.166187	0.0412088	0.0348615	0.356643	0.0655662	0.280969	0.201048	0.136364	0.231753	0.101898	0.0307047	0.442807	Cla97C05G091350	SE	s
5777	0.246383	0.00749251	0.213708	0.0224775	0.147668	0.0464535	-0.0326751	0.286713	-0.0987152	0.0779221	-0.0660401	0.205295	Cla97C05G091380	RI	H
5794	-0.153661	0.040959	-0.204084	0.025974	-0.311237	0.00499501	-0.0504226	0.159341	-0.157576	0.0824176	-0.107153	0.101149	Cla97C05G091510	A3	o
5808	-0.121789	0.0044955	-0.0682159	0.0194805	-0.0480821	0.0909091	0.0535736	0.0134865	0.0737074	0.0044955	0.0201338	0.0674326	Cla97C05G091610	A3	o
5809	-0.161207	0.0044955	-0.0913649	0.0194805	-0.000983146	0.428571	0.0698419	0.0134865	0.160224	0	0.0903817	0.00999001	Cla97C05G091610	RI	H
5810	-0.338031	0.028971	-0.235798	0.0990676	-0.227143	0.123543	0.102233	0.280719	0.110889	0.225524	0.00865547	0.390609	Cla97C05G091620	A3	o
5811	0.294702	0.0194805	0.233279	0.0454545	0.149277	0.123543	-0.0614233	0.235265	-0.145425	0.0599401	-0.0840017	0.181818	Cla97C05G091620	RI	H
5814	-0.438065	0.00599401	-0.316489	0.034965	-0.162508	0.123543	0.121576	0.116883	0.275557	0.00599401	0.153981	0.0664336	Cla97C05G091620	SE	s
5822	-0.122231	0.00499501	-0.0730432	0.0214785	-0.0797221	0.0174825	0.0491878	0.0364635	0.0425089	0.0494505	-0.00667897	0.277722	Cla97C05G091670	RI	H
5835	0.126657	0.023976	0.110411	0.017982	0.101565	0.020979	-0.0162452	0.206793	-0.0250913	0.168831	-0.00884608	0.313187	Cla97C05G091810	SE	s
5844	-0.590236	0	-0.694436	0	-0.628444	0	-0.1042	0.0014985	-0.0382082	0.00899101	0.0659918	0.0024975	Cla97C05G091900	A5	v
5845	-0.590236	0	-0.694456	0	-0.628444	0	-0.10422	0.0014985	-0.0382082	0.00899101	0.066012	0.0024975	Cla97C05G091900	SE	s
5872	-0.035722	0.0294705	-0.019657	0.0759241	0.0507016	0.011988	0.016065	0.102398	0.0864236	0.0024975	0.0703586	0.0024975	Cla97C05G092310	A3	o
5876	0.0846667	0.016983	0.0789177	0.0204795	0.103407	0.011988	-0.00574901	0.347652	0.0187404	0.223277	0.0244894	0.188811	Cla97C05G092330	RI	H
5877	0.147427	0.0024975	0.191319	0.0014985	0.176473	0.0014985	0.0438916	0.048951	0.0290459	0.101898	-0.0148457	0.181319	Cla97C05G092340	AF	*
5879	-0.138269	0.00799201	-0.245642	0.000999001	-0.28124	0	-0.107373	0.00499501	-0.142971	0.00799201	-0.0355981	0.0869131	Cla97C05G092350	RI	H
5886	-0.0699407	0.0464535	-0.0754159	0.0394605	-0.0181636	0.23027	-0.00547528	0.359141	0.0517771	0.11988	0.0572524	0.106893	Cla97C05G092500	RI	H
5893	-0.114489	0.032967	-0.198072	0.00799201	-0.263491	0.001998	-0.0835836	0.0589411	-0.149002	0.012987	-0.0654187	0.101898	Cla97C05G092730	SE	s
5921	0.238936	0.044955	0.22893	0.0462038	0.509401	0.00499501	-0.010006	0.378621	0.270464	0.034965	0.28047	0.0174825	Cla97C05G092990	A5	v
5922	-0.384965	0.044955	-0.155968	0.0974026	-0.666667	0	0.228997	0.12987	-0.281702	0.034965	-0.510699	0.00499501	Cla97C05G092990	RI	H
5925	0.0529433	0.036963	0.046716	0.0404595	0.0415699	0.033966	-0.00622733	0.356144	-0.0113734	0.235764	-0.0051461	0.260739	Cla97C05G093000	A3	o
5926	-0.0633172	0.0337163	-0.0663871	0.0262238	-0.0785897	0.0157343	-0.00306981	0.356144	-0.0152724	0.235764	-0.0122026	0.260739	Cla97C05G093000	RI	H
5927	-0.228334	0.00599401	-0.223375	0.00899101	-0.244312	0.00899101	0.00495859	0.356144	-0.0159781	0.235764	-0.0209367	0.260739	Cla97C05G093000	RI	H
5941	0.0644982	0.0464535	0.0869968	0.0284715	0.0913253	0.020979	0.0224986	0.103397	0.0268271	0.0774226	0.00432845	0.267233	Cla97C05G093090	RI	H
5953	-0.0967229	0.0494505	0.00420534	0.401598	-0.0236959	0.238262	0.100928	0.0764236	0.0730271	0.111389	-0.0279012	0.248252	Cla97C05G093180	RI	H
5977	-0.142583	0.0244755	-0.155157	0.0254745	-0.26842	0	-0.0125741	0.319181	-0.125837	0.023976	-0.113263	0.0344655	Cla97C05G093440	RI	H
5978	0.0197186	0.0464535	-0.00426806	0.182318	-0.00511574	0.169331	-0.0239867	0.0334665	-0.0248344	0.0394605	-0.000847685	0.340659	Cla97C05G093450	A3	o
5999	0.334419	0.00599401	0.432753	0	0.461605	0.001998	0.098334	0.0659341	0.127186	0.014985	0.0288523	0.251748	Cla97C05G093570	A3	o
6009	0.130594	0.027972	0.142279	0.0274725	0.162189	0.0194805	0.0116857	0.373127	0.0315954	0.259241	0.0199097	0.306194	Cla97C05G093610	RI	H
6010	-0.130594	0.027972	-0.142279	0.0274725	-0.162189	0.0194805	-0.0116857	0.373127	-0.0315954	0.259241	-0.0199097	0.306194	Cla97C05G093610	SE	s
6016	0.193201	0.00799201	0.171756	0.010989	0.130779	0.0244755	-0.0214456	0.224775	-0.0624225	0.0924076	-0.0409769	0.168831	Cla97C05G093720	RI	H
6020	-0.186578	0.02664	-0.109906	0.0619381	-0.147951	0.015984	0.0766722	0.110556	0.0386272	0.153846	-0.038045	0.182484	Cla97C05G093770	RI	H
6021	0.444274	0.003996	0.376187	0.01998	0.616958	0.001998	-0.0680873	0.113886	0.172684	0.01998	0.240772	0.003996	Cla97C05G093770	RI	H
6024	0.186578	0.02664	0.109906	0.0619381	0.147951	0.015984	-0.0766722	0.110556	-0.0386272	0.153846	0.038045	0.182484	Cla97C05G093770	RI	H
6047	0.648991	0.00499501		1	0.640578	0.013986		1	-0.0084129	0.451548		1	Cla97C05G094120	A3	o
6049	0.201692	0.00499501	0.206377	0.011988	0.208882	0	0.00468491	0.379121	0.00719026	0.451548	0.00250534	0.41958	Cla97C05G094120	RI	H
6059	0.0760809	0.020979	0.0594468	0.0174825	0.0587857	0.0204795	-0.0166341	0.0939061	-0.0172953	0.0899101	-0.000661141	0.386114	Cla97C05G094270	A5	v
6068	-0.44341	0.0044955	-0.539069	0.002997	-0.550256	0.0044955	-0.0956592	0.125874	-0.106846	0.0861638	-0.0111867	0.329171	Cla97C05G094330	RI	H
6112	-0.0830949	0.0034965	-0.102555	0	-0.104058	0.000999001	-0.0194596	0.045954	-0.0209627	0.0524476	-0.00150304	0.297702	Cla97C05G095050	A5	v
6120	0.10978	0.02997	0.028859	0.425574	0.0889256	0.121878	-0.0809215	0.0549451	-0.0208549	0.235764	0.0600666	0.263736	Cla97C05G095160	A3	o
6121	0.126856	0.031968	0.0213431	0.425574	0.0269949	0.352314	-0.105512	0.0549451	-0.0998606	0.121878	0.00565187	0.45954	Cla97C05G095160	A3	o
6159	-0.147292	0.031968	-0.323969	0	-0.154891	0.012987	-0.176676	0.00999001	-0.00759894	0.403596	0.169078	0.003996	Cla97C05G095770	SE	s
6176	0.282712	0.048951	0.399519	0.0244755	0.306978	0.0769231	0.116807	0.285548	0.0242652	0.334499	-0.0925417	0.415385	Cla97C05G096090	A5	v
6180	0.232553	0.048951	0.401629	0.0244755	0.179086	0.0979021	0.169075	0.285548	-0.0534672	0.334499	-0.222542	0.20979	Cla97C05G096090	RI	H
6186	-0.242618	0.0104895	-0.107188	0.0539461	-0.105258	0.0794206	0.135431	0.00749251	0.13736	0.002997	0.0019298	0.322677	Cla97C05G096160	RI	H
6189	-0.0880262	0.0404595	-0.0623498	0.0884116	-0.0591781	0.0959041	0.0256764	0.292957	0.0288481	0.242757	0.00317173	0.461039	Cla97C05G096170	RI	H
6237	0.357259	0.030969	-0.0588631	0.312354	-0.0650223	0.27972	-0.416122	0.0629371	-0.422281	0.0679321	-0.00615918	0.353147	Cla97C05G096670	A5	v
6238	0.653387	0.030969	0.167867	0.205794	0.305242	0.113886	-0.48552	0.0629371	-0.348145	0.0679321	0.137376	0.250749	Cla97C05G096670	RI	H
6255	-0.0664974	0.023976	-0.0139007	0.118382	0.063718	0.017982	0.0525968	0.027972	0.130215	0	0.0776187	0.00799201	Cla97C05G096840	RI	H
6268	-0.136651	0.0457875	-0.14162	0.0274725	-0.12162	0.044955	-0.00496883	0.371129	0.0150313	0.303696	0.0200001	0.351315	Cla97C05G097080	A5	v
6269	-0.132601	0.0457875	-0.125672	0.0582751	-0.121716	0.044955	0.00692982	0.371129	0.0108853	0.303696	0.00395552	0.396603	Cla97C05G097080	RI	H
6270	0.327921	0.0457875	0.33737	0.0274725	0.30018	0.0424575	0.0094488	0.371129	-0.0277412	0.303696	-0.03719	0.351315	Cla97C05G097080	RI	H
6275	-0.0867435	0.030636	-0.0295524	0.177822	0.0334793	0.17316	0.057191	0.16983	0.120223	0.015984	0.0630318	0.111888	Cla97C05G097160	A5	v
6276	-0.186797	0.030636	-0.197461	0.018981	-0.191199	0.033966	-0.0106631	0.43623	-0.00440116	0.416583	0.00626195	0.435065	Cla97C05G097160	AF	*
6277	-0.181025	0.011988	-0.151764	0.018981	-0.108635	0.033966	0.0292613	0.237762	0.0723904	0.0529471	0.0431291	0.161838	Cla97C05G097160	AF	*
6281	0.124878	0.038961	0.106453	0.0579421	0.168329	0.018981	-0.018425	0.3996	0.043451	0.270729	0.0618759	0.13986	Cla97C05G097270	SE	s
6282	-0.110863	0.0174825	-0.0812609	0.047952	-0.0280386	0.183317	0.029602	0.189311	0.0828243	0.0574426	0.0532223	0.134865	Cla97C05G097280	RI	H
6287	-0.145614	0.0304695	-0.265789	0.00749251	-0.293406	0.003996	-0.120175	0.0749251	-0.147793	0.033966	-0.0276173	0.422078	Cla97C05G097470	RI	H
6288	0.278581	0.018981	0.625012	0.002997	0.625012	0.000999001	0.346431	0.021978	0.346431	0.00699301	0	0.422078	Cla97C05G097470	RI	H
6303	-0.0784725	0.0154845	-0.103591	0.010989	-0.0740011	0.0254745	-0.0251185	0.0829171	0.00447145	0.262737	0.0295899	0.0814186	Cla97C05G097890	A5	v
6304	0.150535	0.0224775	0.23675	0.00749251	0.232877	0.0044955	0.0862144	0.0404595	0.082342	0.0224775	-0.00387235	0.325175	Cla97C05G097900	A5	v
6306	-0.273615	0	-0.297737	0.002997	-0.254873	0.0044955	-0.0241211	0.20979	0.0187425	0.184615	0.0428637	0.281718	Cla97C05G097900	RI	H
6311	0.08205	0.016983	0.0824903	0.020979	0.0830874	0.018981	0.000440286	0.434066	0.00103735	0.400599	0.000597068	0.43956	Cla97C05G097930	A3	o
6319	0.0834896	0.0118007	0.0698908	0.0314685	-0.0317547	0.0775475	-0.0135988	0.101898	-0.115244	0.0017982	-0.101646	0	Cla97C05G098050	A5	v	ERF	Others
6320	0.237005	0.0035964	0.351765	0.0017982	0.313179	0.00337163	0.114759	0.00224775	0.0761734	0.00112388	-0.038586	0.0107892	Cla97C05G098050	A5	v	ERF	Others
6321	-0.237242	0	-0.156668	0.00112388	-0.144334	0	0.0805744	0.00224775	0.0929079	0.00112388	0.0123335	0.0725703	Cla97C05G098050	A5	v	ERF	Others
6322	-0.416411	0	-0.456145	0	-0.402946	0	-0.0397346	0.0170829	0.0134646	0.0931212	0.0531991	0.0044955	Cla97C05G098050	A5	v	ERF	Others
6324	0.138552	0.00599401	0.108509	0.00524476	0.100345	0.00899101	-0.0300436	0.0231197	-0.0382069	0.0134865	-0.00816331	0.116321	Cla97C05G098050	AF	*	ERF	Others
6325	0.612523	0	0.64954	0	0.612119	0	0.037017	0.0187313	-0.000403433	0.396603	-0.0374204	0.0157343	Cla97C05G098050	AF	*	ERF	Others
6326	0.0932075	0.00770658	0.027656	0.0719281	-0.0751901	0.0109177	-0.0655515	0.0101149	-0.168398	0	-0.102846	0.0014985	Cla97C05G098050	RI	H	ERF	Others
6327	-0.26459	0.00112388	-0.163004	0.00112388	-0.061108	0.00899101	0.101586	0.0044955	0.203482	0	0.101896	0	Cla97C05G098050	SE	s	ERF	Others
6329	0.186549	0.027972	0.201161	0.02997	0.19064	0.035964	0.0146113	0.452547	0.00409029	0.444555	-0.0105211	0.450549	Cla97C05G098110	A5	v
6341	0.21691	0.0367133	0.240794	0.0227273	0.322905	0.013986	0.0238836	0.423576	0.105994	0.153846	0.0821107	0.22028	Cla97C05G098310	A3	o
6342	0.17001	0.0367133	0.193575	0.0227273	0.183085	0.013986	0.0235655	0.423576	0.0130757	0.289044	-0.0104897	0.322844	Cla97C05G098310	A5	v
6357	0.180478	0.00549451	0.0995736	0.0414585	0.108438	0.033966	-0.0809047	0.127872	-0.07204	0.131868	0.00886465	0.368132	Cla97C05G098490	A5	v
6366	-0.176636	0.00999001	-0.186783	0	-0.198333	0.0024975	-0.0101469	0.301698	-0.0216972	0.14985	-0.0115503	0.227897	Cla97C05G098550	SE	s
6379	-0.358157	0.012987	-0.648862	0.002997	-0.625649	0.002997	-0.290705	0.0304695	-0.267492	0.047952	0.0232126	0.29021	Cla97C05G098630	AF	*
6380	0.26865	0.012987	0.474859	0.0034965	0.429028	0.002997	0.206209	0.0304695	0.160378	0.0484515	-0.0458309	0.29021	Cla97C05G098630	RI	H
6383	-0.277183	0.0044955	-0.311754	0.002997	-0.400832	0	-0.0345706	0.373127	-0.123649	0.026973	-0.089078	0.0659341	Cla97C05G098680	SE	s
6391	-0.0802748	0.0254745	-0.112992	0.012987	-0.114942	0.0124875	-0.0327168	0.0899101	-0.0346667	0.0924076	-0.00194989	0.417582	Cla97C05G098890	RI	H
6392	0.117174	0.0044955	0.131621	0.00674326	0.114748	0.00749251	0.0144469	0.224276	-0.00242627	0.374126	-0.0168732	0.242008	Cla97C05G099010	RI	H
6393	0.12241	0.00674326	0.140698	0.00674326	0.137756	0.00749251	0.0182887	0.224276	0.0153463	0.374126	-0.00294238	0.33017	Cla97C05G099010	RI	H
6394	0.0639162	0.0154845	0.0551153	0.0394605	0.0709468	0.015984	-0.00880091	0.224276	0.00703055	0.374126	0.0158315	0.242008	Cla97C05G099010	SE	s
6398	-0.163987	0.0014985	-0.113463	0.0307193	-0.0038529	0.438561	0.0505239	0.104895	0.160134	0.011988	0.10961	0.0254745	Cla97C05G099100	A3	o
6400	-0.166563	0.014985	-0.124622	0.0307193	-0.00580825	0.438561	0.0419416	0.146853	0.160755	0.0127373	0.118813	0.035964	Cla97C05G099100	SE	s
6404	-0.192648	0.001998	-0.218092	0	-0.228609	0	-0.0254443	0.175025	-0.0359616	0.115684	-0.0105173	0.271728	Cla97C05G099200	A3	o
6408	0.192648	0.001998	0.218092	0	0.228609	0	0.0254443	0.175025	0.0359616	0.115684	0.0105173	0.271728	Cla97C05G099200	RI	H
6409	-0.192648	0.001998	-0.218092	0	-0.228609	0	-0.0254443	0.175025	-0.0359616	0.115684	-0.0105173	0.271728	Cla97C05G099200	SE	s
6410	0.338451	0.003996	0.362138	0	0.36878	0.001998	0.0236866	0.396603	0.0303285	0.452048	0.00664195	0.395105	Cla97C05G099220	A3	o	IAI	Starch and sucrose metabolism
6411	0.288952	0.003996	0.31085	0	0.28948	0.001998	0.0218985	0.396603	0.000528118	0.452048	-0.0213703	0.395105	Cla97C05G099220	A5	v	IAI	Starch and sucrose metabolism
6426	0.352703	0.0014985	0.30239	0.0024975	0.372508	0.000499501	-0.0503127	0.114885	0.0198054	0.242757	0.0701181	0.0689311	Cla97C05G099560	SE	s
6443	-0.450102	0.025974	-0.503739	0.031968	-0.642543	0.00849151	-0.053637	0.243257	-0.192442	0.138861	-0.138805	0.177323	Cla97C05G099720	SE	s
6478	-0.133484	0.03996	-0.0402689	0.171329	-0.0119824	0.316683	0.0932152	0.020979	0.121502	0.0144855	0.0282865	0.13986	Cla97C05G100290	RI	H
6485	-0.274277	0.00874126	-0.377138	0.00499501	-0.300783	0.00749251	-0.102861	0.176074	-0.0265064	0.361305	0.076355	0.213536	Cla97C05G100440	SE	s
6486	-0.210207	0.00874126	-0.269185	0	-0.265911	0.00749251	-0.0589777	0.176074	-0.0557043	0.192308	0.00327336	0.464036	Cla97C05G100440	SE	s
6493	-0.251797	0	-0.24439	0.001998	-0.232846	0.0014985	0.00740683	0.209291	0.0189509	0.110889	0.011544	0.190809	Cla97C05G100580	SE	s
6503	-0.12807	0.0314685	-0.0856948	0.11014	-0.05439	0.125874	0.0423757	0.256244	0.0736805	0.0524476	0.0313048	0.206793	Cla97C05G100780	AF	*
6506	0.144407	0.026973	0.189292	0	0.225958	0.00899101	0.0448853	0.256244	0.0815512	0.0404595	0.0366659	0.175325	Cla97C05G100780	RI	H
6524	-0.183007	0.044955	-0.162757	0.0424575	-0.177288	0.0224775	0.0202502	0.456044	0.00571962	0.457043	-0.0145306	0.463037	Cla97C05G101120	SE	s
6529	0.361203	0.0212288	0.371777	0.03996	0.16534	0.101565	0.0105741	0.361638	-0.195863	0.0661838	-0.206437	0.0707626	Cla97C05G101250	AF	*
6530	0.361203	0.0212288	0.371777	0.03996	0.16534	0.101565	0.0105741	0.361638	-0.195863	0.0661838	-0.206437	0.0707626	Cla97C05G101250	RI	H
6543	-0.0639548	0.016983	-0.0718933	0.011988	-0.0735129	0.012987	-0.00793853	0.208292	-0.00955812	0.192807	-0.00161959	0.348152	Cla97C05G101510	SE	s
6544	0.164112	0.035964	0.164262	0.0509491	0.143214	0.0704296	0.000149973	0.447552	-0.0208972	0.338661	-0.0210471	0.367882	Cla97C05G101530	RI	H
6558	-0.272171	0.00499501	-0.279555	0.000999001	-0.280029	0.001998	-0.00738409	0.303197	-0.00785782	0.304196	-0.000473737	0.444056	Cla97C05G101980	SE	s
6560	0.275755	0.0144855	0.464324	0.013986	0.236646	0.028971	0.188569	0.145854	-0.0391093	0.38012	-0.227678	0.185814	Cla97C05G102220	A3	o
6561	0.243023	0.0144855	0.243023	0.0344655	0.243023	0.028971	0	0.387612	0	0.38012	0	0.342657	Cla97C05G102220	A3	o
6563	0.14193	0.0174825	0.0652844	0.105728	0.124134	0.02331	-0.0766458	0.12987	-0.0177963	0.333167	0.0588495	0.14985	Cla97C05G102270	A5	v
6564	-0.233227	0.0024975	-0.232895	0.00374625	-0.167959	0.00874126	0.000332075	0.441558	0.0652676	0.0574426	0.0649356	0.0824176	Cla97C05G102270	RI	H
6566	0.289328	0.0024975	0.248509	0.00374625	0.241617	0.00749251	-0.0408181	0.12987	-0.0477111	0.113636	-0.00689293	0.32967	Cla97C05G102270	SE	s
6588	0.0887181	0.00899101	0.0868551	0.0044955	0.0818562	0.00499501	-0.00186298	0.278721	-0.00686194	0.145854	-0.00499897	0.183317	Cla97C05G102730	A3	o
6589	-0.268476	0	-0.231491	0.001998	-0.167095	0.00499501	0.0369851	0.124875	0.101381	0.00499501	0.0643959	0.033966	Cla97C05G102730	RI	H
6594	0.153203	0.00499501	0.0908331	0.0849151	0.130923	0.0549451	-0.0623695	0.0324675	-0.0222792	0.154845	0.0400903	0.0799201	Cla97C05G102840	A3	o
6600	0.0851298	0.03996	0.0393551	0.128205	0.054255	0.0632701	-0.0457747	0.0324675	-0.0308747	0.144855	0.0149	0.221445	Cla97C05G102840	RI	H
6610	0.173782	0.015984	0.300513	0.0014985	0.294963	0.001998	0.126731	0.0324675	0.121181	0.0364635	-0.00555027	0.372627	Cla97C05G102980	A5	v
6632	-0.202276	0.012987	-0.0451338	0.224775	0.0434038	0.161838	0.157142	0.011988	0.245679	0.000999001	0.0885376	0.041958	Cla97C05G103270	RI	H
6637	-0.4392	0.0344655	-0.288427	0.117882	-0.277527	0.038961	0.150772	0.121379	0.161673	0.106394	0.0109001	0.354645	Cla97C05G103340	A5	v
6638	-0.216075	0.03996	-0.115882	0.117882	-0.239382	0.038961	0.100193	0.121379	-0.0233072	0.262737	-0.1235	0.0969031	Cla97C05G103340	AL	D
6640	0.648879	0	0.0363674	0.282468	-0.0126433	0.292707	-0.612511	0	-0.661522	0	-0.0490106	0.140859	Cla97C05G103340	SE	s
6661	-0.067138	0.0114885	-0.0875081	0.00999001	-0.0966	0.00699301	-0.0203701	0.12038	-0.029462	0.0669331	-0.0090919	0.193307	Cla97C05G103650	SE	s
6687	-0.0643157	0.0428322	0.0674597	0.0305944	0.118289	0.0198135	0.131775	0.0104895	0.182605	0.0034965	0.0508296	0.104895	Cla97C05G104040	A3	o
6689	-0.128093	0.0428322	-0.155067	0.016317	-0.159564	0.0198135	-0.0269736	0.213786	-0.0314709	0.185315	-0.00449724	0.333167	Cla97C05G104040	RI	H
6690	-0.138141	0.0104895	-0.178104	0	-0.172378	0.0174825	-0.0399625	0.183566	-0.0342364	0.118881	0.00572612	0.272145	Cla97C05G104040	RI	H
6691	-0.236628	0.0104895	-0.202706	0.0122378	-0.138362	0.0305944	0.0339214	0.192308	0.0982654	0.0314685	0.064344	0.148601	Cla97C05G104040	RI	H
6715	-0.376109	0.0172328	-0.510248	0.0142358	-0.551865	0.0044955	-0.134139	0.101149	-0.175756	0.0434565	-0.0416178	0.293706	Cla97C05G104630	A3	o
6717	0.183681	0.0172328	0.175972	0.0142358	0.178504	0.011988	-0.00770935	0.311189	-0.00517748	0.371628	0.00253188	0.397602	Cla97C05G104630	RI	H
6718	0.0255539	0.041958	0.0469463	0.0164835	0.0198593	0.0519481	0.0213924	0.03996	-0.00569459	0.155844	-0.027087	0.01998	Cla97C05G104670	RI	H
6736	0.088675	0.048951	0.108334	0.034965	0.0663173	0.0582751	0.0196593	0.243881	-0.0223577	0.171329	-0.0420171	0.0757576	Cla97C05G104770	SE	s
6743	-0.133499	0.022977	-0.210948	0.001998	-0.145713	0.014985	-0.0774484	0.048951	-0.012214	0.25974	0.0652345	0.103896	Cla97C05G104930	RI	H
6758	0.149357	0.01998	0.114575	0.0231768	0.0504677	0.0639361	-0.0347818	0.102564	-0.0988889	0.01998	-0.0641071	0.127872	Cla97C05G105190	RI	H
6787	0.349123	0.000999001	0.413457	0.000999001	0.423208	0.000499501	0.0643336	0.020979	0.0740845	0.0184815	0.00975089	0.217283	Cla97C05G105470	A3	o
6788	0.274396	0.00499501	0.516195	0.000999001	0.729409	0	0.241799	0.003996	0.455013	0	0.213214	0	Cla97C05G105470	RI	H
6795	0.0390537	0.037962	0.00785219	0.283716	-0.0332015	0.0589411	-0.0312015	0.032967	-0.0722552	0.00599401	-0.0410537	0.021978	Cla97C05G105510	SE	s
6803	0.302613	0.036963	0.335898	0.0314685	0.426365	0.0164835	0.0332854	0.277223	0.123753	0.173826	0.0904673	0.214785	Cla97C05G105690	AF	*
6807	0.111735	0.017982	0.161538	0.00824176	0.12782	0.00899101	0.049803	0.109391	0.0160859	0.216284	-0.0337171	0.268232	Cla97C05G105960	A3	o
6808	-0.0776743	0.021978	-0.0547885	0.0604396	-0.0412626	0.103397	0.0228858	0.198801	0.0364117	0.216284	0.0135259	0.268232	Cla97C05G105960	RI	H
6809	0.0662543	0.021978	0.149435	0.00749251	0.126395	0.00899101	0.0831805	0.0704296	0.0601411	0.163337	-0.0230394	0.268232	Cla97C05G105960	RI	H
6838	0.114677	0.01998	0.124679	0.00799201	0.110365	0.025974	0.0100018	0.317682	-0.00431265	0.324675	-0.0143145	0.343656	Cla97C05G106580	RI	H
6844	0.635029	0	0.598457	0	0.595994	0	-0.0365723	0.185315	-0.039035	0.120047	-0.00246267	0.337163	Cla97C05G106640	RI	H
6845	-0.681407	0	-0.622104	0	-0.583219	0	0.0593037	0.164336	0.0981883	0.0314685	0.0388846	0.270979	Cla97C05G106640	RI	H
6849	-0.174848	0.002997	-0.233107	0.001998	-0.201219	0.00899101	-0.0582596	0.0619381	-0.0263717	0.218781	0.031888	0.17982	Cla97C05G106670	RI	H
6859	-0.389517	0.041958	-0.228684	0.145355	-0.0931726	0.317183	0.160833	0.143856	0.296344	0.0254745	0.135512	0.122877	Cla97C05G106890	RI	H
6865	-0.21169	0.0157343	-0.216993	0.0202298	-0.248887	0.0164835	-0.00530337	0.452048	-0.0371977	0.372228	-0.0318944	0.441059	Cla97C05G107040	A5	v
6867	0.358832	0.0044955	0.34578	0	0.33204	0.0044955	-0.0130519	0.452048	-0.0267928	0.352148	-0.0137409	0.441059	Cla97C05G107040	AF	*
6868	0.186017	0.0254745	0.201948	0.0224775	0.220912	0.0164835	0.0159309	0.452048	0.0348946	0.372228	0.0189638	0.441059	Cla97C05G107040	AF	*
6873	0.279141	0.00499501	0.292784	0.003996	0.289231	0.000499501	0.0136434	0.280719	0.01009	0.31968	-0.00355339	0.36963	Cla97C05G107150	SE	s
6886	0.172892	0.011988	0.260041	0.002997	0.303082	0.002997	0.0871495	0.02997	0.13019	0.00599401	0.0430406	0.16983	Cla97C05G107280	RI	H
6887	0.144179	0.020979	0.10321	0.0524476	0.0994347	0.0529471	-0.0409693	0.147353	-0.0447442	0.13037	-0.00377493	0.391608	Cla97C05G107340	RI	H
6890	-0.130868	0.015984	0.0367112	0.15984	0.115218	0.017982	0.16758	0.002997	0.246087	0.001998	0.078507	0.015984	Cla97C05G107440	A3	o
6901	0.0790104	0.003996	0.0957337	0.003996	0.0824178	0.00499501	0.0167233	0.0944056	0.00340738	0.206294	-0.0133159	0.0749251	Cla97C05G107560	A3	o
6902	0.101045	0.003996	0.114958	0.00499501	0.025921	0.045954	0.0139129	0.0944056	-0.0751237	0.00799201	-0.0890365	0.00999001	Cla97C05G107560	RI	H
6904	-0.449173	0.00124875	-0.688496	0	-0.926901	0	-0.239323	0.0949051	-0.477729	0.00999001	-0.238406	0.114552	Cla97C05G107590	A5	v
6906	0.205262	0.0041625	0.488039	0	0.784628	0	0.282777	0.0949051	0.579366	0.00999001	0.296589	0.114552	Cla97C05G107590	RI	H
6907	-0.496643	0	-0.45495	0.000832501	-0.292169	0	0.0416927	0.308442	0.204474	0.0552781	0.162781	0.114552	Cla97C05G107590	RI	H
6924	-0.1172	0.038961	-0.0935634	0.0729271	-0.0533802	0.112887	0.0236364	0.176823	0.0638196	0.0519481	0.0401832	0.116883	Cla97C05G107940	SE	s
6933	0.836387	0	0.791451	0.00124875	0.841785	0	-0.0449358	0.138112	0.0053976	0.362637	0.0503334	0.162587	Cla97C05G108060	AF	*
6934	0.671116	0.011655	0.28396	0.0699301	0.630837	0.03996	-0.387156	0.0979021	-0.0402794	0.362637	0.346877	0.156177	Cla97C05G108060	AF	*
6935	0.767308	0.00124875	0.726821	0	0.763267	0.00124875	-0.0404868	0.138112	-0.00404069	0.362637	0.0364461	0.176923	Cla97C05G108060	AF	*
6941	-0.450148	0.0124875	-0.426323	0.00749251	-0.402722	0.00749251	0.0238246	0.269231	0.0474252	0.196054	0.0236006	0.281718	Cla97C05G108110	RI	H
6942	-0.192267	0.0212288	-0.155046	0.0462038	-0.168616	0.0162338	0.037221	0.237263	0.0236508	0.217283	-0.0135703	0.281718	Cla97C05G108110	RI	H
6943	0.178289	0.0418332	0.116884	0.0679321	0.0898324	0.0859141	-0.0614048	0.237263	-0.0884567	0.17982	-0.0270519	0.281718	Cla97C05G108110	RI	H
6944	0.178289	0.0418332	0.116884	0.0679321	0.0898324	0.0859141	-0.0614048	0.237263	-0.0884567	0.17982	-0.0270519	0.281718	Cla97C05G108110	RI	H
6946	0.602894	0.00599401	0.516353	0.00799201	0.576218	0.00649351	-0.0865413	0.203047	-0.0266767	0.313187	0.0598647	0.214286	Cla97C05G108120	RI	H
6947	-0.6771	0.003996	-0.648732	0.00799201	-0.637496	0.00649351	0.0283681	0.238262	0.0396042	0.313187	0.0112361	0.333167	Cla97C05G108120	SE	s
6948	0.350215	0.03996	0.359277	0.0499501	0.333976	0.033966	0.00906243	0.371628	-0.016239	0.307692	-0.0253014	0.277223	Cla97C05G108160	A3	o
6971	-0.400296	0.044955	-0.522842	0.023976	-0.395793	0.025974	-0.122546	0.144855	0.00450324	0.471029	0.127049	0.242757	Cla97C05G108650	A3	o
6975	0.45014	0.044955	0.466604	0.023976	0.48185	0.0194805	0.0164641	0.427073	0.03171	0.471029	0.0152459	0.432567	Cla97C05G108650	AF	*
6980	0.248558	0.033966	0.281183	0.023976	0.272858	0.00999001	0.0326249	0.295133	0.0243004	0.305028	-0.00832452	0.387612	Cla97C05G108810	A3	o
6982	0.251028	0.033966	0.283653	0.023976	0.274944	0.00999001	0.0326249	0.295133	0.0239163	0.305028	-0.0087086	0.387612	Cla97C05G108810	AF	*
6995	0.0964353	0.024975	0.0855302	0.0244755	0.0751715	0.031968	-0.0109051	0.2003	-0.0212638	0.277722	-0.0103587	0.227273	Cla97C05G109080	SE	s
6996	0.0677966	0.028971	0.0900564	0.0244755	0.0679013	0.031968	0.0222598	0.2003	0.000104719	0.460539	-0.0221551	0.227273	Cla97C05G109080	SE	s
7023	0.210146	0.0044955	0.169593	0.00899101	0.318652	0.0044955	-0.0405534	0.194805	0.108506	0.02997	0.14906	0.014985	Cla97C06G109260	RI	H
7024	0.100799	0.0187313	0.060961	0.0546953	0.0362005	0.116883	-0.0398377	0.194805	-0.0645981	0.0509491	-0.0247605	0.229271	Cla97C06G109260	RI	H
7042	-0.117629	0.0214785	-0.100831	0.022977	-0.065776	0.0564436	0.0167974	0.237762	0.0518526	0.0899101	0.0350553	0.121878	Cla97C06G109430	RI	H
7049	0.218664	0.0314685	0.177899	0.034965	0.168396	0.0227273	-0.040765	0.192308	-0.0502679	0.160256	-0.00950295	0.386114	Cla97C06G109450	SE	s
7051	-0.0986899	0.0114885	-0.0892104	0.00899101	-0.0240706	0.129371	0.00947958	0.235764	0.0746194	0.020979	0.0651398	0.032967	Cla97C06G109560	A3	o
7059	-0.0452424	0.040959	-0.0658862	0.022977	-0.0729665	0.020979	-0.0206438	0.190809	-0.0277241	0.117882	-0.00708027	0.296204	Cla97C06G109720	RI	H
7074	-0.0535581	0.0224775	-0.0582018	0.0114885	-0.057775	0.00749251	-0.00464372	0.228771	-0.00421693	0.246254	0.000426787	0.412587	Cla97C06G109860	RI	H
7108	-0.0756369	0.023976	-0.07417	0.023976	-0.0690062	0.0254745	0.00146687	0.417083	0.00663062	0.332168	0.00516375	0.354146	Cla97C06G110530	SE	s
7109	0.121014	0.0154845	0.169393	0.0034965	0.205513	0.00849151	0.0483795	0.125375	0.0844985	0.0519481	0.036119	0.156344	Cla97C06G110560	A5	v
7116	-0.166324	0.0224775	-0.199813	0.0134865	-0.200213	0.00599401	-0.0334888	0.379121	-0.0338892	0.397103	-0.000400379	0.445055	Cla97C06G110590	SE	s
7124	-0.141903	0.0124875	-0.179188	0.00999001	-0.238967	0.00999001	-0.0372859	0.21312	-0.0970642	0.01332	-0.0597783	0.0524476	Cla97C06G110750	A3	o
7128	0.161834	0.0124875	0.112418	0.024975	0.0471127	0.0874126	-0.0494162	0.202298	-0.114721	0.01332	-0.0653051	0.0524476	Cla97C06G110750	RI	H
7136	-0.0426227	0.020979	-0.0399147	0.021978	-0.0379738	0.0174825	0.00270803	0.278721	0.00464889	0.236763	0.00194086	0.307692	Cla97C06G110800	AF	*
7144	-0.304623	0	-0.48409	0.0014985	-0.502167	0.0014985	-0.179467	0	-0.197544	0	-0.0180773	0.283716	Cla97C06G110930	RI	H
7145	-0.143053	0	-0.191674	0	-0.192706	0	-0.048621	0.0194805	-0.049653	0.017982	-0.00103198	0.330669	Cla97C06G110930	RI	H
7154	-0.0942902	0.021978	-0.0809745	0.0274725	-0.143381	0.00599401	0.0133157	0.202797	-0.049091	0.0539461	-0.0624067	0.0364635	Cla97C06G111120	RI	H
7159	0.0719193	0.018981	0.125639	0.00799201	0.148428	0.000999001	0.0537201	0.00899101	0.0765091	0.002997	0.022789	0.0619381	Cla97C06G111160	AF	*
7175	-0.175725	0.013986	-0.200521	0.014985	-0.204738	0.00899101	-0.0247963	0.328172	-0.0290129	0.404595	-0.00421665	0.366633	Cla97C06G111410	RI	H
7204	-0.106921	0.0014985	-0.146829	0	-0.167883	0	-0.0399079	0.00999001	-0.0609618	0.0034965	-0.0210539	0.046953	Cla97C06G111790	A5	v
7208	-0.0867019	0.0344655	-0.0833753	0.0434565	-0.0846201	0.026973	0.0033266	0.360639	0.00208178	0.396603	-0.00124482	0.40959	Cla97C06G111820	SE	s
7216	0.126349	0.00499501	0.143973	0.00699301	0.17211	0.0014985	0.0176232	0.201798	0.0457603	0.0809191	0.0281372	0.164835	Cla97C06G111870	RI	H
7218	-0.144073	0.003996	-0.13765	0.001998	-0.143986	0.0024975	0.0064224	0.227772	8.70626e-05	0.457043	-0.00633534	0.237762	Cla97C06G111920	SE	s
7222	0.275985	0.02997	0.279107	0.00899101	0.29802	0.014985	0.00312269	0.399101	0.022035	0.254246	0.0189123	0.391109	Cla97C06G111940	A3	o
7236	-0.649223	0.016983	-0.457396	0.0684316	-0.0144332	0.274725	0.191827	0.161339	0.63479	0.0929071	0.442963	0.107892	Cla97C06G112510	A3	o
7237	-0.649223	0.016983	-0.457396	0.0684316	-0.0144332	0.274725	0.191827	0.161339	0.63479	0.0929071	0.442963	0.107892	Cla97C06G112510	AF	*
7253	-0.0278865	0.0354645	-0.021749	0.0354645	-0.00142451	0.296703	0.00613754	0.168831	0.026462	0.035964	0.0203245	0.0384615	Cla97C06G112830	A5	v
7281	-0.216899	0.017982	-0.221365	0.017982	-0.263775	0.00899101	-0.0044664	0.378122	-0.0468758	0.128372	-0.0424094	0.173327	Cla97C06G113250	A3	o
7283	-0.0996611	0.0174825	-0.0982671	0.0244755	-0.0902449	0.0224775	0.00139395	0.407093	0.00941622	0.23976	0.00802226	0.258242	Cla97C06G113540	RI	H
7284	-0.251281	0.013986	-0.199615	0.0244755	-0.158839	0.0224775	0.0516658	0.252747	0.0924416	0.0989011	0.0407758	0.258242	Cla97C06G113540	RI	H
7290	0.133741	0.047952	0.0615345	0.162338	0.0984156	0.116384	-0.0722069	0.116883	-0.0353258	0.278721	0.0368811	0.208791	Cla97C06G113590	RI	H
7291	0.16657	0.047952	0.0857916	0.162338	0.145121	0.114885	-0.0807785	0.116883	-0.0214492	0.278721	0.0593293	0.208791	Cla97C06G113590	RI	H
7296	0.166127	0.00549451	0.245704	0	0.210188	0.0024975	0.0795764	0.143856	0.0440609	0.362637	-0.0355154	0.335165	Cla97C06G113730	A3	o
7297	0.350124	0.00224775	0.359257	0.000999001	0.34998	0.000749251	0.00913362	0.318681	-0.000143686	0.441059	-0.0092773	0.335165	Cla97C06G113730	RI	H
7298	-0.312481	0	-0.321049	0	-0.313996	0.000749251	-0.00856777	0.318681	-0.0015149	0.441059	0.00705287	0.335165	Cla97C06G113730	SE	s
7320	-0.582152	0.030969	-0.537083	0.030969	-0.432975	0.00949051	0.0450693	0.24026	0.149178	0.0874126	0.104108	0.122378	Cla97C06G113850	RI	H
7322	-0.10142	0.00499501	-0.0798405	0.010989	-0.0878768	0.00899101	0.0215793	0.152348	0.0135429	0.228272	-0.00803639	0.288711	Cla97C06G113920	A3	o
7330	0.251566	0.034965	0.272712	0.0224775	0.214584	0.0312188	0.0211467	0.348651	-0.036982	0.252872	-0.0581286	0.24309	Cla97C06G113990	RI	H
7338	-0.0918469	0.00599401	-0.0742364	0.013986	-0.173523	0.000999001	0.0176105	0.220779	-0.0816765	0.00899101	-0.099287	0.00499501	Cla97C06G114260	RI	H
7340	0.0953969	0.013986	0.115694	0.00999001	0.113329	0.00699301	0.0202973	0.203796	0.0179324	0.111888	-0.00236486	0.342158	Cla97C06G114270	RI	H
7376	-0.207062	0.0134865	0.0106769	0.306194	-0.0840676	0.0989011	0.217739	0.002997	0.122994	0.0284715	-0.0947445	0.0764236	Cla97C06G114610	RI	H
7381	-0.216392	0.00899101	-0.15671	0.010989	-0.138326	0.017982	0.0596823	0.155844	0.078066	0.0599401	0.0183837	0.422577	Cla97C06G114730	RI	H
7382	0.10256	0.0254745	0.10256	0.0194805	0.10256	0.023976	0	0.457043	0	0.463037	0	0.461039	Cla97C06G114730	RI	H
7392	0.178058	0.014985	0.226725	0.00499501	0.223512	0.00599401	0.0486669	0.174492	0.0454545	0.210789	-0.00321234	0.398601	Cla97C06G114750	A5	v
7393	0.117668	0.00799201	0.169002	0	0.141282	0	0.0513342	0.025974	0.0236142	0.0999001	-0.02772	0.0819181	Cla97C06G114750	A5	v
7399	-0.261906	0.014985	-0.296624	0.002997	-0.318847	0.00899101	-0.0347179	0.446553	-0.056941	0.134865	-0.022223	0.268981	Cla97C06G114780	RI	H
7400	-0.118771	0.0344655	-0.123284	0.0434565	-0.0579353	0.101898	-0.00451315	0.453047	0.0608354	0.151349	0.0653485	0.224775	Cla97C06G114780	RI	H
7420	0.209708	0.00699301	0.225033	0.00699301	0.34962	0.0034965	0.015325	0.443182	0.139912	0.0699301	0.124587	0.115385	Cla97C06G114980	RI	H
7429	0.328059	0.00524476	0.248159	0.0127373	0.328059	0.002997	-0.0799001	0.208292	0	0.440559	0.0799001	0.13986	Cla97C06G115080	A5	v
7431	0.560973	0.00524476	0.414197	0.0127373	0.560973	0.002997	-0.146776	0.208292	0	0.440559	0.146776	0.120629	Cla97C06G115080	RI	H
7437	0.0442029	0.042957	0.0182681	0.127872	0.0229237	0.0979021	-0.0259349	0.0689311	-0.0212792	0.0954046	0.00465563	0.272228	Cla97C06G115180	RI	H
7439	0.110633	0.038961	0.0697424	0.10989	0.052479	0.142857	-0.0408904	0.244755	-0.0581539	0.106893	-0.0172634	0.430569	Cla97C06G115320	RI	H
7441	-0.246755	0	-0.285167	0.0014985	-0.33843	0	-0.0384117	0.226274	-0.0916751	0.0232268	-0.0532635	0.0609391	Cla97C06G115330	A5	v
7442	-0.062566	0.014985	-0.0652354	0.011988	-0.0461301	0.013986	-0.0026694	0.265235	0.0164359	0.0834166	0.0191053	0.0609391	Cla97C06G115330	RI	H
7449	-0.0592126	0.021978	-0.0362509	0.0549451	0.00817233	0.403596	0.0229617	0.117882	0.0673849	0.01998	0.0444232	0.048951	Cla97C06G115420	A3	o
7463	0.0741071	0.034965	0.048828	0.0849151	0.0717185	0.01998	-0.0252791	0.257243	-0.00238857	0.416459	0.0228906	0.294705	Cla97C06G115550	RI	H
7475	0.661975	0.0104895	0.397327	0.0224775	0.37529	0.014985	-0.264648	0.20979	-0.286685	0.14985	-0.022037	0.464535	Cla97C06G115930	A3	o
7479	0.177856	0.0104895	0.143949	0.0224775	0.130045	0.014985	-0.0339074	0.380619	-0.0478109	0.236763	-0.0139035	0.464535	Cla97C06G115930	SE	s
7481	-0.235551	0.003996	-0.247252	0.003996	-0.126833	0.0639361	-0.0117003	0.442058	0.108718	0.195804	0.120418	0.235764	Cla97C06G115960	AF	*
7491	0.141461	0.00799201	0.274462	0.00599401	0.353513	0	0.133	0.025974	0.212052	0.011988	0.0790518	0.0819181	Cla97C06G116080	RI	H
7493	0.139119	0.000499501	0.152239	0.001998	0.137315	0	0.0131194	0.0764236	-0.00180413	0.278222	-0.0149235	0.0629371	Cla97C06G116110	RI	H
7496	-0.125718	0.026973	-0.634248	0	-0.853082	0	-0.50853	0.0764236	-0.727364	0.0689311	-0.218834	0.147353	Cla97C06G116250	A3	o
7497	-0.125718	0.026973	-0.634248	0	-0.853082	0	-0.50853	0.0764236	-0.727364	0.0689311	-0.218834	0.147353	Cla97C06G116250	A5	v
7510	0.184518	0	0.342324	0	0.396833	0	0.157805	0	0.212315	0	0.0545098	0.0474525	Cla97C06G116720	A3	o
7531	0.0687138	0.048951	-0.0220203	0.193182	-0.0274971	0.176573	-0.0907341	0.0314685	-0.0962109	0.0297203	-0.0054768	0.426074	Cla97C06G116930	A3	o
7535	0.251264	0	0.255081	0.00699301	0.241959	0.011655	0.0038177	0.450549	-0.00930475	0.462038	-0.0131225	0.426074	Cla97C06G116930	RI	H
7549	0.285429	0.00899101	0.145382	0.0505744	0.254192	0	-0.140047	0.123305	-0.0312367	0.25512	0.10881	0.187313	Cla97C06G117110	A3	o
7550	0.201294	0.0247253	0.256372	0.0044955	0.17822	0.017982	0.055078	0.123305	-0.0230745	0.25512	-0.0781525	0.187313	Cla97C06G117110	A3	o
7559	0.109836	0.046953	0.0899591	0.0719281	0.123086	0.026973	-0.019877	0.267732	0.0132502	0.256743	0.0331272	0.20979	Cla97C06G117160	AF	*
7566	-0.126823	0.0154845	-0.110372	0.0284715	-0.0809993	0.044955	0.0164512	0.245754	0.0458236	0.115385	0.0293724	0.172827	Cla97C06G117200	RI	H
7575	0.601172	0.0174825	0.422657	0.0499501	0.502294	0.00999001	-0.178515	0.334665	-0.0988776	0.408092	0.0796374	0.367632	Cla97C06G117510	AF	*
7580	0.0775356	0.0344655	0.105064	0.0044955	0.138612	0.0104895	0.0275288	0.256244	0.0610762	0.032967	0.0335474	0.176823	Cla97C06G117535	RI	H
7589	-0.0979946	0.0284715	-0.0687364	0.0574426	-0.0565486	0.0629371	0.0292582	0.14985	0.041446	0.0729271	0.0121878	0.24026	Cla97C06G117710	RI	H
7599	0.105855	0.023976	0.0942042	0.047952	0.105329	0.017982	-0.0116512	0.332667	-0.000526242	0.422577	0.0111249	0.217782	Cla97C06G117770	RI	H
7616	0.121146	0.0124875	0.125156	0.016983	0.136984	0.032967	0.00401068	0.389111	0.0158381	0.314186	0.0118274	0.348651	Cla97C06G117900	SE	s
7617	0.0736727	0.00999001	0.067929	0.0154845	0.166808	0.001998	-0.00574379	0.23976	0.0931355	0.002997	0.0988793	0.00649351	Cla97C06G117920	AF	*
7619	-0.0627338	0.020979	-0.0362118	0.0539461	-0.0393549	0.038961	0.026522	0.151848	0.0233789	0.182817	-0.00314306	0.332168	Cla97C06G118090	RI	H
7633	0.373277	0.001998	0.301946	0.00499501	0.351658	0.000999001	-0.0713314	0.0999001	-0.0216193	0.232767	0.0497121	0.10989	Cla97C06G118320	RI	H
7647	-0.76233	0.0014985	-0.845569	0	-0.861993	0.0014985	-0.083239	0.233017	-0.0996632	0.234266	-0.0164242	0.316683	Cla97C06G118470	A3	o
7650	0.103973	0.0433566	0.136641	0.0237762	0.181426	0.0166084	0.0326684	0.225524	0.0774527	0.0393357	0.0447843	0.0797203	Cla97C06G118530	A3	o
7651	-0.199857	0.0253497	-0.194191	0.0237762	-0.112834	0.0559441	0.00566588	0.347153	0.0870224	0.0393357	0.0813565	0.039627	Cla97C06G118530	A5	v
7652	-0.128116	0.0253497	-0.144703	0.011655	-0.156147	0	-0.0165865	0.225524	-0.0280305	0.0745921	-0.011444	0.20338	Cla97C06G118530	A5	v
7654	-0.108542	0.0253497	-0.135337	0.011655	-0.196358	0.004662	-0.0267951	0.225524	-0.087816	0.0262238	-0.0610209	0.0367133	Cla97C06G118530	RI	H
7656	-0.0908506	0.0253497	-0.135333	0.011655	-0.203339	0.00174825	-0.0444819	0.223776	-0.112489	0.00699301	-0.0680067	0.0367133	Cla97C06G118530	RI	H
7660	0.0443425	0.0264735	0.108732	0.00499501	0.115366	0.0014985	0.0643897	0.00549451	0.0710234	0.00549451	0.00663379	0.179321	Cla97C06G118610	SE	s
7669	-0.234298	0.025974	-0.580922	0.002997	-0.540932	0.002997	-0.346624	0.045954	-0.306633	0.0549451	0.0399907	0.270729	Cla97C06G118800	A3	o
7683	-0.0814408	0.00749251	-0.0695408	0.012987	-0.0444172	0.0474525	0.0119	0.237762	0.0370235	0.101399	0.0251235	0.167832	Cla97C06G119110	A3	o
7723	-0.189037	0.0294705	-0.191109	0.0204795	-0.201482	0.0184815	-0.0020716	0.412587	-0.012445	0.327173	-0.0103734	0.33966	Cla97C06G119720	RI	H
7734	0.482483	0.02997	0.379892	0.0314685	0.485121	0.020979	-0.102591	0.331668	0.00263882	0.46953	0.105229	0.287712	Cla97C06G120040	AF	*
7735	0.125448	0.044955	0.104471	0.0599401	0.106781	0.03996	-0.0209769	0.331668	-0.0186666	0.357642	0.00231021	0.461538	Cla97C06G120040	AF	*
7737	0.248153	0.02997	0.242633	0.0314685	0.252062	0.020979	-0.00551977	0.446553	0.00390955	0.46953	0.00942931	0.42033	Cla97C06G120040	RI	H
7739	0.150341	0.017982	0.0739865	0.105894	0.0796171	0.100899	-0.0763549	0.0849151	-0.0707243	0.0989011	0.00563065	0.345155	Cla97C06G120090	A3	o
7797	-0.258968	0.010989	-0.271435	0.016983	-0.407372	0.00899101	-0.0124668	0.341658	-0.148404	0.106893	-0.135937	0.206793	Cla97C06G121780	AF	*
7798	-0.123273	0.022977	-0.138639	0.045954	-0.1538	0.038961	-0.0153663	0.341658	-0.0305275	0.263237	-0.0151612	0.333666	Cla97C06G121780	SE	s
7803	-0.133794	0.0194805	-0.241868	0.00749251	-0.264494	0	-0.108073	0.0194805	-0.1307	0.0104895	-0.0226262	0.41958	Cla97C06G121980	A3	o
7809	-0.127096	0.003996	-0.124723	0.00549451	-0.115846	0.00599401	0.00237302	0.382617	0.01125	0.233267	0.00887697	0.275225	Cla97C06G122240	SE	s
7831	-0.661507	0.003996	-0.661507	0.022977		1	0	0.225774		1		1	Cla97C06G122830	SE	s
7863	0.270174	0.0314685	0.292725	0.0494505	0.254959	0.0427073	0.0225509	0.38012	-0.0152146	0.409091	-0.0377656	0.416958	Cla97C06G123210	A5	v
7867	0.234758	0.0314685	0.227952	0.0494505	0.215265	0.0427073	-0.00680611	0.38012	-0.0194939	0.409091	-0.0126878	0.416958	Cla97C06G123210	SE	s
7868	0.246019	0.0314685	0.173779	0.0494505	0.159583	0.0554446	-0.0722399	0.38012	-0.0864354	0.409091	-0.0141955	0.416958	Cla97C06G123210	SE	s
7871	-0.484199	0.0191475	-0.376675	0.0324675	-0.397057	0.024975	0.107524	0.217782	0.0871421	0.203546	-0.0203823	0.32967	Cla97C06G123310	MX	d
7873	-0.217268	0.0191475	-0.18226	0.0324675	-0.172604	0.0308025	0.035008	0.217782	0.0446645	0.203546	0.00965651	0.32967	Cla97C06G123310	SE	s
7875	0.252434	0.0191475	0.204494	0.0324675	0.23231	0.024975	-0.0479403	0.217782	-0.020124	0.294206	0.0278163	0.32967	Cla97C06G123310	SE	s
7878	-0.0908586	0.010989	-0.0430883	0.0879121	-0.0732015	0.0134865	0.0477703	0.03996	0.0176571	0.17033	-0.0301132	0.0769231	Cla97C06G123365	RI	H
7879	0.172873	0.010989	0.0214396	0.226773	0.221872	0.0134865	-0.151433	0.03996	0.0489992	0.17033	0.200432	0.032967	Cla97C06G123365	RI	H
7894	0.179472	0.014985	0.167835	0.02997	0.485552	0	-0.0116377	0.371129	0.306079	0.03996	0.317717	0.0799201	Cla97C06G123590	RI	H
7919	-0.0497619	0.0394605	-0.0368735	0.11039	-0.117541	0.018981	0.0128885	0.329171	-0.0677795	0.153347	-0.080668	0.164835	Cla97C06G123790	SE	s
7930	-0.115001	0.02997	-0.0594848	0.15984	-0.0418382	0.343656	0.0555163	0.127872	0.0731629	0.0999001	0.0176466	0.435564	Cla97C06G123930	RI	H
7947	-0.260148	0.002997	-0.293301	0.00499501	-0.197882	0.010989	-0.0331529	0.216284	0.062266	0.270729	0.0954189	0.111389	Cla97C06G124300	RI	H
7948	0.176396	0.0104895	0.219973	0.00649351	0.171456	0.010989	0.0435766	0.216284	-0.00494072	0.367133	-0.0485173	0.111389	Cla97C06G124300	RI	H
7957	0.372973	0.0247253	0.340395	0.0224775	0.300121	0.035964	-0.0325775	0.434066	-0.0728521	0.443556	-0.0402746	0.446054	Cla97C06G124430	A5	v
7960	0.336689	0.0247253	0.301434	0.0224775	0.2412	0.035964	-0.0352548	0.434066	-0.0954886	0.443556	-0.0602338	0.446054	Cla97C06G124430	RI	H
7992	0.0921661	0.010989	0.0671204	0.0184815	0.030188	0.0664336	-0.0250458	0.027972	-0.0619782	0.003996	-0.0369324	0.010989	Cla97C06G124700	A3	o
7995	-0.273788	0.011988	-0.256338	0.011988	-0.170023	0.043956	0.0174497	0.377223	0.103765	0.0799201	0.0863156	0.0892441	Cla97C06G124780	A5	v
8011	0.124436	0.038628	0.105103	0.0639361	0.0674605	0.0739261	-0.0193333	0.360972	-0.0569754	0.225774	-0.0376421	0.174825	Cla97C06G124970	A5	v
8013	0.359324	0.038628	0.111226	0.183816	0.269933	0.0546121	-0.248098	0.360972	-0.0893904	0.225774	0.158707	0.174825	Cla97C06G124970	RI	H
8017	-0.245163	0.00799201	-0.25411	0.011988	-0.223724	0	-0.00894716	0.4004	0.0214393	0.225774	0.0303864	0.174825	Cla97C06G124970	SE	s
8028	0.0368527	0.024975	0.0572956	0.00849151	0.0959186	0.0014985	0.0204429	0.0719281	0.0590659	0.00699301	0.038623	0.0224775	Cla97C06G125160	AF	*
8029	0.161903	0.00899101	0.211605	0.001998	0.27047	0.001998	0.0497011	0.121878	0.108566	0.016983	0.0588651	0.0639361	Cla97C06G125180	RI	H
8048	-0.1549	0.0194805	-0.178427	0.0164835	0	0.451049	-0.0235275	0.234765	0.1549	0.023976	0.178427	0.026973	Cla97C06G125280	A3	o
8049	-0.543759	0	-0.405128	0.000999001	-0.29188	0.003996	0.138632	0.01998	0.251879	0.000999001	0.113247	0.026973	Cla97C06G125280	AF	*
8051	0.115441	0.0174825	0.203055	0.00499501	0.24338	0	0.0876144	0.0574426	0.127939	0.0224775	0.0403246	0.182318	Cla97C06G125290	SE	s
8055	0.432416	0.0124875	0.446151	0.0137363	0.455103	0.00749251	0.0137345	0.376124	0.0226869	0.364136	0.00895234	0.411089	Cla97C06G125310	A3	o
8057	-0.476224	0.014985	-0.489022	0.0137363	-0.491801	0.00749251	-0.0127982	0.376124	-0.0155774	0.364136	-0.00277918	0.411089	Cla97C06G125310	A5	v
8068	-0.343662	0.00799201	-0.376687	0.003996	-0.469251	0	-0.0330256	0.418914	-0.12559	0.0499501	-0.0925643	0.203796	Cla97C06G125430	RI	H
8069	-0.214057	0.011988	-0.390399	0.003996	-0.461191	0.001998	-0.176342	0.043956	-0.247134	0.011988	-0.0707921	0.203796	Cla97C06G125430	RI	H
8071	-0.232385	0.011988	-0.254601	0.010656	-0.235865	0.00799201	-0.0222157	0.418914	-0.00347992	0.372627	0.0187358	0.448052	Cla97C06G125430	SE	s
8074	-0.32289	0.0254745	-0.32133	0.0274725	-0.334077	0.018981	0.00155905	0.379121	-0.0111877	0.356643	-0.0127467	0.340659	Cla97C06G125490	A5	v
8093	0.215626	0.038961	0.19534	0.0484515	0.187853	0.0484515	-0.0202862	0.304695	-0.0277731	0.281219	-0.00748686	0.387113	Cla97C06G125860	A5	v
8103	0.337777	0.0014985	0.151245	0.01998	-0.0206785	0.266234	-0.186532	0.012987	-0.358456	0.0034965	-0.171924	0.026973	Cla97C06G126050	A5	v
8117	-0.175438	0.0034965	-0.364903	0.000999001	-0.477083	0.000499501	-0.189465	0.00549451	-0.301645	0.000499501	-0.11218	0.00999001	Cla97C06G126240	A3	o
8122	-0.209044	0	-0.256485	0	-0.218442	0	-0.0474412	0.016983	-0.00939813	0.156843	0.0380431	0.0374625	Cla97C06G126410	A3	o
8123	0.421093	0	0.546879	0	0.55966	0	0.125786	0	0.138566	0	0.0127804	0.0714286	Cla97C06G126410	RI	H
8124	0.510065	0	0.672907	0	0.654594	0	0.162842	0	0.144529	0	-0.0183129	0.0714286	Cla97C06G126410	RI	H
8126	0.217133	0.00582751	0.256838	0.00582751	0.243297	0.002331	0.0397046	0.106643	0.0261635	0.230769	-0.0135411	0.301573	Cla97C06G126420	A5	v
8127	-0.313269	0	-0.340728	0	-0.365499	0	-0.027459	0.106643	-0.0522298	0.0874126	-0.0247708	0.286713	Cla97C06G126420	AF	*
8129	-0.453864	0	-0.46345	0	-0.470816	0	-0.00958653	0.285315	-0.0169525	0.230769	-0.00736595	0.314685	Cla97C06G126420	RI	H
8130	-0.171967	0.00699301	-0.0472115	0.152448	-0.122514	0.027972	0.124755	0.106643	0.0494529	0.230769	-0.0753025	0.286713	Cla97C06G126420	RI	H
8143	-0.104399	0.03996	-0.12041	0.0274725	-0.116126	0.0124875	-0.0160107	0.270979	-0.011727	0.313437	0.00428367	0.458042	Cla97C06G126480	A5	v
8173	0.176997	0.021978	0.28339	0.003996	0.357777	0.00599401	0.106392	0.0799201	0.180779	0.01998	0.0743869	0.15984	Cla97C06G127010	RI	H
8174	0.122447	0.046953	0.128546	0.032967	0.146414	0.014985	0.00609866	0.338661	0.023967	0.182484	0.0178683	0.301698	Cla97C06G127010	RI	H
8177	-0.136987	0.023976	-0.0932941	0.030969	-0.0806947	0.046953	0.0436933	0.144855	0.0562928	0.0709291	0.0125995	0.453047	Cla97C06G127050	RI	H
8190	0.0781535	0.0387113	0.212601	0	0.279362	0	0.134447	0.0174825	0.201208	0.00499501	0.0667607	0.118631	Cla97C06G127230	A5	v
8192	-0.135692	0.014985	-0.18008	0.0024975	-0.205013	0.0024975	-0.0443883	0.0437063	-0.0693213	0.0137363	-0.024933	0.118631	Cla97C06G127230	A5	v
8195	0.539159	0.00499501	0.640926	0.0114885	0.640926	0.022977	0.101767	0.18981	0.101767	0.203796	0	0.215784	Cla97C06G127240	A3	o
8203	-0.413237	0.020979	-0.385561	0.024975	-0.368603	0.017982	0.0276763	0.37296	0.0446339	0.263736	0.0169576	0.305195	Cla97C06G127370	A3	o
8205	-0.173302	0.020979	-0.127295	0.045954	-0.0607527	0.0869131	0.0460071	0.341658	0.11255	0.0539461	0.0665426	0.158841	Cla97C06G127370	RI	H
8206	-0.323266	0.02331	-0.320928	0.024975	-0.344103	0.022977	0.00233785	0.429071	-0.0208366	0.276723	-0.0231744	0.305195	Cla97C06G127370	SE	s
8215	0.114349	0.00999001	0.12439	0.00799201	0.0649756	0.0519481	0.0100405	0.229271	-0.0493734	0.0849151	-0.0594139	0.031968	Cla97C06G127430	RI	H
8222	-0.645472	0.000999001	-0.673056	0.000499501	-0.667885	0	-0.0275845	0.0509491	-0.0224137	0.0989011	0.00517083	0.283716	Cla97C06G127620	RI	H
8223	0.804462	0	0.79212	0	0.793592	0	-0.0123419	0.0909091	-0.01087	0.111389	0.00147197	0.283716	Cla97C06G127620	RI	H
8261	0.239203	0.0247253	0.224085	0.0137363	0.321881	0.00274725	-0.015118	0.442557	0.0826778	0.190476	0.0977958	0.32967	Cla97C06G128150	A3	o
8265	-0.191902	0.0247253	-0.172648	0.00549451	-0.190026	0	0.0192538	0.442557	0.00187651	0.443057	-0.0173773	0.438062	Cla97C06G128150	RI	H
8276	0.182285	0.00499501	0.202169	0.002997	0.225428	0.001998	0.0198833	0.206194	0.0431423	0.0681818	0.0232591	0.139061	Cla97C06G128230	A3	o
8277	-0.204887	0	-0.231941	0	-0.190674	0	-0.0270542	0.115884	0.0142126	0.126474	0.0412669	0.0314685	Cla97C06G128230	A5	v
8278	0.0794117	0.0131868	0.0324679	0.0683317	0.014191	0.181618	-0.0469439	0.115884	-0.0652207	0.036963	-0.0182768	0.139061	Cla97C06G128230	RI	H
8279	-0.0831572	0.0131868	-0.0512068	0.041958	0.0112994	0.181618	0.0319504	0.115884	0.0944566	0.011988	0.0625062	0.0314685	Cla97C06G128230	SE	s
8280	-0.195734	0.002997	-0.179476	0.0014985	-0.1457	0.0014985	0.0162575	0.152847	0.0500341	0.036963	0.0337766	0.0549451	Cla97C06G128230	SE	s
8282	0.160443	0.033966	0.194634	0.012654	0.1872	0.023976	0.0341916	0.206294	0.0267571	0.307026	-0.00743446	0.352148	Cla97C07G128270	A5	v
8283	-0.207277	0.033966	-0.26298	0.012654	-0.17556	0.02664	-0.0557032	0.206294	0.0317161	0.307026	0.0874194	0.156843	Cla97C07G128270	RI	H
8285	0.173317	0.033966	0.220336	0.012654	0.178779	0.023976	0.047019	0.206294	0.00546159	0.373626	-0.0415574	0.167166	Cla97C07G128270	SE	s
8292	0.254946	0.00799201	0.258599	0.00949051	0.260706	0.00699301	0.00365275	0.391109	0.00576007	0.369131	0.00210731	0.415085	Cla97C07G128520	A5	v
8300	0.0674937	0.00899101	0.0746309	0.00799201	0.0940254	0.0024975	0.00713719	0.183317	0.0265317	0.036963	0.0193945	0.0564436	Cla97C07G128600	RI	H
8326	0.225599	0.0104895	0.345292	0	0.271684	0.0044955	0.119693	0.00899101	0.0460848	0.0974026	-0.0736083	0.0404595	Cla97C07G129250	A5	v
8328	-0.0595694	0.01998	-0.0564057	0.024975	-0.0361766	0.0629371	0.00316369	0.467033	0.0233929	0.137862	0.0202292	0.155844	Cla97C07G129420	A5	v
8343	-0.565348	0	-0.467238	0.001998	-0.122549	0.151848	0.0981101	0.111888	0.4428	0.001998	0.34469	0.011988	Cla97C07G129540	RI	H
8364	0.89859	0.0444555	-0.10141	0.199301	-0.10141	0.216284	-1	0	-1	0	0	0.231269	Cla97C07G129840	A3	o
8379	-0.102449	0.048951	-0.134313	0.0639361	-0.141665	0.0709291	-0.0318636	0.381618	-0.0392154	0.397103	-0.00735177	0.363636	Cla97C07G130220	A3	o
8404	0.0652054	0.00899101	0.151275	0.0014985	0.149831	0.000499501	0.0860693	0.00499501	0.0846256	0.0024975	-0.00144366	0.303696	Cla97C07G130610	AF	*
8406	-0.128909	0.002997	-0.166435	0.0024975	-0.0603175	0.044955	-0.0375269	0.145355	0.068591	0.0659341	0.106118	0.0454545	Cla97C07G130680	AF	*
8407	-0.742384	0	-0.81519	0	-0.850193	0	-0.0728054	0.00949051	-0.107809	0.002997	-0.0350035	0.0404595	Cla97C07G130710	AF	*
8427	0.100329	0.002997	0.127331	0.0034965	0.12646	0.0034965	0.0270024	0.0899101	0.0261304	0.0744256	-0.000871955	0.40959	Cla97C07G131020	SE	s
8436	-0.106511	0.001998	0.0353135	0.0274725	0.0875767	0.00499501	0.141824	0.000499501	0.194088	0.000999001	0.0522633	0.046953	Cla97C07G131120	RI	H
8449	-0.0390955	0.043956	-0.0492399	0.025974	-0.0439543	0.030969	-0.0101444	0.244755	-0.00485878	0.411588	0.00528558	0.393107	Cla97C07G131430	RI	H
8486	-0.327893	0	-0.345547	0.0044955	-0.255384	0.0044955	-0.0176539	0.375696	0.0725092	0.0854146	0.0901631	0.035964	Cla97C07G131980	A3	o
8492	-0.267937	0.00674326	-0.278606	0.0044955	-0.257318	0.0134865	-0.010669	0.375696	0.0106188	0.356429	0.0212878	0.418981	Cla97C07G131980	SE	s
8497	0.0866873	0.030969	0.179714	0.03996	0.507874	0.0579421	0.0930268	0.032967	0.421187	0.00999001	0.32816	0.0659341	Cla97C07G131990	RI	H
8498	0.103026	0.030969	0.143573	0.03996	0.14169	0.118382	0.0405468	0.0712621	0.0386636	0.207792	-0.00188322	0.398102	Cla97C07G131990	RI	H
8500	-0.150923	0.02997	-0.137367	0.102398	-0.0423293	0.407093	0.0135556	0.406094	0.108594	0.0424575	0.0950379	0.124875	Cla97C07G132000	RI	H
8502	-0.143156	0.02997	-0.150919	0.102398	-0.16419	0.30969	-0.0077627	0.406094	-0.0210342	0.368382	-0.0132715	0.40959	Cla97C07G132000	RI	H
8504	0.862279	0.000499501	0.873393	0.000499501	0.88812	0.000499501	0.0111145	0.0614386	0.0258418	0.0114885	0.0147273	0.0434565	Cla97C07G132040	A3	o
8511	-0.271252	0.0034965	-0.252519	0.00699301	-0.0777408	0.104196	0.0187334	0.431568	0.193511	0.118881	0.174778	0.216084	Cla97C07G132360	A5	v
8512	-0.388915	0.0034965	-0.365952	0.00699301	-0.306363	0.00524476	0.0229634	0.431568	0.0825523	0.133566	0.0595889	0.216084	Cla97C07G132360	A5	v
8513	-0.135632	0.0270979	-0.137977	0.0244755	-0.23502	0.00582751	-0.00234476	0.431568	-0.0993874	0.118881	-0.0970426	0.216084	Cla97C07G132360	A5	v
8515	0.29383	0.004662	0.33934	0.00699301	0.271172	0.00524476	0.0455099	0.424242	-0.0226582	0.320513	-0.0681681	0.216084	Cla97C07G132360	RI	H
8517	-0.0892523	0.0384615	-0.00236534	0.428072	-0.0187402	0.267483	0.0868869	0.216783	0.0705121	0.118881	-0.0163748	0.345571	Cla97C07G132360	RI	H
8531	0.143662	0.026973	0.118508	0.02997	0.119243	0.0284715	-0.0251532	0.413586	-0.0244186	0.332667	0.000734652	0.476523	Cla97C07G132460	RI	H
8539	0.0824768	0.02997	0.136956	0.017982	0.172278	0.0104895	0.0544789	0.144605	0.0898016	0.0659341	0.0353227	0.216783	Cla97C07G132580	A3	o
8540	-0.127662	0.0104895	-0.145492	0.00749251	-0.215653	0.0044955	-0.0178301	0.194805	-0.0879904	0.0659341	-0.0701604	0.202298	Cla97C07G132580	RI	H
8548	0.113226	0.00749251	0.143623	0.00524476	0.144535	0.00649351	0.0303978	0.0734266	0.0313088	0.0594406	0.000911048	0.407592	Cla97C07G132660	RI	H
8549	0.145222	0.00749251	0.224362	0	0.222928	0	0.0791401	0.0202298	0.0777057	0.0217283	-0.00143433	0.407592	Cla97C07G132660	RI	H
8555	-0.226225	0.002997	-0.262192	0.002997	-0.417761	0	-0.0359668	0.14011	-0.191536	0.00749251	-0.155569	0.00899101	Cla97C07G132810	SE	s
8565	-0.156696	0.033966	-0.244459	0.00699301	-0.218462	0.00899101	-0.0877638	0.0919081	-0.0617665	0.183816	0.0259973	0.395604	Cla97C07G133010	A3	o
8579	-0.272321	0.00915751	-0.255844	0.0274725	-0.204682	0.0467033	0.0164763	0.373127	0.0676383	0.229984	0.051162	0.393407	Cla97C07G133110	A5	v
8581	0.242461	0.00915751	0.150954	0.0343407	0.0114629	0.325175	-0.0915073	0.373127	-0.230998	0.032967	-0.139491	0.164835	Cla97C07G133110	MX	d
8582	0.142248	0.0233516	0.167477	0.0343407	0.0854032	0.0648352	0.0252295	0.373127	-0.0568444	0.226374	-0.0820739	0.186813	Cla97C07G133110	RI	H
8585	-0.13423	0.0463108	-0.12353	0.0612245	-0.223294	0.032967	0.0107001	0.373127	-0.0890643	0.226374	-0.0997644	0.208791	Cla97C07G133110	SE	s
8586	0.108547	0.0311355	0.0840078	0.0612245	-0.0545656	0.122449	-0.0245391	0.373127	-0.163112	0.032967	-0.138573	0.164835	Cla97C07G133110	SE	s
8587	-0.142852	0.0311355	-0.067101	0.081044	-0.0561129	0.122449	0.075751	0.373127	0.0867391	0.201465	0.0109881	0.418082	Cla97C07G133110	SE	s
8588	-0.209192	0.00915751	-0.14946	0.0343407	-0.155613	0.0480769	0.0597321	0.373127	0.0535791	0.229984	-0.00615298	0.418082	Cla97C07G133110	SE	s
8589	-0.368986	0.044955	-0.239613	0.0749251	-0.160742	0.0861638	0.129374	0.298701	0.208244	0.166334	0.0788703	0.252248	Cla97C07G133120	A3	o
8590	0.234291	0.0472028	0.188242	0.0749251	0.151829	0.0861638	-0.0460486	0.298701	-0.0824618	0.171828	-0.0364133	0.252248	Cla97C07G133120	RI	H
8593	0.0805445	0.015984	0.110715	0.00699301	0.0738484	0.0204795	0.0301707	0.0879121	-0.00669608	0.272727	-0.0368668	0.0724276	Cla97C07G133200	RI	H
8606	0.14816	0.0224775	0.109001	0.114635	0.145638	0.0404595	-0.0391587	0.148352	-0.00252266	0.454046	0.0366361	0.212787	Cla97C07G133340	A5	v
8607	0.0653057	0.0247253	0.0306091	0.114635	0.0647371	0.0472028	-0.0346966	0.148352	-0.000568633	0.454046	0.034128	0.212787	Cla97C07G133340	AF	*
8609	0.183379	0.0474525	0.128408	0.0904096	0.113713	0.0959041	-0.0549715	0.237762	-0.0696662	0.211289	-0.0146947	0.321678	Cla97C07G133390	SE	s
8612	-0.155586	0.00899101	-0.2211	0	-0.277486	0	-0.0655143	0.0284715	-0.121901	0.0044955	-0.0563863	0.020979	Cla97C07G133400	RI	H
8636	0.0716216	0.0244755	0.104133	0.0114885	0.0524184	0.0494505	0.0325109	0.0824176	-0.0192032	0.215784	-0.0517141	0.0264735	Cla97C07G133770	A5	v
8637	0.226262	0.014985	0.494928	0	0.193775	0.011988	0.268666	0.00374625	-0.0324865	0.215784	-0.301153	0.0044955	Cla97C07G133770	RI	H
8638	-0.0958848	0.0187313	-0.226815	0	-0.0951264	0.017982	-0.130931	0.00374625	0.000758357	0.433067	0.131689	0.00674326	Cla97C07G133770	SE	s
8660	0.0453723	0.038961	0.0369981	0.046953	0.0287044	0.0589411	-0.00837417	0.190809	-0.0166679	0.13037	-0.00829373	0.203297	Cla97C07G134090	RI	H
8663	-0.0605648	0.0394605	-0.0501197	0.0634366	-0.0469757	0.0659341	0.0104451	0.235764	0.013589	0.226773	0.00314393	0.373626	Cla97C07G134230	SE	s
8664	-0.0605648	0.0394605	-0.0501197	0.0634366	-0.0469757	0.0659341	0.0104451	0.235764	0.013589	0.226773	0.00314393	0.373626	Cla97C07G134230	SE	s
8673	0.46727	0	0.460028	0.00799201	0.349843	0	-0.00724237	0.438062	-0.117428	0.22028	-0.110185	0.26973	Cla97C07G134420	AF	*
8675	0.70899	0.0112388	0.729192	0.00799201	0.35521	0.03996	0.0202019	0.438062	-0.35378	0.22028	-0.373982	0.135864	Cla97C07G134420	AF	*
8682	0.26844	0.00874126	0.2825	0.00699301	0.256892	0.0104895	0.0140592	0.371129	-0.011548	0.317183	-0.0256072	0.318182	Cla97C07G134550	A5	v
8684	0.145376	0.00874126	0.134456	0.013986	0.105861	0.0244755	-0.0109205	0.371129	-0.0395151	0.193182	-0.0285946	0.318182	Cla97C07G134550	RI	H
8692	-0.40016	0.0134865	-0.594573	0.00524476	-0.652712	0.0024975	-0.194413	0.126374	-0.252552	0.0719281	-0.0581393	0.223776	Cla97C07G134610	A3	o
8693	-0.40016	0.0134865	-0.689231	0.00524476	-0.981992	0.0024975	-0.289071	0.126374	-0.581832	0.0307193	-0.292761	0.114635	Cla97C07G134610	A3	o
8702	0.222284	0.0034965	0.0583762	0.0704296	0.00989008	0.28971	-0.163907	0.00499501	-0.212394	0.000999001	-0.0484861	0.0774226	Cla97C07G134800	AF	*
8705	0.703074	0	0.773797	0	0.804044	0	0.0707228	0.182817	0.10097	0.131868	0.0302472	0.278721	Cla97C07G134880	AF	*
8722	0.118211	0.0044955	0.210719	0.001998	0.26039	0.000999001	0.092508	0.0284715	0.142179	0.020979	0.0496713	0.164835	Cla97C07G135170	RI	H
8735	-0.167024	0.013986	-0.156768	0.027972	-0.104451	0.0604396	0.0102559	0.293706	0.062573	0.0794206	0.0523171	0.0944056	Cla97C07G135260	A3	o
8763	0.236186	0.00899101	0.361172	0	0.362552	0	0.124986	0.015984	0.126366	0.043956	0.00138024	0.43007	Cla97C07G135610	A5	v
8764	-0.0990475	0.011988	0.0128227	0.223776	-0.0639686	0.0579421	0.11187	0.015984	0.0350789	0.109224	-0.0767913	0.0879121	Cla97C07G135610	A5	v
8765	-0.293761	0.003996	-0.3406	0.000999001	-0.372765	0.000999001	-0.0468398	0.10989	-0.0790047	0.043956	-0.0321649	0.18981	Cla97C07G135610	A5	v
8769	0.388724	0.0184815	0.0473249	0.258242	-0.219145	0.0974026	-0.341399	0.0804196	-0.607869	0.0494505	-0.26647	0.127872	Cla97C07G135790	RI	H
8774	-0.100454	0.0367133	-0.13355	0.017982	-0.0491462	0.0969031	-0.0330953	0.16034	0.0513081	0.104146	0.0844034	0.035964	Cla97C07G135850	A3	o
8775	-0.100454	0.0367133	-0.13355	0.017982	-0.0491462	0.0969031	-0.0330953	0.16034	0.0513081	0.104146	0.0844034	0.035964	Cla97C07G135850	A5	v
8793	-0.267943	0	-0.348445	0.003996	-0.364571	0	-0.0805027	0.020979	-0.096628	0.00499501	-0.0161253	0.241758	Cla97C07G136100	A3	o
8794	-0.176431	0.001998	-0.272971	0	-0.329748	0	-0.0965399	0.011988	-0.153317	0.001998	-0.0567767	0.015984	Cla97C07G136100	RI	H
8805	0.273597	0.000999001	0.26774	0.002997	0.157017	0.00899101	-0.00585747	0.441059	-0.11658	0.010989	-0.110723	0.00999001	Cla97C07G136180	A3	o
8807	-0.364793	0.0044955	-0.317974	0.00599401	-0.435555	0.0014985	0.0468186	0.231269	-0.0707624	0.179071	-0.117581	0.0839161	Cla97C07G136220	RI	H
8808	-0.0616838	0.041958	-0.0922308	0.00599401	-0.114789	0.0014985	-0.0305471	0.185814	-0.0531052	0.0374625	-0.0225581	0.0839161	Cla97C07G136220	RI	H
8809	0.0466628	0.041958	0.0532524	0.025974	0.0518642	0.011988	0.0065896	0.231269	0.00520145	0.23027	-0.00138815	0.337163	Cla97C07G136220	RI	H
8844	-0.0891715	0.0034965	0.0306573	0.023976	0.00545787	0.15984	0.119829	0.0014985	0.0946293	0.000999001	-0.0251995	0.021978	Cla97C07G136584	AL	D
8845	-0.0901365	0.0174825	-0.118977	0.0044955	-0.081564	0.0164835	-0.0288405	0.114885	0.00857249	0.244256	0.037413	0.0664336	Cla97C07G136588	A5	v
8879	0.0954995	0.0034965	0.0514166	0.012987	0.00516472	0.213786	-0.0440829	0.0284715	-0.0903348	0.0034965	-0.0462519	0.028971	Cla97C07G136830	RI	H
8886	0.221237	0.048951	0.223075	0.0659341	0.20197	0.0999001	0.00183827	0.418082	-0.0192673	0.305195	-0.0211056	0.296703	Cla97C07G136930	A3	o
8888	-0.300738	0.011988	-0.205307	0.033966	-0.297519	0.00532801	0.0954312	0.281718	0.00321935	0.411089	-0.0922119	0.100566	Cla97C07G136980	RI	H
8889	0.104869	0.02997	0.105955	0.033966	0.208316	0.00532801	0.00108603	0.463037	0.103447	0.018981	0.102361	0.037962	Cla97C07G136980	RI	H
8914	0.518739	0	0.537799	0	0.334859	0	0.0190607	0.126873	-0.18388	0.000999001	-0.20294	0.002997	Cla97C07G137170	A3	o
8915	-0.354821	0	-0.29896	0.00224775	-0.32999	0.000999001	0.0558603	0.126873	0.0248311	0.21978	-0.0310292	0.156344	Cla97C07G137170	AF	*
8916	-0.48519	0.000749251	-0.453415	0.000999001	-0.241382	0.0017982	0.031775	0.118881	0.243809	0	0.212034	0.002997	Cla97C07G137170	MX	d
8917	-0.518739	0	-0.537799	0	-0.334859	0	-0.0190607	0.126873	0.18388	0.000999001	0.20294	0.002997	Cla97C07G137170	RI	H
8918	-0.287421	0.0011988	-0.0286038	0.172328	0.07906	0.031968	0.258817	0.00599401	0.366481	0.0014985	0.107664	0.0262238	Cla97C07G137170	SE	s
8919	0.162283	0.003996	0.232708	0.0023976	0.208939	0.0014985	0.0704251	0.0509491	0.0466563	0.0539461	-0.0237687	0.13007	Cla97C07G137170	SE	s
8960	-0.0550312	0.0314685	-0.178623	0.001998	-0.522397	0	-0.123592	0.0174825	-0.467366	0.000499501	-0.343774	0.0024975	Cla97C07G137710	A3	o
8961	-0.0550312	0.0314685	-0.178623	0.001998	-0.522397	0	-0.123592	0.0174825	-0.467366	0.000499501	-0.343774	0.0024975	Cla97C07G137710	A5	v
8962	0.0550312	0.0314685	0.178623	0.001998	0.522397	0	0.123592	0.0174825	0.467366	0.000499501	0.343774	0.0024975	Cla97C07G137710	SE	s
8966	0.404724	0.00811688	0.439132	0.00936563	0.502959	0.00312188	0.0344087	0.269231	0.0982352	0.247253	0.0638266	0.443307	Cla97C07G137870	A3	o
8967	0.1458	0.00811688	0.167785	0.00915751	0.16741	0.00312188	0.0219857	0.232892	0.0216108	0.247253	-0.000374877	0.446553	Cla97C07G137870	A5	v
8968	-0.185387	0.00811688	-0.210485	0.00749251	-0.201481	0.00312188	-0.0250977	0.232892	-0.0160933	0.247253	0.00900441	0.446553	Cla97C07G137870	RI	H
8970	0.157641	0.00811688	0.183788	0.00915751	0.182544	0.00312188	0.0261468	0.232892	0.0249028	0.247253	-0.00124399	0.446553	Cla97C07G137870	SE	s
8987	-0.0891943	0.020979	-0.0576502	0.0759241	-0.0238858	0.271728	0.0315441	0.426074	0.0653085	0.141858	0.0337644	0.424076	Cla97C07G138050	SE	s
8988	0.28243	0.00599401	0.310692	0.011988	0.292625	0.021978	0.0282623	0.426074	0.0101944	0.37962	-0.0180679	0.424076	Cla97C07G138050	SE	s
8999	-0.0394058	0.02997	-0.0243626	0.0734266	-0.035554	0.028971	0.0150432	0.113387	0.00385175	0.26024	-0.0111914	0.141858	Cla97C07G138300	A3	o
9000	-0.0394058	0.02997	-0.0243626	0.0734266	-0.035554	0.028971	0.0150432	0.113387	0.00385175	0.26024	-0.0111914	0.141858	Cla97C07G138300	A3	o
9008	0.095077	0.0014985	0.228034	0	0.362981	0	0.132957	0.00599401	0.267904	0	0.134946	0	Cla97C07G138330	A3	o
9009	-0.11601	0	-0.137541	0.000999001	-0.103156	0.0024975	-0.0215312	0.0884116	0.0128535	0.146853	0.0343847	0.0584416	Cla97C07G138330	RI	H
9010	0.125683	0.00549451	0.197411	0.0014985	0.189658	0.0014985	0.0717275	0.02997	0.0639747	0.0194805	-0.00775273	0.280719	Cla97C07G138370	A3	o
9018	-0.10694	0.028971	-0.0795019	0.0504496	-0.0668424	0.0629371	0.0274379	0.143856	0.0400975	0.0984016	0.0126595	0.241259	Cla97C07G138390	AF	*
9035	-0.0948988	0.021978	-0.118701	0.00799201	-0.108323	0.018981	-0.0238018	0.236763	-0.0134247	0.374625	0.0103771	0.454545	Cla97C07G138760	RI	H
9042	0.134741	0.037962	0.1996	0.00849151	0.382852	0.000999001	0.0648589	0.0599401	0.248111	0.003996	0.183252	0.00599401	Cla97C07G138850	A5	v
9070	0.13669	0.00799201	0.127963	0.025974	0.154929	0.00999001	-0.00872726	0.416084	0.0182394	0.355644	0.0269667	0.250749	Cla97C07G139130	RI	H
9071	0.143816	0.040959	0.141885	0.035298	0.154692	0.025308	-0.00193071	0.416084	0.0108758	0.413586	0.0128066	0.412587	Cla97C07G139130	RI	H
9076	-0.370861	0.0024975	-0.332616	0.001998	-0.325752	0.000499501	0.0382454	0.0499501	0.0451097	0.021978	0.00686427	0.324675	Cla97C07G139440	AF	*
9077	-0.832424	0	-0.846227	0	-0.847821	0	-0.013803	0.169331	-0.0153974	0.158342	-0.00159441	0.348651	Cla97C07G139440	RI	H
9078	0.260283	0.024975	0.096914	0.136364	0.117776	0.0999001	-0.163369	0.024975	-0.142506	0.0154845	0.0208622	0.273227	Cla97C07G139510	SE	s
9079	0.129389	0.0024975	0.124488	0.001998	0.125174	0.000499501	-0.00490068	0.268731	-0.00421471	0.283716	0.000685962	0.414585	Cla97C07G139520	AL	D
9081	-0.298746	0.000499501	-0.301681	0.00599401	-0.377634	0.00499501	-0.00293559	0.403097	-0.0788879	0.146354	-0.0759523	0.160839	Cla97C07G139580	RI	H
9084	-1	0	-1	0	-1	0	0	0.308192	0	0.325175	0	0.37013	Cla97C07G139690	A5	v
9088	-0.249232	0.000999001	-0.262553	0.0014985	-0.287565	0.0024975	-0.0133212	0.295205	-0.0383328	0.161838	-0.0250116	0.247253	Cla97C07G139790	A5	v
9093	0.0172352	0.0444555	0.0113399	0.0644356	0.0156086	0.0404595	-0.00589535	0.112388	-0.0016266	0.243756	0.00426874	0.154346	Cla97C07G139910	SE	s
9095	-0.121775	0.011988	-0.10343	0.021978	-0.0544507	0.03996	0.0183453	0.174825	0.0673245	0.0559441	0.0489792	0.0669331	Cla97C07G139980	A3	o
9097	0.307098	0.017982	0.0924669	0.162504	0.377465	0.025974	-0.214631	0.174825	0.0703674	0.185315	0.284998	0.0669331	Cla97C07G139980	RI	H
9098	-0.200411	0.003996	-0.18593	0.001998	-0.180879	0.011988	0.0144805	0.174825	0.0195321	0.185315	0.00505156	0.305694	Cla97C07G139980	SE	s
9099	-0.145506	0.00599401	-0.156598	0.00799201	-0.149224	0.00549451	-0.0110922	0.272228	-0.00371832	0.368132	0.00737388	0.318681	Cla97C07G140050	A3	o
9109	-0.182142	0.023976	-0.0738221	0.227772	-0.106155	0.0939061	0.10832	0.103896	0.0759873	0.255744	-0.032333	0.390609	Cla97C07G140280	SE	s
9119	-0.069701	0.0464535	-0.00137559	0.407592	0.00422365	0.319181	0.0683254	0.047952	0.0739247	0.0344655	0.00559925	0.361439	Cla97C07G140585	A5	v
9121	0.0674392	0.0344655	0.100258	0.00749251	0.122119	0.00899101	0.0328189	0.0683317	0.0546795	0.024975	0.0218606	0.231768	Cla97C07G140585	A5	v
9122	0.062571	0.0464535	-0.0639091	0.0353646	-0.0692101	0.0377622	-0.12648	0.0224775	-0.131781	0.011988	-0.00530097	0.361439	Cla97C07G140585	RI	H
9124	0.0644961	0.0344655	0.0577381	0.030969	0.0754878	0.018981	-0.00675805	0.235764	0.0109917	0.169331	0.0177497	0.231768	Cla97C07G140585	RI	H
9132	-0.0467176	0.041958	-0.0131757	0.225774	-0.0338427	0.0619381	0.0335419	0.0579421	0.0128749	0.217782	-0.020667	0.112887	Cla97C07G140690	RI	H
9142	-0.0702039	0.02997	-0.0495985	0.0344655	-0.0465412	0.03996	0.0206054	0.138362	0.0236628	0.1004	0.00305736	0.32018	Cla97C07G141030	SE	s
9153	0.0597156	0.021978	0.20378	0	0.206338	0	0.144064	0	0.146623	0	0.00255862	0.456044	Cla97C07G141110	A5	v
9155	-1	0	-0.130844	0.358641	-0.666667	0.162837	0.869156	0.112887	0.333333	0.281718	-0.535823	0.186813	Cla97C07G141120	A5	v
9158	-0.301407	0.0024975	-0.319532	0.0014985	-0.309718	0	-0.018125	0.0554446	-0.00831057	0.166334	0.0098144	0.110889	Cla97C07G141160	RI	H
9162	-0.13434	0.0499501	-0.121121	0.0769231	-0.0354584	0.275724	0.0132184	0.387113	0.0988812	0.185814	0.0856628	0.274975	Cla97C07G141280	RI	H
9163	0.301646	0.0194805	0.305224	0.020979	0.295071	0.02997	0.00357793	0.387113	-0.00657518	0.356643	-0.0101531	0.347652	Cla97C07G141280	SE	s
9164	0.387732	0.0194805	0.36502	0.020979	0.417094	0.02997	-0.0227128	0.387113	0.0293613	0.356643	0.0520741	0.274975	Cla97C07G141280	SE	s
9166	-0.222347	0.0202298	-0.0565102	0.163836	0.0122885	0.343656	0.165837	0.0914086	0.234635	0.014985	0.0687988	0.122378	Cla97C07G141310	A5	v
9167	-0.139724	0.0202298	-0.0783274	0.0839161	0.041932	0.20005	0.0613969	0.11039	0.181656	0.014985	0.120259	0.0809191	Cla97C07G141310	A5	v
9173	-0.113494	0.035964	-0.190018	0.00699301	-0.214018	0.003996	-0.0765245	0.0949051	-0.100524	0.024975	-0.0239999	0.360639	Cla97C07G141450	A3	o
9204	-0.107134	0.0194805	-0.0903417	0.0524476	-0.0163253	0.291209	0.0167922	0.276723	0.0908086	0.0464535	0.0740164	0.0719281	Cla97C07G141990	SE	s
9217	0.113003	0.00799201	0.146901	0.001998	0.160075	0.00599401	0.0338974	0.11988	0.0470711	0.0599401	0.0131737	0.463037	Cla97C07G142100	RI	H	Pds	Carotenoid biosynthesis
9230	-0.145495	0.02997	-0.115024	0.0589411	-0.053619	0.147852	0.0304713	0.21029	0.0918762	0.048951	0.0614048	0.115385	Cla97C07G142150	RI	H
9236	0.0296767	0.045954	0.0192959	0.106893	0.0408193	0.01998	-0.0103807	0.151349	0.0111426	0.141359	0.0215234	0.0869131	Cla97C07G142190	RI	H
9254	0.202621	0.011988	0.220452	0.020979	0.194168	0.014985	0.0178314	0.386014	-0.00845269	0.334166	-0.0262841	0.297702	Cla97C07G142340	A3	o
9256	-0.290407	0.0164835	-0.284056	0.0224775	-0.211308	0.026973	0.00635166	0.394605	0.0790987	0.257742	0.0727471	0.297702	Cla97C07G142340	A3	o
9258	0.14437	0.033966	0.125592	0.0579421	0.10428	0.0501998	-0.018778	0.386014	-0.0400904	0.257742	-0.0213125	0.297702	Cla97C07G142340	RI	H
9263	-0.0931552	0.026973	-0.110147	0.0134865	-0.0895475	0.017982	-0.0169922	0.320679	0.00360769	0.294705	0.0205998	0.283217	Cla97C07G142390	A5	v
9267	-0.136034	0.026973	-0.135947	0.044955	-0.111064	0.0599401	8.67385e-05	0.443057	0.0249704	0.436563	0.0248836	0.323676	Cla97C07G142470	RI	H
9298	-0.242845	0.000499501	-0.201203	0	-0.181434	0	0.0416422	0.0364635	0.0614111	0.0134865	0.0197689	0.0884116	Cla97C07G142840	A5	v
9313	-0.188765	0.011988	-0.220236	0.00799201	-0.159912	0.011988	-0.0314718	0.361638	0.0288523	0.345654	0.0603241	0.0659341	Cla97C07G143110	RI	H
9350	-0.0734049	0.0171257	0.0513897	0.0355894	0.108296	0.00499501	0.124795	0.00999001	0.181701	0	0.0569062	0.014985	Cla97C07G143590	A3	o
9351	0.117418	0.013986	0.160818	0.00999001	0.231675	0.00499501	0.0433998	0.0632701	0.114257	0.00124875	0.070857	0.014985	Cla97C07G143590	A3	o
9352	0.173695	0.00499501	0.100594	0.0124875	0.109217	0.00749251	-0.0731004	0.0274725	-0.0644775	0.00856287	0.00862285	0.191059	Cla97C07G143590	A3	o
9353	-0.086888	0.0262238	-0.128952	0.01665	0.0604941	0.0513772	-0.0420644	0.0632701	0.147382	0.00124875	0.189446	0.00999001	Cla97C07G143590	A5	v
9354	-0.059664	0.013986	-0.0728706	0.016983	-0.0693134	0.00749251	-0.0132066	0.098027	-0.00964944	0.114885	0.00355715	0.216783	Cla97C07G143590	RI	H
9355	-0.059664	0.013986	-0.0728706	0.016983	-0.0693134	0.00749251	-0.0132066	0.098027	-0.00964944	0.114885	0.00355715	0.216783	Cla97C07G143590	RI	H
9357	0.0869595	0.01665	0.0175177	0.136364	-0.0313837	0.0630619	-0.0694418	0.0274725	-0.118343	0.003996	-0.0489014	0.014985	Cla97C07G143590	RI	H
9359	0.0879925	0.013986	0.0340483	0.0355894	-0.00900986	0.164336	-0.0539441	0.0274725	-0.0970023	0.00124875	-0.0430582	0.014985	Cla97C07G143590	SE	s
9368	-0.177916	0.013986	-0.158857	0.033966	-0.107371	0.043956	0.0190593	0.236264	0.0705452	0.0889111	0.051486	0.170829	Cla97C07G143810	RI	H
9369	-0.177916	0.013986	-0.158857	0.033966	-0.107371	0.043956	0.0190593	0.236264	0.0705452	0.0889111	0.051486	0.170829	Cla97C07G143810	RI	H
9388	-0.253053	0.0387113	-0.177666	0.0424575	-0.107664	0.151099	0.0753876	0.231435	0.14539	0.0999001	0.0700022	0.150475	Cla97C07G144260	A5	v
9391	-0.23196	0.0387113	-0.211396	0.0424575	-0.0638723	0.151099	0.0205647	0.288212	0.168088	0.0999001	0.147524	0.0686813	Cla97C07G144260	SE	s
9399	0.113361	0.02997	0.110477	0.0274725	0.113117	0.022977	-0.00288385	0.375125	-0.000244528	0.455544	0.00263933	0.402597	Cla97C07G144490	A5	v
9400	0.0466201	0.02997	0.0566985	0.0274725	0.0686563	0.018981	0.0100784	0.276723	0.0220361	0.132867	0.0119578	0.284715	Cla97C07G144490	A5	v
9404	-0.242583	0.031968	-0.419854	0.00899101	-0.471068	0.002997	-0.177271	0.0809191	-0.228484	0.01998	-0.0512132	0.228771	Cla97C08G144580	A5	v
9405	-0.0833371	0.031968	-0.101025	0.0104895	-0.110718	0.003996	-0.0176874	0.138362	-0.0273807	0.103097	-0.00969328	0.277972	Cla97C08G144580	RI	H
9406	-0.0940345	0.031968	-0.114032	0.0104895	-0.111524	0.0127373	-0.0199974	0.138362	-0.0174897	0.116384	0.00250773	0.371628	Cla97C08G144580	RI	H
9407	-0.173972	0.0457043	-0.285561	0.0104895	-0.356304	0.003996	-0.111588	0.117882	-0.182332	0.01998	-0.0707438	0.215784	Cla97C08G144580	RI	H
9426	0.0558407	0.038961	-0.0192354	0.161838	0.0150138	0.22028	-0.0750761	0.0214785	-0.0408269	0.0524476	0.0342492	0.0739261	Cla97C08G144830	A3	o
9427	0.184675	0.012987	0.0394872	0.161838	-0.105782	0.0639361	-0.145188	0.020979	-0.290458	0.000999001	-0.14527	0.017982	Cla97C08G144830	RI	H
9429	0.0846226	0.00699301	0.170214	0.000999001	0.188048	0.000999001	0.0855912	0.000999001	0.103425	0.000999001	0.0178341	0.0689311	Cla97C08G144840	AF	*	AGL11	Others
9446	0.0880925	0.0294705	0.0327643	0.124875	0.0288355	0.138362	-0.0553282	0.0624376	-0.059257	0.0539461	-0.00392878	0.346653	Cla97C08G145120	RI	H
9449	-0.118193	0.032967	-0.0895194	0.0599401	0.036689	0.262238	0.0286736	0.362637	0.154882	0.011988	0.126208	0.002997	Cla97C08G145210	RI	H
9455	0.209927	0.02997	0.286389	0.00799201	0.31425	0.003996	0.076462	0.112887	0.104324	0.0471528	0.0278616	0.285315	Cla97C08G145310	RI	H
9457	-0.272047	0.04662	-0.284077	0.01998	-0.38592	0.00999001	-0.0120302	0.401099	-0.113873	0.0471528	-0.101842	0.102564	Cla97C08G145310	RI	H
9459	-0.195525	0.015984	-0.113711	0.023976	0.0120738	0.341658	0.0818146	0.0519481	0.207599	0.011988	0.125785	0.047952	Cla97C08G145310	SE	s
9468	-0.215598	0.002997	-0.138733	0.014985	-0.107763	0.00499501	0.0768647	0.0262238	0.107835	0.0044955	0.0309703	0.0779221	Cla97C08G145430	A5	v
9469	0.048847	0.0184815	0.0578306	0.014985	0.164584	0.0014985	0.00898356	0.166833	0.115737	0.00374625	0.106753	0.00224775	Cla97C08G145430	SE	s
9470	-0.0544427	0.0184815	-0.00748778	0.183317	0.131223	0.0014985	0.0469549	0.0262238	0.185666	0	0.138711	0	Cla97C08G145430	SE	s
9472	0.412391	0.023976	0.567647	0.001998	0.59309	0.003996	0.155256	0.0999001	0.180699	0.0939061	0.0254433	0.327173	Cla97C08G145500	A5	v
9474	-0.074734	0.049284	-0.101493	0.035964	-0.106159	0.016983	-0.0267587	0.141002	-0.0314251	0.148994	-0.00466636	0.327173	Cla97C08G145500	A5	v
9478	0.348698	0.043956	0.604237	0.001998	0.629932	0.003996	0.255539	0.0999001	0.281234	0.0939061	0.0256952	0.327173	Cla97C08G145500	SE	s
9479	-0.133446	0.0194805	-0.177012	0.00749251	-0.165422	0.033966	-0.0435668	0.196304	-0.0319769	0.143856	0.0115899	0.266134	Cla97C08G145510	A3	o
9480	0.150678	0.026973	0.218798	0.00799201	0.137598	0.033966	0.0681196	0.196304	-0.0130797	0.302697	-0.0811993	0.0681818	Cla97C08G145510	A3	o
9482	0.222999	0.011988	0.249195	0.00749251	0.0860503	0.0801698	0.0261966	0.201299	-0.136949	0.035964	-0.163145	0.026973	Cla97C08G145510	AL	D
9487	-0.096319	0.011322	-0.108344	0.00999001	-0.0968435	0.013986	-0.0120246	0.164835	-0.000524521	0.422577	0.0115	0.225774	Cla97C08G145620	RI	H
9488	-0.11512	0.011322	-0.0386919	0.0824176	0.0445772	0.0899101	0.0764284	0.031302	0.159698	0.01998	0.0832692	0.0879121	Cla97C08G145620	RI	H
9489	0.32722	0.011322	0.683978	0.00999001	0.653385	0.013986	0.356758	0.031302	0.326165	0.030969	-0.0305934	0.269231	Cla97C08G145620	SE	s
9523	0.262138	0.023976	0.335733	0.014985	0.353476	0.00899101	0.0735952	0.188062	0.0913376	0.230769	0.0177424	0.302198	Cla97C08G146200	SE	s
9552	-0.155462	0.0287213	-0.0602307	0.0915751	0.0119893	0.367133	0.0952317	0.0262238	0.167452	0.00624376	0.07222	0.0624376	Cla97C08G146640	RI	H
9554	0.135782	0.0287213	0.160093	0.0162338	0.113604	0.0511988	0.0243111	0.300533	-0.0221773	0.301365	-0.0464884	0.170663	Cla97C08G146640	SE	s
9560	-0.0799705	0.044955	-0.0667684	0.0859141	-0.0529071	0.122877	0.0132021	0.142857	0.0270633	0.0754246	0.0138612	0.147353	Cla97C08G146990	RI	H
9605	-0.180859	0.034965	-0.0845797	0.14036	-0.161875	0.0549451	0.0962792	0.126623	0.018984	0.28971	-0.0772952	0.180569	Cla97C08G147580	A5	v
9606	-0.112615	0.0224775	-0.155578	0.0142358	-0.161384	0.00749251	-0.0429625	0.126623	-0.0487686	0.0516983	-0.0058061	0.271229	Cla97C08G147580	RI	H
9607	0.412981	0.014985	0.448703	0.0044955	0.527894	0.00599401	0.0357216	0.15035	0.114913	0.0516983	0.0791911	0.151349	Cla97C08G147580	RI	H
9622	-0.18353	0.011988	-0.198204	0.015984	-0.170401	0.016983	-0.0146746	0.243756	0.0131288	0.278721	0.0278033	0.192807	Cla97C08G147630	SE	s
9627	0.173404	0.00699301	0.2376	0.000999001	0.265398	0	0.0641964	0.043956	0.0919945	0.017982	0.0277981	0.106893	Cla97C08G147700	A3	o
9639	-0.0432877	0.03996	-0.0339813	0.0529471	-0.0164266	0.134865	0.00930645	0.17982	0.0268611	0.0684316	0.0175547	0.116384	Cla97C08G147970	A5	v
9640	0.0432877	0.03996	0.0339813	0.0529471	0.0164266	0.134865	-0.00930645	0.17982	-0.0268611	0.0684316	-0.0175547	0.116384	Cla97C08G147970	AL	D
9658	0.0442377	0.0434565	0.0301126	0.0799201	0.0682677	0.0154845	-0.0141251	0.133367	0.02403	0.0709291	0.0381551	0.03996	Cla97C08G148360	RI	H
9665	0.118823	0	0.107363	0.00749251	0.112648	0.002997	-0.01146	0.374625	-0.00617434	0.408092	0.00528565	0.356144	Cla97C08G148570	A3	o
9672	0.121452	0.0454545	0.0593166	0.147852	0.0380991	0.19031	-0.0621351	0.182318	-0.0833527	0.126374	-0.0212176	0.297702	Cla97C08G148710	RI	H
9688	0.0363953	0.047952	0.120075	0.0034965	0.131418	0.00549451	0.0836798	0.00849151	0.0950224	0.0044955	0.0113427	0.183816	Cla97C08G148810	A3	o	UGGP	Starch and sucrose metabolism
9695	-0.300343	0.00499501	-0.38564	0.003996	-0.363965	0.000999001	-0.0852975	0.041958	-0.0636216	0.18981	0.0216759	0.242757	Cla97C08G149030	AF	*
9696	-0.259532	0.00499501	-0.178431	0.004662	-0.282752	0.000999001	0.0811001	0.041958	-0.0232206	0.191808	-0.104321	0.0779221	Cla97C08G149030	AF	*
9704	-0.0976336	0.026973	-0.109951	0.00999001	-0.0944847	0.024975	-0.0123175	0.385115	0.00314898	0.426074	0.0154664	0.36963	Cla97C08G149200	RI	H
9711	-0.509603	0.00599401	-0.542219	0.003996	-0.522159	0.0024975	-0.0326162	0.24975	-0.0125564	0.337662	0.0200598	0.299201	Cla97C08G149330	RI	H
9736	-0.328773	0	-0.348157	0.0014985	-0.40031	0	-0.0193847	0.120879	-0.0715373	0.0124875	-0.0521527	0.0214785	Cla97C08G149860	RI	H
9738	-0.401022	0.0112388	-0.305511	0.0237263	-0.148251	0.0549451	0.0955114	0.0849151	0.252771	0.0024975	0.15726	0.00999001	Cla97C08G149870	A3	o
9741	-0.284444	0.0112388	-0.267103	0.00999001	-0.199462	0.034965	0.0173409	0.312812	0.0849821	0.02331	0.0676411	0.0516151	Cla97C08G149870	RI	H
9742	0.151936	0.0024975	0.180391	0.0024975	0.149174	0.000999001	0.0284547	0.0924076	-0.00276145	0.376623	-0.0312162	0.105395	Cla97C08G149920	RI	H
9744	-0.0309953	0.0464535	-0.0460797	0.0184815	-0.0394842	0.026973	-0.0150844	0.104895	-0.00848886	0.173826	0.00659552	0.204296	Cla97C08G149990	RI	H
9746	0.334376	0.00549451	0.29373	0.00549451	0.283431	0.00549451	-0.0406462	0.187424	-0.0509452	0.0813187	-0.0102991	0.275275	Cla97C08G150000	A3	o
9748	-0.196423	0	-0.179443	0.00732601	-0.183282	0	0.0169802	0.187424	0.0131417	0.14591	-0.00383847	0.275275	Cla97C08G150000	A3	o
9750	0.123115	0.00549451	0.205801	0.00732601	0.230686	0	0.0826858	0.0494505	0.107571	0.00549451	0.024885	0.11978	Cla97C08G150000	A3	o
9753	-0.147211	0.0343407	-0.110318	0.0549451	-0.1014	0.0769231	0.0368926	0.187424	0.045811	0.0952381	0.00891845	0.275275	Cla97C08G150000	SE	s
9756	0.216667	0.013986	0.108872	0.0744256	0.110735	0.0659341	-0.107795	0.118881	-0.105932	0.106893	0.0018631	0.397602	Cla97C08G150030	A3	o
9759	0.0674791	0.0499501	0.181167	0.0024975	0.233332	0.0024975	0.113688	0.014985	0.165853	0.00749251	0.0521657	0.034965	Cla97C08G150040	RI	H
9760	0.110735	0.034965	0.141447	0.01332	0.0471676	0.101773	0.030712	0.13653	-0.0635671	0.0357975	-0.0942791	0.0274725	Cla97C08G150040	SE	s
9761	0.132083	0.034965	0.18623	0.00999001	0.113816	0.0437063	0.0541466	0.102398	-0.0182674	0.148851	-0.072414	0.034965	Cla97C08G150040	SE	s
9774	-0.123469	0.00649351	-0.170099	0	-0.174742	0.000999001	-0.0466304	0.0524476	-0.0512726	0.036963	-0.00464222	0.275225	Cla97C08G150230	RI	H
9790	0.177178	0.030969	0.168558	0.0639361	0.235826	0.015984	-0.00862023	0.422078	0.058648	0.238262	0.0672683	0.236763	Cla97C08G150470	RI	H
9818	-0.12397	0.0024975	-0.151933	0.0024975	-0.129713	0.003996	-0.027963	0.0994006	-0.00574273	0.282218	0.0222202	0.152348	Cla97C08G150710	RI	H
9823	0.878011	0	0.881729	0	0.896381	0	0.00371806	0.298202	0.0183701	0.116384	0.014652	0.137363	Cla97C08G150750	SE	s
9832	0.373643	0.013986	0.401257	0.00599401	0.208231	0.0404595	0.0276136	0.228272	-0.165412	0.0364635	-0.193026	0.01998	Cla97C08G150950	SE	s
9833	-0.0761353	0.00599401	-0.0483127	0.0044955	-0.0518968	0.00849151	0.0278226	0.028971	0.0242385	0.041958	-0.00358412	0.227772	Cla97C08G150990	SE	s
9838	-0.0905735	0.047952	-0.00811651	0.377622	0.0623557	0.112887	0.0824569	0.0519481	0.152929	0.00699301	0.0704722	0.0709291	Cla97C08G151070	RI	H
9843	0.235137	0.020979		1		1		1		1		1	Cla97C08G151270	RI	H
9847	-0.148797	0.02997	-0.10974	0.035964	-0.0823001	0.0519481	0.0390568	0.27972	0.066497	0.133866	0.0274402	0.294206	Cla97C08G151360	RI	H
9850	-0.0391409	0.046953	-0.04625	0.023976	-0.0736818	0.003996	-0.00710906	0.163836	-0.0345409	0.033966	-0.0274318	0.046953	Cla97C08G151420	A3	o
9852	0.155944	0.015984	0.100508	0.023976	0.118947	0.003996	-0.055436	0.0546121	-0.0369971	0.044955	0.0184389	0.114386	Cla97C08G151420	A3	o
9854	0.0793976	0.0474525	0.0792122	0.0549451	0.14428	0.0114885	-0.000185407	0.442557	0.064882	0.0804196	0.0650674	0.0929071	Cla97C08G151450	RI	H
9855	-0.0793976	0.0474525	-0.0792122	0.0549451	-0.14428	0.0114885	0.000185407	0.442557	-0.064882	0.0804196	-0.0650674	0.0929071	Cla97C08G151450	SE	s
9866	0.125331	0.0324675	0.129566	0.0224775	0.126018	0.01998	0.00423546	0.313686	0.000687249	0.431069	-0.00354822	0.322677	Cla97C08G151620	SE	s
9869	0.0786103	0.013986	-0.00514604	0.270729	0.00267359	0.324675	-0.0837564	0.00799201	-0.0759368	0.00499501	0.00781963	0.189311	Cla97C08G151710	A5	v
9870	-0.41361	0	-0.325991	0.000999001	-0.241332	0.003996	0.0876185	0.00799201	0.172278	0.000999001	0.084659	0.01998	Cla97C08G151710	SE	s
9903	-0.0514039	0.0494505	-0.124447	0.002997	-0.0782956	0.0247253	-0.0730427	0.0142358	-0.0268916	0.1004	0.046151	0.101898	Cla97C08G152230	SE	s
9932	0.0799853	0.018981	0.0180104	0.166334	-0.165105	0.0014985	-0.061975	0.0304695	-0.245091	0	-0.183116	0.0024975	Cla97C08G152650	A5	v
9933	0.0799853	0.018981	0.0180104	0.166334	-0.165105	0.0014985	-0.061975	0.0304695	-0.245091	0	-0.183116	0.0024975	Cla97C08G152650	SE	s
9934	0.311149	0	0.340502	0.001998	0.349913	0.001998	0.0293524	0.0599401	0.0387641	0.035964	0.00941175	0.167333	Cla97C08G152710	A5	v
9942	0.173089	0.014985	0.088645	0.0729271	0.109251	0.035964	-0.0844435	0.0619381	-0.0638379	0.0989011	0.0206056	0.436563	Cla97C08G152890	RI	H
9945	0.053498	0.0244755	0.102001	0.00549451	0.134129	0.001998	0.0485029	0.0214785	0.0806314	0.003996	0.0321285	0.0569431	Cla97C08G152990	SE	s
9988	-0.309931	0.0104895	-0.309931	0.00949051	-0.335622	0.00649351	0	0.430569	-0.0256913	0.275225	-0.0256913	0.272228	Cla97C08G153360	RI	H
9989	0.110855	0.028971	0.123559	0.028971	0.11707	0.0214785	0.0127048	0.297203	0.00621519	0.351648	-0.00648959	0.351648	Cla97C08G153400	RI	H
9991	0.129148	0.00599401	-0.0233088	0.161838	-0.0275959	0.127373	-0.152457	0.00499501	-0.156744	0.002997	-0.00428707	0.347652	Cla97C08G153520	A5	v
10008	-0.0427068	0.022977	-0.246487	0.000499501	-0.343678	0	-0.203781	0.000999001	-0.300971	0	-0.0971906	0.001998	Cla97C08G153760	A3	o
10020	0.0689172	0.0314685	0.0455785	0.0322178	0.0518393	0.0524476	-0.0233387	0.0899101	-0.0170779	0.155095	0.00626076	0.283217	Cla97C08G154000	A5	v
10022	0.0419669	0.0374625	-0.0421449	0.0322178	-0.00823309	0.17982	-0.0841118	0.0164835	-0.0501999	0.0374625	0.0339119	0.0884116	Cla97C08G154000	RI	H
10029	-0.0664412	0.0234765	-0.0844871	0.0104895	-0.0979252	0.0044955	-0.018046	0.317682	-0.031484	0.0749251	-0.0134381	0.18981	Cla97C08G154040	A5	v
10030	0.0950744	0.01998	0.0935023	0.0104895	0.164645	0.002997	-0.00157212	0.407592	0.0695711	0.0499501	0.0711432	0.0539461	Cla97C08G154040	RI	H
10072	0.103139	0.035298	0.0664947	0.0854146	0.0751824	0.0905761	-0.0366441	0.204462	-0.0279563	0.268398	0.00868776	0.360639	Cla97C08G154740	A3	o
10073	0.102223	0.035298	0.140655	0.048951	0.135734	0.047952	0.0384316	0.204462	0.0335109	0.268398	-0.00492071	0.360639	Cla97C08G154740	RI	H
10075	-0.15944	0.035298	-0.181616	0.048951	-0.165452	0.0519481	-0.0221763	0.236264	-0.00601246	0.367133	0.0161639	0.360639	Cla97C08G154740	RI	H
10077	0.122756	0.017982	0.0990661	0.044955	0.116014	0.023976	-0.0236898	0.198801	-0.00674154	0.259241	0.0169483	0.384116	Cla97C08G154750	RI	H
10090	-0.143135	0.011988	-0.113568	0.023976	-0.0597034	0.161838	0.029567	0.403596	0.083432	0.041958	0.053865	0.173826	Cla97C08G154890	RI	H
10132	0.0439724	0.0499501	0.0582504	0.037962	0.0296832	0.108891	0.014278	0.184815	-0.0142892	0.187812	-0.0285673	0.104396	Cla97C08G155490	RI	H
10157	0.208863	0.001998	0.261089	0.00499501	0.281139	0.000999001	0.0522258	0.0689311	0.0722759	0.026973	0.0200501	0.170829	Cla97C08G155920	A3	o
10158	-0.0918874	0.016983	-0.125932	0.00549451	-0.114179	0.0034965	-0.0340443	0.0744256	-0.022292	0.113886	0.0117524	0.170829	Cla97C08G155920	RI	H
10164	0.0747405	0.0124875	0.0432297	0.0354645	0.0776264	0.012987	-0.0315107	0.0504496	0.00288587	0.314685	0.0343966	0.0614386	Cla97C08G156010	A5	v
10170	0.100115	0.00749251	0.0171145	0.120879	0.09394	0.00849151	-0.0830006	0.00949051	-0.006175	0.257742	0.0768256	0.00799201	Cla97C08G156080	RI	H
10173	-0.158354	0.0344655	-0.163347	0.041958	-0.164827	0.0314685	-0.00499275	0.363636	-0.00647287	0.453047	-0.00148012	0.431568	Cla97C08G156090	RI	H
10183	0.0998881	0.0264735	0.0514972	0.129371	0.0714385	0.0799201	-0.048391	0.23976	-0.0284496	0.274226	0.0199414	0.316683	Cla97C08G156210	RI	H
10184	-0.105683	0.0264735	-0.0756655	0.0969031	-0.127902	0.03996	0.0300172	0.23976	-0.0222191	0.274226	-0.0522363	0.233766	Cla97C08G156210	RI	H
10185	-0.136616	0.0264735	-0.0594653	0.129371	-0.158696	0.03996	0.0771508	0.23976	-0.0220799	0.274226	-0.0992307	0.233766	Cla97C08G156210	RI	H
10186	0.101822	0.0264735	0.0851115	0.0969031	0.0738511	0.045954	-0.0167104	0.252747	-0.0279708	0.274226	-0.0112604	0.316683	Cla97C08G156210	RI	H
10205	-0.170397	0.0034965	-0.161486	0.0034965	-0.166138	0.0034965	0.00891191	0.411422	0.00425988	0.399101	-0.00465203	0.32967	Cla97C08G156460	RI	H
10206	-0.264996	0.0034965	-0.252524	0	-0.213176	0	0.0124718	0.411422	0.0518192	0.0874126	0.0393474	0.146853	Cla97C08G156460	RI	H
10229	-0.117081	0.003996	-0.126007	0.010989	-0.130093	0.00699301	-0.00892568	0.368631	-0.013012	0.336663	-0.00408631	0.464535	Cla97C08G156950	RI	H
10237	0.653529	0.016983		1	0.986862	0.020979		1	0.333333	0.140859		1	Cla97C08G157090	SE	s
10240	-0.12459	0.00649351	-0.214239	0.0014985	-0.340321	0	-0.0896491	0.0304695	-0.215731	0	-0.126082	0.013986	Cla97C08G157210	SE	s
10272	-0.158192	0.026973	-0.155987	0.032967	-0.164425	0.014985	0.00220509	0.403097	-0.00623316	0.354645	-0.00843825	0.421578	Cla97C08G157730	SE	s
10281	0.112737	0.0224775	0.116169	0.0412088	0.0998181	0.0574426	0.0034326	0.427073	-0.0129185	0.353397	-0.0163511	0.387113	Cla97C08G157950	A3	o
10285	-0.15254	0.0174825	-0.0904677	0.0412088	-0.0867226	0.0574426	0.0620724	0.101149	0.0658174	0.127373	0.00374501	0.393107	Cla97C08G157950	RI	H
10286	0.219589	0.001998	0.342725	0	0.362318	0	0.123136	0	0.14273	0	0.0195937	0.0444555	Cla97C08G157980	A3	o
10287	0.127601	0.001998	0.191709	0.000999001	0.216143	0	0.0641076	0.00899101	0.0885415	0.000999001	0.0244339	0.034632	Cla97C08G157980	A5	v
10288	-0.0995795	0.003996	-0.10815	0.001332	-0.0594126	0.00865801	-0.00857031	0.156843	0.0401669	0.0244755	0.0487372	0.034632	Cla97C08G157980	SE	s
10290	0.0414044	0.03996	0.0388738	0.0854146	0.0583901	0.0619381	-0.00253061	0.41009	0.0169857	0.319181	0.0195163	0.31968	Cla97C08G158150	RI	H
10297	-0.167265	0.000999001	-0.169184	0.00499501	-0.269052	0	-0.00191891	0.336164	-0.101787	0.00799201	-0.0998685	0.00899101	Cla97C08G158330	SE	s
10335	0.0631324	0.03996	0.0675487	0.036963	0.0652112	0.032967	0.00441627	0.263237	0.00207886	0.351648	-0.00233741	0.327173	Cla97C08G158840	MX	d
10360	-0.105807	0.0394605	-0.105854	0.048951	-0.0505255	0.142358	-4.77776e-05	0.441558	0.0552811	0.115385	0.0553288	0.132867	Cla97C08G159010	RI	H
10365	-0.490416	0.012987	-0.44424	0.020979	-0.412058	0.011322	0.046176	0.288212	0.078358	0.235764	0.032182	0.362138	Cla97C08G159180	A3	o
10367	0.194742	0.012987	0.178539	0.020979	0.167553	0.011322	-0.0162029	0.288212	-0.0271892	0.235764	-0.0109863	0.362138	Cla97C08G159180	SE	s
10369	-0.140797	0.037962	-0.191531	0.021978	-0.203191	0.012987	-0.0507337	0.272727	-0.0623934	0.184815	-0.0116597	0.383616	Cla97C08G159220	SE	s
10393	0.264306	0.02997	0.184065	0.0367133	0.265367	0.0194805	-0.0802405	0.215035	0.00106149	0.424575	0.081302	0.320679	Cla97C08G160090	RI	H
10412	-0.595209	0.000499501	-0.602299	0.000499501	-0.58282	0.001998	-0.00708937	0.392108	0.0123891	0.347153	0.0194785	0.304695	Cla97C08G160260	RI	H
10413	-0.20179	0.001998	-0.351125	0	-0.412564	0	-0.149335	0.0044955	-0.210774	0	-0.0614386	0.0474525	Cla97C08G160270	AF	*
10416	-0.130491	0.0494505	-0.0290214	0.302198	0.0223688	0.187812	0.101469	0.0674326	0.152859	0.026973	0.0513902	0.253247	Cla97C08G160300	SE	s
10417	-0.127955	0.038961	-0.178092	0.0104895	-0.0724947	0.14985	-0.0501365	0.197802	0.0554605	0.155095	0.105597	0.0434565	Cla97C08G160350	A5	v
10421	0.271572	0.0444555		1		1		1		1		1	Cla97C08G160410	RI	H
10425	-0.193492	0.02997	-0.311522	0	-0.298091	0.00899101	-0.11803	0.00899101	-0.104598	0.017982	0.0134313	0.287712	Cla97C08G160460	A3	o
10436	-0.256389	0	-0.220948	0.000999001	-0.245624	0.000999001	0.0354415	0.045954	0.0107646	0.150849	-0.0246769	0.0494505	Cla97C08G160610	SE	s
10447	0.452984	0.0044955	0.334521	0.0124875	0.331132	0.013986	-0.118463	0.0794206	-0.121852	0.0784216	-0.00338884	0.401598	Cla97C08G160750	SE	s
10450	-0.111392	0.0184815	-0.170561	0.00649351	-0.263165	0.000999001	-0.0591683	0.0304695	-0.151773	0.0044955	-0.0926043	0.00999001	Cla97C08G160800	A3	o
10476	0.0531713	0.0474525	0.0369162	0.0689311	0.0253539	0.101399	-0.0162552	0.166833	-0.0278174	0.0889111	-0.0115623	0.168831	Cla97C08G161130	RI	H
10483	0.147238	0.00599401	0.143066	0.00799201	0.120301	0.0134865	-0.00417199	0.367133	-0.0269377	0.180819	-0.0227657	0.203297	Cla97C08G161300	RI	H
10484	-0.147238	0.00599401	-0.143066	0.00799201	-0.120301	0.0134865	0.00417199	0.367133	0.0269377	0.180819	0.0227657	0.203297	Cla97C08G161300	SE	s
10485	0.383338	0.003996	0.487652	0.002997	0.367966	0.00499501	0.104314	0.191808	-0.0153721	0.328671	-0.119686	0.215784	Cla97C08G161310	A3	o
10487	-0.306658	0.003996	-0.373956	0.001998	-0.360289	0.002664	-0.0672973	0.191808	-0.0536309	0.216783	0.0136664	0.425075	Cla97C08G161310	A5	v
10488	0.359418	0.003996	0.401582	0.002997	0.405063	0	0.0421635	0.260882	0.0456451	0.269064	0.0034816	0.425075	Cla97C08G161310	A5	v
10491	0.349104	0.003996	0.447549	0.001998	0.439557	0	0.0984452	0.191808	0.0904539	0.207792	-0.00799135	0.425075	Cla97C08G161310	SE	s
10493	0.694052	0	0.786169	0	0.83393	0	0.0921162	0.195804	0.139878	0.0789211	0.0477617	0.37962	Cla97C08G161360	A3	o
10494	-0.268288	0.0234765	-0.262285	0.0274725	-0.265921	0.011988	0.00600255	0.393107	0.00236649	0.412088	-0.00363606	0.4001	Cla97C08G161360	SE	s
10509	-0.071309	0.043956	-0.0716525	0.0634366	-0.032642	0.2003	-0.0003435	0.426573	0.038667	0.23027	0.0390105	0.238262	Cla97C08G161600	SE	s
10512	0.228928	0.0224775	0.139207	0.104895	0.180027	0.02997	-0.0897206	0.287213	-0.048901	0.332667	0.0408195	0.36963	Cla97C08G161655	RI	H
10539	0.223652	0.034965	0.155512	0.0679321	0.0597043	0.141858	-0.0681407	0.236763	-0.163948	0.044955	-0.0958073	0.117882	Cla97C09G162070	A5	v
10542	-0.131311	0.01998	-0.11897	0.020979	-0.13554	0.011988	0.0123417	0.373127	-0.00422913	0.456044	-0.0165708	0.385115	Cla97C09G162130	RI	H
10544	0.1158	0.042957	0.119269	0.0529471	0.146496	0.034965	0.00346905	0.382617	0.0306956	0.275724	0.0272266	0.312188	Cla97C09G162180	A3	o
10565	-0.0601941	0.0104895	-0.0591298	0.0114885	-0.0522001	0.013986	0.00106426	0.343656	0.00799396	0.160839	0.00692971	0.173826	Cla97C09G162610	RI	H
10572	-0.163108	0.00699301	-0.182137	0.0044955	-0.198093	0.001998	-0.0190283	0.127872	-0.0349844	0.0494505	-0.0159561	0.130869	Cla97C09G162760	SE	s
10573	-0.0900115	0.0134865	-0.099842	0.017982	-0.117708	0.00899101	-0.00983047	0.431568	-0.0276963	0.229271	-0.0178659	0.404595	Cla97C09G162790	A3	o
10582	-0.132447	0.00949051	-0.169964	0.003996	-0.179877	0.000999001	-0.0375174	0.135365	-0.04743	0.0829171	-0.00991261	0.27972	Cla97C09G162830	RI	H
10585	-0.0885174	0.012987	-0.0847315	0.0154845	-0.0912871	0.0114885	0.00378592	0.348152	-0.00276973	0.374126	-0.00655566	0.299201	Cla97C09G162870	SE	s
10599	0.125974	0.02997	0.108972	0.0499501	-0.194548	0.0194805	-0.0170026	0.3996	-0.320522	0.002997	-0.30352	0.00599401	Cla97C09G163100	RI	H
10633	0.136648	0.011988	0.121731	0.0154845	0.125098	0.00749251	-0.0149167	0.223776	-0.0115496	0.238761	0.00336705	0.357143	Cla97C09G163570	RI	H
10641	-0.0589125	0.0464535	-0.100794	0.010989	-0.104961	0.00499501	-0.0418813	0.0744256	-0.046048	0.0574426	-0.00416673	0.331169	Cla97C09G163720	RI	H
10652	0.171148	0.048951	0.263845	0.00699301	0.373134	0	0.0926966	0.188811	0.201986	0.0034965	0.109289	0.0384615	Cla97C09G163780	SE	s
10659	0.0697228	0.032967	0.118936	0.011988	0.139145	0	0.0492134	0.032967	0.069422	0.011988	0.0202086	0.112887	Cla97C09G163870	RI	H
10679	0.242775	0.002997	0.3677	0.0014985	0.286505	0.0034965	0.124926	0.027972	0.04373	0.132368	-0.0811958	0.0904096	Cla97C09G164010	RI	H
10699	-0.292863	0.031968	-0.173867	0.0709291	-0.0336486	0.457542	0.118996	0.291708	0.259214	0.0539461	0.140219	0.10989	Cla97C09G164430	A3	o
10701	0.0926853	0.034965	0.0889234	0.0659341	0.0352581	0.387612	-0.00376187	0.435564	-0.0574272	0.0539461	-0.0536653	0.10989	Cla97C09G164430	RI	H
10706	0.11015	0.0232268	0.0314402	0.137862	-0.0146053	0.246254	-0.0787095	0.0554446	-0.124755	0.017982	-0.0460455	0.125125	Cla97C09G164550	A5	v
10708	-0.11015	0.0232268	-0.0314402	0.137862	0.0146053	0.246254	0.0787095	0.0554446	0.124755	0.017982	0.0460455	0.125125	Cla97C09G164550	RI	H
10725	-0.39611	0.014985	-0.0726425	0.160673	-0.117923	0.0824176	0.323468	0.00999001	0.278187	0.00499501	-0.0452807	0.323843	Cla97C09G164810	RI	H
10727	0.235774	0.014985	0.154222	0.0749251	0.222882	0.024975	-0.0815515	0.108225	-0.0128921	0.375125	0.0686595	0.212288	Cla97C09G164810	SE	s
10737	0.0922483	0.0314685	0.104367	0.0394605	0.115405	0.0284715	0.0121187	0.25974	0.0231566	0.200799	0.0110379	0.293207	Cla97C09G164850	A5	v
10775	0.0660391	0.0344655	0.174607	0.0024975	0.191175	0.0014985	0.108568	0.002997	0.125135	0.001998	0.0165677	0.136863	Cla97C09G165660	AF	*
10779	-0.0960337	0.0134865	-0.0805646	0.0202298	-0.0575319	0.0322178	0.0154691	0.214286	0.0385018	0.152847	0.0230327	0.256244	Cla97C09G165730	A3	o
10780	-0.26879	0.0134865	-0.339715	0.00899101	-0.317991	0.0014985	-0.0709245	0.203796	-0.0492015	0.185065	0.021723	0.317682	Cla97C09G165730	SE	s
10783	0.998016	0.038961		1	0.672992	0.01998		1	-0.325024	0.142358		1	Cla97C09G165820	AF	*
10788	0.050532	0.027972	0.0610741	0.020979	0.0719391	0.015984	0.0105421	0.193307	0.0214071	0.0984016	0.010865	0.192807	Cla97C09G166000	RI	H
10796	0.103496	0.0114885	0.040219	0.0729271	0.0420362	0.0744256	-0.063277	0.016983	-0.0614598	0.018981	0.00181719	0.381119	Cla97C09G166060	RI	H
10801	0.0272769	0.0374625	0.000758771	0.337662	-0.00735842	0.144356	-0.0265181	0.0544456	-0.0346353	0.0274725	-0.00811719	0.174825	Cla97C09G166150	RI	H
10803	-0.924354	0	-0.749861	0	-0.533678	0.00549451	0.174493	0.174825	0.390676	0.014985	0.216182	0.0659341	Cla97C09G166170	A3	o
10828	-0.0858308	0.0499501	-0.161726	0.001998	-0.177334	0.003996	-0.0758948	0.035964	-0.0915033	0.013986	-0.0156085	0.28971	Cla97C09G166390	RI	H
10833	0.0703309	0.0262238	0.124985	0.0047952	0.0795826	0.0107892	0.054654	0.0184815	0.00925167	0.183816	-0.0454023	0.0689311	Cla97C09G166530	A3	o
10834	-0.373706	0.000999001	-0.953248	0	-0.968805	0	-0.579543	0	-0.595099	0	-0.0155565	0.295954	Cla97C09G166530	AF	*
10836	-0.396961	0.000999001	-0.483051	0.000999001	-0.575972	0	-0.0860905	0.011988	-0.179012	0	-0.0929214	0.0509491	Cla97C09G166530	AF	*
10837	-0.421669	0	-0.554945	0	-0.551719	0	-0.133277	0.00999001	-0.13005	0.0044955	0.0032266	0.355445	Cla97C09G166530	AF	*
10848	0.357535	0.0154845	0.32133	0.0124875	0.0544519	0.211289	-0.0362051	0.249251	-0.303083	0.00849151	-0.266878	0.0134865	Cla97C09G166650	A5	v
10853	0.0224893	0.025974	0.00415422	0.155844	0.0007216	0.313187	-0.0183351	0.0344655	-0.0217677	0.020979	-0.00343262	0.179321	Cla97C09G166940	RI	H
10868	0.0890996	0.034965	-0.0260112	0.229104	0.25994	0.031968	-0.115111	0.0335664	0.170841	0.0532801	0.285951	0.0295704	Cla97C09G166970	RI	H
10870	0.110981	0.034965	-0.011766	0.323105	-0.0947401	0.125208	-0.122747	0.0335664	-0.205721	0.041958	-0.0829741	0.204462	Cla97C09G166970	RI	H
10871	-0.248242	0.003996	-0.165815	0.003996	0.170361	0.01998	0.0824267	0.0335664	0.418602	0.003996	0.336176	0	Cla97C09G166970	SE	s
10872	-0.154034	0.003996	-0.0818056	0.0599401	0.10145	0.0487512	0.072228	0.0335664	0.255484	0.00799201	0.183256	0.0295704	Cla97C09G166970	SE	s
10883	0.158824	0.001998	0.19665	0.00799201	0.200938	0.00599401	0.0378261	0.247253	0.0421137	0.287712	0.00428765	0.439061	Cla97C09G167230	RI	H
10885	-0.156399	0.001998	-0.169805	0.00799201	-0.17142	0.00599401	-0.0134055	0.376124	-0.0150208	0.38961	-0.00161523	0.439061	Cla97C09G167230	SE	s
10891	0.160853	0.027972	0.256998	0.003996	0.260439	0.002997	0.0961447	0.0499501	0.099586	0.0589411	0.00344128	0.384615	Cla97C09G167330	A3	o
10893	0.0563455	0.0344655	-0.011061	0.208292	0.000984868	0.423077	-0.0674065	0.0344655	-0.0553606	0.0364635	0.0120459	0.203297	Cla97C09G167340	A3	o
10894	-0.103929	0.0194805	-0.0478164	0.134865	0.0362261	0.138611	0.0561125	0.047952	0.140155	0.002997	0.0840424	0.023976	Cla97C09G167340	RI	H
10895	-0.16487	0.0194805	-0.0445156	0.134865	0.03816	0.138611	0.120354	0.0254745	0.20303	0	0.0826755	0.023976	Cla97C09G167340	RI	H
10918	0.240453	0.0044955	0.196928	0.017982	0.1977	0.0134865	-0.0435248	0.267483	-0.0427532	0.13037	0.00077156	0.437063	Cla97C09G168100	RI	H
10952	0.0999423	0.0014985	0.0640071	0.0164835	0.0533867	0.0164835	-0.0359352	0.0157343	-0.0465556	0.011988	-0.0106204	0.148352	Cla97C09G168560	RI	H
10954	-0.099879	0.0014985	-0.0641149	0.0164835	-0.053529	0.0164835	0.0357641	0.0157343	0.04635	0.011988	0.0105859	0.148352	Cla97C09G168560	RI	H
10964	0.175764	0.015984	0.156253	0.023976	0.317929	0.0014985	-0.0195111	0.275225	0.142165	0.0124875	0.161676	0.012987	Cla97C09G168760	RI	H
10983	-0.226385	0.035964	-0.0760012	0.120879	0.0780912	0.137113	0.150384	0.0509491	0.304476	0.00899101	0.154092	0.0651848	Cla97C09G169160	AF	*
10986	-0.597193	0	-0.604972	0	-0.601358	0.000999001	-0.00777811	0.302697	-0.00416421	0.357143	0.00361391	0.380619	Cla97C09G169280	A5	v
10987	-0.0755077	0.038961	-0.0901005	0.0404595	-0.116599	0.023976	-0.0145928	0.302697	-0.0410911	0.266733	-0.0264983	0.380619	Cla97C09G169280	RI	H
10989	-0.677254	0	-0.690208	0	-0.686128	0	-0.0129544	0.302697	-0.00887421	0.357143	0.0040802	0.380619	Cla97C09G169280	SE	s
10990	0.11884	0.020979	0.0753037	0.0569431	0.0670476	0.0617383	-0.0435368	0.302697	-0.0517929	0.266733	-0.00825612	0.380619	Cla97C09G169280	SE	s
10991	-0.597193	0	-0.604972	0	-0.601358	0.000999001	-0.00777811	0.302697	-0.00416421	0.357143	0.00361391	0.380619	Cla97C09G169280	SE	s
10992	-0.0412497	0.028971	-0.0672175	0.012987	-0.00860799	0.215784	-0.0259678	0.104396	0.0326417	0.0684316	0.0586095	0.0509491	Cla97C09G169370	RI	H
11000	0.0589269	0.015984	0.118518	0.00599401	0.15037	0.002997	0.0595909	0.00899101	0.0914429	0.0024975	0.0318521	0.0254745	Cla97C09G169480	AF	*
11001	0.129003	0.00699301	0.0668111	0.0144855	-0.027603	0.0559441	-0.0621921	0.00899101	-0.156606	0	-0.0944141	0.00499501	Cla97C09G169480	RI	H
11009	-0.0616176	0.038961	-0.032713	0.127872	-0.0578029	0.0649351	0.0289046	0.161838	0.00381471	0.365135	-0.0250899	0.237762	Cla97C09G169660	A3	o
11024	-0.223059	0	-0.311906	0	-0.359853	0	-0.0888468	0.000499501	-0.136794	0.000499501	-0.0479476	0.002997	Cla97C09G169810	A5	v
11025	0.0918044	0.0164835	0.0517252	0.121379	0.0462308	0.167832	-0.0400792	0.0920746	-0.0455736	0.119755	-0.0054944	0.254246	Cla97C09G169820	A5	v
11031	0.0918044	0.0164835	0.0517252	0.121379	0.0462308	0.167832	-0.0400792	0.0920746	-0.0455736	0.119755	-0.0054944	0.254246	Cla97C09G169820	SE	s
11032	-0.0983877	0.00999001	-0.134356	0.003996	-0.137497	0.00499501	-0.035968	0.0549451	-0.0391089	0.0544456	-0.00314087	0.318182	Cla97C09G169830	RI	H
11040	-0.208891	0.013986	-0.129112	0.0314685	-0.210368	0.0034965	0.0797794	0.0839161	-0.00147691	0.446054	-0.0812563	0.13986	Cla97C09G169900	RI	H
11097	0.11656	0.0034965	0.120277	0.003996	0.110506	0.00799201	0.0037165	0.315684	-0.00605464	0.256244	-0.00977114	0.209291	Cla97C09G170480	A3	o
11100	-0.562442	0.001998	-0.62938	0.001998	-0.661482	0	-0.0669374	0.341658	-0.0990395	0.257076	-0.0321021	0.311189	Cla97C09G170500	RI	H
11143	-0.142804	0.0474525	-0.169451	0.0374625	-0.176477	0.0174825	-0.0266471	0.461039	-0.0336731	0.433733	-0.00702602	0.466533	Cla97C09G171110	RI	H
11146	-0.137056	0.0187313	-0.0978051	0.0524476	-0.179094	0	0.0392509	0.461039	-0.0420378	0.433733	-0.0812887	0.0674326	Cla97C09G171110	RI	H
11148	-0.307102	0	-0.349746	0.0224775	-0.327577	0.0112388	-0.0426436	0.461039	-0.0204745	0.433733	0.0221691	0.466533	Cla97C09G171110	SE	s
11166	-0.183229	0.046953	-0.0674648	0.197802	-0.0710059	0.205794	0.115765	0.125874	0.112223	0.120879	-0.00354112	0.397602	Cla97C09G171615	RI	H
11188	0.0634316	0.038961	0.0124402	0.183317	0.0682596	0.0174825	-0.0509914	0.0414585	0.00482797	0.288212	0.0558193	0.0519481	Cla97C09G171790	A5	v
11199	-0.10294	0.00999001	-0.102062	0.00849151	-0.103506	0.011988	0.000877739	0.417083	-0.000565804	0.438561	-0.00144354	0.358142	Cla97C09G171970	RI	H
11212	-0.0685763	0.040959	-0.125443	0.00649351	-0.120429	0.0034965	-0.056867	0.0374625	-0.0518526	0.043956	0.00501441	0.315684	Cla97C09G172320	RI	H
11215	0.170132	0.034965	0.0391494	0.20979	0.0448436	0.187313	-0.130983	0.0536963	-0.125288	0.041625	0.00569418	0.469031	Cla97C09G172340	A3	o
11220	-0.24545	0.034965	-0.0858293	0.175824	-0.150798	0.0539461	0.159621	0.0536963	0.0946523	0.0857476	-0.0649682	0.469031	Cla97C09G172340	RI	H
11241	0.126453	0.0114885	0.131669	0.010989	0.143247	0.00699301	0.00521591	0.352647	0.016794	0.229271	0.0115781	0.258741	Cla97C09G172565	A5	v
11243	-0.168159	0.041958	-0.180816	0.024975	-0.163693	0.0364635	-0.0126563	0.318182	0.00446648	0.38961	0.0171228	0.292707	Cla97C09G172660	A3	o
11256	0.147527	0.020979	0.178422	0.0131119	0.154227	0.00174825	0.0308951	0.200175	0.00669945	0.390609	-0.0241957	0.386364	Cla97C09G172810	A3	o
11259	0.217584	0.020979	0.220312	0.0131119	0.212301	0.00932401	0.00272776	0.402098	-0.00528317	0.390609	-0.00801094	0.4001	Cla97C09G172810	SE	s
11261	0.179835	0.020979	0.31546	0.0131119	0.322062	0	0.135625	0.0629371	0.142227	0.034965	0.00660219	0.4001	Cla97C09G172810	SE	s
11266	0.0670906	0.03996	0.113101	0.012987	0.069498	0.021978	0.0460108	0.0839161	0.00240738	0.372627	-0.0436034	0.114885	Cla97C09G172860	SE	s
11276	0.145213	0.002997	0.165014	0.000999001	0.17623	0.000499501	0.0198005	0.0294705	0.0310166	0.00899101	0.0112161	0.0594406	Cla97C09G172990	A3	o
11277	0.0752996	0.0164835	0.294992	0.000999001	0.364614	0	0.219692	0	0.289314	0	0.0696221	0.014985	Cla97C09G172990	RI	H
11295	-0.0992798	0.00699301	-0.122275	0.00749251	-0.111492	0.0124875	-0.022995	0.130869	-0.0122125	0.226773	0.0107825	0.260739	Cla97C09G173080	RI	H
11296	0.106184	0.00599401	0.101571	0.00649351	0.107644	0.003996	-0.00461307	0.266733	0.00146007	0.357642	0.00607314	0.238761	Cla97C09G173100	RI	H
11303	0.0765466	0.017982	0.150568	0.0014985	0.190317	0.0014985	0.0740213	0.0014985	0.113771	0.0014985	0.0397496	0.014985	Cla97C09G173175	RI	H
11306	0.613377	0	0.565611	0	0.754661	0	-0.0477658	0.191309	0.141284	0.0529471	0.18905	0.033966	Cla97C09G173230	RI	H
11318	-0.0527947	0.025974	0.0117155	0.182318	-0.0367017	0.038961	0.0645102	0.032967	0.0160931	0.126873	-0.0484172	0.048951	Cla97C09G173410	AL	D
11319	0.267929	0.001998	0.302184	0.002997	0.336746	0.001998	0.0342548	0.0554446	0.068817	0.033966	0.0345622	0.0509491	Cla97C09G173410	RI	H
11343	0.281861	0.002997	0.45143	0.000999001	0.500033	0.001998	0.169569	0.030969	0.218172	0.017982	0.0486033	0.169331	Cla97C09G173670	RI	H
11351	-0.0403122	0.03996	-0.0485941	0.0284715	-0.0530434	0.020979	-0.0082819	0.161339	-0.0127312	0.125874	-0.00444928	0.224276	Cla97C09G173770	RI	H
11355	0.15746	0.00599401	0.0340474	0.0939061	0.062272	0.036963	-0.123413	0.001998	-0.095188	0.00699301	0.0282246	0.116883	Cla97C09G173810	RI	H
11360	-0.181714	0.03996	-0.258806	0.011988	-0.222675	0.017982	-0.0770925	0.158841	-0.040961	0.45954	0.0361314	0.296703	Cla97C09G174080	A3	o
11366	0.277972	0	0.255312	0.002997	0.293377	0.003996	-0.0226598	0.128372	0.0154058	0.189311	0.0380656	0.121878	Cla97C09G174200	A3	o
11367	-0.227692	0.003996	-0.164902	0.00949051	-0.138753	0.0154845	0.0627903	0.0599401	0.0889387	0.024975	0.0261484	0.121878	Cla97C09G174200	RI	H
11371	-0.175417	0.0174825	-0.131497	0.01998	-0.138059	0.01998	0.0439194	0.287213	0.0373577	0.154845	-0.00656171	0.332168	Cla97C09G174255	RI	H
11398	0.0574201	0.036963	0.0316539	0.0894106	0.0701291	0.021978	-0.0257661	0.0969031	0.012709	0.186314	0.0384752	0.0684316	Cla97C09G174650	RI	H
11407	-0.0687195	0.0384615	-0.0813184	0.0224775	-0.0622959	0.040959	-0.0125988	0.199301	0.00642362	0.276723	0.0190225	0.163836	Cla97C09G174750	SE	s
11451	0.0799384	0.02997	0.0698077	0.0572761	0.0697213	0.0499501	-0.0101307	0.271728	-0.0102171	0.306693	-8.64486e-05	0.46953	Cla97C09G175510	A3	o
11453	-0.185234	0.02997	-0.130723	0.0572761	-0.119338	0.0499501	0.0545115	0.26973	0.0658965	0.265734	0.011385	0.46953	Cla97C09G175510	RI	H
11463	-0.0344893	0.035964	-0.0389706	0.024975	-0.0269375	0.041958	-0.00448136	0.235265	0.00755176	0.0894106	0.0120331	0.0564436	Cla97C09G175630	RI	H
11475	-0.0676283	0.040959	-0.072478	0.0474525	-0.0038043	0.386114	-0.00484973	0.356643	0.063824	0.0874126	0.0686737	0.105395	Cla97C09G175890	RI	H
11481	-0.125116	0.00699301	-0.134042	0.003996	-0.0719377	0.0204795	-0.00892549	0.228272	0.0531786	0.027972	0.0621041	0.018981	Cla97C09G176130	SE	s
11482	0.0459052	0.0232268	0.0506711	0.0157343	0.0436554	0.0202298	0.0047659	0.203796	-0.00224983	0.301199	-0.00701573	0.171329	Cla97C09G176160	A5	v
11483	0.0559212	0.0232268	0.0648566	0.0157343	0.0577026	0.0202298	0.00893539	0.203796	0.00178144	0.301199	-0.00715396	0.171329	Cla97C09G176160	AF	*
11491	0.152471	0.037962	0.205425	0.02997	0.124608	0.0999001	0.0529537	0.265734	-0.0278631	0.156344	-0.0808168	0.0689311	Cla97C09G176270	RI	H
11493	-0.161532	0.034965	-0.199756	0.00699301	-0.262415	0	-0.0382237	0.160839	-0.100883	0.032634	-0.0626588	0.0804196	Cla97C09G176300	A3	o
11500	-0.0855527	0.0154845	-0.0773557	0.0324675	-0.0801698	0.0234765	0.00819701	0.295205	0.00538291	0.357143	-0.00281411	0.396603	Cla97C09G176410	SE	s
11518	-0.17529	0.030636	-0.170464	0.03996	-0.107572	0.0719281	0.00482591	0.384116	0.0677182	0.12654	0.0628923	0.0972361	Cla97C09G176710	A5	v
11519	-0.204947	0.030636	-0.214021	0.02997	-0.15032	0.0719281	-0.00907337	0.384116	0.0546275	0.160639	0.0637009	0.0972361	Cla97C09G176710	AL	D
11520	-0.298389	0.030636	-0.319698	0.02997	-0.165878	0.0865801	-0.021309	0.384116	0.132512	0.12654	0.15382	0.0972361	Cla97C09G176710	AL	D
11526	-0.053604	0.045954	-0.107522	0.010989	-0.123926	0.00649351	-0.0539184	0.042957	-0.0703223	0.0184815	-0.0164039	0.190809	Cla97C09G176800	A5	v
11558	-0.146942	0.015984	-0.192324	0.010989	-0.186872	0.003996	-0.0453816	0.109391	-0.0399292	0.205295	0.00545238	0.339161	Cla97C09G177410	SE	s
11561	-0.132746	0.044955	-0.163627	0.020979	-0.173534	0.00899101	-0.0308815	0.261489	-0.0407881	0.196304	-0.00990666	0.434066	Cla97C09G177470	SE	s
11567	-0.432578	0.0424575	-0.135314	0.1998	-0.0470996	0.319056	0.297265	0.0861638	0.385479	0.0586913	0.088214	0.408342	Cla97C09G177720	AF	*
11568	0.243572	0.00999001	0.152708	0.01998	0.158652	0.00999001	-0.0908649	0.0649351	-0.0849204	0.0586913	0.00594452	0.408342	Cla97C09G177720	RI	H
11584	0.175912	0.024975	0.332025	0	0.350249	0	0.156113	0.0324675	0.174337	0.00499501	0.018224	0.336663	Cla97C09G177870	SE	s
11623	0.115804	0.012987	0.128237	0.00999001	0.114759	0.003996	0.0124329	0.193307	-0.001045	0.420579	-0.0134779	0.183816	Cla97C09G178440	A3	o
11628	-0.121261	0.047952	-0.0824952	0.0666001	-0.0352867	0.17023	0.0387658	0.323676	0.0859743	0.0999001	0.0472085	0.18981	Cla97C09G178480	A5	v
11640	-0.13777	0.00599401	-0.11873	0.00899101	-0.107941	0.0194805	0.0190401	0.316933	0.0298289	0.166334	0.0107888	0.405095	Cla97C09G178780	SE	s
11642	-0.0825897	0.013986	-0.0975007	0.010989	-0.0964735	0.003996	-0.0149111	0.144855	-0.0138838	0.170829	0.00102727	0.398102	Cla97C09G178940	RI	H
11647	-0.185983	0.015984	-0.202446	0.01998	-0.191862	0	-0.0164627	0.394272	-0.00587834	0.396104	0.0105843	0.297303	Cla97C09G178970	RI	H
11663	0.157552	0	0.160932	0.0044955	0.166169	0.0044955	0.00338046	0.461039	0.00861753	0.301948	0.00523707	0.376873	Cla97C09G179500	A5	v
11669	0.147344	0.0134865	-0.0119128	0.296703	-0.0593951	0.0984016	-0.159257	0.00549451	-0.206739	0.0044955	-0.0474823	0.117882	Cla97C09G179620	RI	H
11670	0.149019	0.0014985	0.11687	0.0014985	-0.183196	0	-0.0321492	0.00849151	-0.332215	0	-0.300066	0	Cla97C09G179630	AL	D
11690	-0.0664729	0.038961	-0.0755052	0.026973	-0.0610675	0.037962	-0.00903233	0.317682	0.00540539	0.26024	0.0144377	0.220779	Cla97C09G180110	RI	H
11707	0.0572865	0.0244755	0.0343081	0.0964036	0.0198093	0.167333	-0.0229784	0.0899101	-0.0374772	0.042957	-0.0144987	0.172827	Cla97C09G180210	A5	v
11714	0.263022	0.00999001	0.331236	0.00599401	0.243804	0.011988	0.0682141	0.253746	-0.0192178	0.455544	-0.087432	0.167832	Cla97C09G180280	SE	s
11715	0.073763	0.027972	0.0891064	0.01998	0.0816528	0.017982	0.0153434	0.237762	0.00788977	0.428072	-0.00745359	0.461538	Cla97C09G180320	RI	H
11723	-0.225403	0.021978	-0.428167	0.00849151	-0.305029	0.00899101	-0.202764	0.038961	-0.0796266	0.146354	0.123138	0.107892	Cla97C09G180350	AF	*
11724	-0.0653131	0.021978	-0.0990008	0.00849151	-0.0860815	0.00899101	-0.0336878	0.0951548	-0.0207684	0.146354	0.0129193	0.192308	Cla97C09G180350	AF	*
11725	-0.105147	0.00749251	-0.109975	0.00849151	-0.119039	0.00899101	-0.00482759	0.246753	-0.0138922	0.146354	-0.00906461	0.192308	Cla97C09G180350	SE	s
11731	0.0953573	0.020979	0.0976658	0.0264735	0.129514	0.0124875	0.00230842	0.394605	0.0341565	0.123377	0.0318481	0.134865	Cla97C09G180430	RI	H
11765	-0.27278	0.0124875	-0.0619271	0.10989	-0.0318759	0.192807	0.210853	0.017982	0.240905	0.00599401	0.0300512	0.15984	Cla97C09G180960	AL	D
11772	-0.0641842	0.044955	-0.0586227	0.0352148	-0.033039	0.0951548	0.00556155	0.361888	0.0311453	0.0824176	0.0255837	0.155844	Cla97C09G181130	A3	o
11774	-0.062459	0.032967	-0.0527372	0.0352148	-0.0471829	0.0224775	0.00972184	0.296703	0.0152761	0.0824176	0.00555422	0.155844	Cla97C09G181130	SE	s
11784	-0.304057	0.044955	-0.0975821	0.164835	-0.0598638	0.387213	0.206475	0.0599401	0.244193	0.131868	0.0377183	0.34016	Cla97C09G181260	SE	s
11789	-0.13227	0	-0.1195	0	-0.125079	0.000499501	0.0127709	0.11039	0.00719111	0.181319	-0.00557979	0.210789	Cla97C09G181420	A5	v
11800	-0.154369	0.042957	-0.17341	0.01998	-0.147363	0.03996	-0.0190413	0.437562	0.00700574	0.434565	0.0260471	0.433566	Cla97C09G181530	SE	s
11804	0.0985465	0.00699301	0.103635	0.00849151	0.116351	0.00799201	0.00508822	0.284715	0.0178041	0.153347	0.0127159	0.202797	Cla97C09G181700	SE	s
11810	0.261123	0	0.260561	0.000999001	0.269247	0.001998	-0.000561489	0.473526	0.00812398	0.313686	0.00868546	0.267732	Cla97C09G181900	A5	v
11847	0.146752	0.014985	0.214112	0	0.204527	0.0044955	0.0673595	0.0499501	0.0577752	0.0659341	-0.00958427	0.24975	Cla97C09G182160	SE	s
11860	0.0638127	0.00649351	0.0312814	0.036963	0.0226011	0.0644356	-0.0325314	0.0619381	-0.0412116	0.034965	-0.00868022	0.210789	Cla97C09G182400	A5	v
11865	0.209306	0.0264735	0.678269	0.0024975	0.587169	0.00499501	0.468963	0.015984	0.377863	0.027972	-0.0911001	0.18981	Cla97C09G182450	RI	H
11866	-0.0821921	0.0254745	-0.0386451	0.101898	-0.043667	0.0899101	0.043547	0.0724276	0.0385251	0.0834166	-0.00502196	0.338661	Cla97C09G182510	SE	s
11895	0.0398185	0.0307193	0.0294577	0.0324675	0.0610444	0.00949051	-0.0103608	0.0944056	0.0212258	0.0609391	0.0315867	0.0554446	Cla97C09G182930	RI	H
11896	0.0662146	0.014985	0.0833774	0.011988	0.120396	0.00949051	0.0171628	0.0944056	0.0541814	0.041958	0.0370186	0.0554446	Cla97C09G182930	SE	s
11903	-0.199031	0.00599401	-0.250871	0.000749251	-0.282595	0.000749251	-0.0518405	0.0549451	-0.083564	0.0232268	-0.0317235	0.17008	Cla97C09G182990	RI	H
11904	-0.468568	0.002997	-0.633113	0	-0.681915	0	-0.164544	0.044955	-0.213347	0.0224775	-0.0488024	0.17008	Cla97C09G182990	RI	H
11908	0.108413	0.026973	0.0798979	0.046953	0.147129	0.00799201	-0.0285155	0.148851	0.0387156	0.117383	0.0672311	0.0404595	Cla97C09G183040	A3	o
11916	-0.0788621	0.015984	-0.0450802	0.0819181	-0.0401118	0.0799201	0.0337819	0.135864	0.0387503	0.0799201	0.00496841	0.472527	Cla97C09G183140	SE	s
11959	0.169954	0.020979	0.0612671	0.25974	0.169954	0.01998	-0.108687	0.0569431	0	0.461039	0.108687	0.023976	Cla97C09G183640	RI	H
11983	0.66795	0	0.564619	0.000499501	0.502452	0	-0.103331	0.0034965	-0.165499	0.000499501	-0.0621674	0.0154845	Cla97C09G184250	A5	v
11986	0.0169873	0.044955	0.0212071	0.0442058	0.033077	0.0164835	0.00421978	0.186314	0.0160897	0.11014	0.0118699	0.166334	Cla97C09G184370	RI	H
11987	-0.164042	0.0044955	-0.154489	0.0014985	-0.14027	0.00899101	0.00955327	0.186314	0.0237717	0.11014	0.0142184	0.166334	Cla97C09G184370	RI	H
11988	0.0184032	0.044955	0.0118134	0.0619381	0.0149172	0.0424575	-0.00658976	0.186314	-0.003486	0.162338	0.00310376	0.185814	Cla97C09G184370	SE	s
11989	0.132824	0.0474525	0.0769195	0.121129	0.0183554	0.256244	-0.0559049	0.340493	-0.114469	0.0874126	-0.0585641	0.213536	Cla97C09G184420	A5	v
11992	-0.122433	0.0474525	-0.102907	0.121129	-0.0585299	0.24642	0.0195255	0.340493	0.0639028	0.116134	0.0443773	0.213536	Cla97C09G184420	RI	H
12004	0.0364693	0.0494505	0.0761139	0.00949051	0.0260598	0.0789211	0.0396446	0.037962	-0.0104095	0.184815	-0.0500541	0.012987	Cla97C10G184560	SE	s
12014	-0.0599795	0.040959	-0.0679582	0.0434565	-0.0541352	0.0739261	-0.00797875	0.26973	0.00584425	0.313187	0.013823	0.236763	Cla97C10G184670	A3	o
12015	-0.0599795	0.040959	-0.0679582	0.0434565	-0.0541352	0.0739261	-0.00797875	0.26973	0.00584425	0.313187	0.013823	0.236763	Cla97C10G184670	RI	H
12024	-0.0619965	0.038961	-0.0602343	0.028971	-0.0483201	0.035298	0.00176222	0.275225	0.0136764	0.0854146	0.0119142	0.111888	Cla97C10G184810	A5	v
12027	0.230614	0	0.279283	0	0.207812	0.001998	0.0486686	0.015984	-0.022802	0.0854146	-0.0714706	0.003996	Cla97C10G184810	RI	H
12028	-0.244383	0.042957	-0.122662	0.0929071	-0.17724	0.0334665	0.121721	0.0412088	0.0671433	0.0674326	-0.0545779	0.0464535	Cla97C10G184820	A5	v
12029	-0.326035	0	-0.59986	0	-0.719318	0	-0.273825	0.0044955	-0.393282	0	-0.119457	0.0104895	Cla97C10G184820	AF	*
12030	-0.151595	0.023976	-0.209675	0.0104895	-0.420853	0.000749251	-0.0580801	0.112887	-0.269258	0.002997	-0.211178	0.0104895	Cla97C10G184820	AF	*
12057	-0.366441	0	-0.334833	0	-0.284682	0	0.0316085	0.123876	0.0817591	0.027972	0.0501506	0.0825841	Cla97C10G185150	A5	v
12065	0.239323	0.0284715	0.218625	0.0344655	0.0877543	0.113886	-0.0206983	0.334665	-0.151569	0.0404595	-0.130871	0.0729271	Cla97C10G185210	RI	H
12066	-0.0960637	0.0284715	-0.120697	0.0344655	-0.0716351	0.0529471	-0.0246334	0.237762	0.0244286	0.162587	0.049062	0.0809191	Cla97C10G185210	RI	H
12071	-0.169361	0.017982	-0.111291	0.12987	0.00971074	0.444056	0.0580692	0.319181	0.179071	0.0559441	0.121002	0.233766	Cla97C10G185230	RI	H
12073	-0.12844	0.000999001	-0.176944	0	-0.153986	0.0014985	-0.0485047	0.026973	-0.025546	0.0649351	0.0229588	0.0684316	Cla97C10G185300	A5	v
12074	0.160113	0.001998	0.210557	0	0.285617	0	0.050444	0.028971	0.125504	0.000999001	0.0750604	0.00499501	Cla97C10G185390	A3	o
12085	0.0379983	0.02997	0.0379983	0.023976	0.0379127	0.017982	0	0.469031	-8.56491e-05	0.431069	-8.56491e-05	0.425574	Cla97C10G185670	A3	o
12086	0.0379983	0.02997	0.0379983	0.023976	0.0379127	0.017982	0	0.469031	-8.56491e-05	0.431069	-8.56491e-05	0.425574	Cla97C10G185670	A3	o
12113	0.226778	0	0.280591	0.002997	0.273442	0.002997	0.0538121	0.0539461	0.0466631	0.0674326	-0.00714902	0.361139	Cla97C10G185930	RI	H
12134	-0.115944	0.038961	0.0272826	0.2997	0.111464	0.047952	0.143227	0.0314685	0.227408	0.0044955	0.0841814	0.146853	Cla97C10G186380	RI	H
12141	-0.14164	0.0104895	-0.032259	0.236014	0.0520637	0.13986	0.109381	0.0104895	0.193704	0.0014985	0.0843227	0.0134865	Cla97C10G186510	RI	H
12166	-0.362712	0.0434565	-0.462712	0.0164835	-0.185567	0.137113	-0.0999998	0.221029	0.177145	0.121379	0.277145	0.0464535	Cla97C10G186830	A5	v
12168	-0.0568845	0.044955	-0.0594232	0.0352148	-0.0302114	0.137113	-0.00253875	0.348651	0.0266731	0.188062	0.0292119	0.116883	Cla97C10G186830	SE	s
12169	0.263559	0	0.457217	0	0.292898	0.000999001	0.193659	0.000999001	0.0293397	0.11988	-0.164319	0.001998	Cla97C10G186890	RI	H
12170	0.0942571	0.0164835	0.253881	0.000499501	0.10655	0.0114885	0.159624	0.0044955	0.0122926	0.214785	-0.147332	0.0044955	Cla97C10G186890	SE	s
12171	-0.154058	0.0044955	-0.163479	0	-0.163919	0.000749251	-0.0094215	0.223776	-0.00986104	0.21978	-0.000439536	0.423576	Cla97C10G186950	A5	v
12172	0.0733497	0.0214785	0.103919	0.00599401	0.117498	0.0044955	0.0305695	0.152847	0.0441485	0.0944056	0.013579	0.397852	Cla97C10G186950	RI	H
12173	0.372547	0.0014985	0.415222	0	0.426139	0.000749251	0.0426751	0.152847	0.0535925	0.104895	0.0109174	0.397852	Cla97C10G186950	RI	H
12183	-0.129331	0.00899101	-0.171206	0	-0.156084	0.001998	-0.0418745	0.251748	-0.0267524	0.398601	0.0151221	0.445554	Cla97C10G187030	RI	H
12196	-0.127176	0.00599401	-0.112308	0.00799201	-0.114756	0.003996	0.0148675	0.165335	0.0124201	0.130869	-0.00244735	0.289211	Cla97C10G187250	A3	o
12197	-0.0864984	0.00649351	-0.0986004	0.00799201	-0.102036	0.003996	-0.012102	0.165335	-0.015538	0.130869	-0.00343598	0.289211	Cla97C10G187250	RI	H
12243	-0.410086	0.0384615	-0.276576	0.0885781	-0.167961	0.0792541	0.133511	0.214161	0.242126	0.0198135	0.108615	0.145105	Cla97C10G188140	RI	H
12249	0.0690704	0.0337163	0.113883	0.0127373	0.146841	0.0127373	0.0448125	0.0636863	0.0777705	0.0232268	0.0329581	0.206793	Cla97C10G188160	A3	o
12251	0.0841128	0.0337163	0.136976	0.0127373	0.166828	0.00749251	0.0528632	0.0636863	0.082715	0.0232268	0.0298518	0.206793	Cla97C10G188160	SE	s
12259	-0.107672	0.011988	-0.122416	0.0174825	-0.0450879	0.0904096	-0.0147441	0.282218	0.0625837	0.185814	0.0773278	0.196803	Cla97C10G188410	A5	v
12260	-0.150242	0.00699301	-0.107199	0.0174825	-0.129448	0.017982	0.0430434	0.271728	0.0207939	0.253746	-0.0222494	0.271229	Cla97C10G188410	AF	*
12269	-0.0791079	0.00949051	-0.0606184	0.0144855	-0.0717529	0.0154845	0.0184895	0.0784216	0.00735503	0.2003	-0.0111344	0.175824	Cla97C10G188650	RI	H
12278	0.224704	0.0024975	0.267955	0.00374625	0.281875	0.0024975	0.0432507	0.11988	0.0571706	0.028305	0.0139199	0.24309	Cla97C10G188780	RI	H
12279	0.226105	0	0.364032	0	0.459373	0.0024975	0.137927	0.00499501	0.233268	0	0.0953409	0.0224775	Cla97C10G188780	RI	H
12280	-0.0513293	0.044955	-0.0648863	0.0341325	-0.0696837	0.0131119	-0.013557	0.187937	-0.0183544	0.116134	-0.0047974	0.287213	Cla97C10G188780	RI	H
12282	0.187332	0	0.122534	0.00874126	0.0506656	0.0724276	-0.064798	0.0412088	-0.136667	0.00874126	-0.0718685	0.0407925	Cla97C10G188820	A5	v
12283	-0.129128	0.0024975	-0.113889	0.00874126	-0.0764226	0.014985	0.0152392	0.119381	0.0527056	0.0174825	0.0374664	0.0407925	Cla97C10G188820	AF	*
12284	0.120124	0.0024975	0.0512223	0.0305944	-0.00249912	0.39523	-0.0689015	0.0412088	-0.122623	0.00874126	-0.0537214	0.0407925	Cla97C10G188820	AF	*
12285	-0.0620567	0.0174825	-0.0311314	0.0659341	-0.000647314	0.41958	0.0309253	0.0755495	0.0614094	0.017982	0.0304841	0.078047	Cla97C10G188820	RI	H
12286	0.178842	0.00874126	0.108326	0.02331	0.0592081	0.0924076	-0.0705157	0.0755495	-0.119634	0.0174825	-0.0491179	0.0809191	Cla97C10G188820	RI	H
12297	0.10341	0.010989	0.10408	0.023976	0.0812632	0.031968	0.00067069	0.458042	-0.0221463	0.181152	-0.022817	0.225774	Cla97C10G189120	RI	H
12298	-0.22071	0.00999001	-0.069277	0.155178	0.0232891	0.285048	0.151433	0.038961	0.243999	0.025974	0.0925661	0.225774	Cla97C10G189120	SE	s
12320	0.0441179	0.035964	0.0891727	0.00599401	0.122186	0.001998	0.0450548	0.013986	0.0780684	0.001998	0.0330136	0.014985	Cla97C10G189230	AF	*
12332	-0.152639	0.033966	-0.113626	0.0669331	-0.11759	0.0684316	0.039013	0.181319	0.0350491	0.201798	-0.00396395	0.396104	Cla97C10G189350	A5	v
12337	-0.205452	0.010989	-0.202263	0.015984	-0.211806	0.00899101	0.00318956	0.389111	-0.00635381	0.359141	-0.00954337	0.327672	Cla97C10G189390	AL	D
12339	-0.0641284	0.035964	-0.0464888	0.0704296	0.0194565	0.206793	0.0176395	0.229271	0.0835848	0.0044955	0.0659453	0.017982	Cla97C10G189420	RI	H
12345	0.279701	0.040959	0.329576	0.030969	0.345293	0.025974	0.0498757	0.361638	0.0655919	0.392607	0.0157162	0.347153	Cla97C10G189675	A3	o
12346	0.319925	0.040959	0.312686	0.030969	0.32379	0.025974	-0.00723872	0.361638	0.00386513	0.399101	0.0111038	0.347153	Cla97C10G189675	RI	H
12360	-0.228767	0.00999001	-0.215451	0.014985	-0.0906117	0.114053	0.013316	0.334665	0.138155	0.11988	0.124839	0.28971	Cla97C10G189920	A3	o
12361	-0.126127	0.034965	0.0120209	0.344156	0.103946	0.114053	0.138148	0.0924076	0.230073	0.0899101	0.0919254	0.298701	Cla97C10G189920	A3	o
12362	0.1041	0.034965	0.230631	0.014985	0.193812	0.044955	0.126532	0.0924076	0.0897126	0.130703	-0.036819	0.298701	Cla97C10G189920	A3	o
12387	-0.135799	0.012987	-0.0976458	0.031968	-0.0825761	0.0589411	0.0381535	0.103397	0.0532232	0.0814186	0.0150696	0.268731	Cla97C10G190390	RI	H
12390	0.132672	0.00749251	0.125079	0.0174825	0.139153	0.00749251	-0.00759318	0.298452	0.00648138	0.311355	0.0140746	0.242258	Cla97C10G190430	RI	H
12395	0.112531	0.014985	-0.0539707	0.0609391	-0.15514	0.000999001	-0.166502	0.000999001	-0.267671	0	-0.101169	0.000999001	Cla97C10G190570	A3	o
12409	-0.11496	0.0254745	-0.0761735	0.0494505	-0.0908835	0.0344655	0.0387862	0.17982	0.0240761	0.17008	-0.0147101	0.277972	Cla97C10G190900	RI	H
12417	-0.0286949	0.0499501	-0.0674701	0.00949051	-0.0692892	0.00599401	-0.0387752	0.0539461	-0.0405943	0.047952	-0.00181908	0.333666	Cla97C10G190980	A3	o
12418	-0.0578391	0.035964	-0.0727632	0.00949051	-0.0804175	0.00599401	-0.0149241	0.141359	-0.0225784	0.0759241	-0.00765434	0.333666	Cla97C10G190980	RI	H
12445	-0.108613	0.00649351	-0.146922	0.003996	-0.160097	0.000499501	-0.0383084	0.043956	-0.0514838	0.026973	-0.0131753	0.161339	Cla97C10G191270	RI	H
12458	-0.1346	0.034965	-0.116116	0.044955	-0.0217835	0.243756	0.0184849	0.245754	0.112817	0.041958	0.0943321	0.0689311	Cla97C10G191390	AF	*
12465	-0.150915	0.00799201	-0.182942	0.00799201	-0.198871	0.001998	-0.0320271	0.201798	-0.0479559	0.043956	-0.0159288	0.193806	Cla97C10G191500	AF	*
12489	0.18768	0.0104895	0.263244	0.002997	0.345817	0	0.0755641	0.114885	0.158137	0.014985	0.0825729	0.0869131	Cla97C10G192070	A5	v
12490	-0.0798473	0.00999001	-0.105344	0.00599401	-0.140279	0.000999001	-0.0254971	0.114885	-0.0604314	0.014985	-0.0349343	0.0779221	Cla97C10G192070	RI	H
12492	0.25223	0	0.29095	0.0014985	0.336951	0	0.0387203	0.114885	0.0847207	0.014985	0.0460004	0.0869131	Cla97C10G192070	RI	H
12494	0.306084	0.002997	0.319186	0.0014985	0.370913	0.0014985	0.0131018	0.222378	0.0648289	0.014985	0.0517271	0.0779221	Cla97C10G192070	SE	s
12497	0.0380406	0.0474525	0.0244677	0.105395	0.0260232	0.0879121	-0.013573	0.146853	-0.0120174	0.149351	0.00155556	0.35964	Cla97C10G192150	A3	o
12501	0.114931	0.00649351	0.0828489	0.0134865	0.0860624	0.0134865	-0.0320819	0.0849151	-0.0288684	0.0884116	0.0032135	0.352148	Cla97C10G192230	RI	H
12502	0.104594	0.024975	0.102521	0.024975	0.115914	0.022977	-0.00207377	0.415584	0.0113192	0.310689	0.013393	0.30969	Cla97C10G192240	RI	H
12503	-0.186543	0.011988	-0.244092	0.002997	-0.255033	0.003996	-0.0575488	0.165834	-0.0684901	0.157842	-0.0109413	0.30969	Cla97C10G192240	SE	s
12508	-0.0523143	0.0384615	-0.0114353	0.251249	0.00386146	0.338162	0.040879	0.0679321	0.0561757	0.0789211	0.0152967	0.201798	Cla97C10G192280	RI	H
12509	-0.0782572	0.021978	-0.048501	0.0659341	-0.0577051	0.046953	0.0297562	0.0679321	0.020552	0.0909091	-0.00920414	0.201798	Cla97C10G192280	RI	H
12514	-0.13302	0.00999001	-0.254995	0.000999001	-0.378579	0	-0.121975	0.00999001	-0.245559	0.002997	-0.123584	0.015984	Cla97C10G192310	AF	*
12531	0.172762	0.000999001	0.116873	0.003996	0.103736	0.001998	-0.0558895	0.016983	-0.0690262	0.00999001	-0.0131367	0.125874	Cla97C10G192490	SE	s
12533	-0.0791509	0.0464535	-0.0956915	0.0639361	-0.160774	0.036963	-0.0165406	0.296703	-0.0816234	0.133367	-0.0650828	0.19031	Cla97C10G192590	SE	s
12539	-0.0901352	0.0014985	-0.136011	0.000999001	-0.149004	0.000499501	-0.0458754	0.00749251	-0.0588689	0.003996	-0.0129935	0.0794206	Cla97C10G192730	SE	s
12540	-0.17399	0.0164835	-0.147093	0.0374625	0.0597539	0.165834	0.026897	0.237762	0.233744	0.025974	0.206847	0.031968	Cla97C10G192735	A3	o
12573	-0.123913	0	-0.0450493	0.014985	-0.0686908	0.003996	0.0788634	0.0044955	0.0552219	0.00699301	-0.0236415	0.0529471	Cla97C10G193120	SE	s
12599	-0.300512	0.0297203	-0.284525	0.0307692	-0.25374	0.0671329	0.0159875	0.340506	0.046772	0.277813	0.0307845	0.314147	Cla97C10G193690	A3	o
12600	-0.308342	0.025641	-0.323139	0.0307692	-0.234238	0.0671329	-0.0147963	0.340326	0.0741041	0.157343	0.0889004	0.153846	Cla97C10G193690	A3	o
12601	-0.526503	0.025641	-0.487243	0.0307692	-0.300428	0.0671329	0.0392598	0.340326	0.226075	0.106643	0.186815	0.153846	Cla97C10G193690	A3	o
12607	-0.148749	0.025641	-0.108791	0.0307692	-0.0356396	0.119517	0.0399587	0.241958	0.11311	0.027972	0.0731512	0.153846	Cla97C10G193690	RI	H
12615	-0.244676	0.0014985	-0.33171	0	-0.426796	0	-0.087034	0.0604396	-0.18212	0.0114885	-0.0950855	0.0769231	Cla97C10G193750	SE	s
12616	-0.143389	0.00499501	-0.0851201	0.027972	0.0248273	0.137862	0.0582691	0.038961	0.168217	0.00599401	0.109947	0.028971	Cla97C10G193780	A5	v
12628	0.122255	0.00749251	0.233545	0.000999001	0.284648	0.000499501	0.11129	0.0034965	0.162393	0.0014985	0.0511028	0.031968	Cla97C10G194020	RI	H
12640	-0.107638	0.01998	-0.0404505	0.14985	0.0282291	0.13986	0.0671875	0.0579421	0.135867	0.011988	0.0686796	0.037962	Cla97C10G194280	RI	H
12641	0.140724	0.01998	0.0800633	0.113886	0.024267	0.13986	-0.0606604	0.0849151	-0.116457	0.012987	-0.0557963	0.037962	Cla97C10G194280	RI	H
12643	0.0630315	0.038961	0.00356158	0.322178	-0.0219768	0.145854	-0.0594699	0.047952	-0.0850083	0.0194805	-0.0255383	0.148851	Cla97C10G194340	A5	v
12645	0.105598	0.038961	0.0734904	0.0487013	0.120043	0.0127373	-0.0321077	0.134366	0.0144444	0.246753	0.0465521	0.122877	Cla97C10G194340	RI	H
12647	-0.299512	0.034965	-0.283673	0.040959	-0.17268	0.0744256	0.0158387	0.323177	0.126832	0.0989011	0.110993	0.196803	Cla97C10G194400	SE	s
12663	0.0728829	0.0224775	0.0988265	0.0114885	0.0778678	0.0204795	0.0259437	0.134366	0.00498492	0.306194	-0.0209587	0.145355	Cla97C10G194700	SE	s
12664	0.0728829	0.0224775	0.0988265	0.0114885	0.0778678	0.0204795	0.0259437	0.134366	0.00498492	0.306194	-0.0209587	0.145355	Cla97C10G194700	SE	s
12669	-0.292024	0	-0.377579	0.000499501	-0.431141	0	-0.0855553	0.011988	-0.139118	0.0044955	-0.0535622	0.0234765	Cla97C10G194780	SE	s
12673	-0.135347	0.021978	-0.185704	0.020979	-0.225643	0.00649351	-0.0503571	0.135365	-0.0902963	0.0569431	-0.0399392	0.180819	Cla97C10G194880	SE	s
12678	0.147386	0.00499501	0.200325	0	0.192545	0.0024975	0.0529386	0.137363	0.0451589	0.154845	-0.00777969	0.375458	Cla97C10G194890	RI	H
12690	0.362502	0.0314685	0.362502	0.03996	0.288409	0.0564436	0	0.267732	-0.0740929	0.228771	-0.0740929	0.208791	Cla97C10G195180	AF	*
12700	-0.167769	0.00699301	-0.116994	0.011988	-0.214592	0.0014985	0.050775	0.0699301	-0.0468228	0.0714286	-0.0975977	0.0144855	Cla97C10G195380	A5	v
12701	-0.170616	0.00699301	-0.118013	0.011988	-0.216795	0.0014985	0.0526029	0.0699301	-0.0461796	0.0714286	-0.0987825	0.0144855	Cla97C10G195380	RI	H
12706	-0.116701	0.02997	-0.173794	0.00999001	-0.157582	0.011988	-0.0570939	0.111888	-0.0408814	0.167832	0.0162124	0.431069	Cla97C10G195470	A5	v
12716	-0.0793717	0.034965	-0.028748	0.173327	-0.0467676	0.0984016	0.0506238	0.104895	0.0326042	0.153846	-0.0180196	0.237263	Cla97C10G195680	AL	D
12722	0.158132	0.024975	0.271291	0.0024975	0.291732	0	0.11316	0.00999001	0.133601	0.00499501	0.020441	0.397103	Cla97C10G195710	RI	H
12793	-0.145582	0.024975	-0.0596002	0.128871	-0.17252	0.01998	0.0859822	0.0669331	-0.0269372	0.208791	-0.112919	0.0539461	Cla97C10G196630	RI	H
12794	-0.0499938	0.0484515	-0.0300356	0.128871	-0.0811837	0.01998	0.0199581	0.194306	-0.03119	0.208791	-0.0511481	0.0679321	Cla97C10G196630	RI	H
12837	0.413789	0.00999001	0.214923	0.0599401	0.0752836	0.353813	-0.198866	0.0387113	-0.338505	0.00999001	-0.139639	0.112388	Cla97C10G197370	RI	H
12838	-0.164427	0.017982	-0.0364895	0.267233	-0.0283529	0.353813	0.127937	0.0387113	0.136074	0.0174825	0.00813651	0.448551	Cla97C10G197370	RI	H
12839	-0.153151	0.017982	-0.196721	0.0224775	-0.173277	0.02997	-0.0435702	0.144023	-0.0201261	0.250375	0.0234441	0.358641	Cla97C10G197370	SE	s
12850	0.0811218	0.0224775	0.0722555	0.024975	0.103605	0.00849151	-0.00886633	0.224276	0.022483	0.104895	0.0313493	0.0654346	Cla97C10G197510	RI	H
12856	0.184935	0	0.213664	0	0.208144	0.002997	0.0287288	0.445554	0.0232088	0.313187	-0.00551995	0.412987	Cla97C10G197540	RI	H
12857	-0.315131	0.0184815	-0.422577	0.00849151	-0.416486	0.0044955	-0.107446	0.119381	-0.101355	0.111888	0.00609123	0.374625	Cla97C10G197680	AF	*
12858	0.219715	0.030969	0.0965389	0.232767	0.221949	0.033966	-0.123176	0.248751	0.0022346	0.375125	0.125411	0.262238	Cla97C10G197710	RI	H
12863	0.421656	0.011988	0.13468	0.105894	0.0612772	0.240426	-0.286975	0.0759241	-0.360378	0.014985	-0.073403	0.151182	Cla97C10G197870	A5	v
12864	0.41416	0.00699301	0.428509	0.001998	0.367786	0.00599401	0.0143491	0.365634	-0.0463747	0.12654	-0.0607237	0.0769231	Cla97C10G197870	AF	*
12866	0.331978	0.00699301	0.257568	0.00799201	0.19022	0.017982	-0.07441	0.101898	-0.141758	0.014985	-0.0673481	0.0769231	Cla97C10G197870	RI	H
12915	-0.0423093	0.045954	-0.0332773	0.0939061	-0.0368724	0.121878	0.00903203	0.22028	0.00543695	0.340659	-0.00359508	0.365634	Cla97C10G198800	RI	H
12925	0.205982	0.00899101	0.379339	0	0.463511	0	0.173356	0.0194805	0.257529	0.002997	0.0841724	0.0614386	Cla97C10G198960	A3	o
12943	0.115917	0.026973	0.0760188	0.0464535	0.0279616	0.185814	-0.0398982	0.181319	-0.0879554	0.0614386	-0.0480572	0.133367	Cla97C10G199170	SE	s
12944	-0.106706	0.0114885	-0.11839	0.00649351	-0.149178	0.0014985	-0.0116837	0.221279	-0.0424715	0.0714286	-0.0307878	0.0874126	Cla97C10G199190	RI	H
12952	0.844182	0.0124875	0.872605	0.00799201	0.872605	0.003996	0.028423	0.353397	0.028423	0.403596	0	0.385115	Cla97C10G199330	AF	*
12955	0.730443	0.00999001	0.759113	0.00799201	0.759113	0.003996	0.0286701	0.353397	0.0286701	0.403596	0	0.385115	Cla97C10G199330	AF	*
12964	0.173432	0.037962	0.129935	0.0464535	0.0978568	0.0689311	-0.0434973	0.224775	-0.0755754	0.132368	-0.0320782	0.242757	Cla97C10G199385	A3	o
12984	0.671419	0	0.409691	0.00974026	0.23901	0.0584416	-0.261728	0.0292208	-0.432409	0.00324675	-0.170681	0.207792	Cla97C10G199610	AF	*
12985	0.662004	0.00324675	0.419278	0.00974026	0.287432	0.0584416	-0.242726	0.0292208	-0.374572	0.00324675	-0.131846	0.207792	Cla97C10G199610	AF	*
12987	0.261748	0.021645	0.0725666	0.194805	0.0684602	0.217996	-0.189182	0.0422078	-0.193288	0.0270563	-0.00410643	0.449051	Cla97C10G199610	RI	H
12998	0.140604	0.0164835	0.229888	0.002997	0.273568	0.000499501	0.0892844	0.034965	0.132965	0.0114885	0.0436802	0.0859141	Cla97C10G199760	RI	H
13002	0.0832149	0.0134865	0.0921556	0.0124875	0.10797	0.00999001	0.0089407	0.247752	0.0247554	0.124376	0.0158147	0.174326	Cla97C10G199840	A5	v
13019	0.230812	0.037962	0.180518	0.0779221	0.0944987	0.164835	-0.0502936	0.337662	-0.136313	0.0599401	-0.0860197	0.180819	Cla97C10G200000	RI	H
13046	0.170372	0.014985	0.174166	0.034965	0.140996	0.0124875	0.0037937	0.391109	-0.0293756	0.21541	-0.0331693	0.188561	Cla97C10G200210	SE	s
13048	0.0443562	0.040959	0.0547512	0.02997	0.0954502	0.002997	0.010395	0.143856	0.051094	0.024975	0.040699	0.041958	Cla97C10G200240	AF	*
13051	0.138925	0.00649351	0.134411	0.00649351	0.126549	0.00499501	-0.00451335	0.326673	-0.0123751	0.202797	-0.00786176	0.258741	Cla97C10G200290	SE	s
13056	0.154312	0.031968	0.155896	0.035964	0.110759	0.0464535	0.001584	0.415584	-0.0435534	0.115599	-0.0451374	0.222977	Cla97C10G200310	A5	v
13057	0.154312	0.031968	0.155896	0.035964	0.110759	0.0464535	0.001584	0.415584	-0.0435534	0.115599	-0.0451374	0.222977	Cla97C10G200310	A5	v
13063	-0.154312	0.031968	-0.155896	0.035964	-0.110759	0.0464535	-0.001584	0.415584	0.0435534	0.115599	0.0451374	0.222977	Cla97C10G200310	SE	s
13077	-0.160424	0.002997	-0.155407	0.018981	-0.172079	0.015984	0.00501646	0.353646	-0.0116555	0.294905	-0.016672	0.382418	Cla97C10G200390	AF	*
13080	0.160424	0.002997	0.155407	0.018981	0.172079	0.015984	-0.00501646	0.353646	0.0116555	0.294905	0.016672	0.382418	Cla97C10G200390	RI	H
13082	-0.13168	0.00699301	-0.128885	0.018981	-0.141353	0.015984	0.00279482	0.353646	-0.00967321	0.294905	-0.012468	0.382418	Cla97C10G200390	SE	s
13084	-0.0682624	0.0499501	-0.0749245	0.0462038	-0.0798532	0.0357975	-0.0066622	0.344655	-0.0115909	0.292208	-0.00492867	0.296703	Cla97C10G200420	A3	o
13088	-0.0961667	0.0499501	-0.104106	0.034965	-0.122153	0.02997	-0.0079393	0.344655	-0.0259862	0.196054	-0.0180469	0.296703	Cla97C10G200420	SE	s
13090	0.0647928	0.041958	0.0410277	0.0699301	0.0510298	0.048951	-0.023765	0.0864136	-0.0137629	0.127373	0.0100021	0.159341	Cla97C10G200470	RI	H
13093	0.0956065	0.024975	0.246126	0.003996	0.318974	0	0.150519	0.0184815	0.223367	0.00549451	0.0728479	0.115884	Cla97C10G200560	A5	v
13120	0.0541406	0.043956	0.0167271	0.18032	0.0260538	0.130869	-0.0374135	0.0784216	-0.0280868	0.113886	0.00932669	0.255744	Cla97C10G200760	RI	H
13126	0.560488	0.000499501	0.363168	0.010989	0.123212	0.0614386	-0.197321	0.0559441	-0.437276	0.00799201	-0.239956	0.0499501	Cla97C10G200840	A3	o
13146	-0.139942	0.011988	-0.153515	0.003996	-0.190623	0	-0.0135727	0.217116	-0.0506807	0.046953	-0.0371081	0.168831	Cla97C10G201030	AF	*
13151	0.231038	0.014985	0.26593	0.014985	0.211008	0.02997	0.0348921	0.328172	-0.0200306	0.25954	-0.0549227	0.225774	Cla97C10G201090	A5	v
13152	-0.303669	0.014985	-0.294373	0.0164835	-0.236638	0.0404595	0.00929524	0.328172	0.0670301	0.25954	0.0577349	0.225774	Cla97C10G201090	RI	H
13164	0.16086	0	0.0230357	0.0444555	-0.0305485	0.031968	-0.137824	0.0014985	-0.191408	0	-0.0535842	0.00599401	Cla97C10G201280	RI	H
13168	-0.0953638	0.0334665	-0.0954237	0.032967	-0.097619	0.032967	-5.98832e-05	0.454545	-0.00225517	0.403596	-0.00219529	0.399101	Cla97C10G201340	RI	H
13178	-0.197505	0.021978	-0.379653	0.002997	-0.398032	0.000499501	-0.182148	0.026973	-0.200527	0.017982	-0.0183793	0.278222	Cla97C10G201500	RI	H
13182	-0.169367	0.020979	-0.0934146	0.0779221	-0.0973056	0.0869131	0.0759519	0.109391	0.0720609	0.118382	-0.00389096	0.380619	Cla97C10G201570	RI	H
13205	-0.407584	0.02997	-0.27291	0.0549451	-0.216876	0.0659341	0.134674	0.115884	0.190709	0.0674326	0.0560345	0.225275	Cla97C10G201890	A5	v
13218	-0.273688	0.032967	-0.378532	0.0134865	-0.39527	0.00599401	-0.104844	0.109391	-0.121582	0.0689311	-0.0167382	0.368132	Cla97C10G202115	A3	o
13219	-0.26263	0.032967	-0.366717	0.0134865	-0.382398	0.00599401	-0.104087	0.109391	-0.119767	0.0689311	-0.0156807	0.368132	Cla97C10G202115	A3	o
13243	0.0701867	0.0234765	0.109083	0.024975	0.106811	0.021978	0.0388963	0.104396	0.0366246	0.11988	-0.00227175	0.47003	Cla97C10G202440	RI	H
13244	-0.0706174	0.0234765	-0.0439237	0.0434565	-0.0440902	0.0534466	0.0266937	0.104396	0.0265273	0.11988	-0.00016645	0.47003	Cla97C10G202440	RI	H
13267	0.428337	0	0.436953	0.00799201	0.435879	0.003996	0.00861628	0.387042	0.00754211	0.387113	-0.00107417	0.434066	Cla97C10G202650	A5	v
13273	-0.603612	0.00799201	-0.630583	0.00799201	-0.598125	0.013986	-0.0269712	0.387042	0.00548695	0.387113	0.0324581	0.397602	Cla97C10G202650	SE	s
13288	0.0854282	0.0304695	0.0528927	0.0854146	0.0607687	0.0749251	-0.0325355	0.122378	-0.0246595	0.165335	0.00787593	0.321678	Cla97C10G202800	A5	v
13298	-0.108644	0.048951	-0.101871	0.048951	-0.0814998	0.0539461	0.00677372	0.38961	0.0271447	0.16317	0.0203709	0.21978	Cla97C10G203010	AF	*
13299	-0.162463	0.048951	-0.0797337	0.0845821	-0.0411906	0.195804	0.0827297	0.0699301	0.121273	0.020979	0.0385431	0.203796	Cla97C10G203010	AF	*
13317	0.177883	0	0.000576461	0.408092	-0.0374636	0.043956	-0.177306	0.002997	-0.215346	0.001998	-0.03804	0.0844156	Cla97C10G203540	A3	o
13328	-0.20869	0.002997	-0.261592	0	-0.264904	0	-0.0529014	0.13037	-0.0562141	0.215784	-0.00331265	0.406593	Cla97C10G203740	A5	v
13338	0.220414	0.0364635	0.268608	0.0204795	0.305289	0.00949051	0.0481941	0.225275	0.0848748	0.137363	0.0366807	0.245255	Cla97C10G203860	AF	*
13341	-0.345437	0.00799201	-0.417165	0.003996	-0.464422	0.00799201	-0.0717289	0.338661	-0.118985	0.163836	-0.0472566	0.265068	Cla97C10G203890	A5	v
13345	0.0952384	0.02997	0.128229	0.00699301	0.152668	0.003996	0.0329903	0.175158	0.0574299	0.175824	0.0244396	0.308358	Cla97C10G203920	A5	v
13348	0.341061	0.001998	0.415829	0.003996	0.46759	0	0.0747687	0.162837	0.126529	0.125874	0.0517604	0.284715	Cla97C10G203920	SE	s
13349	0.194116	0.003996	0.333544	0.000499501	0.351565	0	0.139428	0.00949051	0.157449	0.003996	0.0180212	0.237263	Cla97C10G204000	A5	v
13368	0.06015	0.045954	0.0455367	0.0839161	0.0486877	0.0579421	-0.0146133	0.270729	-0.0114623	0.383616	0.00315106	0.467033	Cla97C10G204370	RI	H
13378	-0.232321	0.0224775	-0.478744	0	-0.577261	0	-0.246423	0.00224775	-0.34494	0.00599401	-0.098517	0.0348402	Cla97C10G204400	RI	H
13379	-0.191163	0.026973	-0.38822	0	-0.531955	0	-0.197057	0.00749251	-0.340792	0.00224775	-0.143736	0.0224775	Cla97C10G204400	RI	H
13407	0.138442	0.0124875	0.158265	0.00699301	0.0271919	0.20979	0.0198223	0.238761	-0.11125	0.0364635	-0.131073	0.0344655	Cla97C10G204900	AF	*
13419	1	0		1		1		1		1		1	Cla97C10G205200	A5	v
13421	-0.306042	0.00649351	-0.384008	0.003996	-0.288938	0.00699301	-0.0779655	0.114885	0.0171046	0.311688	0.0950701	0.104396	Cla97C10G205240	AL	D
13422	-0.506158	0.00599401	-0.221031	0.0524476	0	0.45954	0.285127	0.00524476	0.506158	0	0.221031	0.020979	Cla97C10G205280	RI	H
13424	0.42694	0	0.133248	0.0374625	0	0.45954	-0.293692	0.002997	-0.42694	0	-0.133248	0.014985	Cla97C10G205280	RI	H
13433	0.206969	0.021978	0.0431306	0.284715	0.0851994	0.151848	-0.163838	0.02997	-0.121769	0.0659341	0.0420687	0.418581	Cla97C10G205500	RI	H
13441	0.391449	0.0274725	0.390777	0.0224775	0.358768	0.014985	-0.000671832	0.464535	-0.0326809	0.345904	-0.032009	0.383367	Cla97C10G205590	RI	H
13452	0.288392	0.024975	0.12152	0.0499501	0.244377	0.00874126	-0.166872	0.0499501	-0.0440152	0.211039	0.122857	0.0874126	Cla97C10G206070	RI	H
13459	-0.170267	0.003996	-0.176415	0.010656	-0.203334	0.00532801	-0.00614773	0.406593	-0.0330667	0.157443	-0.026919	0.322877	Cla97C10G206250	A5	v
13460	0.140234	0.018648	0.13588	0.025974	0.135804	0.011988	-0.00435389	0.406593	-0.00443056	0.426074	-7.66779e-05	0.45954	Cla97C10G206250	AF	*
13463	-0.12943	0.011988	-0.178583	0.00999001	-0.167253	0	-0.0491531	0.118548	-0.0378227	0.125874	0.0113304	0.322877	Cla97C10G206250	RI	H
13517	-0.28772	0.015984	-0.345953	0.017982	-0.366353	0.003996	-0.0582327	0.307692	-0.078633	0.241758	-0.0204003	0.425075	Cla97C11G206790	SE	s
13519	0.0717957	0.0247253	0.121533	0.00524476	0.139512	0.00524476	0.0497378	0.043956	0.0677164	0.0194805	0.0179786	0.171828	Cla97C11G206830	SE	s
13520	0.181264	0.0247253	0.377759	0.0014985	0.430042	0.0014985	0.196496	0.00599401	0.248778	0.00599401	0.0522825	0.171828	Cla97C11G206830	SE	s
13525	0.0395569	0.041958	0.0956218	0.002997	0.105344	0	0.0560649	0.012987	0.065787	0.00699301	0.00972208	0.248751	Cla97C11G206890	RI	H
13539	0.106856	0.026973	0.0695569	0.0734266	0.0498277	0.11988	-0.0372987	0.134865	-0.057028	0.0689311	-0.0197293	0.334665	Cla97C11G207180	RI	H
13541	0.103162	0.031968	-0.0124939	0.245754	0.219029	0	-0.115656	0.012987	0.115866	0.011988	0.231522	0.002997	Cla97C11G207300	A3	o
13550	-0.115519	0.041958	-0.10167	0.0629371	-0.0618607	0.197802	0.0138489	0.352647	0.0536581	0.215784	0.0398092	0.332667	Cla97C11G207600	RI	H
13574	0.360326	0.020979	0.370255	0.00999001	0.29601	0.012987	0.00992876	0.348651	-0.0643163	0.300699	-0.074245	0.13966	Cla97C11G207760	SE	s
13576	0.360326	0.020979	0.370255	0.00999001	0.29601	0.012987	0.00992876	0.348651	-0.0643163	0.300699	-0.074245	0.13966	Cla97C11G207760	SE	s
13577	0.360326	0.020979	0.370255	0.00999001	0.29601	0.012987	0.00992876	0.348651	-0.0643163	0.300699	-0.074245	0.13966	Cla97C11G207760	SE	s
13581	0.272893	0.0134865	0.191184	0.0344655	0.274346	0.00599401	-0.0817086	0.11988	0.00145265	0.413586	0.0831612	0.151349	Cla97C11G207910	RI	H
13583	-0.281614	0.0254745	0.0717928	0.153347	-0.16025	0.0831668	0.353407	0.0589411	0.121364	0.14985	-0.232043	0.131868	Cla97C11G207930	RI	H
13597	0.154594	0.011988	0.358208	0.001998	0.470972	0	0.203614	0	0.316378	0	0.112764	0.010989	Cla97C11G207990	AF	*
13627	-0.0886445	0.022977	-0.126452	0.015984	-0.136976	0.00999001	-0.0378073	0.178821	-0.0483319	0.10989	-0.0105246	0.249251	Cla97C11G208260	A3	o
13629	-0.0172885	0.0444555	-0.01812	0.037962	-0.00946018	0.0729271	-0.00083144	0.287712	0.00782833	0.0859141	0.00865977	0.0809191	Cla97C11G208290	A5	v
13639	-0.0239849	0.0214785	-0.0203512	0.0314685	-0.0226069	0.0204795	0.00363367	0.153846	0.00137803	0.257243	-0.00225564	0.221279	Cla97C11G208420	SE	s
13651	-0.163965	0.0044955	-0.122618	0.00749251	-0.145285	0.002997	0.0413472	0.0756743	0.0186796	0.173077	-0.0226676	0.26973	Cla97C11G208720	RI	H
13660	-0.554366	0	-0.556632	0	-0.47595	0	-0.00226647	0.412712	0.0784157	0.0274725	0.0806822	0.01998	Cla97C11G208910	A3	o
13661	-0.628471	0	-0.607345	0	-0.47853	0.00374625	0.0211258	0.281385	0.149941	0.00749251	0.128815	0.0174825	Cla97C11G208910	A5	v
13662	-0.198861	0.0324675	-0.167006	0.0532801	-0.170314	0.028305	0.0318544	0.281385	0.0285461	0.214286	-0.00330833	0.379121	Cla97C11G208910	RI	H
13664	0.098503	0.0368382	0.0780329	0.0593157	0.0677234	0.0949051	-0.0204701	0.281385	-0.0307796	0.177323	-0.0103095	0.302198	Cla97C11G208910	RI	H
13683	0.0845202	0.02997	0.0530355	0.133367	0.0548184	0.0989011	-0.0314847	0.233766	-0.0297018	0.154346	0.00178294	0.392607	Cla97C11G209040	A5	v
13700	0.125547	0.00499501	0.157682	0.00549451	0.120942	0.00699301	0.0321342	0.118881	-0.00460585	0.350649	-0.03674	0.105395	Cla97C11G209180	RI	H
13718	0.115697	0.01998	0.0953687	0.041958	0.0915923	0.027972	-0.0203285	0.461039	-0.024105	0.39011	-0.00377646	0.393107	Cla97C11G209720	A3	o
13723	-0.123371	0	-0.127258	0.015984	-0.121147	0.027972	-0.00388652	0.461039	0.0022239	0.39011	0.00611043	0.393107	Cla97C11G209720	RI	H
13730	0.0580447	0.041958	0.102679	0.011988	0.134337	0.0014985	0.0446344	0.0487013	0.0762928	0.011988	0.0316584	0.0966533	Cla97C11G209870	A5	v
13732	0.0494064	0.041958	0.0876427	0.0157343	0.114219	0.00974026	0.0382363	0.0487013	0.0648126	0.011988	0.0265763	0.0966533	Cla97C11G209870	SE	s
13741	0.12848	0.028971	0.111204	0.0484515	0.0812702	0.0789211	-0.0172761	0.304196	-0.0472101	0.185315	-0.029934	0.254745	Cla97C11G210060	A3	o
13744	0.095438	0.026973	0.110576	0.018981	0.137218	0.00899101	0.0151381	0.276224	0.0417804	0.0879121	0.0266424	0.172827	Cla97C11G210070	RI	H
13745	-0.095438	0.026973	-0.110576	0.018981	-0.137218	0.00899101	-0.0151381	0.276224	-0.0417804	0.0879121	-0.0266424	0.172827	Cla97C11G210070	SE	s
13755	-0.178183	0.0134865	-0.230335	0.00499501	-0.166258	0.0194805	-0.0521526	0.158342	0.0119248	0.342158	0.0640774	0.133866	Cla97C11G210650	A3	o
13759	0.672816	0	0.766751	0	0.894859	0	0.0939354	0.018981	0.222043	0.001998	0.128108	0.00599401	Cla97C11G210690	AF	*
13778	0.250865	0.011988	0.314964	0.011988	0.345026	0	0.0640981	0.101898	0.0941607	0.033966	0.0300626	0.37962	Cla97C11G210910	A5	v
13779	0.129207	0.018648	0.0997426	0.0559441	0.0541789	0.185148	-0.0294639	0.347652	-0.0750276	0.0506161	-0.0455637	0.317682	Cla97C11G210910	RI	H
13782	0.109057	0.018648	0.210022	0.011988	0.291403	0.003996	0.100965	0.101898	0.182346	0.011988	0.081381	0.317682	Cla97C11G210910	SE	s
13788	-0.202627	0	-0.164926	0.00899101	-0.161628	0.0164835	0.0377012	0.322677	0.0409987	0.306693	0.00329756	0.428072	Cla97C11G210990	AF	*
13803	-0.185722	0.0014985	-0.172478	0.000999001	-0.132202	0.000999001	0.0132439	0.0704296	0.0535199	0.002997	0.0402759	0.026973	Cla97C11G211170	A3	o
13807	-0.176049	0.0014985	-0.211772	0	-0.200699	0	-0.0357228	0.020979	-0.0246499	0.025974	0.0110729	0.128871	Cla97C11G211170	RI	H
13816	0.0914651	0.026973	0.0758908	0.0424575	0.0056225	0.352148	-0.0155743	0.200799	-0.0858426	0.027972	-0.0702683	0.044955	Cla97C11G211400	RI	H
13824	0.0766193	0.028971	0.0707326	0.02997	0.0514584	0.0499501	-0.00588667	0.300699	-0.0251609	0.117882	-0.0192743	0.190435	Cla97C11G211670	A3	o
13825	-0.283252	0	-0.440669	0	-0.508031	0	-0.157417	0	-0.224779	0.0024975	-0.0673617	0.0441225	Cla97C11G211670	A3	o
13826	-0.283252	0	-0.440669	0	-0.508031	0	-0.157417	0	-0.224779	0.0024975	-0.0673617	0.0441225	Cla97C11G211670	A5	v
13827	0.0828456	0.00686813	0.128235	0.00312188	0.124147	0.000624376	0.0453892	0.0574426	0.0413017	0.0693057	-0.00408753	0.326174	Cla97C11G211670	RI	H
13828	-0.227954	0.00333	-0.446153	0	-0.568364	0	-0.218199	0.00499501	-0.34041	0	-0.122211	0.0441225	Cla97C11G211670	SE	s
13834	-0.065718	0.0374625	-0.0667598	0.027972	-0.0643922	0.034965	-0.00104174	0.398102	0.0013258	0.372128	0.00236755	0.337163	Cla97C11G211760	AF	*
13842	0.341579	0.0034965	0.573396	0	0.660489	0	0.231817	0.0114885	0.31891	0.0024975	0.0870929	0.0244755	Cla97C11G212140	A3	o
13851	-0.304872	0.047952	-0.275695	0.038961	-0.327597	0.01998	0.0291762	0.335664	-0.0227249	0.363636	-0.0519012	0.457043	Cla97C11G212340	A3	o
13853	0.128336	0.013986	0.111494	0.01998	0.117646	0.01998	-0.016842	0.335664	-0.0106901	0.363636	0.00615187	0.457043	Cla97C11G212340	RI	H
13864	-0.0687866	0.03996	-0.067611	0.0384615	-0.0768222	0.0274725	0.00117569	0.438561	-0.00803552	0.309191	-0.00921121	0.298202	Cla97C11G212450	A5	v
13900	0.0833261	0.0304695	0.0241251	0.228272	-0.00902588	0.356144	-0.059201	0.205794	-0.0923519	0.187812	-0.033151	0.278721	Cla97C11G212780	SE	s
13903	-0.447221	0	-0.322393	0.001998	-0.499938	0.0014985	0.124828	0.0504496	-0.0527169	0.181818	-0.177545	0.0494505	Cla97C11G212830	A5	v
13915	-0.0597526	0.0444555	0.026393	0.155844	0.0244573	0.154845	0.0861456	0.03996	0.08421	0.042957	-0.00193566	0.424076	Cla97C11G213070	A3	o
13916	-0.0780271	0.0444555	-0.110713	0.022977	-0.0991997	0.022977	-0.0326862	0.122877	-0.0211726	0.190809	0.0115135	0.424076	Cla97C11G213070	A3	o
13925	0.0863068	0.035964	0.0805955	0.043956	0.0447856	0.0726773	-0.00571129	0.281718	-0.0415212	0.0764236	-0.0358099	0.122877	Cla97C11G213180	RI	H
13927	0.25074	0.00899101	0.33462	0.00599401	0.360089	0	0.0838797	0.047952	0.109349	0.0104895	0.0254693	0.142358	Cla97C11G213180	RI	H
13932	-0.0796329	0.017982	-0.0226544	0.177822	-0.00528534	0.257742	0.0569785	0.048951	0.0743476	0.032967	0.0173691	0.315684	Cla97C11G213350	RI	H
13966	0.0974787	0.036963	0.240503	0.003996	0.250776	0.00549451	0.143024	0.011988	0.153298	0.00849151	0.0102734	0.324176	Cla97C11G213860	SE	s
14003	0.104351	0.036963	0.0582921	0.118382	0.090119	0.0664336	-0.0460585	0.173826	-0.0142317	0.315185	0.0318268	0.257243	Cla97C11G214610	RI	H
14011	0.131367	0.01332	0.309548	0.001998	0.411679	0	0.178181	0.00999001	0.280312	0	0.102131	0.018648	Cla97C11G214790	A3	o
14013	0.271744	0.01332	0.377554	0.00666001	0.387763	0.0031968	0.10581	0.0812521	0.116019	0.0953332	0.010209	0.337163	Cla97C11G214790	A5	v
14016	0.149623	0.01332	0.26732	0.001998	0.286663	0.002997	0.117696	0.016983	0.13704	0.010989	0.0193435	0.21645	Cla97C11G214790	SE	s
14018	0.130705	0.021978	0.143726	0.011322	0.175565	0.00532801	0.0130209	0.27972	0.0448599	0.0953332	0.031839	0.21645	Cla97C11G214790	SE	s
14025	0.125333	0.0344655	0.145972	0.0314685	0.115689	0.035964	0.0206392	0.319181	-0.00964388	0.36014	-0.0302831	0.37013	Cla97C11G214940	SE	s
14026	0.248779	0	0.374681	0	0.433086	0	0.125902	0.0034965	0.184308	0.001998	0.0584054	0.0194805	Cla97C11G214960	AF	*
14051	-0.0587346	0.0334665	-0.02722	0.152847	0.000247366	0.444056	0.0315145	0.118382	0.0589819	0.0529471	0.0274674	0.186813	Cla97C11G215410	SE	s
14062	-0.0660967	0.022977	-0.0788108	0.0184815	-0.130996	0.00599401	-0.0127141	0.236264	-0.0648998	0.0444555	-0.0521857	0.0914086	Cla97C11G215470	A5	v
14070	-0.108768	0.032967	-0.100959	0.0344655	-0.135548	0.00749251	0.00780953	0.350649	-0.02678	0.207542	-0.0345896	0.146104	Cla97C11G215560	A3	o
14079	0.166534	0.00799201	0.503987	0	0.680482	0	0.337454	0.001998	0.513948	0.000999001	0.176494	0.00499501	Cla97C11G215690	RI	H
14096	0.280168	0.0024975	0.250651	0.0024975	0.201135	0.0187313	-0.0295173	0.21978	-0.0790327	0.0549451	-0.0495154	0.151515	Cla97C11G215920	A3	o
14099	-0.152354	0.0237263	-0.0938724	0.0441225	-0.0204859	0.268482	0.0584817	0.217283	0.131868	0.0524476	0.0733865	0.151515	Cla97C11G215920	RI	H
14130	-0.106413	0.028971	-0.156082	0.0134865	-0.288425	0.00524476	-0.0496695	0.117882	-0.182012	0.015984	-0.132343	0.0574426	Cla97C11G216190	A5	v
14131	-0.118614	0.011988	-0.166675	0.0104895	-0.210627	0.0014985	-0.0480615	0.0591908	-0.092013	0.015984	-0.0439516	0.0574426	Cla97C11G216190	SE	s
14132	-0.0555585	0.028971	-0.0934546	0.0134865	-0.128892	0.00649351	-0.037896	0.0591908	-0.0733333	0.015984	-0.0354372	0.0574426	Cla97C11G216190	SE	s
14138	-0.117454	0.0044955	-0.110677	0.00899101	-0.106146	0.00749251	0.00677633	0.255744	0.0113074	0.198801	0.00453104	0.288212	Cla97C11G216550	RI	H
14152	0.393337	0.00949051	0.514077	0.00599401	0.280369	0.015984	0.12074	0.114885	-0.112968	0.133367	-0.233708	0.0384615	Cla97C11G216740	AF	*
14184	-0.114518	0.038961	-0.129279	0.044955	-0.118444	0.043956	-0.0147609	0.284715	-0.00392588	0.38961	0.010835	0.33017	Cla97C11G217080	A3	o
14223	0.602517	0.022977	0.623721	0.012987	0.569353	0.014985	0.0212041	0.293207	-0.0331642	0.261239	-0.0543683	0.15984	Cla97C11G217750	RI	H
14224	-0.258275	0.000499501	-0.142861	0.0024975	-0.0760296	0.025974	0.115414	0.020979	0.182245	0.00799201	0.0668313	0.108891	Cla97C11G217770	RI	H
14242	0.383167	0	0.34003	0	0.3206	0	-0.0431372	0.0549451	-0.0625668	0.014985	-0.0194296	0.191475	Cla97C11G218010	AF	*
14244	0.116873	0.021645	0.187924	0.001665	0.231671	0.00333	0.0710512	0.02331	0.114797	0.00499501	0.0437463	0.144855	Cla97C11G218010	RI	H
14246	0.174692	0.00499501	0.205343	0.001665	0.228404	0.00333	0.0306513	0.0549451	0.0537128	0.016983	0.0230615	0.191475	Cla97C11G218010	SE	s
14255	0.190164	0.014985	0.328867	0.00499501	0.360927	0.0024975	0.138703	0.0174825	0.170763	0.00749251	0.0320601	0.324675	Cla97C11G218120	RI	H
14265	0.0386327	0.042957	0.0244535	0.0799201	0.0165409	0.137862	-0.0141792	0.114885	-0.0220918	0.0754246	-0.00791259	0.196803	Cla97C11G218290	A3	o
14266	0.0386327	0.042957	0.0244535	0.0799201	0.0165409	0.137862	-0.0141792	0.114885	-0.0220918	0.0754246	-0.00791259	0.196803	Cla97C11G218290	SE	s
14267	0.0386327	0.042957	0.0244535	0.0799201	0.0165409	0.137862	-0.0141792	0.114885	-0.0220918	0.0754246	-0.00791259	0.196803	Cla97C11G218290	SE	s
14285	0.147962	0.00899101	0.112827	0.011988	0.0694019	0.0719281	-0.0351352	0.191209	-0.0785604	0.047952	-0.0434252	0.182817	Cla97C11G218520	SE	s
14306	0.261589	0.0014985	0.261939	0.000749251	0.261614	0	0.00034989	0.40959	2.47391e-05	0.462537	-0.000325151	0.427073	Cla97C11G218670	A3	o
14308	0.695576	0	0.700138	0	0.702934	0	0.00456202	0.40959	0.00735884	0.462288	0.00279682	0.427073	Cla97C11G218670	RI	H
14313	0.119434	0.032967	0.125718	0.023976	0.0796315	0.0739261	0.00628352	0.425075	-0.0398028	0.271229	-0.0460863	0.371628	Cla97C11G218740	RI	H
14315	0.0950716	0.0464535	0.075858	0.0589411	0.0596531	0.0739261	-0.0192136	0.425075	-0.0354185	0.271229	-0.0162049	0.466034	Cla97C11G218740	SE	s
14319	0.0521974	0.045954	0.0415959	0.0679321	0.0571075	0.037962	-0.0106014	0.359141	0.00491016	0.33017	0.0155116	0.225774	Cla97C11G218903	A5	v
14331	-0.435315	0.0244755	-0.548123	0.0174825	-0.547789	0.00999001	-0.112808	0.187313	-0.112474	0.172328	0.000333984	0.34016	Cla97C11G219040	SE	s
14340	-0.114137	0.00749251	-0.136931	0	-0.14361	0.0044955	-0.022794	0.0929071	-0.0294727	0.0944056	-0.00667864	0.307692	Cla97C11G219150	SE	s
14352	-0.16644	0.0124875	-0.134421	0.0154845	-0.14627	0.0184815	0.032019	0.163836	0.0201696	0.251249	-0.0118495	0.3002	Cla97C11G219220	RI	H
14356	-0.0724952	0.00999001	-0.12656	0.0014985	-0.171271	0	-0.0540652	0.028971	-0.098776	0.00499501	-0.0447108	0.0454545	Cla97C11G219340	A5	v
14370	-0.203675	0.001998	-0.119514	0.012987	-0.129533	0.00599401	0.0841612	0.0919081	0.0741419	0.0719281	-0.0100194	0.354146	Cla97C11G219630	RI	H
14371	0.165003	0	0.0186966	0.137862	-0.237223	0.000999001	-0.146306	0.00999001	-0.402226	0	-0.25592	0	Cla97C11G219630	RI	H
14372	0.112679	0.00932401	0.156149	0.012987	0.38248	0	0.0434697	0.112554	0.269801	0.000999001	0.226331	0.015984	Cla97C11G219630	RI	H
14373	-0.0924328	0.0134865	-0.105923	0.030636	-0.113199	0.018981	-0.0134901	0.265734	-0.0207666	0.246254	-0.00727649	0.354146	Cla97C11G219630	RI	H
14375	-0.0810777	0.014985	-0.0952209	0.011988	-0.0585214	0.0322178	-0.0141432	0.132368	0.0225563	0.10989	0.0366995	0.0524476	Cla97C11G219640	RI	H
14376	-0.0855363	0.014985	-0.0705383	0.011988	-0.101321	0.017982	0.014998	0.132368	-0.0157849	0.10989	-0.0307829	0.0524476	Cla97C11G219640	RI	H
14386	-0.351271	0.035964	-0.50371	0.015984	-0.567239	0.00599401	-0.152439	0.1998	-0.215968	0.0819181	-0.0635286	0.298368	Cla97C11G219800	A5	v
14393	-0.399735	0.0464535	-0.344466	0.0674326	-0.133836	0.302697	0.055269	0.313187	0.265899	0.0314685	0.21063	0.0591908	Cla97C11G219970	SE	s
14394	-0.207376	0.0464535	-0.152263	0.0674326	-0.0412779	0.302697	0.0551132	0.313187	0.166098	0.0314685	0.110985	0.0591908	Cla97C11G219970	SE	s
14398	0.0328075	0.0434565	0.0546158	0.0144855	0.0697783	0.00599401	0.0218083	0.036963	0.0369708	0.01998	0.0151625	0.0724276	Cla97C11G220100	RI	H
14408	-0.0865456	0.0499501	-0.0843845	0.0699301	-0.11953	0.0554446	0.00216107	0.394106	-0.0329841	0.175824	-0.0351451	0.201132	Cla97C11G220240	A3	o
14409	-0.181006	0.02997	-0.1352	0.0699301	-0.118941	0.0554446	0.0458057	0.171828	0.0620651	0.167832	0.0162594	0.258741	Cla97C11G220240	A5	v
14410	0.129036	0.02997	0.0841596	0.0699301	0.155796	0.0554446	-0.0448768	0.171828	0.0267597	0.175824	0.0716365	0.116883	Cla97C11G220240	RI	H
14411	0.132129	0.02997	0.108643	0.0699301	0.197622	0.0554446	-0.0234863	0.217116	0.0654926	0.167832	0.088979	0.116883	Cla97C11G220240	SE	s
14434	-0.0745275	0.035964	-0.0907583	0.018981	-0.0198745	0.26973	-0.0162308	0.332667	0.054653	0.0539461	0.0708838	0.0499501	Cla97C11G220580	RI	H
14483	-0.121135	0.0143856	-0.248989	0.003996	-0.332733	0.001998	-0.127855	0.037962	-0.211598	0.033966	-0.0837435	0.195804	Cla97C11G221260	AF	*
14484	-0.477152	0	-0.578231	0.002997	-0.480048	0	-0.10108	0.037962	-0.00289645	0.402597	0.0981832	0.191808	Cla97C11G221260	AF	*
14485	-0.211587	0	-0.336835	0	-0.366649	0	-0.125248	0.037962	-0.155062	0.033966	-0.0298142	0.286	Cla97C11G221260	AF	*
14486	-0.164557	0.001998	-0.219562	0.0044955	-0.220619	0.0035964	-0.0550053	0.124162	-0.0560621	0.162837	-0.00105684	0.435065	Cla97C11G221260	AF	*
14491	0.123003	0.00599401	0.153764	0.00599401	0.191097	0.002997	0.030762	0.124162	0.0680949	0.0467532	0.037333	0.218781	Cla97C11G221260	RI	H
14492	0.0787299	0.018981	0.11308	0.012987	0.144692	0.00599401	0.0343501	0.124162	0.0659626	0.0467532	0.0316125	0.221778	Cla97C11G221260	RI	H
14502	-0.249598	0.0014985	-0.223739	0.0014985	-0.214015	0.003996	0.0258587	0.0944056	0.0355823	0.0649351	0.00972358	0.211788	Cla97C11G221450	SE	s
14516	0.0796361	0.00899101	0.0843697	0.00699301	0.0729527	0.011988	0.00473362	0.27023	-0.0066834	0.228771	-0.011417	0.171329	Cla97C11G221650	RI	H
14517	0.351793	0.002997	0.338836	0.0014985	0.276717	0.0014985	-0.0129575	0.27023	-0.0750757	0.0614386	-0.0621182	0.0899101	Cla97C11G221650	RI	H
14518	0.114113	0.00374625	0.109616	0.00599401	0.0890924	0.011988	-0.0044968	0.27023	-0.0250208	0.101898	-0.020524	0.141608	Cla97C11G221650	SE	s
14524	-0.114721	0.0024975	-0.110318	0.00499501	-0.0412956	0.0454545	0.00440225	0.230769	0.0734249	0.00599401	0.0690227	0.0044955	Cla97C11G221740	A3	o
14544	-0.0760393	0.0324675	-0.382342	0	-0.822371	0	-0.306302	0	-0.746332	0	-0.44003	0	Cla97C11G221830	AF	*
14565	0.14481	0.026973	0.12695	0.0659341	0.192432	0.023976	-0.0178593	0.26973	0.0476224	0.118382	0.0654817	0.212787	Cla97C11G221990	RI	H
14566	-0.144876	0.026973	-0.0686009	0.0754246	-0.0841299	0.0574426	0.0762753	0.169331	0.0607463	0.118382	-0.015529	0.268232	Cla97C11G221990	SE	s
14570	-0.200812	0.012987	-0.181017	0.0114885	-0.188486	0.0044955	0.0197945	0.239261	0.0123253	0.29021	-0.00746922	0.306693	Cla97C11G222020	A5	v
14578	0.166759	0.014985	0.149339	0.0224775	0.157804	0.0194805	-0.0174195	0.255744	-0.00895469	0.398601	0.00846478	0.273227	Cla97C11G222130	RI	H
14579	0.0855098	0.018981	0.124527	0.00599401	0.0919229	0.011988	0.0390177	0.144356	0.00641315	0.35015	-0.0326045	0.152348	Cla97C11G222140	RI	H
14580	0.300491	0.002997	0.245385	0.0044955	0.197724	0.0014985	-0.0551054	0.135864	-0.102767	0.041958	-0.0476614	0.196304	Cla97C11G222150	A3	o
14588	-0.144803	0.0254745	-0.148693	0.023976	-0.129838	0.0494505	-0.00389039	0.447552	0.0149653	0.407093	0.0188557	0.417582	Cla97C11G222210	SE	s
14612	-0.233049	0.0194805	-0.10473	0.0649351	0.0775469	0.103896	0.128319	0.086039	0.310596	0.0146104	0.182277	0.0714286	Cla97C11G222430	A5	v
14615	0.207904	0.0467532	0.111586	0.12616	0.132347	0.103896	-0.096318	0.211688	-0.0755565	0.176136	0.0207615	0.308983	Cla97C11G222430	A5	v
14616	0.243991	0.0194805	0.134035	0.0584416	-0.00700629	0.373127	-0.109956	0.086039	-0.250997	0.0146104	-0.141042	0.107143	Cla97C11G222430	A5	v
14618	0.174141	0.0194805	0.161971	0.0584416	0.100971	0.103896	-0.0121696	0.337072	-0.07317	0.147186	-0.0610004	0.195887	Cla97C11G222430	RI	H
14621	0.254559	0.0243506	0.235128	0.0584416	0.208028	0.0692641	-0.0194308	0.337072	-0.046531	0.225974	-0.0271001	0.308983	Cla97C11G222430	RI	H
14636	-0.134318	0.02997	-0.201927	0.00999001	-0.181831	0.00749251	-0.0676091	0.167333	-0.0475127	0.172328	0.0200963	0.447053	Cla97C11G222590	RI	H
14639	0.0771914	0.0134865	0.105438	0.016983	0.0647506	0.03996	0.0282461	0.0994006	-0.0124408	0.164835	-0.040687	0.0859141	Cla97C11G222600	RI	H
14640	-0.0958088	0.0134865	-0.0539083	0.0604396	-0.0353065	0.0884116	0.0419005	0.0994006	0.0605022	0.0829171	0.0186018	0.196304	Cla97C11G222600	SE	s
14646	-0.469095	0	-0.510878	0.002997	-0.575094	0.002997	-0.0417829	0.244256	-0.105999	0.188811	-0.0642158	0.271229	Cla97C11G222630	SE	s
14671	0.169299	0.0341325	0.20236	0.0224775	0.208402	0.0305944	0.0330616	0.262737	0.0391028	0.260365	0.00604123	0.37962	Cla97C11G223310	RI	H
14673	0.169299	0.0341325	0.20236	0.0224775	0.208402	0.0305944	0.0330616	0.262737	0.0391028	0.260365	0.00604123	0.37962	Cla97C11G223310	SE	s
14674	0.169299	0.0341325	0.20236	0.0224775	0.208402	0.0305944	0.0330616	0.262737	0.0391028	0.260365	0.00604123	0.37962	Cla97C11G223310	SE	s
14675	-0.271431	0.034965	-0.314246	0.0493257	-0.377998	0.0305944	-0.0428146	0.262737	-0.106567	0.260365	-0.0637519	0.37962	Cla97C11G223310	SE	s
14676	0.0930469	0.012987	0.1075	0.0204795	0.124343	0.00499501	0.0144536	0.238761	0.0312962	0.128372	0.0168426	0.251748	Cla97C11G223350	RI	H
14677	0.117783	0.012987	0.137936	0.0204795	0.157851	0.00499501	0.020153	0.238761	0.0400684	0.128372	0.0199155	0.251748	Cla97C11G223350	SE	s
14709	0.0610741	0.02997	0.0393502	0.0854146	0.059355	0.048951	-0.0217239	0.0884116	-0.00171909	0.366633	0.0200048	0.112388	Cla97C11G223650	A5	v
14718	0.0370118	0.048951	0.0103843	0.183317	0.0191808	0.115884	-0.0266275	0.0764236	-0.017831	0.114885	0.00879649	0.195804	Cla97C11G223790	A5	v
14731	-0.147566	0.011988	-0.156895	0.015984	-0.195333	0.017982	-0.00932909	0.255744	-0.0477678	0.0719281	-0.0384387	0.147186	Cla97C11G223940	A3	o
14732	0.115707	0.045954	0.144406	0.022977	0.121402	0.0344655	0.0286984	0.255744	0.00569483	0.345155	-0.0230036	0.217283	Cla97C11G223940	RI	H
14752	-0.14758	0.021978	-0.169748	0.017982	-0.222147	0.00799201	-0.0221675	0.329956	-0.0745675	0.103896	-0.0523999	0.327672	Cla97C11G224160	AF	*
14753	-0.672658	0	-0.627367	0.003996	-0.68705	0	0.0452906	0.329956	-0.0143918	0.425075	-0.0596824	0.361638	Cla97C11G224160	AF	*
14769	0.170017	0.0104895	0.125665	0.0134865	0.132894	0.002997	-0.0443515	0.167832	-0.0371224	0.223277	0.00722913	0.468032	Cla97C11G224470	RI	H
14782	0.200272	0.023976	0.179894	0.017982	0.255524	0.011988	-0.0203776	0.233267	0.055252	0.0972361	0.0756296	0.131868	Cla97C11G224780	RI	H
14794	-0.0845004	0.01998	-0.0275028	0.126873	0.000260314	0.453546	0.0569976	0.040959	0.0847607	0.0134865	0.0277632	0.123876	Cla97C11G224860	SE	s
14809	-0.110275	0.030969	-0.186744	0.00899101	-0.288383	0.001998	-0.0764681	0.041958	-0.178108	0.003996	-0.10164	0.017982	Cla97C11G225140	RI	H
14861	-0.279267	0.031968	-0.420163	0.013986	-0.349245	0.016983	-0.140896	0.150849	-0.0699781	0.307692	0.0709182	0.315684	XLOC_000026	RI	H
14869	-0.068382	0.00949051	-0.0261809	0.038961	-0.0628012	0.00649351	0.0422011	0.00899101	0.00558083	0.161838	-0.0366203	0.0144855	XLOC_000088	A5	v
14876	0.206162	0.002997	0.23201	0.002997	0.254161	0	0.0258481	0.212787	0.0479989	0.107143	0.0221508	0.211788	XLOC_000108	A3	o	MIS-ANNOTATED	Cla97C01G002480.2,Cla.merge.170.2,Cla.merge.170.3,Cla.merge.170.4,Cla.merge.170.5,Cla97C01G002490.2
14877	-0.262441	0	-0.251965	0.0014985	-0.231955	0.001998	0.0104761	0.339261	0.0304866	0.107143	0.0200104	0.211788	XLOC_000108	A5	v	MIS-ANNOTATED	Cla97C01G002480.2,Cla.merge.170.2,Cla.merge.170.3,Cla.merge.170.4,Cla.merge.170.5,Cla97C01G002490.2
14881	0.566265	0	0.593445	0.0014985	0.59253	0	0.02718	0.212787	0.0262649	0.107143	-0.000915032	0.401099	XLOC_000108	RI	H	MIS-ANNOTATED	Cla97C01G002480.2,Cla.merge.170.2,Cla.merge.170.3,Cla.merge.170.4,Cla.merge.170.5,Cla97C01G002490.2
14882	0.0374939	0.0294705	0.0108774	0.135365	0.00319868	0.265235	-0.0266165	0.0244755	-0.0342952	0.023976	-0.00767872	0.147353	XLOC_000119	A3	o
14895	0.306267	0.026973	0.419786	0.00749251	0.565678	0.0044955	0.113519	0.254745	0.259411	0.038961	0.145892	0.184016	XLOC_000213	RI	H
14896	0.403537	0.023976	0.462556	0.00749251	0.530456	0.0044955	0.0590196	0.306693	0.126919	0.121878	0.0678991	0.184016	XLOC_000213	SE	s
14909	-0.188482	0.02997	-0.144416	0.0709291	-0.196237	0.0254745	0.0440659	0.252248	-0.00775503	0.337163	-0.0518209	0.243257	XLOC_000233	RI	H
14915	-0.722551	0.0124875	-0.709709	0.016983	-0.741919	0.0124875	0.0128422	0.263736	-0.0193682	0.1998	-0.0322104	0.156344	XLOC_000277	RI	H
14927	-0.143557	0.0499501	-0.12879	0.0719281	-0.0537907	0.331668	0.0147663	0.449051	0.089766	0.0519481	0.0749998	0.17982	XLOC_000380	RI	H
14930	-0.296387	0.038961	-0.392142	0.0104895	-0.397587	0.00499501	-0.0957556	0.209041	-0.1012	0.0939061	-0.00544439	0.371628	XLOC_000385	A5	v
14931	-0.134663	0.038961	-0.240155	0.0104895	-0.522423	0.0014985	-0.105493	0.175325	-0.387761	0.002997	-0.282268	0.0104895	XLOC_000385	AF	*
14933	-0.399454	0	-0.456824	0.000499501	-0.439452	0	-0.05737	0.0174825	-0.0399981	0.0534466	0.017372	0.165335	XLOC_000391	SE	s
14935	0.0957988	0.0361305	0.196196	0.00699301	0.206333	0.0104895	0.100397	0.0996503	0.110534	0.0244755	0.0101368	0.413586	XLOC_000469	A5	v
14936	0.146871	0.0361305	0.128372	0.0314685	0.134861	0.0201049	-0.0184991	0.37704	-0.0120104	0.336164	0.00648863	0.413586	XLOC_000469	A5	v
14937	0.119866	0.0454545	0.0245429	0.308392	0.0216869	0.297203	-0.0953233	0.0996503	-0.0981793	0.0909091	-0.00285598	0.413586	XLOC_000469	A5	v
14941	0.249614	0.0361305	0.267782	0.0314685	0.260659	0.0201049	0.018168	0.37704	0.0110448	0.336164	-0.00712329	0.413586	XLOC_000469	SE	s
14954	0.202712	0.027972	0.283683	0.01332	0.307383	0.02331	0.080971	0.146996	0.104671	0.172328	0.0236998	0.30747	XLOC_000640	A3	o
14957	0.244122	0.044955	0	0.432068	0.129052	0.161339	-0.244122	0.11655	-0.115071	0.25086	0.129052	0.30747	XLOC_000640	RI	H
14958	0.397871	0.044955	0	0.432068	0.160613	0.161339	-0.397871	0.0799201	-0.237258	0.161505	0.160613	0.30747	XLOC_000640	RI	H
14959	-0.222398	0.027972	0	0.432068	-0.0600635	0.161339	0.222398	0.0799201	0.162334	0.161505	-0.0600635	0.30747	XLOC_000640	RI	H
14961	-0.25046	0.027972	-0.356016	0.01332	-0.395799	0.02331	-0.105556	0.146996	-0.145339	0.161505	-0.0397829	0.30747	XLOC_000640	RI	H
14962	0.295948	0.027972	0.308865	0.01998	0.329303	0.02331	0.0129176	0.358641	0.0333554	0.258741	0.0204378	0.308192	XLOC_000640	SE	s
14963	0.32144	0.027972	0.459591	0.01332	0.415934	0.024975	0.138151	0.146996	0.0944947	0.25086	-0.0436564	0.30747	XLOC_000640	SE	s
14973	0.0850237	0.023976	0.198755	0.002997	0.152461	0.00749251	0.113731	0.0104895	0.0674371	0.0374625	-0.046294	0.121379	XLOC_000745	RI	H
14977	0.372275	0	0.314206	0.0034965	0.29509	0.00699301	-0.058069	0.134033	-0.0771843	0.0734266	-0.0191153	0.221678	XLOC_000762	A5	v
14982	-0.218357	0.044289	-0.218064	0.0268065	-0.1766	0.0407925	0.000293502	0.443057	0.0417568	0.203671	0.0414633	0.221678	XLOC_000762	RI	H
14983	0.136678	0.044289	0.17955	0.0268065	0.173562	0.0332168	0.0428717	0.134033	0.0368844	0.203671	-0.0059873	0.348485	XLOC_000762	RI	H
14986	-0.0224329	0.0264735	-0.0242812	0.021978	-0.0221362	0.022977	-0.00184836	0.221279	0.000296725	0.363636	0.00214509	0.238262	XLOC_000768	RI	H
14987	-0.0862245	0.015984	-0.0604702	0.030969	-0.0826442	0.023976	0.0257543	0.0759241	0.00358027	0.316683	-0.022174	0.0934066	XLOC_000779	A5	v
14988	0.0583865	0.030969	0.0260199	0.118382	0.0551753	0.0354645	-0.0323665	0.0759241	-0.00321121	0.316683	0.0291553	0.0934066	XLOC_000779	RI	H
14991	-0.221687	0.00999001	-0.277929	0.00999001	-0.450074	0	-0.0562418	0.191309	-0.228387	0.00699301	-0.172145	0.013986	XLOC_000809	SE	s
15002	0.36172	0.00599401	0.363938	0.00899101	0.388415	0.00499501	0.00221807	0.411089	0.0266952	0.4001	0.0244771	0.381618	XLOC_000828	A5	v
15008	0.176588	0.0404595	0.172612	0.0314685	0.1899	0.014985	-0.00397591	0.38961	0.0133116	0.289211	0.0172875	0.381219	XLOC_000847	A3	o
15009	0.163392	0.0404595	0.198233	0.0314685	0.195776	0.014985	0.0348408	0.38961	0.0323839	0.289211	-0.0024569	0.416583	XLOC_000847	A5	v
15014	0.0654755	0.02997	0.0746074	0.00599401	0.138107	0	0.0091318	0.176823	0.0726318	0.00824176	0.0635	0.020979	XLOC_000853	A5	v
15030	0.220418	0.043956	0.271954	0.023976	0.314042	0.00799201	0.0515356	0.211788	0.0936232	0.284216	0.0420876	0.302364	XLOC_000931	A3	o
15037	0.421433	0.031968	0.267947	0.0689311	0.422427	0.027972	-0.153486	0.204795	0.00099373	0.402098	0.154479	0.348318	XLOC_000939	RI	H
15038	-0.135922	0.037962	-0.112338	0.0689311	-0.143531	0.027972	0.0235843	0.302364	-0.00760879	0.402098	-0.0311931	0.348318	XLOC_000939	RI	H
15039	-0.741773	0	-0.859363	0	-0.859363	0	-0.11759	0.130869	-0.11759	0.14036	0	0.375125	XLOC_000944	A5	v
15055	-0.380986	0	-0.363361	0.0011655	-0.353225	0.0011655	0.017625	0.287879	0.0277609	0.237762	0.0101359	0.356061	XLOC_001037	A3	o
[truncated: 532 more rows]

## Sheet: DAP18 vs DAP26
	DAP10-DAP18_dPSI	DAP10-DAP18_p-val	DAP10-DAP26_dPSI	DAP10-DAP26_p-val	DAP10-DAP34_dPSI	DAP10-DAP34_p-val	DAP18-DAP26_dPSI	DAP18-DAP26_p-val	DAP18-DAP34_dPSI	DAP18-DAP34_p-val	DAP26-DAP34_dPSI	DAP26-DAP34_p-val	gene_id	event	mark	Name	pathway
5	0.0226198	0.0919081	0.0548516	0.024975	0.113998	0.000999001	0.0322318	0.032967	0.0913785	0.001998	0.0591467	0.00599401	Cla97C00G000150	RI	H
41	0.222266	0.001998	0.329633	0.0014985	0.265927	0	0.107367	0.010989	0.0436612	0.0709291	-0.0637055	0.0454545	Cla97C01G000050	AL	D
162	0.141413	0	0.107239	0.0024975	0.111717	0.0014985	-0.0341736	0.0264735	-0.0296966	0.0414585	0.00447708	0.234765	Cla97C01G001640	A5	v
192	-0.0276737	0.0174825	-0.0406398	0.00849151	-0.0503051	0.00549451	-0.0129661	0.046953	-0.0226315	0.0174825	-0.00966534	0.0729271	Cla97C01G002140	A5	v
197	-0.266759	0.0014985	-0.331201	0	-0.432535	0	-0.0644414	0.022977	-0.165776	0.003996	-0.101335	0.021978	Cla97C01G002420	RI	H
198	-0.266759	0.0014985	-0.331201	0	-0.316055	0	-0.0644414	0.022977	-0.0492956	0.041958	0.0151458	0.181319	Cla97C01G002420	SE	s
223	-0.119675	0.017982	-0.292713	0.011988	-0.297555	0.00899101	-0.173037	0.023976	-0.177879	0.00599401	-0.0048421	0.423177	Cla97C01G002840	RI	H
296	0.0614268	0.027972	-0.00743559	0.291708	0.0303675	0.120879	-0.0688624	0.0274725	-0.0310593	0.116883	0.0378031	0.106893	Cla97C01G003980	RI	H
308	-0.143415	0.000999001	-0.271062	0	-0.290378	0	-0.127646	0.000499501	-0.146963	0	-0.0193166	0.0649351	Cla97C01G004170	A5	v
337	-0.0124193	0.142358	0.0376929	0.0254745	-0.0112358	0.146354	0.0501122	0.021978	0.00118346	0.374126	-0.0489287	0.0284715	Cla97C01G004650	A5	v
338	-0.0727645	0.0354645	5.3324e-06	0.455544	0.0236163	0.144356	0.0727698	0.0104895	0.0963808	0.0034965	0.023611	0.0969031	Cla97C01G004670	A5	v
354	0.0814197	0.0794206	0.164797	0.017982	0.208655	0.0044955	0.0833776	0.041958	0.127235	0.0044955	0.0438578	0.175325	Cla97C01G005090	RI	H
394	0.0569791	0.143856	0.169534	0.0044955	0.243354	0	0.112555	0.023976	0.186375	0.002997	0.0738199	0.041958	Cla97C01G005880	A3	o
395	0.0704159	0.143856	0.296119	0	0.344822	0	0.225704	0.011988	0.274406	0	0.0487025	0.104895	Cla97C01G005880	RI	H
398	0.00597388	0.443556	-0.0791652	0.0929071	-0.0894111	0.043956	-0.085139	0.03996	-0.0953849	0.015984	-0.0102459	0.433067	Cla97C01G005880	RI	H
441	0.139417	0.00649351	0.170838	0.0014985	0.103113	0.012987	0.0314207	0.0424575	-0.0363039	0.02997	-0.0677246	0.00649351	Cla97C01G006830	RI	H
443	-0.156156	0.0569431	0.0228433	0.270729	-0.0174635	0.312188	0.178999	0.042957	0.138692	0.0739261	-0.0403068	0.195804	Cla97C01G006850	RI	H
454	-0.666667	0.0194805	0	0.385115	0	0.387113	0.666667	0.0124875	0.666667	0.00749251	0	0.381119	Cla97C01G006910	RI	H
473	0.00181842	0.431568	0.197028	0.0664336	-0.0846945	0.144356	0.195209	0.032967	-0.0865129	0.0749251	-0.281722	0.0164835	Cla97C01G007340	SE	s
505	-0.284611	0.00749251	0.135747	0.0574426	-0.195055	0.042957	0.420359	0.00999001	0.0895559	0.154845	-0.330803	0.0404595	Cla97C01G007700	RI	H
515	-0.0288843	0.199301	0.0667594	0.0879121	0.095298	0.034965	0.0956436	0.040959	0.124182	0.014985	0.0285386	0.187812	Cla97C01G007770	RI	H
526	-0.112132	0.0639361	0.0572077	0.305694	-0.00950561	0.374625	0.16934	0.021978	0.102626	0.0914086	-0.0667133	0.223277	Cla97C01G007860	SE	s
572	0.559507	0.000999001	0.200772	0.036963	0.252263	0.01998	-0.358735	0.00499501	-0.307244	0.00999001	0.0514908	0.184815	Cla97C01G008460	AL	D
573	-0.276316	0.002997	0.00674851	0.36014	-0.106453	0.0514486	0.283065	0.00499501	0.169863	0.031968	-0.113202	0.123876	Cla97C01G008460	RI	H
594	0.101852	0.00499501	0.05933	0.0224775	0.108793	0.00549451	-0.0425221	0.0184815	0.00694106	0.172328	0.0494631	0.00699301	Cla97C01G008760	A5	v	PSY	Carotenoid biosynthesis
792	-0.0525702	0.0899101	-0.130038	0.0162338	-0.119561	0.0174825	-0.077468	0.0337163	-0.0669903	0.044955	0.0104777	0.27972	Cla97C01G011540	A3	o
796	-0.0972896	0.0424575	-0.172583	0.014985	-0.202462	0.00499501	-0.0752935	0.0337163	-0.105173	0.01998	-0.0298793	0.22977	Cla97C01G011540	SE	s
799	0.416555	0.0014985	0.281107	0.0014985	0.368996	0.0014985	-0.135448	0.0284715	-0.0475587	0.158841	0.087889	0.0352148	Cla97C01G011550	SE	s
820	-0.0604456	0.010989	-0.046419	0.011988	-0.0298499	0.01998	0.0140266	0.0424575	0.0305957	0.00949051	0.0165691	0.038961	Cla97C01G012190	A3	o
831	0.0744863	0.214785	-0.211904	0.0874126	-0.300489	0.0629371	-0.28639	0.0284715	-0.374975	0.014985	-0.0885851	0.142358	Cla97C01G012610	SE	s
869	0.219988	0.003996	0.0798034	0.0849151	0.169131	0.012987	-0.140185	0.013986	-0.0508571	0.143856	0.0893279	0.031968	Cla97C01G013410	RI	H
890	0.0629618	0.211788	0.568247	0.017982	0.234914	0.101399	0.505285	0.0484515	0.171952	0.173826	-0.333333	0.195804	Cla97C01G013680	RI	H
891	-0.296892	0.036963	-0.672455	0.00699301	-0.772093	0.010989	-0.375563	0.0484515	-0.475202	0.0649351	-0.0996381	0.195804	Cla97C01G013680	RI	H
900	0.181068	0.002997	0.243761	0.00599401	0.266274	0.0044955	0.0626922	0.047952	0.0852053	0.00899101	0.0225132	0.0834166	Cla97C01G013850	RI	H
903	-0.0030228	0.371129	0.131508	0.0104895	0.203258	0.0024975	0.134531	0.00749251	0.206281	0.001998	0.0717497	0.0529471	Cla97C01G013880	AL	D
904	0.0115371	0.106893	0.0480174	0.00799201	0.0812967	0.001998	0.0364803	0.0284715	0.0697595	0.00499501	0.0332792	0.023976	Cla97C01G013930	A5	v
909	0.0919575	0.0354645	0.177891	0.00749251	0.183135	0.003996	0.0859332	0.042957	0.0911774	0.0364635	0.0052442	0.371628	Cla97C01G014120	RI	H
938	-0.26112	0.0044955	-0.394665	0	-0.420915	0.000999001	-0.133545	0.0274725	-0.159795	0.011988	-0.0262507	0.215285	Cla97C01G014420	A3	o
958	0.101612	0.00899101	0.155279	0.001998	0.188555	0.000999001	0.053667	0.042957	0.0869434	0.011988	0.0332764	0.0869131	Cla97C01G014740	A3	o
962	0.476168	0	0.378485	0	0.42282	0	-0.0976832	0.0344655	-0.0533481	0.202298	0.044335	0.222527	Cla97C01G014770	RI	H
999	0.0432384	0.111888	0.208656	0.00699301	0.160198	0.0114885	0.165418	0.014985	0.11696	0.0274725	-0.0484583	0.126873	Cla97C01G015450	RI	H
1009	0.0218979	0.262737	-0.383236	0	-0.315914	0.002997	-0.405134	0	-0.337812	0	0.0673223	0.113886	Cla97C01G015570	AF	*
1019	0.307686	0.0034965	0.437901	0.004662	0.573126	0	0.130215	0.0454545	0.26544	0.00699301	0.135225	0.0547786	Cla97C01G015720	A5	v
1024	0.145461	0.016317	0.308314	0.004662	0.429744	0	0.162853	0.0174825	0.284283	0.00699301	0.12143	0.0547786	Cla97C01G015720	SE	s
1071	-0.208065	0.000999001	-0.274634	0	-0.295037	0	-0.0665686	0.014985	-0.0869713	0.00699301	-0.0204027	0.1998	Cla97C01G015960	RI	H
1079	0.0345189	0.0324675	0.0555986	0.014985	0.068285	0.00549451	0.0210798	0.040959	0.0337661	0.00949051	0.0126863	0.0554446	Cla97C01G016070	RI	H
1111	0.139295	0.0142358	0.254519	0.0014985	0.221767	0.00224775	0.115224	0.041958	0.0824724	0.0606893	-0.0327517	0.185315	Cla97C01G016520	SE	s
1132	0.117447	0.00374625	0.200618	0.0014985	0.197532	0.002997	0.083171	0.032967	0.080085	0.020979	-0.00308599	0.415085	Cla97C01G016810	RI	H
1133	0.102263	0.00374625	0.157065	0.0014985	0.15424	0.002997	0.054802	0.0367133	0.0519778	0.0382118	-0.00282422	0.415085	Cla97C01G016810	RI	H
1134	0.0964077	0.0224775	0.0147725	0.25025	-0.00679717	0.268731	-0.0816352	0.020979	-0.103205	0.00749251	-0.0215697	0.142358	Cla97C01G016820	AF	*
1135	-0.14043	0.0224775	-0.0314301	0.25025	-0.00701767	0.268731	0.109	0.020979	0.133412	0.00749251	0.0244124	0.142358	Cla97C01G016820	SE	s
1168	0.325109	0.000999001	0.159079	0.021978	0.358393	0.0044955	-0.16603	0.0444555	0.0332837	0.274226	0.199314	0.0714286	Cla97C01G017710	A3	o
1176	0.0752526	0.032967	0.23284	0.003996	0.428165	0.000999001	0.157588	0.046953	0.352912	0.011988	0.195324	0.0699301	Cla97C01G017950	RI	H
1178	-0.24883	0.002997	-0.379942	0	-0.481591	0.000999001	-0.131112	0.010989	-0.232761	0	-0.10165	0.001998	Cla97C01G017960	RI	H
1199	-0.115625	0.00549451	-0.172269	0.001998	-0.172107	0.0024975	-0.0566439	0.021978	-0.0564825	0.0184815	0.00016139	0.45005	Cla97C01G018310	AL	D
1212	0.0385174	0.161838	-0.0682497	0.0879121	-0.18778	0.000999001	-0.106767	0.03996	-0.226297	0.002997	-0.11953	0.02997	Cla97C01G018500	RI	H
1213	-0.0516169	0.031968	-0.0175943	0.0644356	0.0545031	0.0244755	0.0340225	0.032967	0.10612	0	0.0720974	0.003996	Cla97C01G018560	RI	H
1238	0.0762509	0.0711788	-0.0164284	0.14985	-0.0737533	0.00899101	-0.0926793	0.0374625	-0.150004	0	-0.0573248	0.00874126	Cla97C01G018910	RI	H
1241	-0.177971	0.0374625	-0.0451808	0.14985	0.100483	0.014985	0.13279	0.0374625	0.278454	0	0.145664	0.00561938	Cla97C01G018910	RI	H
1252	0.0194287	0.0664336	0.0402233	0.018981	0.0429665	0.014985	0.0207946	0.045954	0.0235379	0.044955	0.00274322	0.246753	Cla97C01G019040	RI	H
1253	-0.154859	0.001998	-0.233165	0	-0.216941	0	-0.0783063	0.00899101	-0.0620819	0.010656	0.0162244	0.110556	Cla97C01G019070	A5	v
1255	0.0818819	0.00799201	0.0542953	0.014652	-0.0233232	0.0752581	-0.0275865	0.033966	-0.105205	0.002997	-0.0776186	0.00799201	Cla97C01G019070	RI	H
1256	-0.0210128	0.0799201	-0.0735496	0.002997	-0.126443	0.000999001	-0.0525368	0.00899101	-0.105431	0.001998	-0.0528937	0.00899101	Cla97C01G019070	SE	s
1322	0.0182205	0.0689311	-0.0383556	0.0194805	-0.111758	0.000499501	-0.0565761	0.00549451	-0.129978	0	-0.0734023	0.0014985	Cla97C01G020080	A5	v
1347	-0.0206302	0.15984	-0.119992	0.00999001	-0.116034	0.018981	-0.0993619	0.026973	-0.0954033	0.028971	0.00395861	0.392108	Cla97C01G020470	RI	H
1350	0.136587	0.00649351	0.0468332	0.0799201	-0.0608516	0.0609391	-0.0897543	0.0104895	-0.197439	0.001998	-0.107685	0.00649351	Cla97C01G020510	MX	d
1356	0.131354	0.0344655	0.0086701	0.418581	0.0227658	0.436563	-0.122684	0.044955	-0.108588	0.0599401	0.0140957	0.40959	Cla97C01G020540	RI	H
1401	-0.00622824	0.189311	-0.037709	0.027972	-0.0455282	0.021978	-0.0314807	0.026973	-0.0393	0.0194805	-0.00781922	0.176324	Cla97C01G021520	A3	o
1402	-0.185569	0	-0.262246	0.000999001	-0.250787	0	-0.0766771	0.00599401	-0.065218	0.00899101	0.011459	0.176324	Cla97C01G021520	A5	v
1474	-0.0213782	0.403596	-0.0874679	0.043956	-0.0956651	0.033966	-0.0660896	0.043956	-0.0742869	0.01998	-0.00819727	0.318348	Cla97C01G023090	RI	H
1478	0.0369067	0.0569431	0.182879	0.000999001	0.19752	0.000999001	0.145973	0.0034965	0.160613	0.000999001	0.0146404	0.166833	Cla97C01G023120	RI	H
1484	0.0151076	0.128871	-0.045896	0.0599401	-0.0268958	0.161339	-0.0610036	0.025974	-0.0420034	0.0364635	0.0190002	0.113387	Cla97C01G023220	RI	H
1493	0.242924	0	0.585158	0	0.684355	0	0.342234	0.000499501	0.44143	0.000999001	0.0991964	0.00949051	Cla97C01G023480	A3	o
1494	0.242924	0	0.585158	0	0.684355	0	0.342234	0.000499501	0.44143	0.000999001	0.0991964	0.00949051	Cla97C01G023480	A3	o
1545	-0.00862555	0.138861	-0.0279698	0.0234765	-0.0263693	0.0364635	-0.0193442	0.0424575	-0.0177437	0.0524476	0.00160048	0.287712	Cla97C01G024660	A5	v
1546	-0.00862555	0.138861	-0.0279698	0.0234765	-0.0263693	0.0364635	-0.0193442	0.0424575	-0.0177437	0.0524476	0.00160048	0.287712	Cla97C01G024660	RI	H
1567	0.054932	0.239261	-0.257383	0.0464535	-0.315769	0.023976	-0.312315	0.0404595	-0.370701	0.0134865	-0.0583863	0.25999	Cla97C01G024840	RI	H
1591	0.104856	0.0341658	0.228009	0.0044955	0.307806	0	0.123152	0.0224775	0.202949	0.0134865	0.0797971	0.109016	Cla97C01G025170	A5	v
1596	0.0143535	0.280719	-0.0850898	0.0614386	-0.112315	0.0254745	-0.0994433	0.0427073	-0.126668	0.0134865	-0.0272252	0.164835	Cla97C01G025170	RI	H
1598	-0.0861551	0.168332	0.149249	0.0714286	0.013917	0.353646	0.235404	0.0394605	0.100072	0.12038	-0.135332	0.0674326	Cla97C01G025200	A3	o
1629	-0.00739018	0.37962	0.143979	0.00499501	0.177581	0.000999001	0.151369	0.002997	0.184972	0	0.0336026	0.0499501	Cla97C01G025680	RI	H
1633	-0.0353953	0.355145	-0.144375	0.017982	-0.230545	0.0014985	-0.108979	0.023976	-0.195149	0.002997	-0.0861702	0.0344655	Cla97C01G025740	RI	H
1651	0.106658	0	0.14251	0	0.137855	0	0.035852	0.027972	0.0311973	0.030969	-0.00465473	0.350649	Cla97C01G026000	RI	H
1670	-0.0338543	0.264735	0.135975	0.0124875	0.17286	0.00999001	0.16983	0.014985	0.206714	0	0.0368847	0.351149	Cla97C01G026190	RI	H
1721	0.079155	0.0214785	0.0058768	0.310689	-0.105644	0.00799201	-0.0732782	0.017982	-0.184799	0.0014985	-0.111521	0.00599401	Cla97C02G027070	A5	v
1722	-0.189357	0.00824176	-0.0415722	0.226274	-0.00274403	0.408591	0.147785	0.0164835	0.186613	0.0142358	0.0388282	0.20979	Cla97C02G027080	RI	H
1723	-0.189357	0.00824176	-0.0415722	0.226274	-0.00274403	0.408591	0.147785	0.0164835	0.186613	0.0142358	0.0388282	0.20979	Cla97C02G027080	RI	H
1724	0.108615	0.0384615	-0.0142747	0.295205	-0.0099456	0.408591	-0.12289	0.0164835	-0.118561	0.0294705	0.0043291	0.367632	Cla97C02G027080	SE	s
1732	0.0886397	0.003996	0.172262	0.000999001	0.216541	0	0.0836225	0.003996	0.127902	0.000499501	0.0442793	0.0134865	Cla97C02G027270	A5	v
1738	0.249837	0.00158175	0.148741	0.00406736	0.145604	0.00237263	-0.101096	0	-0.104234	0.00474525	-0.0031373	0.391699	Cla97C02G027300	AL	D
1740	-0.326061	0.00949051	-0.471272	0	-0.439251	0.00135579	-0.145211	0.018981	-0.11319	0.0221445	0.0320206	0.391699	Cla97C02G027300	AL	D
1750	0.0664629	0.02109	0.157217	0.00593157	0.153073	0.00135579	0.090754	0.00474525	0.0866098	0	-0.00414423	0.391699	Cla97C02G027300	RI	H
1782	0.0101684	0.166334	-0.0421602	0.0779221	-0.0961118	0.014985	-0.0523286	0.037962	-0.10628	0.00599401	-0.0539516	0.048951	Cla97C02G027730	A3	o
1788	-0.011135	0.203297	-0.0964507	0.011988	-0.129635	0.00549451	-0.0853158	0.013986	-0.1185	0.00649351	-0.0331841	0.0874126	Cla97C02G027820	A5	v
1799	-0.339012	0	-0.477787	0	-0.365704	0	-0.138775	0.0224775	-0.0266923	0.118215	0.112083	0.024975	Cla97C02G028230	AF	*
1800	-0.131702	0.00624376	-0.224271	0.00333	-0.162914	0	-0.0925689	0.0224775	-0.0312117	0.118215	0.0613572	0.034965	Cla97C02G028230	AF	*
1806	0.0540532	0.030969	0.00779734	0.302198	-0.0259244	0.0757576	-0.0462558	0.044955	-0.0799776	0.02997	-0.0337217	0.0932401	Cla97C02G028230	SE	s
1815	0.176163	0.0184815	0.365718	0.003996	0.185714	0.0244755	0.189555	0.02997	0.00955167	0.347652	-0.180003	0.0344655	Cla97C02G028570	RI	H
1880	0.0493248	0.011988	0.0851514	0.002997	0.088353	0.002997	0.0358266	0.028971	0.0390282	0.0234765	0.00320158	0.297702	Cla97C02G029630	RI	H
1893	0.0423378	0.142191	0.155009	0.0104895	0.184446	0.00699301	0.112672	0.034965	0.142108	0.00932401	0.0294361	0.169331	Cla97C02G029820	SE	s
1944	-0.0924108	0.0674326	0.0398044	0.298202	0.125853	0.026973	0.132215	0.0404595	0.218264	0.011988	0.0860487	0.0981518	Cla97C02G030845	A5	v
1979	-0.0995865	0.0424575	0.0481288	0.127872	-0.00486267	0.381119	0.147715	0.021978	0.0947238	0.0404595	-0.0529915	0.114386	Cla97C02G031620	RI	H
2008	-0.0363758	0.104895	-0.128639	0.00599401	-0.144628	0.00499501	-0.092263	0.010989	-0.108252	0.00849151	-0.0159892	0.183816	Cla97C02G032280	A3	o
2009	0.00896319	0.16034	0.0484818	0.00599401	0.053698	0.00749251	0.0395186	0.0144855	0.0447348	0.00849151	0.00521615	0.183816	Cla97C02G032280	RI	H
2060	-0.0224676	0.327672	0.0236464	0.278721	0.035366	0.176823	0.046114	0.042957	0.0578336	0.017982	0.0117196	0.240759	Cla97C02G033380	A3	o
2098	-0.0767065	0.143856	0.0831428	0.0599401	0.336957	0.0014985	0.159849	0.014985	0.413663	0	0.253814	0.0014985	Cla97C02G034240	RI	H
2161	-0.0838521	0.00699301	-0.108499	0.003996	-0.110434	0.0014985	-0.0246467	0.033966	-0.0265816	0.038961	-0.00193491	0.304196	Cla97C02G035690	A3	o
2283	-0.117211	0.017982	-0.226376	0.00599401	-0.274506	0	-0.109165	0.00799201	-0.157295	0.001998	-0.0481301	0.133866	Cla97C02G037360	RI	H
2383	0.00487053	0.321179	0.0753702	0.032967	0.125282	0.0044955	0.0704996	0.0314685	0.120411	0.00899101	0.0499116	0.0974026	Cla97C02G038440	RI	H
2391	0.104213	0.0599401	0.350474	0.00599401	0.181601	0.032967	0.24626	0.023976	0.0773875	0.297702	-0.168873	0.0999001	Cla97C02G038550	SE	s
2410	0.0245105	0.153846	-0.0819473	0.017982	-0.0526748	0.0539461	-0.106458	0.012987	-0.0771853	0.01998	0.0292724	0.148851	Cla97C02G038960	A3	o
2418	-0.0307805	0.111389	-0.104665	0.018981	-0.185284	0.000499501	-0.0738849	0.0314685	-0.154504	0.0014985	-0.080619	0.0294705	Cla97C02G039110	A3	o
2419	-0.0307805	0.111389	-0.104665	0.018981	-0.185284	0.000499501	-0.0738849	0.0314685	-0.154504	0.0014985	-0.080619	0.0294705	Cla97C02G039110	SE	s
2422	-0.0594146	0.287213	-0.24011	0.0174825	-0.197675	0.024975	-0.180695	0.0499501	-0.13826	0.0749251	0.042435	0.372627	Cla97C02G039120	AF	*
2437	0.431257	0.001332	0.233447	0.00666001	0.185574	0.00932401	-0.197811	0.015984	-0.245684	0.001998	-0.0478729	0.170829	Cla97C02G039310	RI	H
2439	-0.580121	0	-0.394007	0	-0.364922	0.00799201	0.186114	0.015984	0.215199	0.00532801	0.029085	0.20313	Cla97C02G039310	RI	H
2440	-0.558873	0.001332	-0.295154	0.00666001	-0.15612	0.0127872	0.263718	0.003996	0.402752	0.001998	0.139034	0.135864	Cla97C02G039310	RI	H
2501	-0.0894568	0.0104895	-0.151398	0.001998	-0.16391	0.001998	-0.0619411	0.021978	-0.0744537	0.011988	-0.0125126	0.17033	Cla97C02G040200	SE	s
2504	0.158954	0.00599401	0.221379	0.002997	0.292661	0.000999001	0.062425	0.027972	0.133707	0.002997	0.0712816	0.038961	Cla97C02G040220	A5	v
2511	0.01222	0.270729	0.177655	0.002997	0.285883	0	0.165435	0.003996	0.273663	0.000999001	0.108228	0.014985	Cla97C02G040330	RI	H
2543	0.161995	0.00699301	0.285001	0.002997	0.0815616	0.0579421	0.123006	0.031968	-0.0804331	0.0609391	-0.203439	0.00549451	Cla97C02G040880	RI	H
2579	-0.0827738	0.0589411	-0.192144	0.00699301	-0.224109	0.012987	-0.10937	0.014985	-0.141335	0.00699301	-0.031965	0.275724	Cla97C02G041570	RI	H
2610	-0.0412355	0.133367	0.0562635	0.0999001	0.0524432	0.127872	0.097499	0.033966	0.0936787	0.034965	-0.00382036	0.394106	Cla97C02G041730	A3	o
2638	-0.0886955	0.027972	-0.00574806	0.32018	0.0943814	0.013986	0.0829474	0.016983	0.183077	0.001998	0.100129	0.00849151	Cla97C02G042180	RI	H
2641	0.0549187	0.0127373	0.0922263	0.0014985	0.111192	0	0.0373076	0.0254745	0.056273	0.0224775	0.0189654	0.136364	Cla97C02G042210	SE	s
2654	-0.025092	0.0779221	-0.068956	0.00811688	-0.068061	0.00499501	-0.043864	0.044955	-0.042969	0.0574426	0.000895043	0.337163	Cla97C02G042380	A5	v
2657	0.0831123	0.03996	0.0113149	0.261239	0.0200944	0.217283	-0.0717973	0.0487013	-0.0630179	0.0624376	0.00877946	0.337163	Cla97C02G042380	RI	H
2665	-0.172347	0.0014985	-0.341329	0	-0.37645	0	-0.168982	0	-0.204103	0	-0.035121	0.023976	Cla97C02G042490	A3	o
2694	-0.0379516	0.195804	-0.133739	0.012987	-0.0919671	0.02997	-0.0957878	0.048951	-0.0540156	0.160839	0.0417722	0.127373	Cla97C02G042860	SE	s
2712	-0.150722	0.011988	-0.244301	0.0034965	-0.271496	0.0044955	-0.0935791	0.034965	-0.120774	0.018981	-0.0271952	0.220779	Cla97C02G043390	RI	H
2728	0.024129	0.124875	-0.0792647	0.030969	-0.165793	0.00499501	-0.103394	0.012987	-0.189922	0	-0.0865281	0.011988	Cla97C02G043600	RI	H
2745	-0.186672	0.001998	0.0134483	0.24309	0.10743	0.00499501	0.20012	0.00999001	0.294101	0.001998	0.0939814	0.047952	Cla97C02G043930	RI	H
2747	0.0101393	0.201798	-0.0408323	0.0879121	-0.0682894	0.00499501	-0.0509716	0.028971	-0.0784287	0.00699301	-0.0274571	0.0879121	Cla97C02G043930	RI	H
2752	0.160414	0.127373	0.465713	0.014985	0.534325	0.00374625	0.305299	0.0287213	0.373911	0.00749251	0.0686121	0.192308	Cla97C02G043990	RI	H
2753	-0.211522	0.127373	-0.567263	0.00999001	-0.616572	0.00374625	-0.355742	0.0287213	-0.40505	0.00874126	-0.0493086	0.192308	Cla97C02G043990	RI	H
2763	0.0724959	0.0619381	0.187887	0.00649351	0.243035	0.000999001	0.115391	0.016983	0.170539	0.001998	0.055148	0.0749251	Cla97C02G044100	AL	D
2805	0.0316234	0.156843	-0.0664187	0.0704296	-0.123866	0.017982	-0.0980421	0.030969	-0.155489	0.00649351	-0.057447	0.0939061	Cla97C02G044740	RI	H
2815	-0.128687	0.017982	0.00393741	0.353646	0.00532792	0.296703	0.132625	0.021978	0.134015	0.01998	0.00139052	0.404096	Cla97C02G044840	A5	v
2839	0.448535	0.000499501	0.583568	0	0.605872	0	0.135033	0.00949051	0.157337	0.00849151	0.0223034	0.199301	Cla97C02G044890	A3	o
2880	0.16046	0.0374625	-0.194268	0.0194805	-0.448735	0.000999001	-0.354728	0.0024975	-0.609195	0.000499501	-0.254467	0.0044955	Cla97C02G045580	RI	H
2883	-0.0833085	0.134366	0.133176	0.0794206	0.340955	0.011988	0.216484	0.041958	0.424264	0.0104895	0.20778	0.045954	Cla97C02G045650	RI	H
2909	-0.0166746	0.23027	0.0383826	0.119381	0.0490407	0.0829171	0.0550572	0.0484515	0.0657153	0.0679321	0.0106581	0.25025	Cla97C02G045940	RI	H
2910	0.0171565	0.23027	0.0664314	0.104895	0.0511698	0.0829171	0.0492749	0.0484515	0.0340133	0.0844156	-0.0152616	0.25025	Cla97C02G045940	SE	s
3057	0.137934	0.048951	-0.0681125	0.20979	-0.0953042	0.121878	-0.206047	0.027972	-0.233238	0.00999001	-0.0271917	0.408591	Cla97C02G048470	RI	H
3085	-0.104058	0.00749251	-0.0427523	0.048951	0.0278873	0.0924076	0.0613061	0.015984	0.131946	0.0014985	0.0706396	0.013986	Cla97C02G048640	RI	H
3101	0.191507	0	0.14655	0.00799201	0.0833846	0.023976	-0.0449572	0.017982	-0.108123	0.0034965	-0.0631656	0.00899101	Cla97C02G048860	AL	D
3102	0.208573	0.001998	0.0867366	0.0104895	-0.0208375	0.105395	-0.121836	0.003996	-0.22941	0	-0.107574	0.002997	Cla97C02G048860	RI	H
3103	-0.102874	0.141608	0.00200326	0.41009	0.112972	0.0434565	0.104877	0.046953	0.215846	0.0142358	0.110969	0.0434565	Cla97C02G048930	A5	v
3104	-0.0449583	0.141608	0.051313	0.114635	0.15223	0.017982	0.0962712	0.044955	0.197189	0.0014985	0.100917	0.0374625	Cla97C02G048930	AF	*
3105	0.00228623	0.371129	0.0645135	0.114635	0.0878841	0.032967	0.0622273	0.0457043	0.0855979	0.0234765	0.0233706	0.175325	Cla97C02G048930	AF	*
3129	0.190077	0.003996	0.308954	0.000999001	0.164576	0.00699301	0.118877	0.024975	-0.0255012	0.248751	-0.144378	0.012987	Cla97C02G049250	RI	H
3165	-0.560247	0	-0.806987	0	-0.828235	0	-0.24674	0	-0.267988	0.000999001	-0.021248	0.13037	Cla97C02G049860	RI	H
3170	-0.183981	0.003996	-0.248073	0.000999001	-0.263842	0.000499501	-0.0640925	0.027972	-0.0798616	0.0134865	-0.015769	0.201798	Cla97C02G050060	A3	o
3189	-0.00963257	0.349151	0.0710727	0.0584416	0.166147	0.014985	0.0807052	0.0404595	0.17578	0.00599401	0.0950747	0.026973	Cla97C02G050260	RI	H
3190	0.198659	0.00899101	0.109382	0.0584416	0.116802	0.020979	-0.0892774	0.0404595	-0.081857	0.041958	0.00742038	0.290709	Cla97C02G050260	SE	s
3233	0.271262	0	0.320907	0	0.354246	0	0.0496443	0.034965	0.0829832	0.0174825	0.0333389	0.0441225	Cla97C02G050600	RI	H
3234	0.843796	0	0.910947	0	0.779034	0	0.0671512	0.034965	-0.0647619	0.0258075	-0.131913	0.0112388	Cla97C02G050600	RI	H
3242	-0.143634	0.002997	-0.208027	0.000999001	-0.18127	0.000499501	-0.0643933	0.015984	-0.0376365	0.0444555	0.0267568	0.0954046	Cla97C02G050710	AF	*
3258	0.00823257	0.345155	0.161292	0.0224775	0.15082	0.0614386	0.15306	0.032967	0.142588	0.026973	-0.010472	0.321678	Cla97C03G050920	RI	H
3259	-0.0543374	0.251748	-0.147714	0.0224775	-0.0227365	0.262737	-0.0933765	0.0434565	0.0316009	0.27048	0.124977	0.041958	Cla97C03G050920	RI	H
3271	0.0915382	0.002997	0.0489925	0.0204795	0.0542581	0.01998	-0.0425457	0.017982	-0.03728	0.022977	0.00526561	0.213287	Cla97C03G051140	A5	v
3273	0.279644	0.002997	0.082808	0.125874	0.0838211	0.150849	-0.196836	0.025974	-0.195823	0.027972	0.00101311	0.424575	Cla97C03G051200	AF	*
3304	-0.410174	0.001665	-0.540298	0	-0.602584	0	-0.130123	0.00999001	-0.19241	0	-0.0622866	0.00749251	Cla97C03G051790	SE	s
3332	0.0973475	0.012987	0.127989	0.003996	0.154277	0.002997	0.0306412	0.0464535	0.0569291	0.0114885	0.0262879	0.0694306	Cla97C03G052420	A3	o
3333	0.00764183	0.230769	-0.117561	0.00549451	-0.170358	0.002997	-0.125203	0.012987	-0.178	0	-0.0527971	0.0599401	Cla97C03G052420	RI	H
3356	-0.207308	0.017982	-0.0848053	0.0969031	-0.365933	0.000999001	0.122503	0.017982	-0.158625	0.001998	-0.281127	0.001998	Cla97C03G052980	RI	H
3362	-0.00156931	0.417582	0.0738573	0.0936563	0.106035	0.02997	0.0754267	0.044955	0.107604	0.0106144	0.0321777	0.108641	Cla97C03G053030	RI	H
3363	0.0138495	0.356518	0.23616	0.00499501	0.327926	0	0.222311	0.0024975	0.314076	0	0.0917652	0.0324675	Cla97C03G053030	SE	s
3375	0.441817	0.0014985	0.569101	0.0014985	0.646919	0	0.127283	0.0044955	0.205102	0	0.0778187	0.020979	Cla97C03G053170	AF	*
3377	0.113617	0.032967	0.244264	0.0034965	0.0127227	0.298202	0.130647	0.0434565	-0.100894	0.0644356	-0.231541	0.00899101	Cla97C03G053180	RI	H
3381	-0.0676119	0.0268065	0.00729637	0.268648	-0.000993376	0.396603	0.0749083	0.032634	0.0666186	0.0305944	-0.00828974	0.262238	Cla97C03G053270	AF	*
3382	-0.004489	0.266733	0.0928464	0.0174825	0.108824	0.0174825	0.0973354	0.0157343	0.113313	0.0122378	0.0159778	0.254545	Cla97C03G053270	SE	s
3384	-0.213287	0.0034965	-0.0380908	0.144056	-0.0104692	0.30711	0.175196	0.0157343	0.202818	0.0122378	0.0276216	0.254545	Cla97C03G053270	SE	s
3486	0.143787	0.014985	0.064272	0.0664336	0.134047	0.00999001	-0.0795145	0.00749251	-0.00973953	0.225774	0.069775	0.013986	Cla97C03G054890	RI	H
3491	-0.105898	0.00599401	-0.0152508	0.221279	-0.034997	0.142857	0.090647	0.033966	0.0709008	0.0804196	-0.0197462	0.302198	Cla97C03G055020	RI	H
3495	-0.151882	0.00599401	-0.0364727	0.117882	0.0160586	0.229271	0.115409	0.00549451	0.167941	0.0014985	0.0525313	0.0654346	Cla97C03G055210	RI	H
3505	0.00869933	0.27639	-0.0911811	0.02997	-0.133197	0.00799201	-0.0998805	0.037962	-0.141896	0.00599401	-0.0420157	0.111888	Cla97C03G055360	A5	v
3509	-0.143873	0.0044955	-0.186817	0.0014985	-0.153357	0.0014985	-0.0429443	0.038961	-0.00948408	0.226274	0.0334602	0.0951548	Cla97C03G055380	A3	o
3510	-0.156901	0.00674326	-0.0904007	0.0284715	-0.0274735	0.14036	0.0665	0.038961	0.129427	0.00974026	0.0629271	0.0951548	Cla97C03G055380	A3	o
3511	-0.0287144	0.100899	0.0538651	0.047952	0.0744977	0.0307193	0.0825795	0.0374625	0.103212	0.00974026	0.0206326	0.151349	Cla97C03G055380	A3	o
3518	0.00195872	0.291708	0.0570825	0.017982	0.0813061	0.0134865	0.0551238	0.0194805	0.0793474	0.00749251	0.0242237	0.0979021	Cla97C03G055740	A5	v
3520	-0.0115181	0.218781	-0.105707	0.00599401	-0.117708	0.0134865	-0.0941884	0.0194805	-0.10619	0.00749251	-0.0120012	0.201998	Cla97C03G055740	AF	*
3582	-0.0255627	0.257742	-0.173994	0.041958	-0.241509	0.00699301	-0.148431	0.024975	-0.215946	0.00699301	-0.0675153	0.0939061	Cla97C03G056820	RI	H
3584	-0.11764	0.000999001	-0.154866	0	-0.186898	0	-0.0372258	0.00824176	-0.0692583	0.0014985	-0.0320325	0.026973	Cla97C03G056920	A3	o
3585	0.163311	0	0.134734	0.000999001	0.141752	0	-0.0285761	0.00899101	-0.0215586	0.0224775	0.00701754	0.167832	Cla97C03G056920	A3	o
3586	0.317821	0.000999001	0.264289	0	0.266378	0	-0.0535321	0.00824176	-0.0514433	0.00599401	0.00208886	0.265235	Cla97C03G056920	AF	*
3603	-0.140426	0.01998	-0.0313931	0.231435	0.0598611	0.192308	0.109033	0.0224775	0.200287	0.00499501	0.0912542	0.024975	Cla97C03G057230	RI	H
3632	0.0164639	0.126374	0.0629259	0.0204795	0.0418569	0.031968	0.046462	0.031968	0.025393	0.0934066	-0.021069	0.108392	Cla97C03G057620	A5	v
3635	0.0212922	0.16034	0.0510729	0.0232268	0.0372412	0.038961	0.0297807	0.0337163	0.015949	0.0749251	-0.0138317	0.0644356	Cla97C03G057770	AF	*
3637	0.0468887	0.116883	0.0838355	0.011988	0.118656	0.0044955	0.0369468	0.0337163	0.071767	0.00599401	0.0348202	0.0404595	Cla97C03G057770	SE	s
3639	0.199836	0.000999001	0.0746797	0.00899101	0.0605118	0.031968	-0.125157	0.0024975	-0.139325	0.0014985	-0.0141679	0.162837	Cla97C03G057810	RI	H
3642	-0.0753486	0.0208125	-0.0228024	0.147353	0.0495475	0.0711788	0.0525462	0.0499501	0.124896	0.00333	0.07235	0.0174825	Cla97C03G057960	AF	*
3643	-0.110874	0.0124875	0.0410408	0.141109	0.174929	0.00999001	0.151915	0.0124875	0.285804	0	0.133889	0.00874126	Cla97C03G057960	RI	H
3651	-0.192183	0.0034965	0.0577814	0.145355	-0.00671182	0.404595	0.249964	0.0494505	0.185471	0.122877	-0.0644932	0.209291	Cla97C03G058100	RI	H
3718	0.0802634	0.00549451	-0.00504096	0.221279	-0.175246	0	-0.0853043	0.0034965	-0.255509	0	-0.170205	0.000499501	Cla97C03G059000	A3	o
3855	-0.00982551	0.167832	-0.0526554	0.0134865	-0.0882489	0.0034965	-0.0428299	0.0274725	-0.0784234	0.00599401	-0.0355935	0.027972	Cla97C03G061940	RI	H
3856	0.043988	0.0494505	0.101993	0.0034965	0.168892	0.000999001	0.0580054	0.0154845	0.124904	0.000499501	0.0668984	0.00849151	Cla97C03G061950	RI	H
3857	-0.276179	0.0014985	-0.605534	0	-0.630445	0	-0.329356	0.000499501	-0.354266	0.0014985	-0.0249104	0.247752	Cla97C03G061960	SE	s
3867	-0.517299	0.000499501	-0.413017	0.000499501	-0.47068	0	0.104282	0.012987	0.0466197	0.0879121	-0.0576624	0.0804196	Cla97C03G062160	A5	v
3876	0.0187086	0.047952	0.0604385	0.00999001	-0.0178475	0.0689311	0.04173	0.00699301	-0.0365561	0.018981	-0.0782861	0.002997	Cla97C03G062220	AL	D
3964	0.303794	0	0.456327	0	0.42233	0.000499501	0.152533	0.000999001	0.118535	0.001998	-0.0339976	0.0564436	Cla97C03G063960	RI	H
3995	0.666667	0.00174825	0.473946	0	0.202298	0.00629371	-0.19272	0.0034965	-0.464369	0	-0.271649	0	Cla97C03G064460	RI	H
3996	0.286056	0.0020979	0.424844	0	0.549812	0	0.138788	0	0.263756	0	0.124968	0.004662	Cla97C03G064460	RI	H
3999	0.415576	0.0011655	0.0852508	0.0588578	-0.542838	0	-0.330326	0.0034965	-0.958415	0	-0.628089	0	Cla97C03G064460	RI	H
4019	-0.104019	0.0414585	0.00800385	0.33966	0.0286621	0.205295	0.112022	0.026973	0.132681	0.0224775	0.0206583	0.236264	Cla97C03G064680	SE	s
4035	-0.00815443	0.301698	0.130928	0.011988	0.153306	0.00849151	0.139083	0.014985	0.161461	0.00649351	0.0223779	0.209291	Cla97C03G064940	RI	H
4036	0.280996	0.00999001	0.410025	0.003996	0.583963	0.001998	0.129029	0.0382118	0.302967	0.0044955	0.173938	0.02997	Cla97C03G064950	A5	v
4038	0.529421	0.001998	0.637323	0	0.685503	0.000999001	0.107901	0.0382118	0.156082	0.0134865	0.0481804	0.118881	Cla97C03G064950	RI	H
4050	0.0147471	0.268731	-0.122938	0.0244755	-0.121936	0.0204795	-0.137685	0.00949051	-0.136683	0.00599401	0.00100182	0.436064	Cla97C03G065210	RI	H
4070	0.0563138	0.025974	0.104573	0.00599401	0.161634	0	0.0482597	0.044955	0.105321	0	0.057061	0.0104895	Cla97C03G065550	A3	o
4100	0.0734025	0.0214785	0.0132037	0.208292	-0.00692885	0.327672	-0.0601988	0.0194805	-0.0803314	0.0194805	-0.0201326	0.200799	Cla97C03G066075	RI	H
4131	0.0556538	0.0812521	0.00495586	0.348651	0.0676047	0.0572761	-0.050698	0.042957	0.0119508	0.191808	0.0626488	0.043956	Cla97C03G066470	A3	o
4132	-0.0352909	0.0812521	-0.0564323	0.047952	-0.0602276	0.031968	-0.0211414	0.042957	-0.0249367	0.0599401	-0.00379531	0.207792	Cla97C03G066470	A3	o
4133	0.0445914	0.0812521	0.00228959	0.348651	0.0212969	0.0909091	-0.0423018	0.033966	-0.0232945	0.0599401	0.0190073	0.0512821	Cla97C03G066470	SE	s
4134	0.0139433	0.155844	0.0355656	0.101898	0.0612814	0.035964	0.0216224	0.042957	0.0473381	0.035964	0.0257158	0.043956	Cla97C03G066470	SE	s
4136	0.161797	0.0118881	0.0719442	0.0571096	0.322993	0.0027972	-0.0898532	0.0398601	0.161195	0.0153846	0.251048	0.0027972	Cla97C03G066490	A5	v
4137	0.0426962	0.192308	-0.147462	0.0571096	-0.220318	0.0128205	-0.190158	0.013986	-0.263014	0	-0.0728562	0.0757576	Cla97C03G066490	A5	v
4138	0.421192	0.0011655	0.147361	0.0128205	0.524181	0	-0.273831	0.00815851	0.10299	0.0343823	0.37682	0	Cla97C03G066490	AF	*
4141	0.412783	0.0011655	0.187087	0.00874126	0.600861	0	-0.225696	0.00815851	0.188078	0.00699301	0.413774	0.000874126	Cla97C03G066490	RI	H
4142	0.446555	0	0.220145	0.00874126	0.628371	0	-0.22641	0.00815851	0.181815	0.00699301	0.408225	0	Cla97C03G066490	RI	H
4149		1		1		1	0.0747733	0.023976	0.095252	0.00999001	0.0204786	0.194805	Cla97C03G066610	RI	H
4173	0.0225104	0.243756	-0.107469	0.0354645	-0.0701787	0.0804196	-0.129979	0.030969	-0.0926892	0.0454545	0.0372903	0.186813	Cla97C03G066990	A3	o
4248	-0.105076	0.0487013	0.0156623	0.364719	0.0668801	0.0584416	0.120738	0.0238095	0.171956	0.00324675	0.0512178	0.0844156	Cla97C03G068280	AF	*
4252	-0.112738	0.0714286	0.00571842	0.424242	0.0750149	0.0649351	0.118457	0.0238095	0.187753	0	0.0692965	0.0844156	Cla97C03G068280	RI	H
4254	-0.0617118	0.136364	0.0730104	0.0746753	0.142255	0.038961	0.134722	0.0238095	0.203967	0.00649351	0.0692446	0.0844156	Cla97C03G068280	RI	H
4256	-0.0550438	0.013986	0	0.475524	-0.022291	0.0314685	0.0550438	0.00599401	0.0327528	0.0124875	-0.022291	0.027972	Cla97C03G068310	A5	v
4257	-0.0944218	0.0024975	-0.146787	0	-0.153928	0	-0.0523648	0.00749251	-0.0595062	0.00649351	-0.00714143	0.152348	Cla97C03G068320	RI	H
4264	-0.0190868	0.111389	0.0555703	0.01998	0.0642402	0.0174825	0.0746572	0.0044955	0.0833271	0.0024975	0.00866988	0.136364	Cla97C04G068600	SE	s
4283	-0.0203982	0.335165	0.0845602	0.0769231	0.0369127	0.252747	0.104958	0.012987	0.0573109	0.0899101	-0.0476475	0.122877	Cla97C04G068990	AF	*
4300	0.208706	0.014985	-0.0306356	0.292208	-0.0565779	0.183566	-0.239341	0.0499501	-0.265284	0.0374625	-0.0259422	0.359141	Cla97C04G069340	SE	s
4350	-0.271932	0.0034965	-0.389028	0.0034965	-0.417312	0	-0.117096	0.0384615	-0.14538	0.013986	-0.0282835	0.375874	Cla97C04G070220	A3	o
4356	0.229636	0.00874126	-0.0499769	0.208042	-0.189383	0.027972	-0.279613	0.0314685	-0.419019	0.0034965	-0.139406	0.307692	Cla97C04G070220	RI	H
4366	-0.0656314	0.0849151	-0.145109	0.014985	-0.156308	0.00799201	-0.0794781	0.038961	-0.0906762	0.0172328	-0.0111981	0.219281	Cla97C04G070300	A5	v
4368	0.0680323	0.107892	0.257192	0.014985	0.333838	0	0.18916	0.02997	0.265805	0.00899101	0.0766452	0.0959041	Cla97C04G070300	A5	v
4370	0.136375	0.0539461	0.237552	0.014985	0.269461	0.00749251	0.101177	0.038961	0.133087	0.0172328	0.0319094	0.159441	Cla97C04G070300	RI	H
4391	0.16782	0.00599401	0.343317	0.002997	0.371634	0.000499501	0.175498	0.012987	0.203815	0.00749251	0.028317	0.224276	Cla97C04G070650	RI	H
4399	0.0401902	0.0914086	0.133245	0.001998	0.162117	0.001998	0.0930546	0.001998	0.121927	0.000999001	0.0288726	0.0424575	Cla97C04G070720	RI	H
4400	-0.0190398	0.0914086	0.0154778	0.106893	0.0359575	0.0204795	0.0345177	0.01998	0.0549973	0.00499501	0.0204797	0.0424575	Cla97C04G070720	SE	s
4426	-0.0258279	0.0879121	-0.0831787	0.00699301	-0.112375	0.003996	-0.0573508	0.0174825	-0.0865468	0.00499501	-0.029196	0.0639361	Cla97C04G071400	RI	H
4430	0.30337	0	0.497014	0	0.584617	0	0.193644	0.000499501	0.281246	0	0.0876024	0.0024975	Cla97C04G071455	A5	v
4455	0.0428681	0.274226	0.196826	0.017982	0.280139	0.00599401	0.153958	0.038961	0.237271	0.014985	0.0833136	0.104895	Cla97C04G071730	RI	H
4465	0.0880213	0.012987	0.182937	0.000999001	0.180786	0.002997	0.0949158	0.00499501	0.0927642	0.00599401	-0.00215153	0.446553	Cla97C04G071860	SE	s
4506	0.103328	0.0304695	0.0134568	0.252747	-0.0751775	0.047952	-0.0898713	0.038961	-0.178506	0.00499501	-0.0886342	0.0304695	Cla97C04G072590	AF	*
4513	0.000958038	0.385115	0.0368765	0.0434565	0.037687	0.041958	0.0359185	0.0444555	0.0367289	0.043956	0.000810466	0.407093	Cla97C04G072640	SE	s
4518	0.166359	0	0.28159	0	0.357678	0	0.115231	0.0024975	0.191319	0	0.0760882	0.0374625	Cla97C04G072670	A3	o
4523	0.166773	0.00162338	0.328472	0.00519481	0.294368	0	0.1617	0	0.127595	0.00999001	-0.0341041	0.121129	Cla97C04G072670	A5	v
4524	0.338284	0.00909091	0.519705	0.00324675	0.297593	0.0108225	0.181421	0.0024975	-0.0406911	0.187313	-0.222112	0.00749251	Cla97C04G072670	A5	v
4550	-0.025224	0.165335	0.0454205	0.0899101	0.115856	0.0134865	0.0706444	0.0304695	0.14108	0.00499501	0.0704353	0.025974	Cla97C04G072920	RI	H
4569	0.0656965	0.0114885	0.11248	0.002997	0.111084	0.000999001	0.0467834	0.0194805	0.0453876	0.0124875	-0.00139583	0.283716	Cla97C04G073120	A3	o
4570	-0.0764549	0.0114885	-0.0155942	0.0609391	-0.0365155	0.00899101	0.0608607	0.018981	0.0399394	0.0124875	-0.0209213	0.0659341	Cla97C04G073120	RI	H
4624	0.0565292	0.023976	0.0913958	0.00499501	0.10619	0.001998	0.0348666	0.0364635	0.0496608	0.00999001	0.0147943	0.0954046	Cla97C04G073910	RI	H
4632	-0.125218	0.0889111	0.0972639	0.146354	0.183579	0.047952	0.222482	0.044955	0.308797	0.0144855	0.0863154	0.154845	Cla97C04G074130	A5	v
4649	-0.119285	0.002997	-0.0826518	0.023976	-0.0584962	0.023976	0.0366329	0.014985	0.0607885	0.000999001	0.0241556	0.037962	Cla97C04G074560	A3	o
4650	0.0771335	0.0104895	0.0537808	0.023976	0.0489008	0.025974	-0.0233527	0.0224775	-0.0282327	0.00999001	-0.00488003	0.135864	Cla97C04G074560	RI	H
4656	0.0942485	0.010989	0.21825	0.001998	0.231517	0.002997	0.124002	0.002997	0.137269	0.002997	0.0132668	0.194805	Cla97C04G074710	RI	H
4689	0.0335798	0.0914086	0.138792	0.002997	0.153424	0.0034965	0.105212	0.00599401	0.119844	0.003996	0.0146321	0.18981	Cla97C04G075250	AF	*
4714	-0.0275755	0.0739261	-0.0806512	0.012987	-0.116148	0.00549451	-0.0530756	0.042957	-0.0885722	0.00849151	-0.0354966	0.115385	Cla97C04G075530	A5	v
4729	-0.335856	0.00899101	-0.168332	0.0305694	-0.203225	0.011988	0.167524	0.026973	0.132631	0.143856	-0.0348925	0.394106	Cla97C04G075910	A5	v
4758	0.162574	0.0194805	0.366683	0.0024975	0.601343	0	0.204109	0.011988	0.438768	0.000499501	0.23466	0.0104895	Cla97C04G076000	A5	v
4787	0.0283792	0.0174825	0.0433765	0.00849151	0.0182624	0.03996	0.0149973	0.043956	-0.0101168	0.0874126	-0.0251141	0.018981	Cla97C04G076580	RI	H
4805	0.0204036	0.1998	0.2016	0.0024975	0.0633803	0.0524476	0.181196	0.0024975	0.0429766	0.0794206	-0.13822	0.001998	Cla97C04G076790	A3	o
4807	-0.233663	0	-0.282716	0	-0.276518	0	-0.0490531	0.014985	-0.042855	0.016983	0.00619814	0.273726	Cla97C04G076800	SE	s
4819	0.25207	0.016983	0.461354	0.001998	0.496032	0.0024975	0.209284	0.00599401	0.243962	0.0024975	0.0346782	0.151848	Cla97C04G077250	SE	s
4820	-0.379702	0	-0.513803	0	-0.442943	0.000999001	-0.134101	0.003996	-0.0632407	0.0264735	0.0708604	0.013986	Cla97C04G077310	A3	o
4838	-0.116171	0.0509491	0.0111415	0.32967	-0.00154369	0.414086	0.127312	0.043956	0.114627	0.0484515	-0.0126851	0.304695	Cla97C04G077520	A3	o
4866	0	0.418581	-1	0	-0.666667	0.00599401	-1	0	-0.666667	0.0474525	0.333333	0.112388	Cla97C04G077840	RI	H
4908	0.0714995	0.023976	0.137268	0.00799201	0.281215	0	0.065769	0.033966	0.209715	0	0.143946	0.001998	Cla97C04G078350	RI	H
4933	-0.0648779	0.107393	-0.286051	0.00561938	-0.269589	0.00582751	-0.221174	0.0287213	-0.204711	0.0162338	0.0164624	0.328671	Cla97C04G078840	AF	*
4934	-0.219205	0.0174825	-0.368541	0.00561938	-0.313348	0.00624376	-0.149337	0.0287213	-0.0941435	0.0657676	0.0551931	0.234765	Cla97C04G078840	RI	H
4940	0.0949708	0.024975	0.0105202	0.204296	0.000970571	0.420579	-0.0844506	0.00549451	-0.0940002	0.00949051	-0.00954958	0.184815	Cla97C04G079010	A3	o
4941	-0.0263766	0.112887	0.0593753	0.0719281	0.0685388	0.0599401	0.085752	0.00549451	0.0949154	0.00949051	0.00916342	0.184815	Cla97C04G079010	RI	H
4997	-0.362434	0.00499501	-0.128774	0.02664	-0.0439875	0.146728	0.23366	0.00713572	0.318447	0.0024975	0.084787	0.101898	Cla97C05G079900	A5	v
4998	-0.040306	0.16539	0.0936111	0.0620808	0.127438	0.0428143	0.133917	0.00713572	0.167745	0.00749251	0.0338274	0.192932	Cla97C05G079900	A5	v
4999	0.34114	0	0.246758	0.00999001	0.187807	0.00999001	-0.0943812	0.0212288	-0.153332	0.00428143	-0.0589509	0.101898	Cla97C05G079900	A5	v
5000	0.25346	0.0114172	-0.125246	0.0730519	-0.366033	0.00666001	-0.378706	0	-0.619493	0	-0.240787	0.01998	Cla97C05G079900	AF	*
5001	0.163461	0.0114172	0.0201846	0.197303	-0.0200803	0.2331	-0.143277	0.00713572	-0.183542	0.00124875	-0.040265	0.111317	Cla97C05G079900	AF	*
5002	0.088012	0.0630619	0.284467	0.00999001	0.435112	0	0.196455	0.00713572	0.3471	0.001998	0.150646	0.02331	Cla97C05G079900	RI	H
5003	-0.0249138	0.248751	0.196332	0.02664	0.400225	0	0.221246	0.00713572	0.425139	0.00124875	0.203893	0.01998	Cla97C05G079900	RI	H
5004	-0.174859	0.00832501	-0.0323017	0.137085	0.00796325	0.32018	0.142557	0.00713572	0.182822	0.00124875	0.040265	0.111317	Cla97C05G079900	RI	H
5024	-0.277567	0.000749251	-0.494951	0	-0.702945	0	-0.217384	0.0044955	-0.425378	0.0014985	-0.207994	0.017982	Cla97C05G080100	RI	H
5025	-0.726598	0	-0.867699	0.000749251	-0.888818	0	-0.141101	0.0274725	-0.16222	0.0104895	-0.0211195	0.243756	Cla97C05G080100	RI	H
5026	-0.145525	0.0684316	-0.281268	0.0134865	-0.303468	0.00749251	-0.135743	0.00899101	-0.157943	0.002997	-0.0221996	0.187313	Cla97C05G080100	SE	s
5057	0.0660292	0.121379	0.16504	0.00799201	0.12101	0.02997	0.0990107	0.0277223	0.054981	0.121878	-0.0440297	0.0899101	Cla97C05G080690	A3	o
5059	-0.0670399	0.121379	-0.233435	0.002997	-0.141282	0.02997	-0.166395	0.014985	-0.0742419	0.121878	0.0921533	0.0499501	Cla97C05G080690	A5	v
5061	0.0239796	0.190809	-0.110014	0.0161838	-0.0239235	0.234965	-0.133994	0.016983	-0.0479032	0.155844	0.0860905	0.0499501	Cla97C05G080690	RI	H
5062	-0.0195415	0.190809	0.212773	0.002997	0.0549013	0.132617	0.232315	0.014985	0.0744428	0.121878	-0.157872	0.0499501	Cla97C05G080690	RI	H
5084	0.274231	0.0606893	-0.254081	0.120255	-0.607068	0.0516983	-0.528312	0.0494505	-0.8813	0.0247253	-0.352987	0.237762	Cla97C05G081030	A5	v
5087	0.227106	0.0606893	-0.238465	0.120255	-0.470149	0.0516983	-0.465571	0.0494505	-0.697256	0.0247253	-0.231685	0.237762	Cla97C05G081030	SE	s
5089	-0.024446	0.103896	-0.0877011	0.010989	-0.0531589	0.021978	-0.0632551	0.0154845	-0.0287129	0.0789211	0.0345422	0.0414585	Cla97C05G081110	RI	H	PYL9	Others
5090	0.0280931	0.103896	0.105969	0.010989	0.0643188	0.021978	0.0778758	0.0154845	0.0362257	0.0789211	-0.0416502	0.0414585	Cla97C05G081110	RI	H	PYL9	Others
5101	-0.0846682	0.021978	-0.183587	0.001998	-0.0227844	0.228272	-0.0989183	0.00899101	0.0618838	0.043956	0.160802	0.00599401	Cla97C05G081580	A5	v
5102	0.0278057	0.0719281	0.0661415	0.0124875	-0.00639513	0.228272	0.0383357	0.0224775	-0.0342009	0.047952	-0.0725366	0.00799201	Cla97C05G081580	RI	H
5113	-0.316116	0.0011655	-0.129752	0.0188811	-0.173034	0.0041958	0.186364	0.0361305	0.143082	0.0646853	-0.0432821	0.220862	Cla97C05G081680	RI	H
5117	-0.621151	0.00932401	-0.333333	0.0384615	-0.144841	0.0949051	0.287818	0.0361305	0.47631	0	0.188492	0.0582751	Cla97C05G081680	RI	H
5118	0.202024	0.00524476	0.299309	0.00174825	0.243459	0	0.097285	0.0361305	0.0414349	0.104196	-0.0558501	0.0743007	Cla97C05G081680	SE	s
5169	-0.00348659	0.435065	0.0967945	0.0509491	0.135079	0.0254745	0.100281	0.02997	0.138566	0.0104895	0.0382846	0.242757	Cla97C05G082190	RI	H
5229	0.157795	0.0424575	0.282979	0.00499501	0.235582	0.00849151	0.125184	0.0324675	0.0777871	0.0659341	-0.0473968	0.118382	Cla97C05G083000	A3	o
5230	-0.208236	0.011988	-0.395582	0.0044955	-0.346908	0.0044955	-0.187346	0.0134865	-0.138672	0.032967	0.0486742	0.118382	Cla97C05G083000	RI	H
5231	0.157795	0.0424575	0.282979	0.00499501	0.235582	0.00849151	0.125184	0.0324675	0.0777871	0.0659341	-0.0473968	0.118382	Cla97C05G083000	RI	H
5242	0.0668611	0.02997	0.150972	0.000999001	0.189279	0.002997	0.0841107	0.012987	0.122418	0.003996	0.0383076	0.044955	Cla97C05G083190	RI	H
5277	0.179453	0.00899101	0.334115	0.000749251	0.431758	0	0.154661	0.0044955	0.252304	0.00374625	0.0976429	0.0142358	Cla97C05G083560	A3	o
5278	0.0911332	0.026973	0.313063	0	0.517279	0	0.221929	0.0044955	0.426145	0	0.204216	0.011988	Cla97C05G083560	A5	v
5281	0.396571	0.00599401	0.0700424	0.126374	-0.245847	0.024975	-0.326529	0.010989	-0.642418	0.001998	-0.315889	0.010989	Cla97C05G083650	A3	o
5351	0.114835	0.014985	0.0471206	0.0589411	0.0468996	0.0574426	-0.0677145	0.0144855	-0.0679354	0.0114885	-0.000220915	0.439061	Cla97C05G084390	RI	H
5352	-0.181988	0.00899101	-0.0869011	0.027972	-0.0531938	0.0574426	0.0950868	0.012987	0.128794	0.003996	0.0337073	0.101898	Cla97C05G084390	SE	s
5388	0.0897395	0.0969031	-0.0432891	0.21029	-0.158407	0.025974	-0.133029	0.026973	-0.248147	0.001998	-0.115118	0.03996	Cla97C05G085050	A5	v
5418	0.063801	0.0699301	0.175107	0.011988	0.571555	0	0.111306	0.02997	0.507754	0	0.396448	0	Cla97C05G085880	AF	*
5453	0.098653	0.0314685	0.220494	0.002997	0.235336	0.002997	0.121841	0.0294705	0.136682	0.0214785	0.0148419	0.281219	Cla97C05G086590	AF	*
5483	-0.0650448	0.166833	0.188019	0.01998	0.228533	0.003996	0.253064	0.010989	0.293578	0.003996	0.0405137	0.347652	Cla97C05G086910	RI	H
5515	0.0935698	0.0984016	-0.157645	0.0354645	-0.272122	0.012987	-0.251215	0.0224775	-0.365692	0.00849151	-0.114477	0.101399	Cla97C05G087310	A5	v
5538	-0.0145372	0.152847	-0.166417	0.000999001	-0.0579248	0.021978	-0.15188	0.001998	-0.0433876	0.0274725	0.108492	0.00599401	Cla97C05G087560	A5	v
5539	-0.0145372	0.152847	-0.166417	0.000999001	-0.0579248	0.021978	-0.15188	0.001998	-0.0433876	0.0274725	0.108492	0.00599401	Cla97C05G087560	AF	*
5556	-0.156397	0.00499501	-0.0631295	0.165834	-0.0737018	0.122877	0.0932679	0.00932401	0.0826956	0.00865801	-0.0105723	0.204795	Cla97C05G087820	A5	v
5557	0.349396	0	0.0459163	0.165834	0.0603475	0.122877	-0.303479	0	-0.289048	0	0.0144311	0.204795	Cla97C05G087820	RI	H
5558	-0.0724016	0.047286	0.0119824	0.294206	0.0365231	0.158508	0.0843839	0.00932401	0.108925	0.003996	0.0245407	0.204795	Cla97C05G087820	RI	H
5606	0.0145866	0.42957	-0.268832	0.0324675	-0.13842	0.144855	-0.283418	0.0324675	-0.153007	0.192308	0.130411	0.241009	Cla97C05G088480	RI	H
5610	-0.325981	0.0164835	0.0652555	0.178322	-0.097329	0.128372	0.391237	0.010989	0.228652	0.0324675	-0.162585	0.0564436	Cla97C05G088520	SE	s
5653	0.609643	0	0.323768	0.0014985	0.305515	0	-0.285876	0.00899101	-0.304128	0.002997	-0.0182525	0.315435	Cla97C05G088950	RI	H
5656	0.0355958	0.111638	-0.0524351	0.0689311	-0.0679111	0.0412088	-0.088031	0.0314685	-0.103507	0.020979	-0.015476	0.315435	Cla97C05G088950	RI	H
5681	0.0561318	0.0929071	-0.00339755	0.404595	0.0295268	0.258741	-0.0595293	0.0424575	-0.026605	0.21029	0.0329244	0.176823	Cla97C05G089520	RI	H
5702	-0.015969	0.217782	0.129814	0.022977	0.127203	0.028971	0.145783	0.033966	0.143172	0.035964	-0.00261113	0.408092	Cla97C05G090150	RI	H
5744	-0.209397	0.002997	-0.130315	0.002997	-0.0308186	0.103896	0.0790812	0.0262238	0.178578	0.0014985	0.0994967	0.02997	Cla97C05G090990	A5	v
5745	0.247772	0	0.291735	0	0.248095	0	0.0439629	0.0494505	0.000323434	0.446054	-0.0436394	0.030969	Cla97C05G090990	AF	*
5746	0.0356993	0.0714286	0.164341	0.00224775	0.213206	0.000749251	0.128641	0.0134865	0.177506	0.002997	0.0488649	0.030969	Cla97C05G090990	AF	*
5761	0.0228545	0.0694306	-0.0269993	0.0354645	0.0279179	0.0414585	-0.0498538	0.0114885	0.00506339	0.241758	0.0549172	0.00649351	Cla97C05G091180	RI	H
5808	-0.121789	0.0044955	-0.0682159	0.0194805	-0.0480821	0.0909091	0.0535736	0.0134865	0.0737074	0.0044955	0.0201338	0.0674326	Cla97C05G091610	A3	o
5809	-0.161207	0.0044955	-0.0913649	0.0194805	-0.000983146	0.428571	0.0698419	0.0134865	0.160224	0	0.0903817	0.00999001	Cla97C05G091610	RI	H
5822	-0.122231	0.00499501	-0.0730432	0.0214785	-0.0797221	0.0174825	0.0491878	0.0364635	0.0425089	0.0494505	-0.00667897	0.277722	Cla97C05G091670	RI	H
5844	-0.590236	0	-0.694436	0	-0.628444	0	-0.1042	0.0014985	-0.0382082	0.00899101	0.0659918	0.0024975	Cla97C05G091900	A5	v
5845	-0.590236	0	-0.694456	0	-0.628444	0	-0.10422	0.0014985	-0.0382082	0.00899101	0.066012	0.0024975	Cla97C05G091900	SE	s
5877	0.147427	0.0024975	0.191319	0.0014985	0.176473	0.0014985	0.0438916	0.048951	0.0290459	0.101898	-0.0148457	0.181319	Cla97C05G092340	AF	*
5879	-0.138269	0.00799201	-0.245642	0.000999001	-0.28124	0	-0.107373	0.00499501	-0.142971	0.00799201	-0.0355981	0.0869131	Cla97C05G092350	RI	H
5959	-0.0469903	0.17982	0.0626491	0.0846653	0.0477243	0.259241	0.109639	0.0254745	0.0947146	0.0509491	-0.0149249	0.371628	Cla97C05G093200	SE	s
5978	0.0197186	0.0464535	-0.00426806	0.182318	-0.00511574	0.169331	-0.0239867	0.0334665	-0.0248344	0.0394605	-0.000847685	0.340659	Cla97C05G093450	A3	o
6017	0.0387594	0.106893	-0.0714364	0.0539461	-0.215242	0	-0.110196	0.031968	-0.254001	0	-0.143805	0.013986	Cla97C05G093770	A3	o
6025	0.0285209	0.367632	0.15344	0.011988	0.250385	0.011988	0.12492	0.01998	0.221864	0.00999001	0.0969444	0.0499501	Cla97C05G093860	A3	o
6057	-0.0243873	0.407093	0.0844522	0.0599401	0.162327	0.017982	0.10884	0.0224775	0.186714	0	0.0778748	0.0539461	Cla97C05G094240	RI	H
6060	0.0301026	0.0669331	0.0841221	0.016983	0.134705	0.00699301	0.0540196	0.017982	0.104602	0.003996	0.0505824	0.023976	Cla97C05G094270	AF	*
6108	-0.00140678	0.455544	-0.0931457	0.032967	-0.0708385	0.116883	-0.0917389	0.038961	-0.0694317	0.140859	0.0223072	0.285714	Cla97C05G095000	RI	H
6109	0.0198073	0.431568	0.1115	0.032967	0.0599917	0.116883	0.0916926	0.038961	0.0401844	0.205794	-0.0515082	0.283217	Cla97C05G095000	RI	H
6112	-0.0830949	0.0034965	-0.102555	0	-0.104058	0.000999001	-0.0194596	0.045954	-0.0209627	0.0524476	-0.00150304	0.297702	Cla97C05G095050	A5	v
6155	-0.0418739	0.0614386	-0.112367	0.00849151	-0.110915	0.00699301	-0.070493	0.00999001	-0.0690406	0.0184815	0.00145237	0.41009	Cla97C05G095630	AL	D
6157	0.0282135	0.346653	-0.0735728	0.105894	-0.101904	0.0579421	-0.101786	0.037962	-0.130117	0.013986	-0.0283308	0.254745	Cla97C05G095680	RI	H
6159	-0.147292	0.031968	-0.323969	0	-0.154891	0.012987	-0.176676	0.00999001	-0.00759894	0.403596	0.169078	0.003996	Cla97C05G095770	SE	s
6185	0.0776752	0.0724276	0.0197163	0.256743	0.0733285	0.104146	-0.0579589	0.0434565	-0.00434667	0.320679	0.0536122	0.0382118	Cla97C05G096160	A3	o
6186	-0.242618	0.0104895	-0.107188	0.0539461	-0.105258	0.0794206	0.135431	0.00749251	0.13736	0.002997	0.0019298	0.322677	Cla97C05G096160	RI	H
6255	-0.0664974	0.023976	-0.0139007	0.118382	0.063718	0.017982	0.0525968	0.027972	0.130215	0	0.0776187	0.00799201	Cla97C05G096840	RI	H
6262	0.0137172	0.421079	0.056563	0.0344655	0.0397102	0.0404595	0.0428458	0.032967	0.025993	0.107892	-0.0168528	0.139361	Cla97C05G097010	A5	v
6288	0.278581	0.018981	0.625012	0.002997	0.625012	0.000999001	0.346431	0.021978	0.346431	0.00699301	0	0.422078	Cla97C05G097470	RI	H
6291	0.0182262	0.197303	0.161141	0.011988	0.0824541	0.0639361	0.142915	0.017982	0.0642279	0.0979021	-0.078687	0.0739261	Cla97C05G097560	RI	H
6304	0.150535	0.0224775	0.23675	0.00749251	0.232877	0.0044955	0.0862144	0.0404595	0.082342	0.0224775	-0.00387235	0.325175	Cla97C05G097900	A5	v
6307	-0.0554774	0.139061	0.199603	0.031968	0.229696	0.017982	0.25508	0.0404595	0.285173	0.014985	0.0300932	0.300899	Cla97C05G097900	RI	H
6320	0.237005	0.0035964	0.351765	0.0017982	0.313179	0.00337163	0.114759	0.00224775	0.0761734	0.00112388	-0.038586	0.0107892	Cla97C05G098050	A5	v	ERF	Others
6321	-0.237242	0	-0.156668	0.00112388	-0.144334	0	0.0805744	0.00224775	0.0929079	0.00112388	0.0123335	0.0725703	Cla97C05G098050	A5	v	ERF	Others
6322	-0.416411	0	-0.456145	0	-0.402946	0	-0.0397346	0.0170829	0.0134646	0.0931212	0.0531991	0.0044955	Cla97C05G098050	A5	v	ERF	Others
6324	0.138552	0.00599401	0.108509	0.00524476	0.100345	0.00899101	-0.0300436	0.0231197	-0.0382069	0.0134865	-0.00816331	0.116321	Cla97C05G098050	AF	*	ERF	Others
6325	0.612523	0	0.64954	0	0.612119	0	0.037017	0.0187313	-0.000403433	0.396603	-0.0374204	0.0157343	Cla97C05G098050	AF	*	ERF	Others
6326	0.0932075	0.00770658	0.027656	0.0719281	-0.0751901	0.0109177	-0.0655515	0.0101149	-0.168398	0	-0.102846	0.0014985	Cla97C05G098050	RI	H	ERF	Others
6327	-0.26459	0.00112388	-0.163004	0.00112388	-0.061108	0.00899101	0.101586	0.0044955	0.203482	0	0.101896	0	Cla97C05G098050	SE	s	ERF	Others
6379	-0.358157	0.012987	-0.648862	0.002997	-0.625649	0.002997	-0.290705	0.0304695	-0.267492	0.047952	0.0232126	0.29021	Cla97C05G098630	AF	*
6380	0.26865	0.012987	0.474859	0.0034965	0.429028	0.002997	0.206209	0.0304695	0.160378	0.0484515	-0.0458309	0.29021	Cla97C05G098630	RI	H
6401	-0.0630322	0.184316	-0.258471	0.024975	-0.227954	0.0404595	-0.195439	0.03996	-0.164922	0.0464535	0.0305176	0.263237	Cla97C05G099110	RI	H
6416	-0.0864481	0.0559441	0.0307879	0.16983	0.0940506	0.040959	0.117236	0.037962	0.180499	0.002997	0.0632626	0.107892	Cla97C05G099350	RI	H
6478	-0.133484	0.03996	-0.0402689	0.171329	-0.0119824	0.316683	0.0932152	0.020979	0.121502	0.0144855	0.0282865	0.13986	Cla97C05G100290	RI	H
6480	-0.0452322	0.0909091	0.0290592	0.166833	0.110955	0.002997	0.0742914	0.026973	0.156187	0	0.0818957	0.00999001	Cla97C05G100420	RI	H
6594	0.153203	0.00499501	0.0908331	0.0849151	0.130923	0.0549451	-0.0623695	0.0324675	-0.0222792	0.154845	0.0400903	0.0799201	Cla97C05G102840	A3	o
6600	0.0851298	0.03996	0.0393551	0.128205	0.054255	0.0632701	-0.0457747	0.0324675	-0.0308747	0.144855	0.0149	0.221445	Cla97C05G102840	RI	H
6609	0.0101836	0.253746	0.0864558	0.0194805	0.141364	0.0014985	0.0762722	0.0214785	0.131181	0.0024975	0.0549084	0.045954	Cla97C05G102940	A5	v
6610	0.173782	0.015984	0.300513	0.0014985	0.294963	0.001998	0.126731	0.0324675	0.121181	0.0364635	-0.00555027	0.372627	Cla97C05G102980	A5	v
6632	-0.202276	0.012987	-0.0451338	0.224775	0.0434038	0.161838	0.157142	0.011988	0.245679	0.000999001	0.0885376	0.041958	Cla97C05G103270	RI	H
6633	-0.0221695	0.0594406	-0.000660706	0.352647	0.00588064	0.161838	0.0215088	0.034965	0.0280501	0.0204795	0.00654135	0.128372	Cla97C05G103270	SE	s
6640	0.648879	0	0.0363674	0.282468	-0.0126433	0.292707	-0.612511	0	-0.661522	0	-0.0490106	0.140859	Cla97C05G103340	SE	s
6669	-0.00882688	0.330669	0.224479	0.00599401	0.151826	0.018981	0.233306	0.00699301	0.160653	0.0104895	-0.0726529	0.0649351	Cla97C05G103710	RI	H
6683	0.036042	0.131868	0.146883	0.00949051	0.0684117	0.0529471	0.110841	0.0204795	0.0323697	0.156344	-0.0784715	0.023976	Cla97C05G103960	AL	D
6687	-0.0643157	0.0428322	0.0674597	0.0305944	0.118289	0.0198135	0.131775	0.0104895	0.182605	0.0034965	0.0508296	0.104895	Cla97C05G104040	A3	o
6702	-0.0102438	0.230769	0.06117	0.0304695	0.161697	0.001998	0.0714137	0.0334665	0.171941	0.001998	0.100527	0.0104895	Cla97C05G104310	RI	H
6709	-0.0799228	0.101898	0.0777024	0.0749251	0.0594193	0.146853	0.157625	0.0284715	0.139342	0.0374625	-0.0182831	0.423576	Cla97C05G104360	RI	H
6718	0.0255539	0.041958	0.0469463	0.0164835	0.0198593	0.0519481	0.0213924	0.03996	-0.00569459	0.155844	-0.027087	0.01998	Cla97C05G104670	RI	H
6733	0.141366	0.0944056	-0.227697	0.034965	0.0423496	0.255245	-0.369063	0.0384615	-0.0990166	0.171329	0.270046	0.0262238	Cla97C05G104770	AF	*
6739	0.0403308	0.13986	-0.0789477	0.0589411	-0.159267	0.00899101	-0.119279	0.0144855	-0.199597	0.003996	-0.0803189	0.02997	Cla97C05G104830	RI	H
6743	-0.133499	0.022977	-0.210948	0.001998	-0.145713	0.014985	-0.0774484	0.048951	-0.012214	0.25974	0.0652345	0.103896	Cla97C05G104930	RI	H
6787	0.349123	0.000999001	0.413457	0.000999001	0.423208	0.000499501	0.0643336	0.020979	0.0740845	0.0184815	0.00975089	0.217283	Cla97C05G105470	A3	o
6788	0.274396	0.00499501	0.516195	0.000999001	0.729409	0	0.241799	0.003996	0.455013	0	0.213214	0	Cla97C05G105470	RI	H
6795	0.0390537	0.037962	0.00785219	0.283716	-0.0332015	0.0589411	-0.0312015	0.032967	-0.0722552	0.00599401	-0.0410537	0.021978	Cla97C05G105510	SE	s
6817	0.00467652	0.315185	0.0833402	0.021978	0.100596	0.01998	0.0786637	0.020979	0.0959194	0.01998	0.0172557	0.312687	Cla97C05G106090	RI	H
6886	0.172892	0.011988	0.260041	0.002997	0.303082	0.002997	0.0871495	0.02997	0.13019	0.00599401	0.0430406	0.16983	Cla97C05G107280	RI	H
6890	-0.130868	0.015984	0.0367112	0.15984	0.115218	0.017982	0.16758	0.002997	0.246087	0.001998	0.078507	0.015984	Cla97C05G107440	A3	o
6916	-0.053364	0.0999001	-0.000427797	0.453546	0.0738808	0.0314685	0.0529362	0.0144855	0.127245	0	0.0743086	0.0014985	Cla97C05G107800	RI	H
6926	0.0124407	0.249251	-0.0704961	0.0499501	-0.127477	0.00899101	-0.0829367	0.032967	-0.139917	0.00799201	-0.0569806	0.0689311	Cla97C05G107950	A5	v
6957	-0.0230573	0.0749251	0.0105263	0.204296	0.0123864	0.189311	0.0335837	0.041958	0.0354437	0.01998	0.00186009	0.307193	Cla97C05G108350	AF	*
6958	-0.0253438	0.0749251	0.00634084	0.204296	0.00863069	0.189311	0.0316846	0.041958	0.0339745	0.01998	0.00228985	0.307193	Cla97C05G108350	RI	H
6978	0.0161647	0.408591	-0.159323	0.022977	-0.158718	0.02997	-0.175487	0.015984	-0.174883	0.011988	0.000604794	0.44006	Cla97C05G108690	RI	H
6998	0.010448	0.37013	0.361387	0.0204795	0.200044	0.0484515	0.350939	0.036963	0.189596	0.0874126	-0.161343	0.216783	Cla97C05G109160	RI	H
6999	0.0309494	0.37013	0.202662	0.0204795	0.150818	0.0484515	0.171713	0.0454545	0.119869	0.0874126	-0.0518436	0.217283	Cla97C05G109160	SE	s
7052	0.0658263	0.0899101	0.138821	0.025974	0.141791	0.018981	0.0729951	0.016983	0.0759652	0.024975	0.00297009	0.466034	Cla97C06G109590	A3	o
7064	-0.0543621	0.108558	0.0478851	0.108558	0.192264	0	0.102247	0.017982	0.246626	0.003996	0.144379	0.00799201	Cla97C06G109770	A5	v
7067	-0.0369534	0.108558	0.0785572	0.0699301	0.15158	0.00799201	0.115511	0.011988	0.188533	0.003996	0.0730224	0.01665	Cla97C06G109770	SE	s
7077	0.178991	0.0599401	0.0964833	0.141359	0.124038	0.157842	-0.0825072	0.041958	-0.0549521	0.0834166	0.0275551	0.132867	Cla97C06G110050	RI	H
7078	-0.178652	0.0599401	-0.0520455	0.141359	-0.0136399	0.324675	0.126606	0.014985	0.165012	0.002997	0.0384055	0.106893	Cla97C06G110050	RI	H
7144	-0.304623	0	-0.48409	0.0014985	-0.502167	0.0014985	-0.179467	0	-0.197544	0	-0.0180773	0.283716	Cla97C06G110930	RI	H
7145	-0.143053	0	-0.191674	0	-0.192706	0	-0.048621	0.0194805	-0.049653	0.017982	-0.00103198	0.330669	Cla97C06G110930	RI	H
7150	0.0612025	0.201299	0.280425	0.018981	0.37621	0.003996	0.219223	0.0264735	0.315008	0.00749251	0.0957847	0.0769231	Cla97C06G111040	SE	s
7159	0.0719193	0.018981	0.125639	0.00799201	0.148428	0.000999001	0.0537201	0.00899101	0.0765091	0.002997	0.022789	0.0619381	Cla97C06G111160	AF	*
7169	0.0126049	0.223277	0.0574481	0.0999001	0.0645573	0.0836663	0.0448432	0.0368382	0.0519524	0.0206044	0.00710923	0.264735	Cla97C06G111390	RI	H
7170	-0.148415	0.0599401	-0.00826521	0.36014	0.0273886	0.258741	0.14015	0.00749251	0.175804	0.0108225	0.0356539	0.217283	Cla97C06G111390	RI	H
7172	-0.105891	0.0599401	-0.0353386	0.192308	-0.010689	0.258741	0.0705521	0.0333	0.0952017	0.0108225	0.0246496	0.217283	Cla97C06G111390	SE	s
7173	-0.0336651	0.143606	0.0193519	0.192308	0.0293112	0.15984	0.0530171	0.0333	0.0629763	0.0108225	0.00995928	0.247253	Cla97C06G111390	SE	s
7197	0.0224061	0.0509491	0.0525106	0.017982	0.0341366	0.031968	0.0301045	0.0204795	0.0117305	0.0894106	-0.018374	0.0519481	Cla97C06G111660	SE	s
7199	0.0120105	0.18032	0.130111	0.0134865	0.0951684	0.0254745	0.1181	0.0104895	0.0831579	0.020979	-0.0349423	0.265235	Cla97C06G111680	RI	H
7204	-0.106921	0.0014985	-0.146829	0	-0.167883	0	-0.0399079	0.00999001	-0.0609618	0.0034965	-0.0210539	0.046953	Cla97C06G111790	A5	v
7209	0.0284599	0.0814186	-0.0400549	0.047952	-0.0637886	0.01998	-0.0685147	0.012987	-0.0922484	0.002997	-0.0237337	0.0814186	Cla97C06G111850	A3	o
7263	-0.0553715	0.20979	0.088574	0.128871	0.080549	0.164835	0.143946	0.040959	0.13592	0.037962	-0.00802503	0.422078	Cla97C06G112980	SE	s
7344	-0.039611	0.0674326	0.104998	0.014985	0.150962	0	0.144609	0.00999001	0.190574	0	0.045965	0.024975	Cla97C06G114300	RI	H
7357	0.119414	0.144855	0.378702	0.011988	0.283481	0.017982	0.259288	0.018981	0.164067	0.044955	-0.0952214	0.167832	Cla97C06G114370	SE	s
7376	-0.207062	0.0134865	0.0106769	0.306194	-0.0840676	0.0989011	0.217739	0.002997	0.122994	0.0284715	-0.0947445	0.0764236	Cla97C06G114610	RI	H
7393	0.117668	0.00799201	0.169002	0	0.141282	0	0.0513342	0.025974	0.0236142	0.0999001	-0.02772	0.0819181	Cla97C06G114750	A5	v
7470	0.153332	0.0824176	0.0337952	0.311688	-0.052455	0.236014	-0.119537	0.0292208	-0.205787	0.00674326	-0.0862501	0.0756743	Cla97C06G115800	A5	v
7471	0.0687809	0.182068	0.184825	0.0734266	0.258788	0.017982	0.116044	0.0292208	0.190007	0.00674326	0.0739633	0.0756743	Cla97C06G115800	RI	H
7474	0.077708	0.0794206	-0.0329068	0.172827	-0.0759357	0.0669331	-0.110615	0.001998	-0.153644	0.0034965	-0.043029	0.031968	Cla97C06G115890	A3	o
7491	0.141461	0.00799201	0.274462	0.00599401	0.353513	0	0.133	0.025974	0.212052	0.011988	0.0790518	0.0819181	Cla97C06G116080	RI	H
7506	0.0187715	0.213287	0.211042	0.0044955	0.216651	0.00749251	0.192271	0.011988	0.197879	0.00749251	0.00560884	0.346154	Cla97C06G116420	MX	d
7510	0.184518	0	0.342324	0	0.396833	0	0.157805	0	0.212315	0	0.0545098	0.0474525	Cla97C06G116720	A3	o
7531	0.0687138	0.048951	-0.0220203	0.193182	-0.0274971	0.176573	-0.0907341	0.0314685	-0.0962109	0.0297203	-0.0054768	0.426074	Cla97C06G116930	A3	o
7536	-0.00653041	0.304196	-0.102792	0.0198135	-0.103731	0.011655	-0.0962617	0.0314685	-0.0972004	0.0297203	-0.000938683	0.426074	Cla97C06G116930	RI	H
7537	0.0356333	0.104895	0.118654	0.0174825	0.119693	0.011655	0.0830205	0.0314685	0.0840597	0.037296	0.00103921	0.426074	Cla97C06G116930	RI	H
7572	-0.107331	0.0619381	-0.333837	0.000999001	-0.322525	0.000499501	-0.226506	0.0014985	-0.215194	0.000499501	0.0113119	0.164835	Cla97C06G117370	RI	H
7660	0.0443425	0.0264735	0.108732	0.00499501	0.115366	0.0014985	0.0643897	0.00549451	0.0710234	0.00549451	0.00663379	0.179321	Cla97C06G118610	SE	s
7669	-0.234298	0.025974	-0.580922	0.002997	-0.540932	0.002997	-0.346624	0.045954	-0.306633	0.0549451	0.0399907	0.270729	Cla97C06G118800	A3	o
7747	0.0625798	0.179071	-0.0912584	0.150599	-0.140851	0.0434565	-0.153838	0.0284715	-0.20343	0.0127373	-0.0495921	0.122378	Cla97C06G120190	AF	*
7803	-0.133794	0.0194805	-0.241868	0.00749251	-0.264494	0	-0.108073	0.0194805	-0.1307	0.0104895	-0.0226262	0.41958	Cla97C06G121980	A3	o
7878	-0.0908586	0.010989	-0.0430883	0.0879121	-0.0732015	0.0134865	0.0477703	0.03996	0.0176571	0.17033	-0.0301132	0.0769231	Cla97C06G123365	RI	H
7879	0.172873	0.010989	0.0214396	0.226773	0.221872	0.0134865	-0.151433	0.03996	0.0489992	0.17033	0.200432	0.032967	Cla97C06G123365	RI	H
7883	0.0608146	0.17982	0.181656	0.016983	0.181268	0.021978	0.120841	0.044955	0.120454	0.0669331	-0.000387168	0.434066	Cla97C06G123430	RI	H
7992	0.0921661	0.010989	0.0671204	0.0184815	0.030188	0.0664336	-0.0250458	0.027972	-0.0619782	0.003996	-0.0369324	0.010989	Cla97C06G124700	A3	o
7993	0.0296333	0.0644356	0.134614	0.00699301	0.272021	0.001998	0.10498	0.001998	0.242387	0	0.137407	0	Cla97C06G124700	RI	H
8049	-0.543759	0	-0.405128	0.000999001	-0.29188	0.003996	0.138632	0.01998	0.251879	0.000999001	0.113247	0.026973	Cla97C06G125280	AF	*
8069	-0.214057	0.011988	-0.390399	0.003996	-0.461191	0.001998	-0.176342	0.043956	-0.247134	0.011988	-0.0707921	0.203796	Cla97C06G125430	RI	H
8101	-0.0348557	0.122877	0.0821149	0.0709291	0.238444	0.003996	0.116971	0.041958	0.273299	0	0.156329	0.011988	Cla97C06G126040	SE	s
8102	-0.0281606	0.122877	0.0357792	0.0709291	0.094441	0.00799201	0.0639398	0.041958	0.122602	0.013986	0.0586618	0.0499501	Cla97C06G126040	SE	s
8103	0.337777	0.0014985	0.151245	0.01998	-0.0206785	0.266234	-0.186532	0.012987	-0.358456	0.0034965	-0.171924	0.026973	Cla97C06G126050	A5	v
8114	0.0326789	0.398601	-0.436425	0.0719281	-0.286166	0.133367	-0.469104	0.0494505	-0.318844	0.110889	0.15026	0.245754	Cla97C06G126190	RI	H
8117	-0.175438	0.0034965	-0.364903	0.000999001	-0.477083	0.000499501	-0.189465	0.00549451	-0.301645	0.000499501	-0.11218	0.00999001	Cla97C06G126240	A3	o
8122	-0.209044	0	-0.256485	0	-0.218442	0	-0.0474412	0.016983	-0.00939813	0.156843	0.0380431	0.0374625	Cla97C06G126410	A3	o
8123	0.421093	0	0.546879	0	0.55966	0	0.125786	0	0.138566	0	0.0127804	0.0714286	Cla97C06G126410	RI	H
8124	0.510065	0	0.672907	0	0.654594	0	0.162842	0	0.144529	0	-0.0183129	0.0714286	Cla97C06G126410	RI	H
8154	0.035234	0.0639361	0.116698	0.011988	0.209665	0.001998	0.0814638	0.012987	0.174431	0	0.0929673	0.018981	Cla97C06G126750	A3	o
8163	-0.00836554	0.466034	-0.143661	0.024975	-0.110966	0.040959	-0.135295	0.037962	-0.102601	0.0739261	0.0326944	0.373626	Cla97C06G126910	RI	H
8178	0.0684411	0.0659341	0.189389	0.00799201	0.227535	0.011988	0.120948	0.025974	0.159094	0.001998	0.0381468	0.333666	Cla97C06G127050	SE	s
8188	-0.00102483	0.418082	-0.101069	0.0204795	-0.0319902	0.123876	-0.100045	0.024975	-0.0309654	0.141858	0.0690792	0.0504496	Cla97C06G127210	A3	o
8189	-0.00102483	0.418082	-0.101069	0.0204795	-0.0319902	0.123876	-0.100045	0.024975	-0.0309654	0.141858	0.0690792	0.0504496	Cla97C06G127210	A5	v
8190	0.0781535	0.0387113	0.212601	0	0.279362	0	0.134447	0.0174825	0.201208	0.00499501	0.0667607	0.118631	Cla97C06G127230	A5	v
8191	0.00561018	0.428072	0.0526568	0.0632701	0.0711724	0.0191475	0.0470466	0.0499501	0.0655622	0.0174825	0.0185156	0.192308	Cla97C06G127230	A5	v
8192	-0.135692	0.014985	-0.18008	0.0024975	-0.205013	0.0024975	-0.0443883	0.0437063	-0.0693213	0.0137363	-0.024933	0.118631	Cla97C06G127230	A5	v
8286	0.0284881	0.0559441	0.00414167	0.233267	0.00799761	0.177822	-0.0243464	0.031968	-0.0204905	0.0519481	0.00385594	0.222777	Cla97C07G128300	RI	H
8310	0.0811333	0.0614386	0.219408	0.00749251	0.407424	0.0044955	0.138274	0.0134865	0.32629	0.002997	0.188016	0	Cla97C07G128950	AL	D
8314	0.0109346	0.242757	0.048736	0.047952	0.0552212	0.0414585	0.0378014	0.037962	0.0442866	0.0364635	0.00648526	0.232767	Cla97C07G129140	SE	s
8326	0.225599	0.0104895	0.345292	0	0.271684	0.0044955	0.119693	0.00899101	0.0460848	0.0974026	-0.0736083	0.0404595	Cla97C07G129250	A5	v
8327	-0.0166721	0.190809	0.055909	0.0561938	0.124272	0.00749251	0.0725811	0.0142358	0.140944	0.00599401	0.0683631	0.0404595	Cla97C07G129250	RI	H
8347	-0.00801003	0.353846	0.0694897	0.0428322	0.0624681	0.0533217	0.0774998	0.048951	0.0704781	0.0617716	-0.00702162	0.397103	Cla97C07G129580	A5	v
8348	0.0393052	0.307692	0.727917	0	0.469874	0.0034965	0.688612	0	0.430569	0	-0.258043	0.0839161	Cla97C07G129580	A5	v
8349	0.0721207	0.0576923	0.215819	0.00699301	0.138824	0.0122378	0.143698	0.0104895	0.0667038	0.0617716	-0.0769944	0.0909091	Cla97C07G129580	A5	v
8357	0.0511469	0.107393	-0.0820213	0.0434565	-0.151576	0.00699301	-0.133168	0.00899101	-0.202723	0.0014985	-0.0695548	0.033966	Cla97C07G129740	A3	o
8364	0.89859	0.0444555	-0.10141	0.199301	-0.10141	0.216284	-1	0	-1	0	0	0.231269	Cla97C07G129840	A3	o
8374	-0.0041913	0.402597	-0.262974	0.001998	-0.393094	0	-0.258782	0.000999001	-0.388903	0	-0.13012	0.018981	Cla97C07G130060	A3	o
8386	0.0413942	0.245754	0.180239	0.00599401	0.265093	0.011988	0.138845	0.011988	0.223698	0	0.0848537	0.0344655	Cla97C07G130330	A5	v
8387	0.000401453	0.448551	0.0810981	0.0314685	0.0801522	0.0322178	0.0806966	0.0277223	0.0797507	0.0292208	-0.000945943	0.430569	Cla97C07G130330	RI	H
8404	0.0652054	0.00899101	0.151275	0.0014985	0.149831	0.000499501	0.0860693	0.00499501	0.0846256	0.0024975	-0.00144366	0.303696	Cla97C07G130610	AF	*
8407	-0.742384	0	-0.81519	0	-0.850193	0	-0.0728054	0.00949051	-0.107809	0.002997	-0.0350035	0.0404595	Cla97C07G130710	AF	*
8413	0.0202881	0.215118	0.0821586	0.033966	0.116576	0.00799201	0.0618705	0.045954	0.0962881	0.011988	0.0344177	0.107393	Cla97C07G130870	RI	H
8416	-0.0103723	0.317682	-0.129885	0.033966	-0.253218	0.003996	-0.119512	0.045954	-0.242845	0.003996	-0.123333	0.02997	Cla97C07G130870	RI	H
8436	-0.106511	0.001998	0.0353135	0.0274725	0.0875767	0.00499501	0.141824	0.000499501	0.194088	0.000999001	0.0522633	0.046953	Cla97C07G131120	RI	H
8496	0.0376355	0.0579421	0.0915499	0.03996	0.267339	0.0579421	0.0539145	0.032967	0.229704	0.00599401	0.175789	0.0659341	Cla97C07G131990	A5	v
8497	0.0866873	0.030969	0.179714	0.03996	0.507874	0.0579421	0.0930268	0.032967	0.421187	0.00999001	0.32816	0.0659341	Cla97C07G131990	RI	H
8547	-0.0300037	0.123377	-0.164132	0.00799201	-0.152435	0.00649351	-0.134128	0.0202298	-0.122432	0.0217283	0.0116964	0.407592	Cla97C07G132660	A5	v
8549	0.145222	0.00749251	0.224362	0	0.222928	0	0.0791401	0.0202298	0.0777057	0.0217283	-0.00143433	0.407592	Cla97C07G132660	RI	H
8553	0.0204814	0.254745	0.112074	0.017982	0.150247	0.00224775	0.0915923	0.0434565	0.129766	0.00974026	0.0381737	0.11988	Cla97C07G132810	A5	v
8594	-0.0075194	0.396603	0.0390543	0.1004	0.0547535	0.0649351	0.0465737	0.047952	0.0622729	0.0254745	0.0156992	0.162837	Cla97C07G133210	A3	o
8595	-0.0064134	0.396603	0.167171	0.0749251	0.287825	0.016983	0.173585	0.042957	0.294239	0.00499501	0.120654	0.0949051	Cla97C07G133210	SE	s
8612	-0.155586	0.00899101	-0.2211	0	-0.277486	0	-0.0655143	0.0284715	-0.121901	0.0044955	-0.0563863	0.020979	Cla97C07G133400	RI	H
8625	0.0742032	0.203297	-0.0774511	0.247253	-0.0910584	0.108059	-0.151654	0.0494505	-0.165262	0.0164835	-0.0136073	0.285104	Cla97C07G133730	A3	o
8637	0.226262	0.014985	0.494928	0	0.193775	0.011988	0.268666	0.00374625	-0.0324865	0.215784	-0.301153	0.0044955	Cla97C07G133770	RI	H
8638	-0.0958848	0.0187313	-0.226815	0	-0.0951264	0.017982	-0.130931	0.00374625	0.000758357	0.433067	0.131689	0.00674326	Cla97C07G133770	SE	s
8649	-0.00367269	0.247752	-0.074915	0.012987	-0.149224	0	-0.0712423	0.00699301	-0.145551	0.001998	-0.0743088	0.003996	Cla97C07G133990	A3	o
8650	0.00230652	0.247752	0.0315917	0.0294705	0.0429397	0.0154845	0.0292852	0.01998	0.0406332	0.00799201	0.011348	0.0874126	Cla97C07G133990	A3	o
8696	0.0365766	0.229271	-0.155083	0.0539461	-0.237479	0.023976	-0.19166	0.014985	-0.274056	0.0014985	-0.0823963	0.0539461	Cla97C07G134660	A3	o
8698	-0.119187	0.107892	0.0349012	0.189411	0.137699	0.041958	0.154088	0.0164835	0.256886	0.0014985	0.102798	0.0539461	Cla97C07G134660	RI	H
8702	0.222284	0.0034965	0.0583762	0.0704296	0.00989008	0.28971	-0.163907	0.00499501	-0.212394	0.000999001	-0.0484861	0.0774226	Cla97C07G134800	AF	*
8722	0.118211	0.0044955	0.210719	0.001998	0.26039	0.000999001	0.092508	0.0284715	0.142179	0.020979	0.0496713	0.164835	Cla97C07G135170	RI	H
8763	0.236186	0.00899101	0.361172	0	0.362552	0	0.124986	0.015984	0.126366	0.043956	0.00138024	0.43007	Cla97C07G135610	A5	v
8764	-0.0990475	0.011988	0.0128227	0.223776	-0.0639686	0.0579421	0.11187	0.015984	0.0350789	0.109224	-0.0767913	0.0879121	Cla97C07G135610	A5	v
8793	-0.267943	0	-0.348445	0.003996	-0.364571	0	-0.0805027	0.020979	-0.096628	0.00499501	-0.0161253	0.241758	Cla97C07G136100	A3	o
8794	-0.176431	0.001998	-0.272971	0	-0.329748	0	-0.0965399	0.011988	-0.153317	0.001998	-0.0567767	0.015984	Cla97C07G136100	RI	H
8844	-0.0891715	0.0034965	0.0306573	0.023976	0.00545787	0.15984	0.119829	0.0014985	0.0946293	0.000999001	-0.0251995	0.021978	Cla97C07G136584	AL	D
8873	0.0172693	0.333	0.132276	0.0374625	0.115506	0.0507826	0.115007	0.01998	0.098237	0.0424575	-0.0167698	0.30969	Cla97C07G136780	RI	H
8875	0.005258	0.413087	0.0953056	0.0541126	0.0744823	0.0507826	0.0900476	0.0274725	0.0692243	0.0736763	-0.0208233	0.30969	Cla97C07G136780	RI	H
8879	0.0954995	0.0034965	0.0514166	0.012987	0.00516472	0.213786	-0.0440829	0.0284715	-0.0903348	0.0034965	-0.0462519	0.028971	Cla97C07G136830	RI	H
8918	-0.287421	0.0011988	-0.0286038	0.172328	0.07906	0.031968	0.258817	0.00599401	0.366481	0.0014985	0.107664	0.0262238	Cla97C07G137170	SE	s
8945	-0.0224294	0.168332	0.108528	0.012987	0.0962354	0.011988	0.130958	0.00699301	0.118665	0.00499501	-0.0122928	0.226274	Cla97C07G137610	RI	H
8948	-0.0978474	0.147353	0.0621128	0.309191	0.0661119	0.323676	0.15996	0.048951	0.163959	0.033966	0.00399912	0.386114	Cla97C07G137650	RI	H
8960	-0.0550312	0.0314685	-0.178623	0.001998	-0.522397	0	-0.123592	0.0174825	-0.467366	0.000499501	-0.343774	0.0024975	Cla97C07G137710	A3	o
8961	-0.0550312	0.0314685	-0.178623	0.001998	-0.522397	0	-0.123592	0.0174825	-0.467366	0.000499501	-0.343774	0.0024975	Cla97C07G137710	A5	v
8962	0.0550312	0.0314685	0.178623	0.001998	0.522397	0	0.123592	0.0174825	0.467366	0.000499501	0.343774	0.0024975	Cla97C07G137710	SE	s
9003	0.0875084	0.19314	-0.123148	0.0899101	-0.12451	0.0957376	-0.210656	0.021645	-0.212019	0.0262238	-0.00136273	0.42957	Cla97C07G138320	A3	o
9004	-0.0833957	0.183566	-0.254763	0.024975	-0.179379	0.0549451	-0.171367	0.0162338	-0.0959834	0.0566101	0.0753835	0.267233	Cla97C07G138320	A5	v
9006	-0.114172	0.183566	0.149427	0.0899101	0.154209	0.0936563	0.2636	0.0162338	0.268381	0.0262238	0.00478128	0.42957	Cla97C07G138320	RI	H
9008	0.095077	0.0014985	0.228034	0	0.362981	0	0.132957	0.00599401	0.267904	0	0.134946	0	Cla97C07G138330	A3	o
9010	0.125683	0.00549451	0.197411	0.0014985	0.189658	0.0014985	0.0717275	0.02997	0.0639747	0.0194805	-0.00775273	0.280719	Cla97C07G138370	A3	o
9076	-0.370861	0.0024975	-0.332616	0.001998	-0.325752	0.000499501	0.0382454	0.0499501	0.0451097	0.021978	0.00686427	0.324675	Cla97C07G139440	AF	*
9078	0.260283	0.024975	0.096914	0.136364	0.117776	0.0999001	-0.163369	0.024975	-0.142506	0.0154845	0.0208622	0.273227	Cla97C07G139510	SE	s
9119	-0.069701	0.0464535	-0.00137559	0.407592	0.00422365	0.319181	0.0683254	0.047952	0.0739247	0.0344655	0.00559925	0.361439	Cla97C07G140585	A5	v
9120	0.0346001	0.0515485	0.116285	0.00749251	0.144643	0	0.0816847	0.0224775	0.110043	0.011988	0.0283582	0.231768	Cla97C07G140585	A5	v
9122	0.062571	0.0464535	-0.0639091	0.0353646	-0.0692101	0.0377622	-0.12648	0.0224775	-0.131781	0.011988	-0.00530097	0.361439	Cla97C07G140585	RI	H
9153	0.0597156	0.021978	0.20378	0	0.206338	0	0.144064	0	0.146623	0	0.00255862	0.456044	Cla97C07G141110	A5	v
9180	-0.00231932	0.366633	-0.0748473	0.025974	-0.0766631	0.0144855	-0.072528	0.014985	-0.0743438	0.00549451	-0.00181582	0.345155	Cla97C07G141590	RI	H
9298	-0.242845	0.000499501	-0.201203	0	-0.181434	0	0.0416422	0.0364635	0.0614111	0.0134865	0.0197689	0.0884116	Cla97C07G142840	A5	v
9350	-0.0734049	0.0171257	0.0513897	0.0355894	0.108296	0.00499501	0.124795	0.00999001	0.181701	0	0.0569062	0.014985	Cla97C07G143590	A3	o
9352	0.173695	0.00499501	0.100594	0.0124875	0.109217	0.00749251	-0.0731004	0.0274725	-0.0644775	0.00856287	0.00862285	0.191059	Cla97C07G143590	A3	o
9357	0.0869595	0.01665	0.0175177	0.136364	-0.0313837	0.0630619	-0.0694418	0.0274725	-0.118343	0.003996	-0.0489014	0.014985	Cla97C07G143590	RI	H
9359	0.0879925	0.013986	0.0340483	0.0355894	-0.00900986	0.164336	-0.0539441	0.0274725	-0.0970023	0.00124875	-0.0430582	0.014985	Cla97C07G143590	SE	s
9378	0.0909538	0.0989011	0.208808	0.0112388	0.322651	0.00374625	0.117855	0.0202298	0.231697	0.00599401	0.113843	0.0644356	Cla97C07G144090	A3	o
9379	0.0666245	0.0989011	0.214181	0.0112388	0.284715	0.00374625	0.147556	0.0202298	0.218091	0.00599401	0.0705342	0.0839161	Cla97C07G144090	RI	H
9426	0.0558407	0.038961	-0.0192354	0.161838	0.0150138	0.22028	-0.0750761	0.0214785	-0.0408269	0.0524476	0.0342492	0.0739261	Cla97C08G144830	A3	o
9427	0.184675	0.012987	0.0394872	0.161838	-0.105782	0.0639361	-0.145188	0.020979	-0.290458	0.000999001	-0.14527	0.017982	Cla97C08G144830	RI	H
9429	0.0846226	0.00699301	0.170214	0.000999001	0.188048	0.000999001	0.0855912	0.000999001	0.103425	0.000999001	0.0178341	0.0689311	Cla97C08G144840	AF	*	AGL11	Others
9468	-0.215598	0.002997	-0.138733	0.014985	-0.107763	0.00499501	0.0768647	0.0262238	0.107835	0.0044955	0.0309703	0.0779221	Cla97C08G145430	A5	v
9470	-0.0544427	0.0184815	-0.00748778	0.183317	0.131223	0.0014985	0.0469549	0.0262238	0.185666	0	0.138711	0	Cla97C08G145430	SE	s
9486	-0.0170714	0.125375	0.0359039	0.0599401	0.0204628	0.0989011	0.0529753	0.031302	0.0375342	0.04662	-0.0154411	0.225774	Cla97C08G145620	A3	o
9488	-0.11512	0.011322	-0.0386919	0.0824176	0.0445772	0.0899101	0.0764284	0.031302	0.159698	0.01998	0.0832692	0.0879121	Cla97C08G145620	RI	H
9489	0.32722	0.011322	0.683978	0.00999001	0.653385	0.013986	0.356758	0.031302	0.326165	0.030969	-0.0305934	0.269231	Cla97C08G145620	SE	s
9490	0.00326169	0.270729	0.0367527	0.025974	-0.00385806	0.278222	0.033491	0.02997	-0.00711975	0.227273	-0.0406108	0.0344655	Cla97C08G145700	RI	H
9528	-0.0485199	0.0649351	0.0616338	0.0322178	0.0396389	0.0711788	0.110154	0.023976	0.0881588	0.0194805	-0.0219949	0.224026	Cla97C08G146510	A5	v
9540	-0.0529696	0.314685	-0.371695	0.0122378	-0.425768	0	-0.318725	0.0034965	-0.372798	0.0034965	-0.0540731	0.252622	Cla97C08G146580	RI	H
9541	0.256506	0.298951	0.676081	0.0122378	0.736947	0.00524476	0.419575	0.0174825	0.480441	0.0122378	0.0608663	0.252622	Cla97C08G146580	RI	H
9552	-0.155462	0.0287213	-0.0602307	0.0915751	0.0119893	0.367133	0.0952317	0.0262238	0.167452	0.00624376	0.07222	0.0624376	Cla97C08G146640	RI	H
9553	0.0903368	0.0524476	0.221337	0.00499501	0.322258	0.0024975	0.131	0.024975	0.231922	0.0024975	0.100921	0.0624376	Cla97C08G146640	SE	s
9555	-0.0156219	0.133866	0.0393551	0.0889111	0.0604816	0.047952	0.054977	0.036963	0.0761035	0.014985	0.0211266	0.197802	Cla97C08G146820	RI	H
9603	-0.0352868	0.448052	-0.172717	0.023976	-0.196324	0.014985	-0.13743	0.0284715	-0.161037	0.0524476	-0.0236073	0.440559	Cla97C08G147560	AF	*
9627	0.173404	0.00699301	0.2376	0.000999001	0.265398	0	0.0641964	0.043956	0.0919945	0.017982	0.0277981	0.106893	Cla97C08G147700	A3	o
9681	-0.0248473	0.144356	-0.104794	0.018981	-0.0685217	0.0529471	-0.0799465	0.034965	-0.0436744	0.117383	0.0362721	0.163337	Cla97C08G148760	RI	H
9688	0.0363953	0.047952	0.120075	0.0034965	0.131418	0.00549451	0.0836798	0.00849151	0.0950224	0.0044955	0.0113427	0.183816	Cla97C08G148810	A3	o	UGGP	Starch and sucrose metabolism
9694	-0.0791825	0.0592741	-0.223847	0.004662	-0.1372	0.014652	-0.144664	0.037962	-0.0580176	0.18981	0.0866464	0.126873	Cla97C08G149030	AF	*
9695	-0.300343	0.00499501	-0.38564	0.003996	-0.363965	0.000999001	-0.0852975	0.041958	-0.0636216	0.18981	0.0216759	0.242757	Cla97C08G149030	AF	*
9696	-0.259532	0.00499501	-0.178431	0.004662	-0.282752	0.000999001	0.0811001	0.041958	-0.0232206	0.191808	-0.104321	0.0779221	Cla97C08G149030	AF	*
9750	0.123115	0.00549451	0.205801	0.00732601	0.230686	0	0.0826858	0.0494505	0.107571	0.00549451	0.024885	0.11978	Cla97C08G150000	A3	o
9759	0.0674791	0.0499501	0.181167	0.0024975	0.233332	0.0024975	0.113688	0.014985	0.165853	0.00749251	0.0521657	0.034965	Cla97C08G150040	RI	H
9772	0.0283497	0.425574	0.70949	0.015984	0.987746	0.003996	0.681141	0.0464535	0.959397	0.011988	0.278256	0.221279	Cla97C08G150220	AF	*
9826	-0.00661787	0.36014	0.138222	0.0337163	0.218939	0.011988	0.14484	0.026973	0.225557	0.00749251	0.0807168	0.131868	Cla97C08G150790	RI	H
9827	0.042344	0.36014	0.330252	0.0337163	0.345873	0.011988	0.287908	0.026973	0.303529	0.00899101	0.01562	0.313187	Cla97C08G150790	RI	H
9833	-0.0761353	0.00599401	-0.0483127	0.0044955	-0.0518968	0.00849151	0.0278226	0.028971	0.0242385	0.041958	-0.00358412	0.227772	Cla97C08G150990	SE	s
9837	0.00956487	0.161339	0.0415774	0.0244755	0.0749849	0.0034965	0.0320125	0.01998	0.06542	0.00549451	0.0334075	0.0164835	Cla97C08G151015	A5	v
9851	0.0244087	0.0952381	-0.0398881	0.0274725	-0.0835447	0.004662	-0.0642968	0.013986	-0.107953	0	-0.0436566	0.02997	Cla97C08G151420	A3	o
9869	0.0786103	0.013986	-0.00514604	0.270729	0.00267359	0.324675	-0.0837564	0.00799201	-0.0759368	0.00499501	0.00781963	0.189311	Cla97C08G151710	A5	v
9870	-0.41361	0	-0.325991	0.000999001	-0.241332	0.003996	0.0876185	0.00799201	0.172278	0.000999001	0.084659	0.01998	Cla97C08G151710	SE	s
9891	-0.042523	0.154346	-0.165187	0.037962	-0.0330634	0.201299	-0.122664	0.040959	0.00945966	0.32967	0.132124	0.0509491	Cla97C08G152110	RI	H
9902	-0.0161703	0.192308	-0.315859	0.002997	-0.255215	0.00599401	-0.299689	0.002997	-0.239044	0.002997	0.0606447	0.131369	Cla97C08G152230	MX	d
9903	-0.0514039	0.0494505	-0.124447	0.002997	-0.0782956	0.0247253	-0.0730427	0.0142358	-0.0268916	0.1004	0.046151	0.101898	Cla97C08G152230	SE	s
9904	-0.0315533	0.0764236	0.017607	0.114386	0.0589437	0.0294705	0.0491603	0.022977	0.090497	0.00899101	0.0413367	0.101898	Cla97C08G152230	SE	s
9932	0.0799853	0.018981	0.0180104	0.166334	-0.165105	0.0014985	-0.061975	0.0304695	-0.245091	0	-0.183116	0.0024975	Cla97C08G152650	A5	v
9933	0.0799853	0.018981	0.0180104	0.166334	-0.165105	0.0014985	-0.061975	0.0304695	-0.245091	0	-0.183116	0.0024975	Cla97C08G152650	SE	s
9945	0.053498	0.0244755	0.102001	0.00549451	0.134129	0.001998	0.0485029	0.0214785	0.0806314	0.003996	0.0321285	0.0569431	Cla97C08G152990	SE	s
9991	0.129148	0.00599401	-0.0233088	0.161838	-0.0275959	0.127373	-0.152457	0.00499501	-0.156744	0.002997	-0.00428707	0.347652	Cla97C08G153520	A5	v
10008	-0.0427068	0.022977	-0.246487	0.000499501	-0.343678	0	-0.203781	0.000999001	-0.300971	0	-0.0971906	0.001998	Cla97C08G153760	A3	o
10011	-0.0235352	0.244755	-0.146891	0.014985	-0.165998	0.00599401	-0.123355	0.0154845	-0.142463	0.0014985	-0.0191074	0.182318	Cla97C08G153870	SE	s
10022	0.0419669	0.0374625	-0.0421449	0.0322178	-0.00823309	0.17982	-0.0841118	0.0164835	-0.0501999	0.0374625	0.0339119	0.0884116	Cla97C08G154000	RI	H
10023	0.0337415	0.26024	0.262529	0.032967	0.214837	0.034965	0.228788	0.041958	0.181095	0.0569431	-0.0476923	0.284715	Cla97C08G154020	A3	o
10071	0.156178	0.0964036	-0.241141	0.0639361	-0.422713	0.015984	-0.397318	0.0114885	-0.578891	0.00599401	-0.181572	0.0604396	Cla97C08G154730	AF	*
10118	-0.0112792	0.337163	0.988721	0.002997	0.655387	0.0024975	1	0	0.666667	0.013986	-0.333333	0.0999001	Cla97C08G155260	SE	s
10166	0.0965569	0.0719281	-0.0256522	0.183317	-0.030705	0.167333	-0.122209	0.033966	-0.127262	0.032967	-0.00505279	0.382617	Cla97C08G156060	A5	v
10170	0.100115	0.00749251	0.0171145	0.120879	0.09394	0.00849151	-0.0830006	0.00949051	-0.006175	0.257742	0.0768256	0.00799201	Cla97C08G156080	RI	H
10233	0.00219753	0.448551	0.086968	0.0333	0.133931	0.025974	0.0847705	0.029304	0.131733	0.021978	0.0469628	0.0899101	Cla97C08G157070	A3	o
10234	0.0939695	0.195804	-0.197989	0.027972	0.121619	0.0499501	-0.291959	0.011988	0.0276496	0.338994	0.319608	0.003996	Cla97C08G157070	RI	H
10235	0	0.448551	0.120216	0.036963	0	0.449051	0.120216	0.037962	0	0.446553	-0.120216	0.0532801	Cla97C08G157070	RI	H
10236	0.0234306	0.216783	-0.0622542	0.0333	0.0309591	0.120546	-0.0856848	0.023976	0.00752844	0.338994	0.0932133	0.025974	Cla97C08G157070	RI	H
10240	-0.12459	0.00649351	-0.214239	0.0014985	-0.340321	0	-0.0896491	0.0304695	-0.215731	0	-0.126082	0.013986	Cla97C08G157210	SE	s
10286	0.219589	0.001998	0.342725	0	0.362318	0	0.123136	0	0.14273	0	0.0195937	0.0444555	Cla97C08G157980	A3	o
10287	0.127601	0.001998	0.191709	0.000999001	0.216143	0	0.0641076	0.00899101	0.0885415	0.000999001	0.0244339	0.034632	Cla97C08G157980	A5	v
10289	-0.0289992	0.0779221	0.0165368	0.120879	0.0518028	0.0144855	0.0455361	0.024642	0.080802	0.00599401	0.035266	0.034632	Cla97C08G157980	SE	s
10338	0.0162025	0.136364	-0.0218531	0.123002	-0.0655679	0.03663	-0.0380556	0.0499501	-0.0817703	0.00582751	-0.0437147	0.0424575	Cla97C08G158890	A3	o
10339	0.0668683	0.0899101	-0.0559606	0.0624376	-0.116181	0.0224775	-0.122829	0.00999001	-0.183049	0	-0.0602205	0.02997	Cla97C08G158890	A3	o
10341	0.02178	0.130495	-0.0555689	0.0624376	-0.0784512	0.0224775	-0.0773488	0.0237263	-0.100231	0.00582751	-0.0228824	0.0730519	Cla97C08G158890	RI	H
10378	-0.0451128	0.243756	-0.27507	0.0424575	-0.35841	0.0204795	-0.229957	0.0244755	-0.313297	0.00849151	-0.0833406	0.109391	Cla97C08G159510	RI	H
10413	-0.20179	0.001998	-0.351125	0	-0.412564	0	-0.149335	0.0044955	-0.210774	0	-0.0614386	0.0474525	Cla97C08G160270	AF	*
10425	-0.193492	0.02997	-0.311522	0	-0.298091	0.00899101	-0.11803	0.00899101	-0.104598	0.017982	0.0134313	0.287712	Cla97C08G160460	A3	o
10428	-0.0575272	0.157842	0.023437	0.306444	0.0330799	0.290709	0.0809641	0.0284715	0.0906071	0.0194805	0.00964298	0.287712	Cla97C08G160460	RI	H
10433	0.00574025	0.285215	0.0538713	0.0334665	0.105783	0.00499501	0.048131	0.026973	0.100043	0.002997	0.0519117	0.020979	Cla97C08G160550	RI	H
10436	-0.256389	0	-0.220948	0.000999001	-0.245624	0.000999001	0.0354415	0.045954	0.0107646	0.150849	-0.0246769	0.0494505	Cla97C08G160610	SE	s
10450	-0.111392	0.0184815	-0.170561	0.00649351	-0.263165	0.000999001	-0.0591683	0.0304695	-0.151773	0.0044955	-0.0926043	0.00999001	Cla97C08G160800	A3	o
10451	-0.0233281	0.223277	-0.124091	0.011988	-0.030493	0.173077	-0.100763	0.023976	-0.00716497	0.347153	0.0935982	0.02997	Cla97C08G160830	A5	v
10475	-0.0849693	0.114635	0.0261482	0.293207	0.0389898	0.133866	0.111117	0.0434565	0.123959	0.0187313	0.0128417	0.241758	Cla97C08G161040	SE	s
10587	0.0871106	0.105894	0.194757	0.01998	0.296661	0.00599401	0.107647	0.0499501	0.20955	0.00599401	0.101904	0.0719281	Cla97C09G162880	SE	s
10621	0.0875503	0.0824176	0.460147	0.00899101	0.564853	0.0014985	0.372596	0	0.477303	0.0014985	0.104707	0.103397	Cla97C09G163330	RI	H
10622	0.0256338	0.0824176	-0.0107855	0.175325	-0.0304942	0.107143	-0.0364193	0.0424575	-0.056128	0.026973	-0.0197088	0.145854	Cla97C09G163330	RI	H
10623	-0.0503036	0.0824176	0.021089	0.175325	5.6086e-05	0.456044	0.0713926	0.023976	0.0503597	0.045954	-0.0210329	0.145854	Cla97C09G163330	RI	H
10625	-0.0760134	0.12987	0.181749	0.032967	0.115302	0.0869131	0.257762	0.00899101	0.191315	0.00899101	-0.0664469	0.137862	Cla97C09G163470	RI	H
10629	0.0273473	0.12987	-0.042031	0.110889	-0.034655	0.161089	-0.0693783	0.0254745	-0.0620023	0.0194805	0.00737602	0.240759	Cla97C09G163470	RI	H
10659	0.0697228	0.032967	0.118936	0.011988	0.139145	0	0.0492134	0.032967	0.069422	0.011988	0.0202086	0.112887	Cla97C09G163870	RI	H
10660	0.0815557	0.0711788	-0.0194115	0.236264	-0.164833	0.00899101	-0.100967	0.032967	-0.246389	0.002997	-0.145422	0.0284715	Cla97C09G163870	RI	H
10661	0.00093009	0.392607	0.0411058	0.0554446	0.0924029	0.00899101	0.0401757	0.0394605	0.0914728	0.0104895	0.0512971	0.0487013	Cla97C09G163870	RI	H
10678	-0.00883009	0.163337	-0.0399806	0.022977	-0.0237771	0.0719281	-0.0311505	0.0434565	-0.014947	0.133367	0.0162035	0.127373	Cla97C09G163970	AL	D
10679	0.242775	0.002997	0.3677	0.0014985	0.286505	0.0034965	0.124926	0.027972	0.04373	0.132368	-0.0811958	0.0904096	Cla97C09G164010	RI	H
10725	-0.39611	0.014985	-0.0726425	0.160673	-0.117923	0.0824176	0.323468	0.00999001	0.278187	0.00499501	-0.0452807	0.323843	Cla97C09G164810	RI	H
10735	0.0325203	0.202198	0.152666	0.035964	0.286677	0.003996	0.120145	0.043956	0.254156	0	0.134011	0.027972	Cla97C09G164820	RI	H
10775	0.0660391	0.0344655	0.174607	0.0024975	0.191175	0.0014985	0.108568	0.002997	0.125135	0.001998	0.0165677	0.136863	Cla97C09G165660	AF	*
10796	0.103496	0.0114885	0.040219	0.0729271	0.0420362	0.0744256	-0.063277	0.016983	-0.0614598	0.018981	0.00181719	0.381119	Cla97C09G166060	RI	H
10821	0.0794598	0.0999001	0.181682	0.014985	0.0417933	0.236763	0.102222	0.046953	-0.0376665	0.308691	-0.139888	0.01998	Cla97C09G166310	SE	s
10828	-0.0858308	0.0499501	-0.161726	0.001998	-0.177334	0.003996	-0.0758948	0.035964	-0.0915033	0.013986	-0.0156085	0.28971	Cla97C09G166390	RI	H
10832	-0.442821	0.0594406	0.122532	0.176823	0.287752	0.0869131	0.565353	0.00499501	0.730573	0.001998	0.16522	0.0614386	Cla97C09G166440	AF	*
10833	0.0703309	0.0262238	0.124985	0.0047952	0.0795826	0.0107892	0.054654	0.0184815	0.00925167	0.183816	-0.0454023	0.0689311	Cla97C09G166530	A3	o
10834	-0.373706	0.000999001	-0.953248	0	-0.968805	0	-0.579543	0	-0.595099	0	-0.0155565	0.295954	Cla97C09G166530	AF	*
10835	-0.0389469	0.248252	0.0416546	0.224276	0.039821	0.224276	0.0806014	0.0184815	0.0787679	0.020979	-0.00183352	0.384116	Cla97C09G166530	AF	*
10836	-0.396961	0.000999001	-0.483051	0.000999001	-0.575972	0	-0.0860905	0.011988	-0.179012	0	-0.0929214	0.0509491	Cla97C09G166530	AF	*
10837	-0.421669	0	-0.554945	0	-0.551719	0	-0.133277	0.00999001	-0.13005	0.0044955	0.0032266	0.355445	Cla97C09G166530	AF	*
10838	0.0444564	0.0509491	0.136189	0.0044955	0.149584	0.000749251	0.091733	0.00999001	0.105127	0.0044955	0.0133943	0.295954	Cla97C09G166530	RI	H
10853	0.0224893	0.025974	0.00415422	0.155844	0.0007216	0.313187	-0.0183351	0.0344655	-0.0217677	0.020979	-0.00343262	0.179321	Cla97C09G166940	RI	H
10868	0.0890996	0.034965	-0.0260112	0.229104	0.25994	0.031968	-0.115111	0.0335664	0.170841	0.0532801	0.285951	0.0295704	Cla97C09G166970	RI	H
10870	0.110981	0.034965	-0.011766	0.323105	-0.0947401	0.125208	-0.122747	0.0335664	-0.205721	0.041958	-0.0829741	0.204462	Cla97C09G166970	RI	H
10871	-0.248242	0.003996	-0.165815	0.003996	0.170361	0.01998	0.0824267	0.0335664	0.418602	0.003996	0.336176	0	Cla97C09G166970	SE	s
10872	-0.154034	0.003996	-0.0818056	0.0599401	0.10145	0.0487512	0.072228	0.0335664	0.255484	0.00799201	0.183256	0.0295704	Cla97C09G166970	SE	s
10873	-0.0294662	0.0899101	0.0338189	0.124875	-0.0925394	0.038628	0.0632851	0.0335664	-0.0630732	0.0553732	-0.126358	0.0295704	Cla97C09G166970	SE	s
10891	0.160853	0.027972	0.256998	0.003996	0.260439	0.002997	0.0961447	0.0499501	0.099586	0.0589411	0.00344128	0.384615	Cla97C09G167330	A3	o
10893	0.0563455	0.0344655	-0.011061	0.208292	0.000984868	0.423077	-0.0674065	0.0344655	-0.0553606	0.0364635	0.0120459	0.203297	Cla97C09G167340	A3	o
10894	-0.103929	0.0194805	-0.0478164	0.134865	0.0362261	0.138611	0.0561125	0.047952	0.140155	0.002997	0.0840424	0.023976	Cla97C09G167340	RI	H
10895	-0.16487	0.0194805	-0.0445156	0.134865	0.03816	0.138611	0.120354	0.0254745	0.20303	0	0.0826755	0.023976	Cla97C09G167340	RI	H
10926	-0.0691113	0.15318	0.0554294	0.11988	0.202942	0.00719281	0.124541	0.0223776	0.272053	0	0.147512	0.015984	Cla97C09G168380	A5	v
10928	-0.0389755	0.15318	0.210515	0.015984	0.258684	0.003996	0.249491	0	0.29766	0	0.0481691	0.0433852	Cla97C09G168380	RI	H
10929	0.0154371	0.15318	0.0713577	0.025974	0.164812	0.003996	0.0559206	0.0223776	0.149375	0	0.0934548	0.00799201	Cla97C09G168380	RI	H
10931	-0.122519	0.0919081	-0.255458	0.015984	-0.311141	0.003996	-0.132939	0.011988	-0.188622	0.0031968	-0.055683	0.0383616	Cla97C09G168380	RI	H
10932	0.00530209	0.429856	0.174299	0.025974	0.259217	0.003996	0.168997	0.011988	0.253915	0.001998	0.0849181	0.035964	Cla97C09G168380	SE	s
10935	0.0819258	0.324675	0.340126	0.023976	0.602395	0.001998	0.2582	0.040959	0.520469	0.001998	0.262269	0.015984	Cla97C09G168420	RI	H
10952	0.0999423	0.0014985	0.0640071	0.0164835	0.0533867	0.0164835	-0.0359352	0.0157343	-0.0465556	0.011988	-0.0106204	0.148352	Cla97C09G168560	RI	H
10954	-0.099879	0.0014985	-0.0641149	0.0164835	-0.053529	0.0164835	0.0357641	0.0157343	0.04635	0.011988	0.0105859	0.148352	Cla97C09G168560	RI	H
11000	0.0589269	0.015984	0.118518	0.00599401	0.15037	0.002997	0.0595909	0.00899101	0.0914429	0.0024975	0.0318521	0.0254745	Cla97C09G169480	AF	*
11001	0.129003	0.00699301	0.0668111	0.0144855	-0.027603	0.0559441	-0.0621921	0.00899101	-0.156606	0	-0.0944141	0.00499501	Cla97C09G169480	RI	H
11024	-0.223059	0	-0.311906	0	-0.359853	0	-0.0888468	0.000499501	-0.136794	0.000499501	-0.0479476	0.002997	Cla97C09G169810	A5	v
11039	-0.0351396	0.253247	-0.33155	0.0157343	-0.255884	0.0244755	-0.29641	0.0244755	-0.220744	0.0384615	0.0756659	0.225524	Cla97C09G169900	A5	v
11041	-0.0392773	0.195804	-0.20377	0.0157343	-0.199051	0.0157343	-0.164493	0.0454545	-0.159774	0.0384615	0.00471929	0.432567	Cla97C09G169900	RI	H
11045	-0.0119473	0.270729	0.0370097	0.124376	0.04771	0.0894106	0.0489569	0.028971	0.0596572	0.015984	0.0107003	0.17033	Cla97C09G169910	RI	H
11073	-0.0308592	0.203297	-0.234432	0.0124875	-0.627772	0	-0.203572	0.00749251	-0.596913	0	-0.393341	0	Cla97C09G170190	A3	o
11075	-0.0517618	0.203297	-0.341609	0.0124875	-0.641502	0.00124875	-0.289847	0.0124875	-0.58974	0	-0.299893	0.00374625	Cla97C09G170190	RI	H
11086	0.0144427	0.174326	0.110642	0.00999001	-0.00114138	0.425075	0.0961992	0.024975	-0.0155841	0.27023	-0.111783	0.035964	Cla97C09G170270	A3	o
11174	-0.00953389	0.218781	0.062057	0.0314685	0.0886795	0.00649351	0.0715909	0.042957	0.0982134	0.00599401	0.0266224	0.104396	Cla97C09G171680	A3	o
11175	-0.0399717	0.0959041	-0.0782662	0.016983	-0.162117	0.001998	-0.0382945	0.042957	-0.122146	0.003996	-0.0838513	0.00899101	Cla97C09G171680	A3	o
11183	0.0139214	0.235265	0.199442	0.017982	0.17223	0.014985	0.185521	0.014985	0.158308	0.014985	-0.0272125	0.423077	Cla97C09G171780	A5	v
11188	0.0634316	0.038961	0.0124402	0.183317	0.0682596	0.0174825	-0.0509914	0.0414585	0.00482797	0.288212	0.0558193	0.0519481	Cla97C09G171790	A5	v
11189	-0.00214394	0.375125	-0.0931056	0.018981	-0.0919498	0.0174825	-0.0909617	0.024975	-0.0898059	0.032967	0.00115579	0.437063	Cla97C09G171790	SE	s
11212	-0.0685763	0.040959	-0.125443	0.00649351	-0.120429	0.0034965	-0.056867	0.0374625	-0.0518526	0.043956	0.00501441	0.315684	Cla97C09G172320	RI	H
11216	0.0238792	0.35964	-0.136928	0.0616051	-0.15911	0.0333	-0.160808	0.0474525	-0.18299	0.041625	-0.022182	0.469031	Cla97C09G172340	A3	o
11221	-0.0672564	0.23976	0.14904	0.0616051	0.164062	0.0424575	0.216296	0.0474525	0.231319	0.041625	0.0150224	0.469031	Cla97C09G172340	RI	H
11224	-0.0442996	0.144855	0.0624736	0.0939061	-0.0192467	0.252747	0.106773	0.042957	0.0250529	0.226274	-0.0817203	0.0709291	Cla97C09G172370	A5	v
11245	0.110109	0.127622	0.00282238	0.404096	0.0445313	0.153846	-0.107287	0.0218531	-0.0655779	0.0812937	0.041709	0.164336	Cla97C09G172690	AL	D
11246	0.0585613	0.13986	-0.0505107	0.145455	-0.0864744	0.0979021	-0.109072	0.0218531	-0.145036	0.0104895	-0.0359638	0.164336	Cla97C09G172690	RI	H
11247	0.0709786	0.127622	-0.0703511	0.0862471	-0.0504052	0.0979021	-0.14133	0.0104895	-0.121384	0.0104895	0.019946	0.164336	Cla97C09G172690	RI	H
11248	0.00670277	0.339161	0.0990708	0.0862471	0.115263	0.0944056	0.092368	0.0218531	0.10856	0.0174825	0.0161919	0.187313	Cla97C09G172690	RI	H
11276	0.145213	0.002997	0.165014	0.000999001	0.17623	0.000499501	0.0198005	0.0294705	0.0310166	0.00899101	0.0112161	0.0594406	Cla97C09G172990	A3	o
11277	0.0752996	0.0164835	0.294992	0.000999001	0.364614	0	0.219692	0	0.289314	0	0.0696221	0.014985	Cla97C09G172990	RI	H
11303	0.0765466	0.017982	0.150568	0.0014985	0.190317	0.0014985	0.0740213	0.0014985	0.113771	0.0014985	0.0397496	0.014985	Cla97C09G173175	RI	H
11311	-0.00828704	0.445554	0.0885184	0.0224775	0.135758	0.0014985	0.0968055	0.00749251	0.144045	0.002997	0.0472399	0.017982	Cla97C09G173300	RI	H
11318	-0.0527947	0.025974	0.0117155	0.182318	-0.0367017	0.038961	0.0645102	0.032967	0.0160931	0.126873	-0.0484172	0.048951	Cla97C09G173410	AL	D
11330	0.031425	0.268232	-0.067611	0.0764236	-0.168754	0.00899101	-0.099036	0.0314685	-0.200179	0.002997	-0.101143	0.0344655	Cla97C09G173530	A5	v
11343	0.281861	0.002997	0.45143	0.000999001	0.500033	0.001998	0.169569	0.030969	0.218172	0.017982	0.0486033	0.169331	Cla97C09G173670	RI	H
11353	-0.0695505	0.0554446	-0.134202	0.00749251	-0.156761	0.00599401	-0.0646516	0.0442058	-0.0872102	0.020979	-0.0225585	0.20005	Cla97C09G173790	A5	v
11354	0.0177423	0.163337	-0.0368003	0.0789211	-0.0620233	0.0364635	-0.0545426	0.0442058	-0.0797656	0.0224775	-0.025223	0.20005	Cla97C09G173790	SE	s
11355	0.15746	0.00599401	0.0340474	0.0939061	0.062272	0.036963	-0.123413	0.001998	-0.095188	0.00699301	0.0282246	0.116883	Cla97C09G173810	RI	H
11416	-0.0484755	0.274725	0.149722	0.0949051	0.198338	0.0437063	0.198197	0.014985	0.246814	0.0174825	0.0486167	0.2997	Cla97C09G174900	RI	H
11472	0.0290413	0.227273	0.185353	0.00524476	0.264513	0.002997	0.156312	0.00749251	0.235471	0.0014985	0.0791598	0.0614386	Cla97C09G175880	A3	o
11473	-0.00949025	0.227273	0.044292	0.0629371	0.0708366	0.025974	0.0537822	0.015984	0.0803269	0.0124875	0.0265446	0.0744256	Cla97C09G175880	RI	H
11474	0.0660114	0.0674326	0.138761	0.00524476	0.167144	0	0.0727501	0.0142358	0.101133	0.00374625	0.0283828	0.0744256	Cla97C09G175880	SE	s
11497	-0.0823814	0.0657343	-0.198769	0.0151515	-0.355435	0.0011655	-0.116387	0.048951	-0.273053	0.0034965	-0.156666	0.0384615	Cla97C09G176300	RI	H
11498	-0.0665835	0.0657343	-0.180119	0.00699301	-0.250551	0.0011655	-0.113535	0.0384615	-0.183968	0.0034965	-0.0704325	0.0402098	Cla97C09G176300	RI	H
11526	-0.053604	0.045954	-0.107522	0.010989	-0.123926	0.00649351	-0.0539184	0.042957	-0.0703223	0.0184815	-0.0164039	0.190809	Cla97C09G176800	A5	v
11529	-0.0138629	0.153846	-0.0559594	0.018981	-0.0428569	0.01998	-0.0420965	0.016983	-0.028994	0.031968	0.0131025	0.133866	Cla97C09G177030	A5	v
11550	-0.00272275	0.360639	-0.0816304	0.018981	-0.0385383	0.111888	-0.0789077	0.015984	-0.0358156	0.133866	0.0430921	0.0759241	Cla97C09G177330	RI	H
11552	0.0186072	0.238511	0.251809	0	0.187128	0	0.233202	0	0.168521	0.00499501	-0.0646809	0.0224775	Cla97C09G177400	RI	H
11553	-0.0393584	0.238511	-0.0843721	0.0187313	-0.0760271	0.00624376	-0.0450137	0.0362138	-0.0366687	0.0586913	0.00834498	0.352148	Cla97C09G177400	RI	H
11577	0.0564257	0.0639361	-0.0550614	0.037962	0.0264056	0.135864	-0.111487	0.00749251	-0.0300201	0.11988	0.081467	0.010989	Cla97C09G177820	RI	H
11584	0.175912	0.024975	0.332025	0	0.350249	0	0.156113	0.0324675	0.174337	0.00499501	0.018224	0.336663	Cla97C09G177870	SE	s
11634	0.0354232	0.0684316	0.15628	0.0024975	0.218017	0.003996	0.120857	0.002997	0.182594	0	0.0617372	0.0324675	Cla97C09G178660	RI	H
11657	-0.0334055	0.0609391	-0.10148	0.00649351	-0.106613	0.0034965	-0.0680747	0.0204795	-0.073207	0.010989	-0.00513231	0.283217	Cla97C09G179170	A3	o
11665	-0.0043324	0.456044	-0.154864	0.00599401	0.13571	0.00674326	-0.150531	0.014985	0.140043	0.0044955	0.290574	0.0014985	Cla97C09G179500	RI	H
11669	0.147344	0.0134865	-0.0119128	0.296703	-0.0593951	0.0984016	-0.159257	0.00549451	-0.206739	0.0044955	-0.0474823	0.117882	Cla97C09G179620	RI	H
11670	0.149019	0.0014985	0.11687	0.0014985	-0.183196	0	-0.0321492	0.00849151	-0.332215	0	-0.300066	0	Cla97C09G179630	AL	D
11708	0.00226471	0.335664	-0.0727003	0.0164835	-0.0742031	0.00824176	-0.0749651	0.0044955	-0.0764678	0.0014985	-0.00150278	0.294206	Cla97C09G180230	A5	v
11709	0.00220483	0.335664	0.0463023	0.0184815	0.0557075	0.0104895	0.0440975	0.00949051	0.0535027	0.00549451	0.00940515	0.212038	Cla97C09G180230	RI	H
11710	0.0182707	0.335664	-0.14223	0.0172328	-0.127	0.00824176	-0.160501	0.0044955	-0.145271	0.0014985	0.0152296	0.212038	Cla97C09G180230	RI	H
11723	-0.225403	0.021978	-0.428167	0.00849151	-0.305029	0.00899101	-0.202764	0.038961	-0.0796266	0.146354	0.123138	0.107892	Cla97C09G180350	AF	*
11765	-0.27278	0.0124875	-0.0619271	0.10989	-0.0318759	0.192807	0.210853	0.017982	0.240905	0.00599401	0.0300512	0.15984	Cla97C09G180960	AL	D
11779	0.189938	0.0989011	-0.0260402	0.43007	0.0907125	0.387213	-0.215978	0.0464535	-0.0992256	0.162587	0.116753	0.16983	Cla97C09G181260	A3	o
11783	0.00648354	0.42957	-0.225827	0.0899101	-0.0169845	0.387213	-0.232311	0.0464535	-0.023468	0.348252	0.208843	0.125874	Cla97C09G181260	RI	H
11796		1		1		1	0.039347	0.021978	0.0556906	0.0134865	0.0163436	0.134865	Cla97C09G181470	SE	s
11845	0.0107107	0.384615	0.105637	0.0914086	0.0859821	0.112388	0.0949267	0.0499501	0.0752714	0.0849151	-0.0196553	0.24975	Cla97C09G182160	A5	v
11846	0.0148606	0.305694	0.0638305	0.0711788	0.0534406	0.0689311	0.0489699	0.0499501	0.03858	0.0849151	-0.01039	0.24975	Cla97C09G182160	SE	s
11847	0.146752	0.014985	0.214112	0	0.204527	0.0044955	0.0673595	0.0499501	0.0577752	0.0659341	-0.00958427	0.24975	Cla97C09G182160	SE	s
11853	0.0226254	0.100899	0.107754	0.003996	0.130669	0.000499501	0.0851283	0.0044955	0.108044	0.001998	0.0229157	0.0804196	Cla97C09G182260	RI	H
11865	0.209306	0.0264735	0.678269	0.0024975	0.587169	0.00499501	0.468963	0.015984	0.377863	0.027972	-0.0911001	0.18981	Cla97C09G182450	RI	H
11904	-0.468568	0.002997	-0.633113	0	-0.681915	0	-0.164544	0.044955	-0.213347	0.0224775	-0.0488024	0.17008	Cla97C09G182990	RI	H
11906	-0.02449	0.109391	-0.288485	0	-0.20235	0.000499501	-0.263995	0	-0.17786	0.000499501	0.0861348	0.00799201	Cla97C09G183020	A3	o
11907	-0.02449	0.109391	-0.288485	0	-0.20235	0.000499501	-0.263995	0	-0.17786	0.000499501	0.0861348	0.00799201	Cla97C09G183020	A5	v
11969	0.0419698	0.131868	0.149882	0.003996	0.196921	0.003996	0.107912	0.014985	0.154951	0.00499501	0.0470393	0.0699301	Cla97C09G183940	RI	H
11983	0.66795	0	0.564619	0.000499501	0.502452	0	-0.103331	0.0034965	-0.165499	0.000499501	-0.0621674	0.0154845	Cla97C09G184250	A5	v
11997	0.0010862	0.411588	0.0769277	0.023976	0.00976713	0.258242	0.0758415	0.020979	0.00868092	0.248751	-0.0671606	0.028971	Cla97C09G184470	A5	v
12001	-0.0814644	0.118631	0.0750602	0.15984	0.0766665	0.160673	0.156525	0.02997	0.158131	0.02997	0.00160627	0.402597	Cla97C09G184480	SE	s
12004	0.0364693	0.0494505	0.0761139	0.00949051	0.0260598	0.0789211	0.0396446	0.037962	-0.0104095	0.184815	-0.0500541	0.012987	Cla97C10G184560	SE	s
12005	-0.00225494	0.38961	0.104195	0.020979	0.162983	0.003996	0.10645	0.0244755	0.165238	0.0014985	0.0587885	0.0534466	Cla97C10G184570	A5	v
12025	-0.019115	0.165168	0.069447	0.037962	0.145816	0.001998	0.0885619	0.003996	0.164931	0.003996	0.076369	0.003996	Cla97C10G184810	RI	H
12027	0.230614	0	0.279283	0	0.207812	0.001998	0.0486686	0.015984	-0.022802	0.0854146	-0.0714706	0.003996	Cla97C10G184810	RI	H
12028	-0.244383	0.042957	-0.122662	0.0929071	-0.17724	0.0334665	0.121721	0.0412088	0.0671433	0.0674326	-0.0545779	0.0464535	Cla97C10G184820	A5	v
12029	-0.326035	0	-0.59986	0	-0.719318	0	-0.273825	0.0044955	-0.393282	0	-0.119457	0.0104895	Cla97C10G184820	AF	*
12038	-0.00372872	0.333167	0.0975353	0.0524476	0.0758903	0.0794206	0.101264	0.023976	0.079619	0.0644356	-0.0216451	0.26973	Cla97C10G184970	RI	H
12073	-0.12844	0.000999001	-0.176944	0	-0.153986	0.0014985	-0.0485047	0.026973	-0.025546	0.0649351	0.0229588	0.0684316	Cla97C10G185300	A5	v
12074	0.160113	0.001998	0.210557	0	0.285617	0	0.050444	0.028971	0.125504	0.000999001	0.0750604	0.00499501	Cla97C10G185390	A3	o
12080	-0.0111201	0.113886	0.0223885	0.041958	0.0397087	0.0194805	0.0335086	0.0234765	0.0508288	0.00849151	0.0173202	0.0594406	Cla97C10G185550	AF	*
12095	0.0977846	0.0726773	0.54316	0	0.602103	0	0.445375	0.0014985	0.504319	0	0.0589436	0.147602	Cla97C10G185740	A3	o
12097	-0.0977846	0.0726773	-0.54316	0	-0.602103	0	-0.445375	0.0014985	-0.504319	0	-0.0589436	0.147602	Cla97C10G185740	A5	v
12103	0.0119957	0.128871	-0.0182489	0.0864136	-0.00256249	0.28022	-0.0302446	0.032967	-0.0145582	0.0864136	0.0156864	0.0704296	Cla97C10G185830	RI	H
12107	0.0176591	0.355145	0.349461	0.020979	0.503778	0.010989	0.331802	0.027972	0.486119	0.00899101	0.154318	0.182817	Cla97C10G185890	AF	*
12119	0.0160549	0.231269	-0.0950016	0.0996503	-0.0723648	0.104895	-0.111056	0.0402098	-0.0884197	0.0559441	0.0226368	0.263986	Cla97C10G186090	A3	o
12121	-0.0160549	0.231269	0.0950016	0.0996503	0.0723648	0.104895	0.111056	0.0402098	0.0884197	0.0559441	-0.0226368	0.263986	Cla97C10G186090	RI	H
12134	-0.115944	0.038961	0.0272826	0.2997	0.111464	0.047952	0.143227	0.0314685	0.227408	0.0044955	0.0841814	0.146853	Cla97C10G186380	RI	H
12141	-0.14164	0.0104895	-0.032259	0.236014	0.0520637	0.13986	0.109381	0.0104895	0.193704	0.0014985	0.0843227	0.0134865	Cla97C10G186510	RI	H
12169	0.263559	0	0.457217	0	0.292898	0.000999001	0.193659	0.000999001	0.0293397	0.11988	-0.164319	0.001998	Cla97C10G186890	RI	H
12170	0.0942571	0.0164835	0.253881	0.000499501	0.10655	0.0114885	0.159624	0.0044955	0.0122926	0.214785	-0.147332	0.0044955	Cla97C10G186890	SE	s
12187	0.0479024	0.0629371	0.171755	0.000999001	0.188699	0.000999001	0.123852	0.001998	0.140797	0	0.0169442	0.245754	Cla97C10G187060	RI	H
12231	-0.0132611	0.292707	0.157933	0.00999001	0.219711	0.0034965	0.171195	0.0164835	0.232972	0.003996	0.0617776	0.0939061	Cla97C10G188060	RI	H
12279	0.226105	0	0.364032	0	0.459373	0.0024975	0.137927	0.00499501	0.233268	0	0.0953409	0.0224775	Cla97C10G188780	RI	H
12282	0.187332	0	0.122534	0.00874126	0.0506656	0.0724276	-0.064798	0.0412088	-0.136667	0.00874126	-0.0718685	0.0407925	Cla97C10G188820	A5	v
12284	0.120124	0.0024975	0.0512223	0.0305944	-0.00249912	0.39523	-0.0689015	0.0412088	-0.122623	0.00874126	-0.0537214	0.0407925	Cla97C10G188820	AF	*
12295	-0.00664231	0.347652	0.0590059	0.0809191	0.0735935	0.041958	0.0656482	0.038961	0.0802358	0.02997	0.0145876	0.225774	Cla97C10G189120	A5	v
12298	-0.22071	0.00999001	-0.069277	0.155178	0.0232891	0.285048	0.151433	0.038961	0.243999	0.025974	0.0925661	0.225774	Cla97C10G189120	SE	s
12320	0.0441179	0.035964	0.0891727	0.00599401	0.122186	0.001998	0.0450548	0.013986	0.0780684	0.001998	0.0330136	0.014985	Cla97C10G189230	AF	*
12376	-0.11985	0.125874	-0.553577	0.00599401	-0.617748	0	-0.433727	0.010989	-0.497898	0	-0.0641709	0.15318	Cla97C10G190330	RI	H
12377	0.0244173	0.263736	0.338143	0.00999001	0.423236	0.003996	0.313726	0.010989	0.398819	0	0.085093	0.15318	Cla97C10G190330	RI	H
12378	0.0527663	0.14985	0.150154	0.00999001	0.168601	0.00666001	0.0973878	0.029304	0.115834	0.0114885	0.0184465	0.19031	Cla97C10G190330	RI	H
12379	0.0271927	0.22311	-0.0602141	0.0764236	-0.10039	0.0224775	-0.0874068	0.038961	-0.127582	0.0114885	-0.0401755	0.15318	Cla97C10G190330	SE	s
12380	0.0920041	0.0649351	0.193405	0.0124875	0.335964	0.000499501	0.101401	0.041958	0.24396	0.00549451	0.142559	0.0124875	Cla97C10G190350	A5	v
12395	0.112531	0.014985	-0.0539707	0.0609391	-0.15514	0.000999001	-0.166502	0.000999001	-0.267671	0	-0.101169	0.000999001	Cla97C10G190570	A3	o
12412	0.0229992	0.145854	0.104066	0.020979	0.190807	0.003996	0.0810671	0.027972	0.167808	0.000999001	0.086741	0.023976	Cla97C10G190940	RI	H
12419	0.0030578	0.364635	0.0854309	0.0234765	-0.00423198	0.376623	0.0823731	0.0164835	-0.00728978	0.299201	-0.0896629	0.021978	Cla97C10G190990	AF	*
12445	-0.108613	0.00649351	-0.146922	0.003996	-0.160097	0.000499501	-0.0383084	0.043956	-0.0514838	0.026973	-0.0131753	0.161339	Cla97C10G191270	RI	H
12484	0.0787664	0.208292	0.209286	0.020979	0.186951	0.023976	0.130519	0.0494505	0.108185	0.0959041	-0.0223346	0.351399	Cla97C10G192040	RI	H
12496	-0.01249	0.299201	0.0673697	0.0689311	0.0841745	0.03996	0.0798597	0.038961	0.0966645	0.024975	0.0168048	0.223277	Cla97C10G192130	A3	o
12513	0.0426672	0.0979021	-0.0248908	0.165834	0.0339437	0.117383	-0.0675581	0.0374625	-0.00872346	0.271728	0.0588346	0.040959	Cla97C10G192300	SE	s
12514	-0.13302	0.00999001	-0.254995	0.000999001	-0.378579	0	-0.121975	0.00999001	-0.245559	0.002997	-0.123584	0.015984	Cla97C10G192310	AF	*
12531	0.172762	0.000999001	0.116873	0.003996	0.103736	0.001998	-0.0558895	0.016983	-0.0690262	0.00999001	-0.0131367	0.125874	Cla97C10G192490	SE	s
12539	-0.0901352	0.0014985	-0.136011	0.000999001	-0.149004	0.000499501	-0.0458754	0.00749251	-0.0588689	0.003996	-0.0129935	0.0794206	Cla97C10G192730	SE	s
12542	-0.0263181	0.451049	0.146471	0.017982	0.197752	0.00749251	0.172789	0.014985	0.22407	0.00899101	0.0512813	0.190809	Cla97C10G192740	RI	H
12544	0.00411164	0.451049	0.223881	0.014985	0.38792	0	0.219769	0.011988	0.383809	0.00899101	0.164039	0.035964	Cla97C10G192740	RI	H
12573	-0.123913	0	-0.0450493	0.014985	-0.0686908	0.003996	0.0788634	0.0044955	0.0552219	0.00699301	-0.0236415	0.0529471	Cla97C10G193120	SE	s
12584	0.0023387	0.367632	0.0952234	0.045954	0.183487	0.00999001	0.0928848	0.017982	0.181148	0	0.0882634	0.037962	Cla97C10G193260	RI	H
12616	-0.143389	0.00499501	-0.0851201	0.027972	0.0248273	0.137862	0.0582691	0.038961	0.168217	0.00599401	0.109947	0.028971	Cla97C10G193780	A5	v
12617	0.0263999	0.0749251	-0.0142156	0.150849	-0.0231687	0.137862	-0.0406155	0.038961	-0.0495686	0.0264735	-0.00895309	0.216284	Cla97C10G193780	RI	H
12628	0.122255	0.00749251	0.233545	0.000999001	0.284648	0.000499501	0.11129	0.0034965	0.162393	0.0014985	0.0511028	0.031968	Cla97C10G194020	RI	H
12632	-0.0384652	0.103896	0.039504	0.0999001	0.0997698	0.012987	0.0779692	0.022977	0.138235	0.00899101	0.0602658	0.0789211	Cla97C10G194050	RI	H
12643	0.0630315	0.038961	0.00356158	0.322178	-0.0219768	0.145854	-0.0594699	0.047952	-0.0850083	0.0194805	-0.0255383	0.148851	Cla97C10G194340	A5	v
12644	0.0156153	0.149351	0.0766649	0.035964	0.170182	0.0014985	0.0610496	0.047952	0.154567	0.002997	0.0935175	0.0344655	Cla97C10G194340	RI	H
12669	-0.292024	0	-0.377579	0.000499501	-0.431141	0	-0.0855553	0.011988	-0.139118	0.0044955	-0.0535622	0.0234765	Cla97C10G194780	SE	s
12682	0.01877	0.329171	-0.100589	0.11039	-0.0900994	0.133866	-0.119359	0.0384615	-0.108869	0.0404595	0.0104896	0.327173	Cla97C10G194970	A5	v
12705	0.00541182	0.292208	0.0369719	0.0609391	0.0256725	0.0889111	0.0315601	0.048951	0.0202606	0.101399	-0.0112995	0.138362	Cla97C10G195430	RI	H
12714	-0.0272879	0.148851	0.0539382	0.0719281	0.128249	0.00999001	0.0812261	0.035964	0.155537	0.00749251	0.0743107	0.038961	Cla97C10G195650	A3	o
12717	-0.11066	0.0709291	-0.200431	0.00799201	-0.217775	0.003996	-0.089771	0.040959	-0.107115	0.017982	-0.0173442	0.292707	Cla97C10G195690	RI	H
12722	0.158132	0.024975	0.271291	0.0024975	0.291732	0	0.11316	0.00999001	0.133601	0.00499501	0.020441	0.397103	Cla97C10G195710	RI	H
12725	0.0164003	0.427572	-0.18006	0.044955	-0.315638	0.00599401	-0.19646	0.024975	-0.332039	0	-0.135578	0.030969	Cla97C10G195720	SE	s
12750	-0.0241449	0.205794	-0.139407	0.01998	-0.205558	0	-0.115262	0.027972	-0.181413	0	-0.0661508	0.11988	Cla97C10G196100	RI	H
12779	0.0221768	0.0969031	0.0509893	0.0274725	0.099244	0.00599401	0.0288125	0.0464535	0.0770672	0.0044955	0.0482547	0.012987	Cla97C10G196490	A5	v
12837	0.413789	0.00999001	0.214923	0.0599401	0.0752836	0.353813	-0.198866	0.0387113	-0.338505	0.00999001	-0.139639	0.112388	Cla97C10G197370	RI	H
12838	-0.164427	0.017982	-0.0364895	0.267233	-0.0283529	0.353813	0.127937	0.0387113	0.136074	0.0174825	0.00813651	0.448551	Cla97C10G197370	RI	H
12841	-0.0447908	0.366134	0.121693	0.173826	0.142541	0.0599401	0.166484	0.026973	0.187332	0.032967	0.0208485	0.435564	Cla97C10G197420	RI	H
12848	0.0146345	0.412587	-0.136884	0.003996	-0.154237	0.001998	-0.151519	0.001998	-0.168872	0.00799201	-0.017353	0.218448	Cla97C10G197480	RI	H
12886	-0.074184	0.170829	-0.368691	0	-0.412964	0	-0.294507	0.014985	-0.33878	0.002997	-0.0442723	0.452048	Cla97C10G198230	AF	*
12900	0.0760621	0.106893	0.183682	0.016983	0.201174	0.00899101	0.10762	0.0499501	0.125112	0.026973	0.017492	0.254745	Cla97C10G198430	RI	H
12925	0.205982	0.00899101	0.379339	0	0.463511	0	0.173356	0.0194805	0.257529	0.002997	0.0841724	0.0614386	Cla97C10G198960	A3	o
12965	-0.0592162	0.0664336	0.010111	0.253247	0.0181306	0.18032	0.0693272	0.0464535	0.0773468	0.0404595	0.00801958	0.357642	Cla97C10G199400	A3	o
12966	0.0459301	0.0664336	-0.0227177	0.237512	-0.0264494	0.18032	-0.0686478	0.0464535	-0.0723796	0.0404595	-0.00373177	0.357642	Cla97C10G199400	A5	v
12984	0.671419	0	0.409691	0.00974026	0.23901	0.0584416	-0.261728	0.0292208	-0.432409	0.00324675	-0.170681	0.207792	Cla97C10G199610	AF	*
12985	0.662004	0.00324675	0.419278	0.00974026	0.287432	0.0584416	-0.242726	0.0292208	-0.374572	0.00324675	-0.131846	0.207792	Cla97C10G199610	AF	*
12987	0.261748	0.021645	0.0725666	0.194805	0.0684602	0.217996	-0.189182	0.0422078	-0.193288	0.0270563	-0.00410643	0.449051	Cla97C10G199610	RI	H
12993	-0.055981	0.12987	0.041829	0.194805	0.0660284	0.0987013	0.09781	0.038961	0.122009	0.012987	0.0241994	0.374026	Cla97C10G199610	SE	s
12998	0.140604	0.0164835	0.229888	0.002997	0.273568	0.000499501	0.0892844	0.034965	0.132965	0.0114885	0.0436802	0.0859141	Cla97C10G199760	RI	H
13050	0.0820987	0.0839161	-0.0626243	0.135365	0.0232335	0.248751	-0.144723	0.0204795	-0.0588652	0.11039	0.0858578	0.0664336	Cla97C10G200270	RI	H
13093	0.0956065	0.024975	0.246126	0.003996	0.318974	0	0.150519	0.0184815	0.223367	0.00549451	0.0728479	0.115884	Cla97C10G200560	A5	v
13108	-0.0325718	0.375749	-0.242787	0.0488262	-0.257445	0.0543457	-0.210215	0.0268898	-0.224873	0.00849151	-0.0146577	0.4083	Cla97C10G200740	A5	v
13111	-0.233764	0.0679321	0.134915	0.121712	0.175394	0.0543457	0.368679	0.016983	0.409158	0.00424575	0.0404786	0.315035	Cla97C10G200740	RI	H
13112	-0.271106	0.0679321	-0.100585	0.149663	-0.0750754	0.165113	0.170521	0.0388183	0.196031	0.0157699	0.0255095	0.315035	Cla97C10G200740	RI	H
13113	-0.239398	0.0679321	0.0785229	0.183983	0.128591	0.0711164	0.317921	0.016983	0.367989	0.00849151	0.0500684	0.315035	Cla97C10G200740	RI	H
13114	0.196958	0.0679321	0.0253624	0.358959	-0.04891	0.21993	-0.171596	0.016983	-0.245868	0.00424575	-0.0742725	0.28022	Cla97C10G200740	RI	H
13117	-0.126272	0.0834998	-0.317418	0.033966	-0.390572	0.0212288	-0.191146	0.016983	-0.2643	0	-0.073154	0.28022	Cla97C10G200740	SE	s
13118	-0.00811871	0.442865	-0.184497	0.0488262	-0.258397	0.0212288	-0.176379	0.016983	-0.250278	0.00424575	-0.0738993	0.28022	Cla97C10G200740	SE	s
13163	0.0152395	0.104895	-0.173996	0.0014985	-0.214655	0	-0.189236	0.0014985	-0.229895	0.000749251	-0.0406594	0.011988	Cla97C10G201280	AF	*
13164	0.16086	0	0.0230357	0.0444555	-0.0305485	0.031968	-0.137824	0.0014985	-0.191408	0	-0.0535842	0.00599401	Cla97C10G201280	RI	H
13165	-0.0304916	0.0569431	0.0211276	0.0444555	0.112532	0	0.0516192	0.00649351	0.143024	0.000999001	0.0914044	0.0014985	Cla97C10G201280	SE	s
13178	-0.197505	0.021978	-0.379653	0.002997	-0.398032	0.000499501	-0.182148	0.026973	-0.200527	0.017982	-0.0183793	0.278222	Cla97C10G201500	RI	H
13277	0.0321372	0.173327	0.146261	0.0104895	0.170923	0.00674326	0.114124	0.0224775	0.138786	0.00674326	0.0246624	0.193307	Cla97C10G202740	A3	o
13279	0.0630995	0.17008	0.18938	0.0104895	0.214384	0.002997	0.12628	0.0134865	0.151285	0.00599401	0.0250048	0.193307	Cla97C10G202740	SE	s
13300	-0.00355096	0.448052	0.0750585	0.048951	0.098992	0.043956	0.0786094	0.041958	0.102543	0.013986	0.0239335	0.203796	Cla97C10G203010	RI	H
13310	-0.0635875	0.0669331	-0.163896	0.00899101	-0.218759	0.0044955	-0.100308	0.01998	-0.155171	0.002997	-0.054863	0.0684316	Cla97C10G203200	A3	o
13317	0.177883	0	0.000576461	0.408092	-0.0374636	0.043956	-0.177306	0.002997	-0.215346	0.001998	-0.03804	0.0844156	Cla97C10G203540	A3	o
13322	0.00501584	0.310689	0.117682	0.00899101	0.160788	0	0.112666	0.0104895	0.155772	0	0.0431063	0.047952	Cla97C10G203570	SE	s
13323	0.0100701	0.148851	-0.0303835	0.0414585	0.0055432	0.204296	-0.0404535	0.023976	-0.00452685	0.233766	0.0359267	0.023976	Cla97C10G203580	RI	H
13327	-0.115391	0.0704296	-0.322003	0.00799201	-0.501541	0.0024975	-0.206612	0.018981	-0.38615	0.0014985	-0.179538	0.0334665	Cla97C10G203720	SE	s
13349	0.194116	0.003996	0.333544	0.000499501	0.351565	0	0.139428	0.00949051	0.157449	0.003996	0.0180212	0.237263	Cla97C10G204000	A5	v
13375	-0.0404574	0.31019	-0.122761	0.0292208	-0.130527	0.0247253	-0.0823038	0.0292208	-0.0900699	0.026973	-0.0077661	0.340909	Cla97C10G204400	A5	v
13377	-0.0767231	0.227772	-0.391658	0.00599401	-0.635279	0.0014985	-0.314935	0.00224775	-0.558556	0	-0.243621	0.0044955	Cla97C10G204400	RI	H
13378	-0.232321	0.0224775	-0.478744	0	-0.577261	0	-0.246423	0.00224775	-0.34494	0.00599401	-0.098517	0.0348402	Cla97C10G204400	RI	H
13379	-0.191163	0.026973	-0.38822	0	-0.531955	0	-0.197057	0.00749251	-0.340792	0.00224775	-0.143736	0.0224775	Cla97C10G204400	RI	H
13399	-0.25591	0.0569431	-0.763364	0.011988	-0.224337	0.0904096	-0.507454	0.030969	0.0315731	0.293706	0.539027	0.0544456	Cla97C10G204670	AF	*
13422	-0.506158	0.00599401	-0.221031	0.0524476	0	0.45954	0.285127	0.00524476	0.506158	0	0.221031	0.020979	Cla97C10G205280	RI	H
13424	0.42694	0	0.133248	0.0374625	0	0.45954	-0.293692	0.002997	-0.42694	0	-0.133248	0.014985	Cla97C10G205280	RI	H
13433	0.206969	0.021978	0.0431306	0.284715	0.0851994	0.151848	-0.163838	0.02997	-0.121769	0.0659341	0.0420687	0.418581	Cla97C10G205500	RI	H
13450	-0.0143441	0.134865	0.0649128	0.0204795	0.127335	0.003996	0.0792569	0.00549451	0.141679	0.002997	0.0624222	0.00799201	Cla97C10G206040	SE	s
13451	-0.00535812	0.37013	-0.170471	0.0499501	-0.229029	0.00874126	-0.165113	0.0499501	-0.223671	0.00874126	-0.0585586	0.164211	Cla97C10G206070	A5	v
13452	0.288392	0.024975	0.12152	0.0499501	0.244377	0.00874126	-0.166872	0.0499501	-0.0440152	0.211039	0.122857	0.0874126	Cla97C10G206070	RI	H
13453	-0.0698582	0.128621	0.0649742	0.116384	0.281033	0.00874126	0.134832	0.0499501	0.350891	0.0024975	0.216058	0.00499501	Cla97C10G206070	RI	H
13458	0.0781651	0.0689311	0.211115	0.00999001	0.205008	0.00532801	0.13295	0.035964	0.126843	0.027972	-0.00610669	0.404928	Cla97C10G206250	A3	o
13489	-0.039236	0.194805	0.161737	0.011988	0.726913	0.000999001	0.200974	0.00699301	0.766149	0	0.565176	0	Cla97C11G206530	RI	H
13493	0.021451	0.267732	-0.0413114	0.0869131	-0.0095998	0.252248	-0.0627624	0.023976	-0.0310508	0.0824176	0.0317116	0.0789211	Cla97C11G206580	A3	o
13494	-0.00834747	0.267732	0.0453731	0.0869131	0.0179684	0.252248	0.0537205	0.023976	0.0263158	0.0824176	-0.0274047	0.0789211	Cla97C11G206580	RI	H
13501	0.0119844	0.426074	0.0733707	0.017982	0.095143	0.0044955	0.0613863	0.0404595	0.0831586	0.0104895	0.0217723	0.182817	Cla97C11G206650	A3	o
13507	0.0824997	0.0859141	-0.0467503	0.212787	0.0455854	0.215784	-0.12925	0.014985	-0.0369144	0.236763	0.0923357	0.035964	Cla97C11G206710	RI	H
13518	0.00666048	0.28022	0.0518958	0.0274725	0.0396542	0.0374625	0.0452353	0.043956	0.0329937	0.0524476	-0.0122416	0.171828	Cla97C11G206830	A5	v
13519	0.0717957	0.0247253	0.121533	0.00524476	0.139512	0.00524476	0.0497378	0.043956	0.0677164	0.0194805	0.0179786	0.171828	Cla97C11G206830	SE	s
13520	0.181264	0.0247253	0.377759	0.0014985	0.430042	0.0014985	0.196496	0.00599401	0.248778	0.00599401	0.0522825	0.171828	Cla97C11G206830	SE	s
13525	0.0395569	0.041958	0.0956218	0.002997	0.105344	0	0.0560649	0.012987	0.065787	0.00699301	0.00972208	0.248751	Cla97C11G206890	RI	H
13526	0.333333	0.140859	0.950333	0.00599401	0.862063	0.0034965	0.617	0.015984	0.52873	0.00849151	-0.0882701	0.030969	Cla97C11G206930	A3	o
13541	0.103162	0.031968	-0.0124939	0.245754	0.219029	0	-0.115656	0.012987	0.115866	0.011988	0.231522	0.002997	Cla97C11G207300	A3	o
13542	0.0299177	0.0794206	-0.0315014	0.170829	-0.0106696	0.202298	-0.0614191	0.0234765	-0.0405873	0.0644356	0.0208318	0.137862	Cla97C11G207300	RI	H
13561	-0.0166182	0.3499	0.10253	0.0509491	0.18433	0.020979	0.119148	0.026973	0.200948	0.00899101	0.0818	0.109391	Cla97C11G207640	RI	H
[truncated: 295 more rows]

## Sheet: DAP26 vs DAP34
	DAP10-DAP18_dPSI	DAP10-DAP18_p-val	DAP10-DAP26_dPSI	DAP10-DAP26_p-val	DAP10-DAP34_dPSI	DAP10-DAP34_p-val	DAP18-DAP26_dPSI	DAP18-DAP26_p-val	DAP18-DAP34_dPSI	DAP18-DAP34_p-val	DAP26-DAP34_dPSI	DAP26-DAP34_p-val	gene_id	event	mark	Name	pathway
[truncated: 888 more rows]
