# Supplementary material for: Comprehensive Profiling of Alternative Splicing and Alternative Polyadenylation during Fruit Ripening in Watermelon (Citrullus lanatus)
Source: Int J Mol Sci. 2023 Oct 18;24(20):15333. doi: 10.3390/ijms242015333 (PMC10607834; doi:10.3390/ijms242015333)
Supplement: Supplementary file 1 [file ijms-24-15333-s001.zip › Supplementary Data S4. Global APA sites in watermelon.xlsx]

## Sheet: Total APA sites
### minread_cover:3 apa_gap:30 apa_width:12 each_apa_use_precent:0.05 mini_read%:0
Cla97C00G000020 97120:70 97171:88 97070:28
Cla97C00G000030 104714:9 104748:13 107157:5
Cla97C00G000040 149649:64 149001:15 141123:10 149041:10
Cla97C00G000060 157221:4
Cla97C00G000100 85095:202 84801:183 84720:56
Cla97C00G000130 1492:30 1450:39 1647:55
Cla97C00G000150 31176:1538 31232:583 31131:149
Cla97C00G000190 75094:220 75311:39 75378:18
Cla97C00G000300 10849:187 10884:41
Cla97C00G000310 18554:24 18789:3
Cla97C00G000350 20433:79 20517:23 20478:10 20582:8
Cla97C00G000360 21126:113 21243:17 21194:11
Cla97C00G000440 11633:490 11669:58
Cla97C01G000010 6004:946 6050:311
Cla97C01G000030 21285:6 12661:5
Cla97C01G000040 25336:530 25280:63
Cla97C01G000050 38324:4
Cla97C01G000070 45787:19 45745:15
Cla97C01G000090 58576:46 58627:43 58514:28
Cla97C01G000110 69625:115
Cla97C01G000120 71361:68 71578:20 71483:12 71404:13
Cla97C01G000130 82533:44 82584:14
Cla97C01G000140 101423:7
Cla97C01G000170 110299:43
Cla97C01G000200 119316:292 119255:56
Cla97C01G000220 127054:22 126917:32 127004:25
Cla97C01G000230 127578:44 127682:78 127745:99
Cla97C01G000240 136100:236 135864:276 135911:68
Cla97C01G000270 149224:2042 149426:812
Cla97C01G000300 159926:31 159989:27 159958:50 160050:7
Cla97C01G000310 164237:5
Cla97C01G000320 180905:11 181059:12
Cla97C01G000340 200125:6
Cla97C01G000350 217076:94 217214:76 216980:82 217127:90
Cla97C01G000370 227473:113 227316:94 227392:47
Cla97C01G000380 235057:54 234640:39 234693:24 235099:21 234482:17
Cla97C01G000410 254884:28 253698:12 254924:19 254789:6 254845:10
Cla97C01G000420 259871:69 265191:69 265246:37 259906:92
Cla97C01G000460 281938:568 281901:67 280221:47
Cla97C01G000470 290116:204 289971:38 289934:30
Cla97C01G000480 294248:60 294314:11 294367:9
Cla97C01G000490 318554:765 318340:224 318590:342 318522:105
Cla97C01G000500 333154:467 333433:91 333347:56
Cla97C01G000510 337170:43 341838:49 337249:21 341807:35 337212:24
Cla97C01G000520 350050:50 350019:13
Cla97C01G000540 367917:41 367883:14
Cla97C01G000550 369071:34
Cla97C01G000560 392357:7 392322:9
Cla97C01G000590 401748:64 401853:18
Cla97C01G000600 413264:695
Cla97C01G000610 421893:54 422008:12 422080:13 422049:16
Cla97C01G000640 436723:856 436765:196
Cla97C01G000650 449506:14
Cla97C01G000660 450464:184 450343:84
Cla97C01G000680 475592:567 475531:115 475649:52
Cla97C01G000700 484838:88 484758:99
Cla97C01G000720 500080:38 500117:15
Cla97C01G000740 503992:171 503937:52 503905:29
Cla97C01G000750 505114:258 505145:574 505309:240
Cla97C01G000770 518866:70 518927:5
Cla97C01G000810 548856:9
Cla97C01G000820 549712:13 549846:6
Cla97C01G000830 556776:5
Cla97C01G000860 588674:126 588640:17
Cla97C01G000880 603497:35
Cla97C01G000890 640054:52 639043:47 639086:18
Cla97C01G000900 641025:28 640944:4
Cla97C01G000910 648350:47
Cla97C01G000920 661028:9
Cla97C01G000930 663113:72 663073:67 663157:25 663208:19
Cla97C01G000940 671020:235 670979:208 670915:42
Cla97C01G000950 675545:129 675646:149 675583:151 675676:80 675500:46 675616:47
Cla97C01G000970 700487:99
Cla97C01G000980 715602:35 715633:3
Cla97C01G000990 734580:109 734623:127 734435:104 734494:41
Cla97C01G001000 735764:5
Cla97C01G001020 752036:14 751911:18 751871:6 751965:5 750409:4
Cla97C01G001040 768600:8 768412:5
Cla97C01G001050 802080:19 802004:11
Cla97C01G001070 814561:9
Cla97C01G001100 841991:52 839120:27 839197:10
Cla97C01G001110 862168:47 855816:33 855739:23
Cla97C01G001150 877009:41
Cla97C01G001220 935141:57 934974:7 935047:6
Cla97C01G001230 962862:12 964074:7
Cla97C01G001240 977722:420 977795:43 977853:45
Cla97C01G001250 992522:234 992631:56
Cla97C01G001260 1005427:40 1005503:23 1005471:19
Cla97C01G001280 1048742:64 1048891:32 1048838:17 1048924:13
Cla97C01G001290 1057847:287 1057760:99 1057887:65 1057817:246
Cla97C01G001320 1101932:116 1101819:46 1101972:13
Cla97C01G001335 1135586:26 1135528:14
Cla97C01G001340 1137326:238 1137152:66 1137116:74
Cla97C01G001350 1141206:4
Cla97C01G001360 1162377:16 1162294:13
Cla97C01G001370 1183625:7 1183595:3
Cla97C01G001380 1185763:82 1185801:14
Cla97C01G001390 1204840:133 1204904:19 1204943:23
Cla97C01G001400 1215270:17 1215205:10 1215313:13
Cla97C01G001420 1229881:14 1229753:24 1229931:9
Cla97C01G001430 1243193:2107
Cla97C01G001440 1248120:103 1247993:73 1249229:73 1248045:81 1248160:35
Cla97C01G001450 1250282:55 1250723:31 1250345:14 1250252:20
Cla97C01G001530 1426304:120 1426347:48 1426229:12
Cla97C01G001570 1454271:51 1454318:79 1454215:11
Cla97C01G001580 1461265:90 1461175:48 1461298:23
Cla97C01G001590 1466491:110 1466397:45 1466531:16
Cla97C01G001600 1466459:63 1466542:22 1473159:7 1466491:10
Cla97C01G001610 1480245:173 1480189:152 1480325:44
Cla97C01G001620 1489271:373 1489331:58 1490124:95 1489301:48
Cla97C01G001630 1501598:207 1501675:68
Cla97C01G001640 1504979:266 1505054:91 1504861:55 1504918:61
Cla97C01G001660 1544375:316 1544611:65
Cla97C01G001720 1564354:63 1564321:39
Cla97C01G001730 1565490:321 1565454:22
Cla97C01G001750 1585437:324 1585391:43
Cla97C01G001760 1605285:74 1600207:24 1605381:31
Cla97C01G001780 1616042:741 1615683:635 1616008:227
Cla97C01G001790 1616892:942 1616930:607 1616973:190 1616862:304
Cla97C01G001800 1645496:660 1645208:356 1645421:219 1645465:248 1645528:318
Cla97C01G001830 1652581:25 1652677:7 1652634:4 1652387:4
Cla97C01G001850 1665681:129 1665910:24 1665726:17 1665648:15
Cla97C01G001870 1694228:1238 1694261:403 1694328:101
Cla97C01G001880 1694900:98 1697408:20
Cla97C01G001890 1714553:733 1714491:57
Cla97C01G001900 1718926:129 1718313:46
Cla97C01G001910 1720948:155 1721002:140 1721040:131
Cla97C01G001920 1730641:287 1730418:33
Cla97C01G001950 1756161:219 1756335:53 1756243:63 1756077:51 1756445:66
Cla97C01G001970 1781177:9 1781067:5
Cla97C01G001980 1782086:54 1782222:14 1782428:11 1782179:16
Cla97C01G002000 1815670:183 1815733:94 1819126:75
Cla97C01G002020 1819275:288 1819233:28
Cla97C01G002040 1825661:7
Cla97C01G002060 1836826:20
Cla97C01G002070 1845413:114 1845330:102 1845378:19
Cla97C01G002080 1860716:19 1866076:28 1865957:10 1866285:11
Cla97C01G002120 1882622:9
Cla97C01G002140 1909892:762 1909825:202 1909862:734
Cla97C01G002160 1968839:74 1968899:19 1970300:14 1968934:13
Cla97C01G002170 1982676:33 1980748:7
Cla97C01G002190 2000550:10
Cla97C01G002210 2017705:3309 2017665:1540 2017602:604 2017783:815
Cla97C01G002330 2091227:12
Cla97C01G002340 2134657:5
Cla97C01G002350 2141783:319 2141831:41 2141861:29
Cla97C01G002380 2161278:38
Cla97C01G002420 2182510:818 2182409:293
Cla97C01G002440 2220607:663 2220690:282 2220642:139
Cla97C01G002470 2228189:71 2228330:177 2228385:25
Cla97C01G002480 2233983:301 2234099:75
Cla97C01G002510 2249280:50
Cla97C01G002540 2286367:62
Cla97C01G002580 2348249:376 2348434:63 2348466:80 2348164:56
Cla97C01G002590 2366912:289 2366874:47
Cla97C01G002600 2374361:351 2374251:159 2374329:105
Cla97C01G002610 2386358:234 2386173:173 2386325:116
Cla97C01G002630 2415954:1163 2416075:183 2415919:115
Cla97C01G002660 2428269:8453
Cla97C01G002670 2440234:20 2440133:18 2442651:7 2447445:11 2440171:8 2440201:40
Cla97C01G002710 2468953:780 2469051:195 2469002:108
Cla97C01G002730 2479445:344 2479668:256 2479707:67
Cla97C01G002740 2480006:442 2480054:75
Cla97C01G002760 2500044:44 2500011:10
Cla97C01G002770 2509177:44 2507212:13 2509213:11 2505507:7
Cla97C01G002780 2510278:11
Cla97C01G002810 2548602:71 2548633:105 2548534:26 2548572:62
Cla97C01G002820 2567470:457 2567640:71 2567423:49 2567803:69
Cla97C01G002830 2576427:442 2576365:251
Cla97C01G002840 2577387:224 2577263:67
Cla97C01G002850 2627188:42 2622999:47 2627148:19 2595032:15 2596416:11 2627103:17
Cla97C01G002870 2639917:39 2639958:25 2639463:7 2639841:11
Cla97C01G002880 2639839:168 2639892:61
Cla97C01G002890 2646942:726 2646869:1057 2646972:570 2646900:194
Cla97C01G002900 2653091:165 2653133:26 2653168:38
Cla97C01G002920 2724020:243 2723957:99 2724071:63 2723989:211
Cla97C01G002940 2734504:256
Cla97C01G002950 2735355:8 2735317:6
Cla97C01G002960 2750211:38 2750181:8
Cla97C01G002970 2767311:173 2767472:222
Cla97C01G002980 2780458:5 2780497:7
Cla97C01G002990 2780834:82 2780939:14 2781118:15
Cla97C01G003010 2820119:7
Cla97C01G003020 2828493:40 2820338:22 2820418:13 2828448:8
Cla97C01G003050 2862887:98 2862816:36 2862773:20
Cla97C01G003070 2862967:391 2863037:55 2862998:374
Cla97C01G003100 2895366:34 2895219:34
Cla97C01G003110 2900731:562 2900931:129 2900765:163 2900849:87
Cla97C01G003140 2913549:113
Cla97C01G003150 2913639:7
Cla97C01G003170 2936140:35 2936094:20 2936360:7 2936206:7 2936174:7
Cla97C01G003250 3042723:254 3035305:77 3035245:46
Cla97C01G003270 3044131:243
Cla97C01G003280 3079780:12 3080194:28 3080351:14 3080295:8 3079748:25 3080405:6
Cla97C01G003310 3100119:631 3100082:178 3100052:138
Cla97C01G003320 3115382:13
Cla97C01G003340 3132965:187 3132829:85 3132935:59
Cla97C01G003350 3162598:19 3162509:13 3162768:12 3162809:4
Cla97C01G003370 3177941:249 3177731:23 3177621:24 3177656:27
Cla97C01G003420 3260135:15
Cla97C01G003460 3337368:107 3337415:8
Cla97C01G003560 3405492:30
Cla97C01G003580 3420240:314 3420149:261
Cla97C01G003590 3439573:43 3441942:53 3441985:19 3436429:8
Cla97C01G003620 3491236:48 3491644:89 3491464:26 3491612:29 3491387:27
Cla97C01G003640 3514898:199 3514740:12
Cla97C01G003650 3520179:89 3520257:22 3520220:11
Cla97C01G003670 3527703:289 3527734:45 3527670:52
Cla97C01G003700 3590507:11
Cla97C01G003710 3598384:49 3598348:36
Cla97C01G003720 3618863:207 3618795:34 3618912:36
Cla97C01G003740 3631858:141 3631896:61 3631821:26 3632109:44
Cla97C01G003750 3632319:263 3632354:88 3632268:43
Cla97C01G003780 3663705:941 3663752:1664
Cla97C01G003850 3703337:45 3703429:23
Cla97C01G003860 3713907:29
Cla97C01G003870 3741408:31 3741336:27 3741272:25
Cla97C01G003900 3764385:84 3765956:123 3766031:41 3765925:22
Cla97C01G003910 3770758:746 3770716:436
Cla97C01G003940 3803696:32 3804935:6
Cla97C01G003960 3828751:73 3828796:20 3828908:13 3828837:14
Cla97C01G003970 3845978:46 3846041:17
Cla97C01G003980 3860950:130 3854164:56 3854264:76 3854128:37
Cla97C01G004010 3892970:12
Cla97C01G004020 3911930:13 3911840:5
Cla97C01G004040 3959861:64 3959808:30
Cla97C01G004120 4042916:8
Cla97C01G004150 4067776:306 4067652:106 4067602:61
Cla97C01G004160 4081359:29 4081314:58 4081389:11
Cla97C01G004170 4087797:151 4087846:74 4087752:52 4087722:29
Cla97C01G004180 4088201:265 4088348:20 4088317:53
Cla97C01G004190 4093664:21 4093818:5 4093751:5
Cla97C01G004210 4106747:41 4106779:11
Cla97C01G004220 4121097:42 4121127:14 4121061:4
Cla97C01G004230 4121681:289 4121614:242 4121553:346 4121645:151
Cla97C01G004270 4172608:37 4172647:13 4172565:4 4172693:6
Cla97C01G004300 4194962:651
Cla97C01G004310 4214913:6
Cla97C01G004320 4215110:17 4216474:9 4215076:16 4215010:5 4215046:15
Cla97C01G004330 4227234:235 4227264:58 4227315:29 4227199:72
Cla97C01G004340 4232177:355 4227601:230 4227558:92 4232133:55
Cla97C01G004380 4257620:63 4257677:18 4257572:21
Cla97C01G004390 4273259:88 4273333:7
Cla97C01G004400 4275291:282 4275358:79 4275445:37
Cla97C01G004420 4290569:26 4290765:14 4290714:26
Cla97C01G004440 4317734:71 4317658:19 4318055:6
Cla97C01G004450 4323236:87
Cla97C01G004460 4329311:141 4329373:33 4329227:16 4329408:26
Cla97C01G004550 4378916:7
Cla97C01G004560 4379872:170 4379977:21
Cla97C01G004620 4414264:119 4413855:14
Cla97C01G004640 4434419:59 4434376:38 4434597:17 4434450:14
Cla97C01G004650 4458406:47 4458439:29 4458375:10 4458308:6
Cla97C01G004670 4496543:312 4496151:79 4496202:30
Cla97C01G004700 4508133:7 4508289:9 4508171:4
Cla97C01G004710 4526955:56 4526901:11 4522462:13 4526689:10 4526857:12
Cla97C01G004750 4557558:39 4557436:33 4557330:24 4557988:8
Cla97C01G004760 4564223:438
Cla97C01G004780 4579701:59 4573810:32 4579670:38
Cla97C01G004790 4600999:30 4601109:11 4600882:6
Cla97C01G004820 4609166:5 4608590:7 4610534:5 4610583:7
Cla97C01G004860 4624960:676
Cla97C01G004880 4641304:17 4641265:8
Cla97C01G004960 4671577:4
Cla97C01G004990 4698989:44 4698781:13 4698749:12 4698830:9
Cla97C01G005010 4727069:10
Cla97C01G005020 4759453:6 4755750:5
Cla97C01G005050 4782146:84 4782226:84 4782190:51 4782262:26
Cla97C01G005070 4808794:62 4805778:35 4808286:14 4808366:15
Cla97C01G005080 4810296:472 4810155:119 4810248:60
Cla97C01G005090 4816214:132 4816285:40 4816064:34 4816184:39
Cla97C01G005130 4841087:150 4841049:23 4841124:25
Cla97C01G005150 4867894:61 4870057:11 4864937:8 4851969:17
Cla97C01G005180 4899806:84 4899850:26 4899897:46 4899936:28 4899967:23
Cla97C01G005190 4918583:89 4918691:17 4918628:17
Cla97C01G005240 4953485:178 4953432:64 4953400:39
Cla97C01G005250 4964550:58 4964595:11
Cla97C01G005280 4979914:15 4980326:5
Cla97C01G005290 4988221:12 4988038:12 4987929:10 4988165:7
Cla97C01G005310 5030559:245 5030591:68
Cla97C01G005320 5062345:20
Cla97C01G005350 5065437:51 5065097:59 5065053:49 5065137:28
Cla97C01G005370 5098303:156 5098368:22
Cla97C01G005380 5102691:34 5102739:11 5102591:13
Cla97C01G005390 5129566:41 5129479:23 5129530:23
Cla97C01G005400 5143697:108 5143761:99 5143638:29
Cla97C01G005450 5203094:3
Cla97C01G005470 5216103:1315 5216205:181 5216058:202 5216142:182
Cla97C01G005480 5223922:115 5223975:18
Cla97C01G005490 5234134:81 5234083:76 5234048:43
Cla97C01G005530 5282238:107 5282180:61
Cla97C01G005540 5314817:8 5314606:5
Cla97C01G005580 5380449:6 5380374:6
Cla97C01G005590 5390542:22 5390502:24 5390297:19
Cla97C01G005610 5392480:181 5392519:174
Cla97C01G005630 5407421:19 5412542:8 5412498:8 5412462:4
Cla97C01G005650 5449038:126 5449272:20 5448968:13
Cla97C01G005670 5456890:30 5456789:3 5456820:4 5456942:4
Cla97C01G005690 5465884:148 5465929:37 5465854:16
Cla97C01G005710 5496849:4 5496610:4
Cla97C01G005720 5511868:173 5511909:142
Cla97C01G005760 5535450:125 5535498:85 5535397:108 5535296:34
Cla97C01G005870 5614366:12 5614442:9 5614484:5 5614701:5
Cla97C01G005880 5616183:81 5616272:54 5616340:14 5616410:15 5616241:21
Cla97C01G005900 5673938:228 5673808:24
Cla97C01G005930 5693253:256 5711058:137
Cla97C01G005950 5737604:334 5737488:32
Cla97C01G006030 5829923:202 5829953:95 5830038:33
Cla97C01G006040 5851313:69 5851137:28 5852209:22 5852674:30 5856525:21
Cla97C01G006070 5883578:6
Cla97C01G006080 5908007:196 5907886:200 5907953:70
Cla97C01G006100 5971485:946
Cla97C01G006120 6007970:82 6008159:83 6008218:92 6008003:31 6008123:29 6008071:26
Cla97C01G006140 6035970:95 6036037:22 6027842:25
Cla97C01G006150 6053698:380
Cla97C01G006160 6056513:20 6056547:33 6056589:10
Cla97C01G006170 6061879:38 6061954:17 6061814:44 6061844:17
Cla97C01G006180 6077660:39 6077563:8
Cla97C01G006190 6083166:52 6083041:12
Cla97C01G006250 6142326:3
Cla97C01G006260 6180186:44 6180112:53 6180149:93
Cla97C01G006270 6198139:4787 6198171:1747 6197987:517
Cla97C01G006280 6228437:5
Cla97C01G006290 6229016:15 6229050:6
Cla97C01G006300 6233038:31 6232955:5
Cla97C01G006310 6244619:37 6244705:29 6243071:10 6244663:10
Cla97C01G006330 6259212:521 6259135:120
Cla97C01G006350 6303202:4
Cla97C01G006390 6372349:32 6380709:6
Cla97C01G006470 6435699:186 6435731:175 6435852:62
Cla97C01G006480 6444227:5
Cla97C01G006510 6471061:58 6467906:22 6468981:16 6467970:36 6469784:22
Cla97C01G006550 6489683:17 6493509:5 6493478:5
Cla97C01G006570 6518158:83 6518439:9
Cla97C01G006580 6521721:46
Cla97C01G006600 6549511:436 6549549:66 6549446:38
Cla97C01G006610 6565765:120 6565622:10
Cla97C01G006620 6576533:43 6576492:10
Cla97C01G006640 6618402:60 6618346:10 6618439:11
Cla97C01G006650 6626600:52 6626657:31 6622029:19
Cla97C01G006660 6659674:318 6658005:48 6657975:28
Cla97C01G006670 6680075:56 6680122:34 6679918:33 6679999:24 6680029:45
Cla97C01G006700 6746411:8
Cla97C01G006710 6772299:90 6772508:17
Cla97C01G006740 6783396:75 6783347:31 6783454:75 6783822:39
Cla97C01G006750 6795675:35 6793005:8 6804994:7 6794174:5
Cla97C01G006780 6838870:206 6838915:82
Cla97C01G006800 6853363:15 6853159:8
Cla97C01G006810 6866828:149 6866648:50 6866580:53 6866788:19
Cla97C01G006830 6887168:632 6887369:219
Cla97C01G006850 6915314:54 6916261:10 6916203:19
Cla97C01G006870 6932352:17 6933145:27
Cla97C01G006880 6933719:265
Cla97C01G006890 6945109:4
Cla97C01G006900 6961038:28 6961085:13 6960956:7
Cla97C01G006910 6970391:3
Cla97C01G006920 6978216:188 6978250:54 6978162:34
Cla97C01G006930 7018412:872 7018448:133
Cla97C01G006960 7069588:18 7069467:9
Cla97C01G006990 7089570:113 7091732:40 7091264:71 7091640:29 7089437:28
Cla97C01G007020 7121076:323
Cla97C01G007030 7144198:39 7144157:7
Cla97C01G007050 7199810:66
Cla97C01G007070 7225269:333 7225220:93
Cla97C01G007080 7225861:14 7225893:16
Cla97C01G007090 7260848:156
Cla97C01G007100 7266830:1027
Cla97C01G007140 7343019:39 7342936:19
Cla97C01G007150 7348770:27 7348825:17
Cla97C01G007190 7402415:127 7402452:23
Cla97C01G007200 7415343:5 7415439:6
Cla97C01G007220 7422895:13 7423073:12
Cla97C01G007230 7465747:38 7449423:9
Cla97C01G007250 7489023:46 7489053:23 7489181:7
Cla97C01G007260 7496939:15
Cla97C01G007300 7537311:89 7537350:34 7537280:62 7537230:17
Cla97C01G007310 7549451:16 7548996:4 7549381:9 7549574:6
Cla97C01G007320 7551943:50 7566202:5 7566998:5
Cla97C01G007340 7583640:37
Cla97C01G007350 7587570:220
Cla97C01G007380 7603726:31 7603696:21 7603660:24 7603760:11 7603811:9
Cla97C01G007420 7623387:4
Cla97C01G007430 7627889:240 7627994:69 7628135:21
Cla97C01G007450 7636071:10
Cla97C01G007460 7656815:40 7656774:19 7656847:8
Cla97C01G007470 7666505:73 7666463:74 7666430:48
Cla97C01G007500 7681815:4
Cla97C01G007520 7698696:41 7698730:28 7698603:22 7698662:20 7698773:13
Cla97C01G007530 7705196:56 7705165:27 7703757:16
Cla97C01G007570 7725542:39 7725504:11 7728360:8
Cla97C01G007580 7738433:40 7738339:16 7738472:12 7738615:9 7738646:9
Cla97C01G007590 7739335:5
Cla97C01G007610 7751472:218 7751405:69 7751553:35
Cla97C01G007620 7767012:4
Cla97C01G007660 7803414:262
Cla97C01G007670 7806556:104
Cla97C01G007680 7818474:8 7818341:5
Cla97C01G007690 7830177:372 7825385:158 7824983:59 7830147:61
Cla97C01G007700 7830264:74
Cla97C01G007720 7863819:53 7863867:97 7863899:13
Cla97C01G007770 7899326:97 7894581:56 7894531:63 7899289:33
Cla97C01G007790 7900105:173 7900071:17
Cla97C01G007800 7944064:111 7944131:67 7944095:16
Cla97C01G007820 7976535:72 7976594:38 7971984:12
Cla97C01G007850 8006277:26 8006238:4 8006208:5
Cla97C01G007860 8055863:14 8055833:11 8055753:19 8055893:41 8055702:12 8055529:16
Cla97C01G007870 8063154:27 8063013:8 8062956:9
Cla97C01G007890 8083326:44 8083236:21
Cla97C01G007900 8106867:3
Cla97C01G007920 8116380:27 8115038:12 8116244:11 8116300:10 8115115:10
Cla97C01G007930 8138253:42 8138354:7
Cla97C01G007940 8153279:155
Cla97C01G007970 8181757:12
Cla97C01G007990 8205496:27 8205094:17
Cla97C01G008000 8220888:34 8220857:7 8220918:7 8220976:8
Cla97C01G008010 8237056:24 8237213:22 8237181:17
Cla97C01G008020 8242705:105 8242670:141 8242822:25
Cla97C01G008030 8262786:90
Cla97C01G008050 8281463:322 8281721:111 8281940:93
Cla97C01G008070 8297116:174 8296994:320
Cla97C01G008085 8324796:26 8323994:5 8322780:5 8324714:5
Cla97C01G008100 8331762:65 8331708:13
Cla97C01G008110 8337555:39 8337808:7 8338957:8 8337716:12
Cla97C01G008120 8339656:1282 8339758:159 8339626:228
Cla97C01G008130 8347348:163 8347506:33
Cla97C01G008150 8377419:114 8377236:52 8377269:61
Cla97C01G008170 8406373:923
Cla97C01G008180 8413191:282 8413345:82 8413391:69
Cla97C01G008190 8413281:32 8413343:10 8414555:10
Cla97C01G008200 8430861:23 8431199:16 8425097:7 8431269:10 8431021:7
Cla97C01G008230 8470389:29 8468771:26 8468660:18
Cla97C01G008240 8487466:25 8487500:29 8487000:30 8494512:13 8487405:10
Cla97C01G008250 8503457:431
Cla97C01G008270 8527170:11
Cla97C01G008290 8542513:11 8542749:7
Cla97C01G008300 8566609:14 8566868:5
Cla97C01G008330 8591223:24 8591356:33 8591271:7
Cla97C01G008350 8626280:41 8624614:5 8626160:5 8626334:7
Cla97C01G008360 8632412:498 8632481:203
Cla97C01G008370 8639152:87 8647635:8 8639030:10
Cla97C01G008390 8678687:86 8678648:10
Cla97C01G008410 8699582:9
Cla97C01G008440 8749713:195
Cla97C01G008450 8770578:270 8770608:146 8770531:39 8770394:73 8770500:45
Cla97C01G008460 8798461:27 8793699:20
Cla97C01G008470 8813802:35 8813940:42 8813909:39 8814020:15 8814061:9
Cla97C01G008480 8819669:571 8819704:296 8819755:191 8819566:263 8819418:108 8819636:117
Cla97C01G008500 8844136:63 8844069:55 8849647:16 8844033:10 8844099:15
Cla97C01G008510 8892639:96 8898160:45 8892579:12 8895536:11
Cla97C01G008520 8905761:19 8905806:5 8905629:5
Cla97C01G008580 8972646:61 8972554:24 8972516:7
Cla97C01G008610 9020607:36 9020709:48
Cla97C01G008620 9031405:148 9026495:56 9031366:83
Cla97C01G008630 9037073:5 9037116:4 9037153:5
Cla97C01G008640 9041595:283 9041668:22
Cla97C01G008650 9135609:109 9135561:24
Cla97C01G008655 9136826:16 9136869:15 9136756:11
Cla97C01G008670 9200229:4 9200167:4
Cla97C01G008700 9283307:194
Cla97C01G008720 9295187:294
Cla97C01G008730 9326352:11
Cla97C01G008740 9351923:49 9351982:78 9352018:20 9354101:15 9352055:19
Cla97C01G008760 9451356:1011 9451451:338 9451530:135
Cla97C01G008790 9514848:1322 9514815:281
Cla97C01G008795 9535554:14 9535481:4
Cla97C01G008840 9591055:6 9590922:6 9591136:7 9590987:7
Cla97C01G008850 9603612:3
Cla97C01G008860 9631314:84 9627472:37
Cla97C01G008870 9670545:2479 9668138:1982 9670470:791 9668010:691
Cla97C01G008875 9735101:222 9735033:192 9735066:144
Cla97C01G008880 9746062:437
Cla97C01G008890 9748548:575 9748663:105
Cla97C01G008900 9791841:9
Cla97C01G008920 9829917:244
Cla97C01G008940 9852823:30 9852753:21 9852708:12 9852861:7
Cla97C01G008950 9855082:42 9854969:31 9855006:19
Cla97C01G008970 9910536:124 9910444:29 9910482:29
Cla97C01G008980 9954943:258 9946102:30 9954884:31
Cla97C01G008990 9957467:467 9957523:146 9957628:74 9957553:94
Cla97C01G009000 10009274:168 10009227:65 10009312:43
Cla97C01G009020 10114430:220 10114397:118 10114570:25
Cla97C01G009040 10141851:17
Cla97C01G009060 10197264:52 10197226:39 10197318:19
Cla97C01G009090 10253336:25 10246477:17 10253368:5
Cla97C01G009110 10275857:75
Cla97C01G009120 10290585:9 10290481:5
Cla97C01G009130 10329925:458 10330037:336
Cla97C01G009140 10333351:46 10333187:19 10333240:10 10333313:25
Cla97C01G009180 10396769:3375 10396823:594
Cla97C01G009220 10473980:33 10453459:13 10449128:7 10474019:13
Cla97C01G009230 10512647:46 10512703:12 10504194:8
Cla97C01G009250 10547832:288 10546671:145 10546861:107
Cla97C01G009260 10557375:57 10557343:29 10557458:5
Cla97C01G009280 10642590:178
Cla97C01G009300 10669402:4
Cla97C01G009310 10729541:55 10729507:71 10729611:30
Cla97C01G009340 10760466:5
Cla97C01G009360 10801896:11
Cla97C01G009380 10861397:268 10861124:153 10861263:77
Cla97C01G009390 10897270:56 10897361:28 10897235:14
Cla97C01G009420 10929760:145 10929651:90
Cla97C01G009450 11206381:37 11205944:10
Cla97C01G009480 11260187:699 11260245:500
Cla97C01G009490 11278476:39
Cla97C01G009510 11332871:571
Cla97C01G009520 11359924:16 11359765:14 11359891:16 11359858:8
Cla97C01G009530 11366705:17
Cla97C01G009540 11397087:5 11397050:7
Cla97C01G009550 11405026:69
Cla97C01G009580 11962652:345 11962610:161
Cla97C01G009590 12160124:47 12160266:16
Cla97C01G009620 12352518:7
Cla97C01G009660 12414655:510 12414691:195 12414748:64
Cla97C01G009690 12544825:374
Cla97C01G009700 12554737:12
Cla97C01G009730 12605941:564 12605976:118 12605901:109
Cla97C01G009740 12621130:653 12621313:71 12621237:80
Cla97C01G009760 12714499:396 12714531:45
Cla97C01G009770 12725779:30 12726208:33 12724678:8
Cla97C01G009780 12761723:17 12761816:3
Cla97C01G009790 12762920:13
Cla97C01G009810 12774807:49 12774590:26 12774658:15 12774721:13 12774838:9
Cla97C01G009820 12803777:34
Cla97C01G009840 12840136:99 12841983:6
Cla97C01G009850 12893937:202 12893892:117 12893993:55
Cla97C01G009880 12929948:26 12929792:24 12929918:8
Cla97C01G009890 13084402:60
Cla97C01G009900 13085596:8
Cla97C01G009910 13108310:146 13108276:50
Cla97C01G009920 13139821:548 13139791:183
Cla97C01G009950 13202410:9 13202560:9
Cla97C01G009970 13301484:92 13301437:127 13301567:40 13301352:40 13301398:40
Cla97C01G009980 13314141:48 13314564:33 13314528:12
Cla97C01G009990 13402477:7 13402960:14 13402688:16 13402751:10 13402923:5
Cla97C01G010000 13433921:22 13430424:3
Cla97C01G010010 13522754:7
Cla97C01G010030 13682125:7
Cla97C01G010040 13768304:54 13768168:11 13768338:7 13768274:5
Cla97C01G010050 13772862:213 13772925:117 13772996:48
Cla97C01G010070 13864066:17 13863861:27 13864097:12
Cla97C01G010090 13917229:16 13916904:12 13917351:12 13917413:20 13912916:8
Cla97C01G010100 13958296:55 13958229:33 13958192:10
Cla97C01G010120 14120923:129 14115781:24 14115835:18
Cla97C01G010150 14274352:8 14274293:7 14274630:4
Cla97C01G010160 14327326:64 14327414:32 14323357:30 14320219:20
Cla97C01G010170 14394754:7817 14394842:3198
Cla97C01G010180 14434745:249 14434775:121 14434826:50
Cla97C01G010190 14565749:15
Cla97C01G010210 14603176:17 14603268:9 14603133:5 14603069:6
Cla97C01G010220 14623169:82 14623133:40
Cla97C01G010240 14774052:45 14774082:17
Cla97C01G010260 14879670:40 14879555:4
Cla97C01G010270 14886570:61 14886496:17
Cla97C01G010290 15047265:836 15047192:482 15047233:105
Cla97C01G010340 15373555:72 15373515:20
Cla97C01G010350 15396917:125 15389971:168 15390052:38
Cla97C01G010370 15475969:74 15475840:6 15476097:11
Cla97C01G010390 15673232:26 15673288:15 15673393:13
Cla97C01G010410 15720053:59 15720083:13
Cla97C01G010420 15739363:89 15739414:43
Cla97C01G010440 15804921:8
Cla97C01G010450 15845308:53 15845347:6 15848556:9
Cla97C01G010460 15850326:52 15850389:13 15850356:20 15850223:10 15851888:6
Cla97C01G010470 15889784:19
Cla97C01G010480 15900599:14
Cla97C01G010500 15981405:63 15981348:40
Cla97C01G010550 16106544:53 16106762:60 16106630:9 16106792:26
Cla97C01G010560 16115428:126 16115555:10
Cla97C01G010570 16117393:175
Cla97C01G010580 16123332:148 16123461:12
Cla97C01G010590 16141288:44
Cla97C01G010600 16169702:245 16169650:56 16169734:82
Cla97C01G010610 16210222:48 16210271:22 16210353:7
Cla97C01G010620 16210219:64 16210293:57 16210118:12
Cla97C01G010630 16222707:246 16222827:164 16213359:91 16213311:44
Cla97C01G010645 16243775:228 16243715:29 16243660:19
Cla97C01G010650 16337412:102 16337382:39
Cla97C01G010740 16548172:198 16548086:137
Cla97C01G010780 16799949:64 16799889:83 16799817:19
Cla97C01G010830 16868406:10 16868346:9
Cla97C01G010870 16950149:168 16950185:63 16954811:57 16954915:40 16950331:41 16956569:103
Cla97C01G010890 17218519:165 17218431:295
Cla97C01G010900 17225431:585 17225320:180 17225355:136
Cla97C01G010920 17254545:4
Cla97C01G010930 17412819:63 17412929:20 17415193:12
Cla97C01G010950 17453915:132 17453967:24
Cla97C01G010980 17592411:186 17592364:43
Cla97C01G011000 17655971:86 17656142:11
Cla97C01G011010 17719139:4 17718229:7
Cla97C01G011030 17751726:5 17752184:6
Cla97C01G011040 17754431:1322 17754250:896
Cla97C01G011050 17810444:327
Cla97C01G011110 17967445:14
Cla97C01G011120 18016898:511 18016850:215
Cla97C01G011180 18260974:45
Cla97C01G011200 18290679:49 18290630:18 18290731:15 18290865:16 18290828:11
Cla97C01G011290 18589741:272 18589989:148 18589923:103 18589809:40
Cla97C01G011320 18807984:7 18808029:18 18808626:7
Cla97C01G011330 18879783:418 18879749:78
Cla97C01G011340 19046801:22 19046887:14 19046845:12
Cla97C01G011350 19173554:140 19173257:36 19174065:118 19174128:43 19174235:30 19174199:31
Cla97C01G011360 19380351:6 19382539:4
Cla97C01G011380 19747688:28 19747651:38 19747499:9
Cla97C01G011390 19817980:80 19817811:47 19807647:13 19817850:23 19817937:14
Cla97C01G011400 19917355:85
Cla97C01G011420 20122788:376 20122829:55
Cla97C01G011430 20193622:173 20193653:48
Cla97C01G011440 20392584:141 20392447:29 20394823:20 20392551:25
Cla97C01G011450 20413962:8
Cla97C01G011460 20478528:40 20478573:13 20478610:8 20477353:4
Cla97C01G011520 20929835:6
Cla97C01G011540 21014080:238 21013991:46 21026943:32 21014025:28
Cla97C01G011550 21073090:130 21073126:16
Cla97C01G011560 21078284:77 21078214:93
Cla97C01G011570 21146135:446 21143138:48 21146172:67 21146100:41
Cla97C01G011590 21236302:10 21236147:20
Cla97C01G011610 21412482:11
Cla97C01G011620 21415847:50 21415896:20 21415928:16 21420240:16 21415817:10
Cla97C01G011650 21440589:41 21440554:12 21444301:8 21444360:6
Cla97C01G011670 22065524:115 22065592:64 22065632:13
Cla97C01G011680 22672048:4
Cla97C01G011720 23325168:151 23325127:49
Cla97C01G011750 23495561:14 23495334:6
Cla97C01G011760 23559251:135 23558858:14
Cla97C01G011800 23718853:125 23718960:64 23718906:38 23719105:28
Cla97C01G011810 23731766:20 23731685:4 23731835:3
Cla97C01G011820 23733579:11 23733610:10
Cla97C01G011850 24091308:49 24091212:35 24077073:16 24077128:10 24088248:9
Cla97C01G011860 24121089:13
Cla97C01G011880 24335946:1933 24334967:147
Cla97C01G011890 24382133:34
Cla97C01G011900 24420265:6 24412436:6
Cla97C01G011910 24550386:9
Cla97C01G011930 24619301:33 24619236:20 24619163:18
Cla97C01G011950 24644289:98 24644482:114 24644401:118 24644448:41
Cla97C01G012010 24829780:55 24829737:8 24829819:11
Cla97C01G012080 24905711:17 24911677:27 24905392:16 24911384:9
Cla97C01G012100 24922026:28 24922301:15
Cla97C01G012130 24948675:47 24948955:11 24948623:6
Cla97C01G012150 24966249:63 24966280:71
Cla97C01G012160 24970873:66 24971254:39 24971016:37 24971406:19 24969372:18
Cla97C01G012170 24976229:97 24976270:171 24976304:73 24976367:51
Cla97C01G012180 24994952:472
Cla97C01G012190 25029562:1063 25029623:839
Cla97C01G012220 25051580:39 25051610:66 25051760:17
Cla97C01G012240 25060329:84
Cla97C01G012250 25061592:84 25061663:49 25061537:11
Cla97C01G012260 25073278:4
Cla97C01G012270 25082862:63 25083017:55 25083082:27 25082779:11
Cla97C01G012280 25084057:57 25084094:10 25083809:8
Cla97C01G012290 25093229:5
Cla97C01G012340 25127862:61 25125507:18 25128380:14 25128791:10 25127798:15
Cla97C01G012380 25140702:11
Cla97C01G012420 25165820:3
Cla97C01G012440 25189225:16
Cla97C01G012490 25245563:25
Cla97C01G012520 25268573:8
Cla97C01G012530 25271032:5
Cla97C01G012560 25321641:197 25321672:50 25321610:62
Cla97C01G012570 25381667:13
Cla97C01G012610 25445551:9 25445470:4
Cla97C01G012635 25483283:45 25483393:8 25483208:12 25483247:8
Cla97C01G012650 25569932:26 25568884:27 25559368:13
Cla97C01G012670 25662272:43 25662513:32 25662465:18 25662230:10
Cla97C01G012720 25719419:51 25721436:14 25719503:9
Cla97C01G012730 25809401:127 25809462:39
Cla97C01G012740 26036262:168
Cla97C01G012750 26064981:277 26065192:49 26064927:29
Cla97C01G012850 26421349:195 26421284:36 26421318:91
Cla97C01G012870 26520786:45
Cla97C01G012900 26594431:4
Cla97C01G012960 26742743:9 26742776:6
Cla97C01G012970 26746875:18 26747142:7 26747072:8
Cla97C01G012980 26781805:487 26777779:497
Cla97C01G012990 26821997:17 26822094:5
Cla97C01G013000 26828571:84 26828628:45 26828788:14
Cla97C01G013020 26846225:18 26846146:13
Cla97C01G013030 26856610:121 26856480:46 26856527:32 26856576:42
Cla97C01G013040 26874575:27
Cla97C01G013100 26940217:6
Cla97C01G013130 26955708:50 26955944:10 26963848:14 26955797:15 26956156:10
Cla97C01G013140 26971971:14 26972009:18
Cla97C01G013150 26973097:299 26977801:197 26977747:203 26973043:62
Cla97C01G013170 26994549:108 26989161:14 26989338:13
Cla97C01G013200 27010611:13 27010753:4
Cla97C01G013210 27022010:1074 27022185:1725
Cla97C01G013230 27048479:34
Cla97C01G013250 27053822:8
Cla97C01G013260 27067895:42 27067952:25
Cla97C01G013270 27096501:6 27102024:11
Cla97C01G013290 27128836:445 27128437:82 27128407:59
Cla97C01G013300 27132106:53 27132169:42 27132199:47
Cla97C01G013310 27137479:95 27137364:54 27137515:18
Cla97C01G013320 27178744:57 27178692:13 27178876:16
Cla97C01G013330 27185569:30 27185210:7 27185169:8 27185524:12
Cla97C01G013340 27204218:20 27204270:3
Cla97C01G013350 27216492:5
Cla97C01G013390 27229032:12 27229232:4
Cla97C01G013400 27240357:1454 27241039:173
Cla97C01G013410 27251154:45 27251201:24
Cla97C01G013450 27266311:109 27270522:15 27266264:9
Cla97C01G013460 27276181:73 27276339:67 27276233:64 27276151:55 27276278:27
Cla97C01G013480 27311393:567 27311360:45
Cla97C01G013510 27326694:72
Cla97C01G013540 27366267:16 27366236:8 27366166:6
Cla97C01G013570 27409464:27 27409507:8 27409581:6
Cla97C01G013590 27418184:289 27418259:43 27418215:72
Cla97C01G013600 27419255:58 27419366:50 27419446:13 27419400:11 27419311:10
Cla97C01G013640 27463809:7
Cla97C01G013650 27498439:25 27498370:64
Cla97C01G013660 27508252:36 27507822:19 27507583:12 27508346:22 27508314:11
Cla97C01G013680 27520075:12 27520153:12
Cla97C01G013710 27545608:239 27532738:30 27533115:42 27545658:29 27545578:80
Cla97C01G013740 27547017:523 27546950:184 27546857:50
Cla97C01G013750 27583415:18 27583355:12 27583465:7 27583310:6
Cla97C01G013770 27594913:135 27594955:9
Cla97C01G013780 27602142:31 27609014:14 27614356:18 27602207:12 27608062:9 27608776:7 27602175:8
Cla97C01G013800 27623016:167 27622777:26 27622986:24
Cla97C01G013830 27666632:19 27666679:18
Cla97C01G013850 27684561:904 27684609:288 27691836:210 27691883:143
Cla97C01G013870 27692353:195 27692460:28
Cla97C01G013880 27697597:232 27698832:109 27697555:45 27698801:54
Cla97C01G013890 27709332:3
Cla97C01G013900 27726633:69 27726666:8
Cla97C01G013930 27736812:443 27748709:110
Cla97C01G013950 27754764:4
Cla97C01G013980 27771354:3
Cla97C01G013990 27776814:22
Cla97C01G014010 27804859:464 27812301:156 27804813:244 27812241:156
Cla97C01G014060 27832306:4
Cla97C01G014070 27834891:42 27834801:18 27834676:12
Cla97C01G014080 27846513:56 27846552:12
Cla97C01G014090 27847429:20 27847313:27 27847368:17 27847552:17
Cla97C01G014110 27864431:13 27864463:8
Cla97C01G014120 27893217:30 27893180:26 27893247:22 27886882:8 27893118:12
Cla97C01G014130 27906459:17 27906315:15
Cla97C01G014150 27923419:48
Cla97C01G014170 27937520:499 27937561:253
Cla97C01G014180 27952392:643 27956328:212
Cla97C01G014190 27972915:29
Cla97C01G014240 28014247:3
Cla97C01G014290 28047737:92 28050381:6 28047670:12
Cla97C01G014300 28058906:385 28058956:41
Cla97C01G014310 28060015:154 28059814:37
Cla97C01G014330 28069804:15 28069765:5
Cla97C01G014340 28073598:46 28073470:63
Cla97C01G014350 28083679:10
Cla97C01G014360 28084133:346 28083806:82 28083840:58
Cla97C01G014370 28100622:27 28100662:13 28100568:10 28100470:7
Cla97C01G014390 28118263:88 28118341:42 28133694:17 28129194:12
Cla97C01G014400 28139220:57 28139186:7
Cla97C01G014440 28170278:37
Cla97C01G014460 28189295:77 28189346:82 28189415:14
Cla97C01G014480 28213383:14 28213310:12
Cla97C01G014490 28220927:157 28220873:39
Cla97C01G014500 28230265:92 28231093:11 28230231:9
Cla97C01G014530 28312604:10 28311408:6 28309807:7 28299467:5 28311325:3
Cla97C01G014540 28322557:187 28322407:19 28322475:26
Cla97C01G014550 28339974:60 28339908:37 28340043:10
Cla97C01G014580 28379054:532 28378959:269 28379109:607
Cla97C01G014610 28405299:796 28405469:173 28405437:101
Cla97C01G014660 28473767:60 28473815:19
Cla97C01G014690 28492056:53 28492198:7
Cla97C01G014710 28512328:194 28512254:100 28512382:45 28512449:29 28510369:35
Cla97C01G014740 28525075:247 28525021:93 28525112:91 28525149:52
Cla97C01G014750 28535944:164 28536038:103 28535835:52 28535901:32
Cla97C01G014770 28552274:84 28558981:53 28552172:25 28558939:29 28552208:51
Cla97C01G014810 28580496:75 28580289:78 28580319:16 28580380:22
Cla97C01G014840 28606116:35 28602407:11 28605899:12 28606180:11
Cla97C01G014890 28631541:291 28631629:59
Cla97C01G014910 28666364:17 28666503:4
Cla97C01G014920 28690738:30 28708289:51
Cla97C01G014940 28721812:11
Cla97C01G014950 28722992:11 28723023:12 28723062:8 28722960:4
Cla97C01G014960 28746815:54 28747418:44 28747154:26 28747217:12 28747457:9
Cla97C01G014970 28748151:1761 28748267:131
Cla97C01G014980 28754412:32 28754347:9 28754223:5 28754279:7
Cla97C01G015030 28781454:33 28781532:7
Cla97C01G015120 28880239:403 28880201:140 28880167:47
Cla97C01G015130 28894584:19 28894633:3
Cla97C01G015160 28906518:28 28906420:25 28906553:24 28906357:20
Cla97C01G015170 28910293:144 28910224:17
Cla97C01G015180 28916212:14
Cla97C01G015200 28930687:187 28930625:76 28930356:44 28930279:36
Cla97C01G015210 28970751:18 28970913:3
Cla97C01G015230 28996345:90 28996217:35
Cla97C01G015260 29023232:6
Cla97C01G015270 29033496:420 29033444:64 29028585:89
Cla97C01G015290 29061479:46 29061413:17 29061326:13
Cla97C01G015300 29066750:74 29066804:13
Cla97C01G015360 29146461:9 29146646:3
Cla97C01G015370 29149833:511 29149863:395
Cla97C01G015390 29158922:125 29158788:68 29158844:20
Cla97C01G015400 29171537:37 29171421:25 29171494:5
Cla97C01G015410 29171911:61 29171750:60 29171562:17
Cla97C01G015430 29264942:55 29196139:48 29261366:11
Cla97C01G015460 29277861:20 29278049:5 29277909:12
Cla97C01G015480 29287592:27
Cla97C01G015500 29306757:157 29306684:24
Cla97C01G015510 29306930:29 29306880:7
Cla97C01G015520 29313843:23 29311382:16 29315402:16 29311240:9
Cla97C01G015570 29362044:122 29362077:148 29361255:28
Cla97C01G015590 29379859:38 29380143:10 29380065:30 29379977:10 29379768:26 29380032:13
Cla97C01G015610 29384300:898 29384359:126 29387825:167
Cla97C01G015650 29404932:117 29405103:69 29404970:38 29407470:24
Cla97C01G015680 29439902:103 29439962:46 29439794:23 29440003:15
Cla97C01G015690 29453044:14 29453172:20 29451854:5
Cla97C01G015710 29471037:614 29470681:556 29471075:297 29470943:173
Cla97C01G015720 29480535:118 29480300:71 29480505:19
Cla97C01G015730 29490529:94 29490611:48 29490581:50
Cla97C01G015760 29497203:46
Cla97C01G015770 29509558:38 29509629:6
Cla97C01G015780 29513428:23
Cla97C01G015790 29530641:47 29530734:55 29530549:30 29530810:14
Cla97C01G015800 29545213:17 29545247:13 29545132:4
Cla97C01G015820 29603131:64
Cla97C01G015830 29617281:286 29619154:49 29617234:56 29617167:26
Cla97C01G015860 29631755:277 29631702:205 29631785:150
Cla97C01G015880 29653267:176 29653166:28 29653064:47
Cla97C01G015900 29667890:345 29667655:168 29667831:192 29667697:57 29668254:56
Cla97C01G015920 29681515:42
Cla97C01G015960 29714997:329 29715837:197 29714952:205 29714922:95
Cla97C01G016000 29747941:10
Cla97C01G016010 29765713:68 29765670:20 29760238:15 29760516:25
Cla97C01G016030 29766289:63 29766220:29 29766338:34
Cla97C01G016040 29771482:9 29771543:8
Cla97C01G016050 29791617:14 29790061:6 29791549:15 29791726:21 29790249:7
Cla97C01G016070 29804957:5942 29804861:1804
Cla97C01G016090 29841835:76 29841800:47 29841866:16 29841898:11
Cla97C01G016100 29850685:119 29850420:10
Cla97C01G016120 29876044:22 29875983:11 29875950:3
Cla97C01G016140 29892512:82 29892453:27 29892369:18
Cla97C01G016150 29900920:258 29900994:240
Cla97C01G016170 29905056:159 29904941:33
Cla97C01G016180 29925809:19 29925879:21 29925845:13 29925777:7
Cla97C01G016190 29926088:47 29926043:28 29926613:29 29925973:34 29926745:12 29926006:17
Cla97C01G016200 29947039:15
Cla97C01G016210 29948133:90 29954455:88 29948075:75
Cla97C01G016250 29983407:217 29983359:44
Cla97C01G016270 30022055:1218
Cla97C01G016280 30035346:22 30035385:7
Cla97C01G016320 30053998:102 30053909:108 30054059:34 30045427:31
Cla97C01G016340 30067569:144 30067516:33
Cla97C01G016350 30097572:533 30097895:453 30097838:428
Cla97C01G016370 30120418:4 30120547:5
Cla97C01G016410 30125576:858 30125736:343 30125687:218 30125627:157
Cla97C01G016430 30141735:39 30155789:7 30141705:11 30158916:4
Cla97C01G016460 30177497:9 30177540:4 30175189:4 30177424:4
Cla97C01G016490 30186364:13 30186321:10
Cla97C01G016500 30210148:19 30210223:7 30210186:8 30210373:11
Cla97C01G016510 30217160:447 30217258:139 30215715:71 30217201:52
Cla97C01G016520 30225581:216 30217845:24 30217786:22
Cla97C01G016540 30233901:215 30233798:197 30233864:289
Cla97C01G016550 30240656:18 30240697:10
Cla97C01G016560 30247788:108 30247725:20 30247756:63
Cla97C01G016570 30279051:91
Cla97C01G016610 30306660:179 30306694:74
Cla97C01G016640 30331507:312 30331465:35
Cla97C01G016660 30355238:20 30355316:31 30355477:18 30355381:9 30355416:14
Cla97C01G016680 30369936:78 30370757:11 30370170:7 30369993:7
Cla97C01G016690 30390007:618 30390402:238
Cla97C01G016720 30408096:70 30413311:21 30407804:40 30413351:38 30413424:45 30407755:28 30407681:27
Cla97C01G016750 30426927:10
Cla97C01G016770 30447405:33 30453799:23 30453763:16 30453915:7 30451096:11
Cla97C01G016800 30457770:135 30457728:168
Cla97C01G016810 30470546:436 30470582:71
Cla97C01G016820 30471327:101 30471262:123 30471379:95
Cla97C01G016830 30485035:9 30484891:7 30484679:5
Cla97C01G016845 30500367:15 30500301:4
Cla97C01G016870 30511154:76 30511249:77 30511108:41 30511314:17
Cla97C01G016900 30538322:526 30538371:229
Cla97C01G016910 30538583:46 30538527:4
Cla97C01G016970 30586842:19
Cla97C01G016990 30612655:5 30612756:3 30614142:4
Cla97C01G017030 30640889:103 30640924:21
Cla97C01G017070 30645550:22 30645420:10
Cla97C01G017080 30657260:321
Cla97C01G017120 30716819:500 30716483:258 30702215:397 30716405:216
Cla97C01G017140 30737755:467 30737647:560 30737818:351 30737870:251 30737980:137
Cla97C01G017180 30759449:79 30758997:64 30759054:59
Cla97C01G017200 30771829:3
Cla97C01G017210 30777296:1319 30777328:233
Cla97C01G017220 30785305:11
Cla97C01G017230 30794569:969 30794641:78 30794604:142
Cla97C01G017240 30795713:35 30795750:10
Cla97C01G017250 30811305:15 30811266:10
Cla97C01G017270 30820890:24 30820925:32
Cla97C01G017310 30877964:94 30877732:42 30877934:35
Cla97C01G017320 30881314:12 30885083:4
Cla97C01G017330 30910539:135 30910224:156 30910362:161 30910299:90
Cla97C01G017360 30935502:35 30935566:21 30933658:24 30932783:17 30935619:16
Cla97C01G017370 30941740:179 30941620:29
Cla97C01G017380 30945389:286
Cla97C01G017390 30966609:287 30966560:46
Cla97C01G017410 30980958:100 30980908:42
Cla97C01G017420 30994704:20
Cla97C01G017430 30994855:98 30994805:6
Cla97C01G017440 31019804:65 31019747:43 31019881:11
Cla97C01G017470 31026892:33
Cla97C01G017480 31030056:173 31029999:293
Cla97C01G017520 31065889:35 31065941:20 31065805:9 31071466:4
Cla97C01G017570 31095956:13 31095834:8 31095882:6
Cla97C01G017640 31123410:73
Cla97C01G017650 31134509:22 31134447:5
Cla97C01G017670 31142517:3
Cla97C01G017680 31143080:22 31143166:6 31143326:3
Cla97C01G017710 31157824:46 31157861:23 31158047:12 31157900:13
Cla97C01G017730 31192998:234 31191736:265 31192625:208
Cla97C01G017740 31212198:41 31205054:26 31205814:6
Cla97C01G017780 31218556:57
Cla97C01G017800 31232516:50
Cla97C01G017870 31279817:122 31279528:32 31279619:25 31279766:19
Cla97C01G017880 31289674:7
Cla97C01G017890 31293398:3
Cla97C01G017900 31300506:3
Cla97C01G017950 31345703:1264 31345466:101 31345764:104 31345733:177
Cla97C01G017960 31365609:360 31372141:33 31365579:46
Cla97C01G017970 31390753:312 31390722:21 31390786:25
Cla97C01G017980 31404107:197 31404185:34
Cla97C01G017990 31407468:224 31407579:119 31407625:231
Cla97C01G018000 31414552:109 31414689:138
Cla97C01G018010 31418691:107 31418777:14
Cla97C01G018040 31433336:4
Cla97C01G018090 31445051:51 31445000:13 31445162:15
Cla97C01G018100 31447586:86 31447516:134 31447553:33
Cla97C01G018170 31498646:172 31499592:11
Cla97C01G018180 31507166:41 31507210:119 31507092:45 31507287:26 31507127:27
Cla97C01G018200 31515270:12 31516458:4
Cla97C01G018220 31518078:82 31518032:34
Cla97C01G018260 31534666:7
Cla97C01G018280 31546398:48 31542143:6 31546440:4
Cla97C01G018300 31554539:5 31554508:3 31554641:3 31554687:10
Cla97C01G018310 31566056:624 31566183:219 31566139:94
Cla97C01G018330 31591714:29
Cla97C01G018340 31594605:91 31594543:54 31594500:19 31594654:30 31594377:13
Cla97C01G018360 31604362:38 31605151:16 31604402:8
Cla97C01G018380 31632188:64
Cla97C01G018410 31651394:7 31651767:11 31651904:6 31651554:3
Cla97C01G018420 31657361:35 31657403:29
Cla97C01G018470 31684867:9 31684834:4
Cla97C01G018480 31685497:324 31685315:81 31685279:167 31685350:47
Cla97C01G018490 31691415:135
Cla97C01G018500 31711153:108 31714711:103 31698720:130 31715109:132
Cla97C01G018510 31721300:73 31721242:47
Cla97C01G018550 31747892:71 31747814:23
Cla97C01G018560 31753565:1090 31753659:118
Cla97C01G018660 31846882:91
Cla97C01G018670 31847444:20 31847361:4
Cla97C01G018680 31864621:14
Cla97C01G018700 31876292:34
Cla97C01G018710 31888051:151 31888015:288 31888084:73 31887982:62
Cla97C01G018750 31918496:5
Cla97C01G018770 31934097:5 31934185:4 31934267:3
Cla97C01G018780 31934183:24 31934152:39 31934214:40
Cla97C01G018790 31942534:175 31942329:55 31942417:32 31942359:19
Cla97C01G018810 31971194:53 31971057:51 31970992:21
Cla97C01G018830 31975242:6
Cla97C01G018840 31985850:192 31985909:18 31985948:14
Cla97C01G018850 31990870:98 31990773:12 31990822:10
Cla97C01G018870 31998546:58 31998202:23
Cla97C01G018890 32014570:279
Cla97C01G018900 32017942:341
Cla97C01G018910 32022451:96 32035476:55 32035414:76 32024596:52
Cla97C01G018930 32038608:7 32038542:7 32038421:6
Cla97C01G018940 32041949:79 32042066:62 32042036:11 32041998:27
Cla97C01G018960 32052050:9 32051997:6
Cla97C01G019010 32096111:21 32096228:30 32096291:6
Cla97C01G019030 32100008:17 32100093:11 32100060:9 32100169:4
Cla97C01G019040 32105950:1435 32106011:121 32105902:105
Cla97C01G019050 32113151:4
Cla97C01G019060 32119107:33 32119049:9
Cla97C01G019070 32139640:1526
Cla97C01G019090 32153407:548 32157065:96
Cla97C01G019110 32168732:33
Cla97C01G019120 32173901:60 32173775:24 32173641:16 32173864:9
Cla97C01G019140 32177171:107 32177136:8
Cla97C01G019260 32263152:63 32263028:27 32263608:21 32263066:33
Cla97C01G019290 32283771:32 32283657:25 32283703:10
Cla97C01G019340 32323877:171 32323808:22
Cla97C01G019370 32332121:52 32332089:64
Cla97C01G019380 32338595:18
Cla97C01G019400 32346940:406
Cla97C01G019410 32348268:16
Cla97C01G019430 32366060:167
Cla97C01G019440 32366345:3
Cla97C01G019450 32379961:5
Cla97C01G019460 32387732:366 32387776:63 32387826:69 32387696:57
Cla97C01G019470 32394369:17 32394324:5
Cla97C01G019490 32433460:13 32433618:5
Cla97C01G019500 32456784:8
Cla97C01G019510 32466416:506
Cla97C01G019560 32512498:3311 32512460:226
Cla97C01G019570 32519914:58 32519104:14 32520559:12 32520591:8
Cla97C01G019580 32523533:32 32523691:28 32523601:21
Cla97C01G019590 32526573:483 32526451:48
Cla97C01G019600 32538157:47 32538187:19 32538228:8
Cla97C01G019650 32557214:252 32556789:72 32549807:29 32557088:38
Cla97C01G019710 32631510:74 32631472:30 32631634:22 32631667:14
Cla97C01G019720 32646079:22 32645968:21 32645936:8 32645998:9
Cla97C01G019730 32646958:36 32647015:38 32647105:15 32647067:10
Cla97C01G019740 32657139:14 32657215:7 32653767:13 32654053:7
Cla97C01G019760 32674426:5
Cla97C01G019780 32691031:3
Cla97C01G019790 32710074:9
Cla97C01G019810 32716452:42 32720433:68 32720489:29 32725014:56
Cla97C01G019840 32745479:2002 32734886:244 32745523:246
Cla97C01G019850 32755411:526 32755848:580 32755801:109 32755563:122 32755896:94
Cla97C01G019860 32760485:150 32760432:337 32760629:205 32760392:75
Cla97C01G019870 32764280:13 32764042:11 32764129:20 32769016:7
Cla97C01G019890 32769625:92
Cla97C01G019900 32780370:10 32780466:7
Cla97C01G019910 32780949:65
Cla97C01G019960 32823335:15
Cla97C01G019980 32826486:964 32826535:347
Cla97C01G019990 32846910:9 32846815:6 32846865:9
Cla97C01G020000 32847580:24 32847543:12 32847645:4
Cla97C01G020030 32870471:42 32870556:35 32870666:47 32870613:14
Cla97C01G020060 32887949:35 32888065:44 32887780:6 32887901:9
Cla97C01G020070 32888019:888 32887985:209 32887902:182
Cla97C01G020080 32905371:1602 32905337:248
Cla97C01G020120 32928000:57 32927929:21 32927962:17 32927866:21
Cla97C01G020130 32932100:518 32932156:86 32936474:67
Cla97C01G020170 32952439:5 32952381:13 32952281:6
Cla97C01G020180 32955129:11 32956328:16 32956207:4 32956238:4 32956292:3
Cla97C01G020210 32970148:8 32970178:10
Cla97C01G020220 32970324:4
Cla97C01G020260 32994097:28 32994139:12 32994181:7 32994067:4
Cla97C01G020270 32998692:59 32998557:21 32998723:9
Cla97C01G020350 33031891:16
Cla97C01G020360 33036287:233 33036407:37 33036439:30
Cla97C01G020370 33048145:149 33048256:116
Cla97C01G020440 33083261:283 33088225:88 33083173:170 33088259:83
Cla97C01G020470 33091062:87 33091092:35
Cla97C01G020480 33107638:29 33107708:7 33107559:5
Cla97C01G020490 33113345:33 33113422:38 33113303:16 33113249:15
Cla97C01G020510 33133603:115 33133683:85 33133648:107
Cla97C01G020520 33138349:17 33138422:25 33138387:5 33133679:11 33133647:8
Cla97C01G020540 33154071:8 33148199:7 33147862:14 33147710:8 33147461:4
Cla97C01G020550 33157312:24 33157412:9
Cla97C01G020580 33178664:143 33178974:53 33168285:46 33168403:31
Cla97C01G020600 33179364:156 33179300:11
Cla97C01G020610 33186074:575 33186107:284
Cla97C01G020620 33193771:26 33193904:19 33193676:20
Cla97C01G020630 33206406:77 33206238:17 33206204:9 33206373:20
Cla97C01G020660 33230232:71 33230263:8
Cla97C01G020680 33234513:72 33234478:86 33234440:27
Cla97C01G020690 33239081:75 33239181:41 33238999:8
Cla97C01G020700 33244195:217 33250028:228 33250090:107 33244158:106 33244264:151 33250058:108
Cla97C01G020730 33267864:133 33267821:15 33267899:29
Cla97C01G020750 33282842:26 33282812:11
Cla97C01G020770 33294717:679 33294748:232
Cla97C01G020780 33294983:22
Cla97C01G020790 33297773:906 33297632:362 33297808:173 33297720:115
Cla97C01G020810 33312814:52 33312875:29 33312709:14
Cla97C01G020820 33317170:35 33317127:7 33317231:5
Cla97C01G020830 33317590:84 33317933:21 33317852:22 33317493:15
Cla97C01G020840 33333116:588 33332491:285 33333265:375 33333218:526 33333183:130
Cla97C01G020860 33335659:10 33335284:12 33335813:5 33335602:11
Cla97C01G020870 33346406:21 33346350:11 33346724:7 33346505:9
Cla97C01G020975 33382788:16 33382726:5
Cla97C01G020990 33393037:269 33393006:267 33392897:263 33392850:108
Cla97C01G021010 33408666:85 33410920:43
Cla97C01G021020 33421610:267 33421537:22
Cla97C01G021040 33436621:16 33436504:14 33436575:11 33432616:5 33436777:4
Cla97C01G021060 33440382:848
Cla97C01G021080 33453850:5 33453785:4
Cla97C01G021090 33454350:68 33454237:15 33454187:15
Cla97C01G021100 33460207:13
Cla97C01G021120 33469061:49 33469100:31 33469185:20
Cla97C01G021170 33491861:97 33491906:82 33491831:61
Cla97C01G021180 33495149:14
Cla97C01G021230 33537787:513 33537834:130 33537875:162
Cla97C01G021250 33562253:341 33562314:20
Cla97C01G021260 33562222:32
Cla97C01G021300 33589771:12
Cla97C01G021310 33591307:3
Cla97C01G021320 33604838:10 33604900:14 33604787:6 33596765:3
Cla97C01G021340 33610941:174 33611056:85 33610981:52
Cla97C01G021390 33645959:6
Cla97C01G021400 33658409:115 33664922:27
Cla97C01G021430 33670147:197 33670093:59 33670257:32
Cla97C01G021470 33692576:81 33692531:20 33692633:17
Cla97C01G021520 33719819:2918 33719939:960 33724363:637 33724396:366
Cla97C01G021540 33724477:11
Cla97C01G021560 33735381:33 33736879:20 33736984:15 33735452:6
Cla97C01G021590 33741366:179 33741306:23 33741403:29
Cla97C01G021600 33748230:19 33748378:11
Cla97C01G021630 33760657:28 33760606:16
Cla97C01G021640 33760917:248 33760823:28 33760860:24
Cla97C01G021670 33784575:16 33783716:4
Cla97C01G021710 33806134:8
Cla97C01G021720 33806165:63 33806207:122 33806099:38 33806052:55
Cla97C01G021740 33812132:74 33812097:11
Cla97C01G021760 33829256:85 33829309:10
Cla97C01G021770 33837655:8 33837611:9
Cla97C01G021790 33862540:146 33862492:85 33862453:27
Cla97C01G021810 33870973:77
Cla97C01G021850 33883001:69 33882943:11
Cla97C01G021860 33891173:25 33891127:4
Cla97C01G021900 33908235:86 33908039:54 33908073:43 33908152:28
Cla97C01G021910 33922216:24
Cla97C01G022070 33960172:14 33960311:5 33960202:6
Cla97C01G022150 33988039:67
Cla97C01G022180 33998021:143 33995587:18 33995297:20
Cla97C01G022210 34017887:8
Cla97C01G022220 34022127:21 34022237:6 34022161:6
Cla97C01G022240 34035330:63 34035200:9
Cla97C01G022280 34055182:323 34055213:37 34055304:25
Cla97C01G022290 34068316:8
Cla97C01G022300 34075904:10
Cla97C01G022310 34077711:46 34077750:21 34077902:9
Cla97C01G022370 34114707:105 34114546:58 34114633:33 34114664:38
Cla97C01G022390 34124145:17 34124003:5
Cla97C01G022400 34137596:41 34138399:4
Cla97C01G022420 34156316:11
Cla97C01G022430 34173750:746 34173696:50
Cla97C01G022480 34222209:52 34221986:103 34221907:34 34222291:38 34221949:51 34222258:28
Cla97C01G022490 34231543:188 34231585:44 34231624:42
Cla97C01G022540 34262364:53 34278235:26 34262399:34 34262447:19
Cla97C01G022640 34343965:38 34344142:5
Cla97C01G022650 34348240:6
Cla97C01G022680 34373486:307 34373685:141 34373590:42
Cla97C01G022700 34379790:675 34379660:389
Cla97C01G022710 34391607:27 34391434:13 34391563:17 34387348:5
Cla97C01G022720 34397591:687 34397654:399 34397621:793
Cla97C01G022730 34399680:25 34400351:7 34399744:4
Cla97C01G022740 34409930:130
Cla97C01G022750 34410289:49 34410319:21 34411954:5
Cla97C01G022760 34423211:155 34423179:16
Cla97C01G022780 34427519:231 34427571:161 34427315:33
Cla97C01G022790 34437337:26 34437570:15 34437537:15
Cla97C01G022810 34456406:221 34456334:352 34456367:109
Cla97C01G022860 34473750:158 34473676:49 34473794:71 34486565:66
Cla97C01G022910 34515187:86 34515217:179 34515258:24
Cla97C01G022950 34536705:112 34536658:37
Cla97C01G022970 34551794:15 34551716:18
Cla97C01G022980 34557701:179 34557953:25
Cla97C01G022990 34571342:9 34571646:6
Cla97C01G023000 34579160:36 34577956:24 34574435:83
Cla97C01G023020 34593479:28 34592505:10 34593525:8
Cla97C01G023030 34594100:67 34594049:19
Cla97C01G023040 34603126:11 34602968:4
Cla97C01G023080 34628793:6
Cla97C01G023090 34632132:172 34632162:302 34632554:46 34632193:43
Cla97C01G023100 34639835:16 34638886:10 34638929:3 34638587:3
Cla97C01G023120 34665688:76 34666259:56 34665603:63 34673697:35 34673502:30
Cla97C01G023130 34681077:90 34680885:29 34680923:60 34680963:16
Cla97C01G023180 34708289:53 34708251:41 34709794:20 34708970:39 34708050:21
Cla97C01G023200 34734076:55 34734259:21 34733878:19
Cla97C01G023220 34766315:505 34766284:104
Cla97C01G023240 34767951:39 34767883:14 34767913:19 34767717:12
Cla97C01G023250 34778394:843 34778506:171 34778433:64
Cla97C01G023370 34831606:297 34831690:78
Cla97C01G023380 34841265:219 34841221:143
Cla97C01G023415 34858389:76 34858866:80 34858813:37 34858961:21 34855870:22
Cla97C01G023430 34859042:366
Cla97C01G023440 34862150:12
Cla97C01G023450 34877910:11
Cla97C01G023470 34888751:14 34888793:4
Cla97C01G023480 34899978:87 34899898:69 34897691:49 34897747:52
Cla97C01G023530 34924449:245 34924390:21
Cla97C01G023570 34938960:16 34938851:7
Cla97C01G023580 34956661:377 34962063:136 34956629:37
Cla97C01G023600 34962417:8
Cla97C01G023610 34970957:11 34970897:16
Cla97C01G023620 34971519:4
Cla97C01G023630 34974410:8 34974336:6 34974448:3
Cla97C01G023640 34980713:103 34980646:11
Cla97C01G023680 35011309:121 35011160:35 35011349:14
Cla97C01G023690 35012203:143 35012167:94 35012250:46
Cla97C01G023770 35077450:343 35077420:31 35077330:25 35077390:56
Cla97C01G023780 35082257:12
Cla97C01G023790 35088976:103 35088795:43 35092621:85 35088931:43 35089009:35
Cla97C01G023840 35130780:51 35130819:24 35130713:40 35130644:12
Cla97C01G023850 35139152:169 35139102:48 35139228:26
Cla97C01G023890 35164786:20 35164907:8
Cla97C01G023910 35171331:12
Cla97C01G023920 35179295:89 35179326:16
Cla97C01G023950 35196782:426 35196748:51 35196812:33
Cla97C01G023960 35206582:15 35206501:27 35206407:6
Cla97C01G024010 35225664:17 35225788:15 35222693:10
Cla97C01G024020 35240288:349 35240252:200 35240207:95
Cla97C01G024040 35258859:29 35258891:12
Cla97C01G024060 35280844:730 35280896:473 35281063:137 35280959:210
Cla97C01G024100 35306078:101 35305963:14
Cla97C01G024120 35320573:7 35317477:3
Cla97C01G024130 35326805:293 35326881:55 35326121:29 35326835:35
Cla97C01G024210 35361650:6 35361701:7
Cla97C01G024220 35369667:375 35370716:111 35369636:130 35369465:97
Cla97C01G024240 35373917:41 35373956:10
Cla97C01G024250 35390115:514 35390044:193 35390074:72
Cla97C01G024260 35391615:216 35397603:107 35391566:39
Cla97C01G024280 35409768:136 35410087:24 35409839:22
Cla97C01G024310 35445813:73 35445747:18 35456305:8
Cla97C01G024380 35476642:26 35476609:15 35476550:22 35476502:21 35476472:9
Cla97C01G024390 35484986:10
Cla97C01G024430 35511410:6
Cla97C01G024440 35512037:39 35511964:21
Cla97C01G024450 35522583:73 35521118:24 35522708:8 35522639:7
Cla97C01G024460 35526518:12 35526435:23 35526476:11
Cla97C01G024470 35526514:59 35526370:10
Cla97C01G024480 35531492:397 35531393:171 35531436:125
Cla97C01G024510 35553125:245 35553530:89
Cla97C01G024520 35563719:176 35563558:27 35563434:27 35563679:35
Cla97C01G024530 35570130:102 35570170:36
Cla97C01G024560 35583931:37 35583865:25 35586123:7 35583897:12
Cla97C01G024570 35590091:18 35590015:31 35590182:10 35590124:10 35590307:8
Cla97C01G024590 35632629:202 35632516:155 35632675:37 35632547:140 35632593:40
Cla97C01G024600 35636060:6
Cla97C01G024630 35671893:9
Cla97C01G024640 35690576:76 35690638:22 35690690:11
Cla97C01G024660 35716153:1461 35716118:668 35716199:577 35716071:315
Cla97C01G024680 35735622:26
Cla97C01G024690 35743665:208 35743588:109 35743630:116
Cla97C01G024700 35746272:112 35746240:44
Cla97C01G024720 35766979:26 35767029:25 35766928:13 35766727:9
Cla97C01G024750 35783352:669 35783196:223 35783259:144
Cla97C01G024760 35784006:80
Cla97C01G024770 35792052:75 35792123:25 35792004:30
Cla97C01G024790 35801748:17 35801060:5 35801714:8 35801638:4
Cla97C01G024810 35825423:419 35825576:218 35825546:47
Cla97C01G024830 35840513:246
Cla97C01G024840 35856384:9
Cla97C01G024870 35874186:81 35874106:15 35874063:12
Cla97C01G024890 35877046:484
Cla97C01G024900 35909146:185 35909060:37
Cla97C01G024910 35927890:63 35927819:7 35925146:6 35927987:8 35928019:9
Cla97C01G024920 35938559:71 35938595:15 35938525:8
Cla97C01G024930 35946535:73 35946574:69
Cla97C01G025010 35986873:3
Cla97C01G025040 35993898:23
Cla97C01G025050 36000424:98 36000344:50 36000185:28 36000307:17 36000380:22 36000217:26
Cla97C01G025070 36045499:675 36036210:54
Cla97C01G025100 36077207:33
Cla97C01G025120 36088236:28 36088285:37 36088074:9 36088316:18 36088392:7
Cla97C01G025130 36089659:60 36089951:18 36089626:6
Cla97C01G025140 36122834:80 36133932:29 36122871:26
Cla97C01G025150 36149006:214 36148961:130
Cla97C01G025160 36152575:46 36152615:4 36156387:5
Cla97C01G025170 36167594:121 36166981:86 36167741:54 36167555:219
Cla97C01G025180 36183460:413 36183566:170 36183494:295
Cla97C01G025200 36199552:27
Cla97C01G025220 36203023:29 36202982:14 36203565:4
Cla97C01G025230 36215069:75 36221544:32 36221597:12
Cla97C01G025270 36238704:65 36238769:5
Cla97C01G025360 36274138:223 36274037:50 36274095:45
Cla97C01G025370 36280959:17
Cla97C01G025470 36315306:243 36314894:81
Cla97C01G025490 36326747:8 36326236:15 36326162:9
Cla97C01G025510 36341807:38 36341860:17 36342122:9
Cla97C01G025540 36362980:5 36363044:6
Cla97C01G025550 36383259:45 36383219:7 36382608:4
Cla97C01G025560 36384007:435 36384083:471 36384137:179
Cla97C01G025570 36397606:187 36397707:221
Cla97C01G025580 36408287:14 36408163:8 36408396:12
Cla97C01G025590 36409092:271 36415802:98 36409037:96 36415852:79 36409130:111
Cla97C01G025620 36466139:145 36441366:135 36450795:31 36441470:30
Cla97C01G025640 36484619:66 36484729:17 36484767:9 36484836:8
Cla97C01G025645 36487923:6
Cla97C01G025650 36489061:270 36489016:28
Cla97C01G025670 36495763:7 36495823:3
Cla97C01G025680 36502402:137 36502450:162 36502342:56 36502481:68 36502540:47
Cla97C01G025690 36517071:37 36517200:12
Cla97C01G025730 36535629:42 36535365:40 36535467:37 36535420:25
Cla97C01G025740 36556658:65 36556592:17 36556758:33 36556957:12 36556728:19
Cla97C01G025750 36564959:289 36560410:35 36564474:32
Cla97C01G025780 36598666:297 36598631:251 36598729:48
Cla97C01G025790 36599021:92 36599087:55
Cla97C01G025810 36610635:30 36610453:8 36619958:7 36621336:8
Cla97C01G025820 36625168:4
Cla97C01G025840 36640518:45 36640660:23
Cla97C01G025860 36663222:42 36669138:18 36663345:21 36663252:42
Cla97C01G025870 36678512:9
Cla97C01G025880 36687429:140 36696178:21 36696075:29
Cla97C01G025920 36702738:28 36702861:10 36702791:6
Cla97C01G025960 36733143:142 36732894:79
Cla97C01G025970 36735309:16 36735265:11 36734835:4
Cla97C01G025980 36755886:6
Cla97C01G025990 36755849:371 36755945:29 36755879:24
Cla97C01G026000 36759788:1057 36759863:2214 36759758:522
Cla97C01G026010 36766477:27 36766583:32 36766516:10 36766742:13
Cla97C01G026020 36772008:6
Cla97C01G026030 36780881:36 36780783:20
Cla97C01G026060 36816011:36 36816070:25 36804263:12
Cla97C01G026070 36820433:239 36820467:37 36820372:36
Cla97C01G026080 36831789:5
Cla97C01G026110 36842216:46 36842072:6
Cla97C01G026160 36859219:32 36859287:5
Cla97C01G026170 36867406:122 36867321:60 36873100:14 36867444:15 36867353:21
Cla97C01G026190 36896832:88 36896609:91 36896535:67 36896652:30 36896568:23
Cla97C01G026200 36925238:127
Cla97C02G026210 16091:29 16008:17 16197:16 16134:17 16057:9
Cla97C02G026220 21492:3
Cla97C02G026230 43072:11
Cla97C02G026240 64193:16 63308:4 65347:3
Cla97C02G026270 86289:74 86247:9
Cla97C02G026280 86260:41 86551:5
Cla97C02G026290 94180:355 94302:54 94122:41
Cla97C02G026300 105962:5 111663:15
Cla97C02G026310 113202:181 113304:96 113153:59 113245:64
Cla97C02G026320 117320:109 117370:54
Cla97C02G026350 139733:6
Cla97C02G026360 152619:658
Cla97C02G026380 172942:21 171125:12 172981:16 170660:9
Cla97C02G026390 179744:108 179808:52
Cla97C02G026400 195992:14 195926:16 196061:5 195834:10
Cla97C02G026410 211186:216 210094:32 211235:41 210471:51
Cla97C02G026430 215048:12 214712:15 214672:4
Cla97C02G026440 228531:502 228443:81
Cla97C02G026450 232557:539
Cla97C02G026470 247453:434 247408:81
Cla97C02G026490 283675:29 283605:16 280398:6 280216:6
Cla97C02G026500 288539:119 288497:83 288580:41
Cla97C02G026510 290286:27 290218:10
Cla97C02G026530 319335:64 319435:46 319485:11 319405:30
Cla97C02G026550 337521:7 339288:7
Cla97C02G026580 366030:31 372438:19
Cla97C02G026600 375216:530 375261:102 375178:75
Cla97C02G026610 383379:151 383279:42 383429:42 383347:21
Cla97C02G026660 409148:29 409014:16 409108:16 409048:8 410257:6
Cla97C02G026700 448730:7
Cla97C02G026710 454456:450
Cla97C02G026720 471772:20
Cla97C02G026740 486725:37 486835:6 486758:8 481743:9 481487:6
Cla97C02G026770 538850:4
Cla97C02G026820 562603:9
Cla97C02G026860 577499:6
Cla97C02G026870 588142:21
Cla97C02G026910 611574:60 611455:90
Cla97C02G026940 635143:9 633714:5 635081:9
Cla97C02G026960 668740:137 668675:243 668797:60 668599:38
Cla97C02G026980 672178:77 672285:26 672419:10 672213:11 672142:30
Cla97C02G026990 685745:158 686004:196 686051:96
Cla97C02G027000 690104:46 690273:5
Cla97C02G027010 709798:212 709308:60 709767:142 709503:64
Cla97C02G027020 722132:22 722182:13 722093:18
Cla97C02G027050 771326:9 771392:3
Cla97C02G027060 778558:52 778622:20
Cla97C02G027070 790278:186 790227:238
Cla97C02G027080 791662:60 791584:22
Cla97C02G027120 837534:117 839550:22 839587:30 836747:21 837477:35
Cla97C02G027140 858704:316 858750:184 858640:63 858509:76 858789:54
Cla97C02G027250 949851:5
Cla97C02G027260 958587:27 962085:8 958472:17
Cla97C02G027270 977008:2158 977612:386 977225:303
Cla97C02G027300 1012872:198 1010786:105 1010843:35
Cla97C02G027320 1043158:443 1043223:904 1043095:116
Cla97C02G027330 1065932:63 1066208:33 1071854:11
Cla97C02G027370 1116690:1269 1116643:485 1111384:162
Cla97C02G027420 1131898:24 1131960:12
Cla97C02G027430 1138530:220 1138620:28
Cla97C02G027440 1171368:1444 1171401:789
Cla97C02G027450 1173048:24 1173126:31 1175679:18 1173220:12 1172974:10
Cla97C02G027480 1194361:65
Cla97C02G027490 1210347:4
Cla97C02G027550 1268096:15 1268051:8 1267905:5 1268181:10
Cla97C02G027600 1292972:4
Cla97C02G027650 1304907:224 1304872:127 1305091:62 1304946:106 1304985:44
Cla97C02G027670 1327140:222 1327083:159 1322959:112 1322538:61
Cla97C02G027680 1333399:665 1333320:518 1333356:183 1333288:279
Cla97C02G027710 1344212:21 1344090:11 1343616:7
Cla97C02G027720 1360731:49 1360700:37 1360657:38
Cla97C02G027730 1373092:535 1373131:89
Cla97C02G027740 1388864:150 1388895:20 1388828:22 1388755:27 1385645:22 1388795:28
Cla97C02G027820 1419094:127 1419003:17
Cla97C02G027840 1442025:281 1442110:198
Cla97C02G027850 1444749:94 1444665:84 1444784:17 1444704:14
Cla97C02G027920 1497623:132 1497654:25
Cla97C02G027940 1511445:70 1511492:38 1511405:12
Cla97C02G027950 1511614:154 1511679:68
Cla97C02G027980 1534969:21 1535010:37
Cla97C02G028000 1549535:14
Cla97C02G028060 1594613:61 1579932:20 1594727:11 1594579:12
Cla97C02G028090 1613746:8
Cla97C02G028140 1640700:16 1640488:8 1640751:5 1640520:15
Cla97C02G028160 1666175:47
Cla97C02G028170 1667359:191 1667273:132 1667320:53 1667215:24
Cla97C02G028230 1705304:1430 1709766:565
Cla97C02G028250 1717977:11 1717913:11
Cla97C02G028270 1740644:161
Cla97C02G028280 1750216:17 1750871:8
Cla97C02G028290 1751203:51 1751234:49 1751275:37
Cla97C02G028300 1763479:78 1763358:16 1763570:9
Cla97C02G028310 1764718:21 1764507:7 1764585:4
Cla97C02G028330 1779409:6
Cla97C02G028340 1905347:33 1905281:10
Cla97C02G028360 1918430:9
Cla97C02G028430 1964039:19 1964107:9 1963976:18 1964855:6 1966722:5
Cla97C02G028440 1973646:184 1973611:124
Cla97C02G028470 1996381:30 1996304:8
Cla97C02G028500 2018276:78 2018241:36 2018353:20 2018308:101
Cla97C02G028520 2030338:79 2030385:46 2030286:17
Cla97C02G028540 2051586:35 2051622:20
Cla97C02G028550 2051452:9
Cla97C02G028560 2058016:7
Cla97C02G028570 2065387:18
Cla97C02G028580 2067534:104 2067589:26 2067696:17
Cla97C02G028600 2087598:8 2087672:7
Cla97C02G028610 2118634:18 2118694:5
Cla97C02G028630 2139099:177 2139069:39 2131189:21 2139170:34
Cla97C02G028650 2151789:3
Cla97C02G028670 2152776:38 2152725:11 2152888:7
Cla97C02G028710 2183138:111
Cla97C02G028720 2193018:200 2193053:135
Cla97C02G028730 2196345:53 2196394:18 2196427:11
Cla97C02G028810 2253893:363 2253819:580 2253776:83 2253861:122
Cla97C02G028820 2259432:154 2259478:98 2259373:17
Cla97C02G028840 2266416:213 2266303:182 2266251:42
Cla97C02G028860 2271218:55 2271150:21 2271073:15 2271117:19
Cla97C02G028870 2284585:62 2284544:27
Cla97C02G028930 2328299:271 2328246:18 2328351:37
Cla97C02G028950 2337843:108 2337919:66
Cla97C02G028960 2339785:347 2339882:24
Cla97C02G028980 2348559:78 2348479:101 2348435:42 2348590:53 2348522:41
Cla97C02G028990 2359282:38
Cla97C02G029100 2415030:232
Cla97C02G029110 2425516:17
Cla97C02G029120 2430425:229 2430456:68 2430505:49 2430550:47 2430371:41
Cla97C02G029130 2437125:103 2436609:28 2436517:11
Cla97C02G029150 2451372:5
Cla97C02G029200 2490785:277 2490822:321 2491475:137
Cla97C02G029210 2499134:13
Cla97C02G029240 2512921:1951
Cla97C02G029250 2517032:16 2515560:37
Cla97C02G029270 2527549:10
Cla97C02G029280 2535763:41 2535612:9 2535665:7
Cla97C02G029290 2538732:14 2538670:15
Cla97C02G029340 2568394:35 2568504:5
Cla97C02G029370 2581392:221
Cla97C02G029390 2592796:8
Cla97C02G029400 2600660:6
Cla97C02G029420 2620453:2312 2620514:179
Cla97C02G029430 2621484:30 2621543:12 2621382:10 2621576:5
Cla97C02G029440 2643987:864 2643940:398 2643862:268 2643764:141
Cla97C02G029450 2645439:371
Cla97C02G029460 2658446:410
Cla97C02G029490 2665730:91 2665695:27 2665531:11
Cla97C02G029500 2672601:48 2672530:47 2672560:37
Cla97C02G029510 2690133:27 2696071:19 2696644:31 2696426:38 2696605:23
Cla97C02G029520 2697230:23 2697415:13
Cla97C02G029540 2710376:62 2710315:27 2710232:12
Cla97C02G029550 2731380:79 2731500:81
Cla97C02G029560 2733253:217 2733637:41 2732930:28
Cla97C02G029580 2757610:88 2757646:49 2757299:12
Cla97C02G029590 2779920:12
Cla97C02G029600 2790320:384 2790199:757 2790605:354
Cla97C02G029620 2795270:47
Cla97C02G029630 2804916:441 2804825:182 2804992:83 2804954:72
Cla97C02G029640 2806834:90 2806681:59 2806758:59 2806629:20 2806797:22
Cla97C02G029660 2835849:29 2835760:34 2835884:18 2835808:7
Cla97C02G029670 2842764:72
Cla97C02G029720 2867692:13 2867738:5
Cla97C02G029730 2870986:31 2871591:16
Cla97C02G029760 2901753:28 2901716:17
Cla97C02G029770 2951199:222 2951168:92 2936167:76
Cla97C02G029790 2960255:5 2960183:9
Cla97C02G029800 2960029:5
Cla97C02G029820 2992602:167 2992666:110 2992558:30 2983661:27 2978113:27
Cla97C02G029850 2992773:47 2992803:14
Cla97C02G029860 3003634:16 3004412:11 3001755:9 3004959:7 3004767:15
Cla97C02G029880 3018536:533 3018501:135
Cla97C02G029890 3018952:286 3018900:91
Cla97C02G029900 3030686:35
Cla97C02G029910 3041225:17 3041160:5
Cla97C02G029920 3044561:180 3044475:118 3044348:52
Cla97C02G029930 3051305:4 3055791:3 3051248:11
Cla97C02G029940 3066848:53
Cla97C02G029950 3068805:33 3068961:31 3068928:22
Cla97C02G029960 3080929:224 3080992:29
Cla97C02G029990 3107593:36 3103065:94 3107511:31 3103171:22 3109008:16
Cla97C02G030010 3139065:28
Cla97C02G030050 3162130:135 3162073:25
Cla97C02G030060 3168108:17
Cla97C02G030110 3198783:1449
Cla97C02G030120 3206783:70 3206749:94 3206698:26 3206814:32
Cla97C02G030130 3210945:71 3211026:36 3211335:26 3210888:30 3211233:28 3210984:20
Cla97C02G030140 3212805:27 3212767:5
Cla97C02G030150 3224064:85 3224116:25 3224166:7
Cla97C02G030160 3234638:28 3234671:25 3234545:7
Cla97C02G030180 3272669:8 3272521:5
Cla97C02G030340 3322284:5
Cla97C02G030360 3355852:192 3355961:124
Cla97C02G030460 3465858:55 3465450:11 3465639:10 3465700:17
Cla97C02G030480 3471588:928 3471503:356 3471632:272
Cla97C02G030510 3482614:17 3482695:4
Cla97C02G030520 3488698:40 3488659:10
Cla97C02G030580 3557624:239 3557076:27
Cla97C02G030590 3562992:67 3563077:20 3563031:14
Cla97C02G030600 3566689:288 3566609:237 3566783:93 3566740:123
Cla97C02G030610 3581587:22 3581528:16 3581659:6 3581618:22
Cla97C02G030630 3618016:69 3617922:68 3617889:51
Cla97C02G030670 3655922:516 3655873:651 3655773:99
Cla97C02G030690 3660162:90 3660212:54 3660338:20
Cla97C02G030700 3664627:68
Cla97C02G030730 3698326:6
Cla97C02G030740 3701390:2137 3701490:496 3701435:241
Cla97C02G030750 3715846:24 3715948:5
Cla97C02G030760 3718282:30 3718312:30 3718251:12 3718345:22 3718390:10
Cla97C02G030770 3751540:31 3751714:6
Cla97C02G030790 3770032:29 3770076:8 3769966:8 3769924:6
Cla97C02G030810 3790173:51 3789865:23 3790963:7 3790242:13
Cla97C02G030820 3795210:140 3795601:144 3795648:95 3795541:152
Cla97C02G030830 3797303:148
Cla97C02G030845 3819246:143 3819380:27 3819302:34
Cla97C02G030850 3824257:1168 3824287:202
Cla97C02G030860 3835887:18 3837512:4 3838604:4
Cla97C02G030870 3842428:112 3842461:25
Cla97C02G030880 3848292:603 3848231:230 3848360:187 3848324:125 3848261:94
Cla97C02G030890 3861157:49 3860989:26 3860458:12 3861026:11
Cla97C02G030900 3867142:45 3867096:13 3866989:8
Cla97C02G030910 3895498:91 3895593:66 3895558:18
Cla97C02G030920 3902677:71 3902587:66 3902638:17 3902707:29
Cla97C02G030930 3903337:520
Cla97C02G030950 3919255:47 3919205:5
Cla97C02G030980 3945792:1195
Cla97C02G031000 3953495:15
Cla97C02G031010 3990315:7901 3990397:1890
Cla97C02G031050 4022206:32 4022317:12 4022261:14 4022175:10 4022368:8
Cla97C02G031060 4030590:14
Cla97C02G031080 4044917:115 4044882:29
Cla97C02G031100 4051873:3
Cla97C02G031110 4055562:104 4055601:49 4055669:15
Cla97C02G031160 4095377:17 4089257:5 4095335:4 4095438:3
Cla97C02G031170 4107356:64 4107296:44 4107456:19 4107264:19 4107398:25
Cla97C02G031190 4111182:3
Cla97C02G031270 4167402:14 4167582:9
Cla97C02G031350 4201484:3
Cla97C02G031380 4263952:97 4265277:9
Cla97C02G031390 4268730:24 4268571:17 4268500:13 4268635:20 4268457:6
Cla97C02G031400 4280406:59 4280336:84
Cla97C02G031420 4292520:4
Cla97C02G031440 4314626:6
Cla97C02G031480 4329235:357 4329303:75
Cla97C02G031490 4345661:64
Cla97C02G031500 4372950:247 4372915:155 4372863:32
Cla97C02G031530 4391530:38 4391605:4
Cla97C02G031550 4414363:14
Cla97C02G031560 4426501:100 4426448:28
Cla97C02G031580 4437487:6
Cla97C02G031590 4452152:97 4451718:31 4456890:28 4456849:29
Cla97C02G031620 4463517:34 4463459:32 4463345:15 4463599:54
Cla97C02G031630 4498176:19 4497060:24 4495555:18 4496787:24 4498630:13
Cla97C02G031640 4501349:37
Cla97C02G031650 4531677:7 4531738:9 4531643:8
Cla97C02G031670 4547786:57 4547725:83
Cla97C02G031680 4564791:537 4559156:49 4564759:187
Cla97C02G031690 4565942:48 4566030:67 4566060:45 4565911:27
Cla97C02G031710 4581647:8 4581553:11 4581587:10
Cla97C02G031720 4594529:75 4593231:56 4593550:16 4593594:15 4593751:17 4593201:14
Cla97C02G031760 4615424:8 4615815:5
Cla97C02G031790 4628310:101 4628341:124 4628412:90
Cla97C02G031810 4644084:89
Cla97C02G031850 4734595:8
Cla97C02G031900 4875774:45 4875648:8 4875835:3
Cla97C02G031910 4889596:31 4889653:25
Cla97C02G031920 4951958:17
Cla97C02G031980 4985855:801
Cla97C02G031990 4992820:16
Cla97C02G031995 4994783:36 4994833:56
Cla97C02G032000 5020268:33 5020389:12 5020238:11 5020317:10
Cla97C02G032020 5045666:165 5045701:107 5045772:24
Cla97C02G032030 5050605:353 5050415:50 5050640:70 5050384:59 5050351:55
Cla97C02G032040 5065079:1102 5065029:744 5065130:164
Cla97C02G032050 5070319:112 5066536:42 5065634:96
Cla97C02G032060 5096654:55
Cla97C02G032070 5115731:430 5115621:461
Cla97C02G032080 5130942:5537 5130982:826
Cla97C02G032090 5152982:9221 5153195:1916 5153264:1391 5153232:920
Cla97C02G032120 5207332:103 5207246:18
Cla97C02G032160 5221271:27
Cla97C02G032170 5224353:17 5230576:8
Cla97C02G032180 5264991:138 5265026:26 5264950:13
Cla97C02G032260 5316623:96 5316742:82
Cla97C02G032280 5323069:247 5323173:125
Cla97C02G032310 5364665:65 5364714:24
Cla97C02G032330 5384059:47 5390871:8
Cla97C02G032340 5405203:36 5405163:13
Cla97C02G032350 5406583:1160 5406512:639 5406550:733 5406471:500
Cla97C02G032370 5431002:10 5430930:9 5434440:12
Cla97C02G032390 5446007:73 5449987:24 5446066:15 5445963:12
Cla97C02G032410 5482947:242 5482913:46 5482837:22 5482977:28
Cla97C02G032430 5503862:1137 5505830:90
Cla97C02G032440 5529698:90 5529650:25
Cla97C02G032500 5618125:115 5618091:112
Cla97C02G032530 5630553:10 5632910:3 5632702:3
Cla97C02G032540 5652238:35 5652400:26 5644152:12 5651249:15
Cla97C02G032550 5668457:157 5668607:17 5668422:18
Cla97C02G032560 5673150:128 5673215:24 5673180:32
Cla97C02G032580 5715359:194 5715306:209 5715489:69 5715446:62
Cla97C02G032630 5758899:200
Cla97C02G032640 5768524:236 5768570:71
Cla97C02G032660 5792797:210 5792526:43 5792767:41
Cla97C02G032690 5854005:71 5854087:13 5854040:24
Cla97C02G032700 5875407:44
Cla97C02G032710 5876682:195 5876756:144
Cla97C02G032720 5908559:77 5908602:7
Cla97C02G032760 5943697:136 5943570:80 5943522:26 5943603:23
Cla97C02G032770 5962221:15 5962119:14 5962298:4 5962340:8 5963461:6 5962152:3
Cla97C02G032780 5978921:7 5981617:5 5985613:5 5980841:3
Cla97C02G032830 6009499:28 6009405:56 6009365:12 6009579:8
Cla97C02G032840 6024571:41 6024455:21
Cla97C02G032870 6036280:27 6036315:20 6036214:5
Cla97C02G032890 6064766:41 6064460:24 6064395:13 6064863:9 6064529:6
Cla97C02G032900 6085277:27 6084939:4
Cla97C02G032910 6128558:85 6128628:15
Cla97C02G032930 6165179:76 6165075:13
Cla97C02G032940 6181332:6
Cla97C02G032950 6194850:11 6194882:8
Cla97C02G032970 6207982:307
Cla97C02G032980 6219027:51 6219061:25
Cla97C02G032990 6219203:69 6219281:11
Cla97C02G033010 6269978:109 6269948:19
Cla97C02G033020 6292001:283 6291970:146
Cla97C02G033030 6294042:417 6294094:146 6294137:165 6293963:69 6294176:63
Cla97C02G033140 6489558:555 6489599:523
Cla97C02G033150 6510467:931
Cla97C02G033170 6520094:82 6519999:38 6520141:10
Cla97C02G033190 6525696:10
Cla97C02G033200 6546466:25
Cla97C02G033220 6594507:522
Cla97C02G033250 6638629:27 6638716:15
Cla97C02G033260 6645603:73 6645490:54
Cla97C02G033270 6651078:12
Cla97C02G033280 6677692:148 6670725:73 6673248:36 6677834:36 6670631:49 6670767:32 6670667:30
Cla97C02G033300 6686673:148 6686607:44 6686640:41
Cla97C02G033310 6721265:6 6719301:6 6719442:6
Cla97C02G033340 6838318:5
Cla97C02G033370 6884625:53 6884595:7
Cla97C02G033380 6893168:435 6893245:85 6893212:96 6893123:41
Cla97C02G033390 6906747:238 6906681:59 6906634:58 6906798:32 6906716:50
Cla97C02G033520 7036102:7
Cla97C02G033530 7047041:11 7047002:9
Cla97C02G033570 7100134:109 7100852:38 7100171:41
Cla97C02G033600 7132938:5
Cla97C02G033610 7157259:20 7157212:15 7157301:7 7157405:10
Cla97C02G033620 7176955:53 7177060:9 7177093:7 7177014:7
Cla97C02G033650 7187893:60 7187796:6
Cla97C02G033660 7197923:24
Cla97C02G033670 7203364:59 7203400:21 7203294:13 7203257:10
Cla97C02G033690 7225060:48 7225123:22 7225166:17 7225007:17 7224923:14
Cla97C02G033700 7225923:3
Cla97C02G033720 7242373:149
Cla97C02G033730 7269991:120 7270234:14 7270182:9
Cla97C02G033760 7312652:312 7304799:133 7312922:53 7312979:33
Cla97C02G033790 7352758:475 7352915:115 7352706:58
Cla97C02G033800 7391102:29 7390521:13 7395890:6
Cla97C02G033810 7406338:243 7406221:157 7405542:41 7406394:37
Cla97C02G033820 7406615:11 7406580:19 7406645:6
Cla97C02G033840 7440263:1348
Cla97C02G033860 7452049:193 7452005:47
Cla97C02G033900 7530789:18 7530930:6 7530870:12
Cla97C02G033920 7557311:58 7557281:13
Cla97C02G033950 7669089:615 7669051:252 7669250:130
Cla97C02G033960 7690730:9
Cla97C02G033970 7699634:80 7700315:126
Cla97C02G033990 7718757:220
Cla97C02G034140 8067506:19 8063736:33 8063871:17 8063832:12
Cla97C02G034150 8150118:643 8149767:177 8149807:138
Cla97C02G034160 8171769:801 8171514:123 8171558:107 8171739:486
Cla97C02G034170 8221595:7
Cla97C02G034180 8221797:5
Cla97C02G034200 8296423:272 8296480:342
Cla97C02G034210 8344357:19
Cla97C02G034220 8373022:88 8373227:32 8372942:16 8372989:37
Cla97C02G034230 8375882:33 8375820:21 8377028:9 8375852:24
Cla97C02G034240 8383398:89 8383368:34
Cla97C02G034250 8408010:110
Cla97C02G034257 8408721:18
Cla97C02G034280 8451871:148 8451833:41
Cla97C02G034330 8521570:69 8521622:5 8521676:11
Cla97C02G034370 8557891:37 8557835:8
Cla97C02G034380 8561412:121 8561526:9
Cla97C02G034390 8574215:12 8574161:12 8574262:6
Cla97C02G034400 8632825:20 8633029:4 8632721:5
Cla97C02G034430 8846219:30 8846161:6 8846252:14
Cla97C02G034435 8865059:27 8983414:17 8866296:8
Cla97C02G034440 8902002:228 8902150:16
Cla97C02G034450 8944799:51 8944648:15 8944840:17 8944692:10
Cla97C02G034460 8955256:29 8955478:14
Cla97C02G034480 8974661:34 8974807:79
Cla97C02G034490 8996217:280 8996151:79
Cla97C02G034510 9020926:82 9020976:34 9020747:15
Cla97C02G034530 9045054:102 9045090:22
Cla97C02G034540 9048149:10 9048199:7
Cla97C02G034550 9083073:3
Cla97C02G034560 9086756:70 9087801:23 9086810:10 9086883:9
Cla97C02G034670 9300798:1002 9300744:90
Cla97C02G034680 9346400:341 9346351:52
Cla97C02G034690 9360195:23
Cla97C02G034700 9375052:83 9375091:10 9375009:29
Cla97C02G034740 9509914:21 9509864:8 9509833:3
Cla97C02G034750 9597878:24 9597809:9 9598064:4
Cla97C02G034780 9658106:30 9658068:8 9657336:5 9657624:6
Cla97C02G034790 9710628:109
Cla97C02G034830 9811866:7
Cla97C02G034840 9842015:59 9842045:28 9841901:19 9842077:13 9842138:9
Cla97C02G034850 9850461:19 9850493:11 9850547:8
Cla97C02G034860 9868851:1707
Cla97C02G034910 10022299:26 10022387:16
Cla97C02G034970 10150894:52 10153003:8 10150976:9 10150933:7
Cla97C02G034980 10182033:15
Cla97C02G035045 10312744:309 10312776:138 10312828:58
Cla97C02G035060 10331897:15
Cla97C02G035070 10385820:1316 10385850:106
Cla97C02G035080 10401507:11 10401651:26 10401863:14 10399884:7 10401602:10
Cla97C02G035090 10466923:4
Cla97C02G035130 10726549:448 10726598:445 10726711:253 10726486:106
Cla97C02G035140 10730837:6 10730968:4
Cla97C02G035150 10780560:110
Cla97C02G035160 10843799:9
Cla97C02G035170 10916399:17 10916512:19 10916434:10
Cla97C02G035225 11105929:11 11097661:5 11095910:3 11107537:6
Cla97C02G035230 11158227:12 11158154:14
Cla97C02G035240 11188831:82 11178314:11 11188797:11
Cla97C02G035250 11202264:45 11202393:45
Cla97C02G035280 11330907:31 11330747:15 11330872:42 11331004:8
Cla97C02G035300 11363678:277
Cla97C02G035310 11363719:13
Cla97C02G035330 11504339:5
Cla97C02G035350 11507125:7
Cla97C02G035370 11536023:292 11535952:39 11535990:21
Cla97C02G035440 11734319:11 11734375:15
Cla97C02G035450 11764019:17 11764116:10 11764071:3
Cla97C02G035460 11838426:20 11838224:7 11838326:5
Cla97C02G035470 11838398:125
Cla97C02G035500 11871877:12 11871915:19
Cla97C02G035520 11888677:9 11888713:8
Cla97C02G035530 11888730:48 11888808:13 11888847:8 11888886:14
Cla97C02G035540 11956671:279
Cla97C02G035560 12012276:26 12015676:10 12012425:12 12015976:4
Cla97C02G035570 12068955:15 12068882:6
Cla97C02G035580 12136544:35 12136513:13 12136586:5 12136475:7
Cla97C02G035590 12253010:11
Cla97C02G035610 12477255:7
Cla97C02G035680 13021915:39 13022355:39 13021951:53
Cla97C02G035690 13024988:168 13025018:160 13025062:151 13025119:58
Cla97C02G035700 13098897:98 13104249:108 13104218:76 13094140:54 13098982:38
Cla97C02G035730 13205947:52 13206110:9
Cla97C02G035750 13223399:40 13223495:34 13223566:38 13229624:37 13223463:18
Cla97C02G035770 13229754:42 13229788:4
Cla97C02G035780 13237491:453 13237987:112
Cla97C02G035800 13327669:126 13327338:29 13327421:17
Cla97C02G035830 13596661:11
Cla97C02G035840 13600565:843 13600615:265 13600907:106
Cla97C02G035850 13750717:69 13750659:20 13750753:16
Cla97C02G035860 13767948:169
Cla97C02G035870 13768012:52
Cla97C02G035880 13771564:178 13771350:57
Cla97C02G035950 14201160:389
Cla97C02G035960 14267049:240 14267126:33 14267162:25
Cla97C02G035970 14275156:170 14275018:58 14275055:57
Cla97C02G035980 14277005:11 14276954:11 14276210:6
Cla97C02G036050 14550494:100 14550557:36
Cla97C02G036073 14866455:41 14866181:4
Cla97C02G036110 15227218:117 15177661:16 15227250:61
Cla97C02G036130 15560773:270 15560632:44
Cla97C02G036140 15939789:41 15939745:51 15939577:38 15939824:24
Cla97C02G036150 15988875:11
Cla97C02G036200 16293435:639 16293478:558
Cla97C02G036210 16337984:137
Cla97C02G036220 16375519:40 16375564:13 16375606:7
Cla97C02G036250 16448268:7
Cla97C02G036270 16753597:836 16753557:909 16753649:349
Cla97C02G036280 16753851:85 16753819:103 16753947:29
Cla97C02G036340 18247468:5
Cla97C02G036360 18372269:3
Cla97C02G036370 18373116:47 18373200:30 18373054:21 18373151:14
Cla97C02G036410 19295108:111 19295151:8
Cla97C02G036430 19755557:191 19755498:28
Cla97C02G036440 20065680:13 20065865:6 20062369:5 20065785:3
Cla97C02G036450 20117423:10 20117767:13
Cla97C02G036480 20137648:209 20137482:36 20137452:28
Cla97C02G036490 20350688:1636 20350649:1116
Cla97C02G036500 20353553:28
Cla97C02G036520 20396228:191 20396198:210
Cla97C02G036530 20426260:23 20426213:34 20426324:17 20426171:15
Cla97C02G036540 20512946:5 20518318:3
Cla97C02G036560 20615408:48 20615438:6 20615524:6
Cla97C02G036590 20780118:77 20780072:14 20780165:10
Cla97C02G036600 20799373:5
Cla97C02G036610 20922883:691 20922825:217 20922793:85
Cla97C02G036640 21059431:89 21059544:62 21059491:92 21059364:36
Cla97C02G036660 21268478:270 21268447:72
Cla97C02G036670 21268595:354 21268672:213 21268702:73
Cla97C02G036700 21424578:4
Cla97C02G036710 21500525:10
Cla97C02G036720 21582815:279 21582736:47 21582857:103 21582928:66
Cla97C02G036730 21699092:14 21698950:5
Cla97C02G036750 21741038:74 21741431:11 21740542:8 21741136:15 21741008:22
Cla97C02G036760 21786902:198 21786860:31
Cla97C02G036780 21829054:313 21829016:380 21828074:92 21829126:69
Cla97C02G036790 21950811:55 21950670:21 21950700:9 21949436:7 21950928:9
Cla97C02G036810 22210249:81 22210636:13 22210340:15 22210294:14
Cla97C02G036820 22419641:28 22419753:10 22419525:8
Cla97C02G036850 22574204:165 22574235:143 22574352:34
Cla97C02G036870 22625584:24 22625551:15 22622086:7
Cla97C02G036880 22668941:114 22668897:113 22669060:20 22669027:36
Cla97C02G036890 22718429:8
Cla97C02G036900 22751914:95 22751947:11 22751982:32
Cla97C02G036910 22766749:83 22766924:99 22766887:214 22766854:46
Cla97C02G036920 22795142:4
Cla97C02G036970 22841796:940 22841696:238 22841621:136 22841737:181 22841826:806
Cla97C02G037010 23142073:7
Cla97C02G037030 23236388:55 23236527:15 23236433:28 23235765:18
Cla97C02G037070 23415023:203 23415274:23 23418489:20
Cla97C02G037080 23462575:178 23462436:18 23462606:52
Cla97C02G037090 23476223:24 23476128:3
Cla97C02G037100 23483482:1758
Cla97C02G037130 23508603:15 23501636:9
Cla97C02G037140 23518799:88 23518590:83
Cla97C02G037160 23662354:6 23662441:13
Cla97C02G037180 23734375:5
Cla97C02G037210 23934756:246 23934505:31 23934789:79
Cla97C02G037230 24055546:38 23995645:10 23972998:6 24055378:8 24055493:6
Cla97C02G037240 24090589:997 24090827:116
Cla97C02G037260 24117113:1277 24117066:431
Cla97C02G037310 24186234:7
Cla97C02G037340 24345467:18
Cla97C02G037360 24382974:99 24382888:110 24382926:52 24382858:78
Cla97C02G037370 24401298:60 24401248:69
Cla97C02G037380 24401777:14 24401685:5
Cla97C02G037400 24457358:96 24457266:65 24457324:27
Cla97C02G037420 24471190:23 24471091:12 24471642:12 24471543:4 24471222:4
Cla97C02G037430 24480488:10
Cla97C02G037440 24499509:12 24499711:15
Cla97C02G037460 24511386:168 24511284:23 24511349:14
Cla97C02G037500 24548040:28 24548008:13 24548095:12
Cla97C02G037510 24597872:130 24597711:17
Cla97C02G037530 24612552:159 24612607:153 24612738:95 24612522:67 24612798:97 24612768:76
Cla97C02G037550 24630957:278 24629557:21 24630907:21
Cla97C02G037560 24639505:49 24638561:70
Cla97C02G037570 24684664:5
Cla97C02G037580 24696000:99 24696037:51 24696091:18
Cla97C02G037600 24696697:30
Cla97C02G037610 24719681:50
Cla97C02G037640 24734559:9 24734517:17 24735348:6 24740249:6
Cla97C02G037680 24758891:148 24758793:20 24758739:19
Cla97C02G037690 24772710:30 24772805:13 24772755:10
Cla97C02G037710 24810665:1193 24810876:171 24810964:76
Cla97C02G037720 24819333:7 24819506:6
Cla97C02G037730 24820295:52 24820259:18
Cla97C02G037740 24830198:54 24830100:4
Cla97C02G037750 24837178:32 24837212:7 24837130:17
Cla97C02G037760 24875148:7
Cla97C02G037790 24927144:42 24926986:50 24932910:29 24926782:9
Cla97C02G037800 24948029:8
Cla97C02G037850 24983549:65 24983591:29 24983503:44
Cla97C02G037870 24993746:14
Cla97C02G037880 25000116:5
Cla97C02G037890 25001276:43 25001235:9
Cla97C02G037920 25050455:92 25050506:56
Cla97C02G037930 25073966:16 25073900:8 25075724:5 25074012:4
Cla97C02G037970 25117677:38 25117723:13
Cla97C02G037980 25122070:7
Cla97C02G037990 25171772:117 25151652:57 25151899:41
Cla97C02G038000 25178426:37 25178343:36 25178520:17
Cla97C02G038010 25179622:3
Cla97C02G038040 25244173:67 25244377:36 25244333:44 25244261:33
Cla97C02G038060 25289716:15 25284486:16 25284443:6 25289686:6 25289759:7
Cla97C02G038070 25303662:112 25303632:115
Cla97C02G038090 25321565:177 25321508:79 25319970:34 25321623:36
Cla97C02G038120 25356219:81 25356268:76
Cla97C02G038140 25396736:125 25396598:179
Cla97C02G038170 25449967:6 25449914:6
Cla97C02G038200 25491052:140 25490984:13
Cla97C02G038230 25532272:90 25532151:28
Cla97C02G038240 25538266:1138 25538193:328 25538116:227
Cla97C02G038260 25563810:1683 25563936:653 25564043:619 25564126:236
Cla97C02G038270 25608456:252 25608421:92
Cla97C02G038280 25614861:36
Cla97C02G038290 25626384:235 25626347:99 25626235:29 25626298:25
Cla97C02G038300 25631631:60 25637634:38 25631678:38 25637547:10
Cla97C02G038320 25652224:12
Cla97C02G038340 25705444:353 25705477:46
Cla97C02G038370 25794257:19 25794192:25 25794111:15 25794040:28 25794227:12 25794143:25
Cla97C02G038380 25796877:75 25796927:11 25796827:15
Cla97C02G038440 25897412:299 25897373:29
Cla97C02G038450 25899709:33 25899845:24 25905238:23
Cla97C02G038460 25952064:192 25952026:127 25951994:58
Cla97C02G038470 25966170:3 25966268:3
Cla97C02G038490 26014852:289 26014882:62
Cla97C02G038500 26025229:38 26025514:23 26025471:29 26025181:14 26025418:16
Cla97C02G038520 26043439:10
Cla97C02G038540 26056315:98 26056285:67
Cla97C02G038550 26092245:175 26092096:16
Cla97C02G038590 26142474:4
Cla97C02G038630 26179129:5
Cla97C02G038720 26278704:1077 26278734:732 26278873:192
Cla97C02G038740 26293434:82 26293395:26 26293466:20
Cla97C02G038750 26299737:85
Cla97C02G038850 26410519:221 26410727:55 26410480:47
Cla97C02G038920 26533913:10 26534031:8 26533406:5 26533877:4
Cla97C02G038940 26535270:29
Cla97C02G038950 26555559:20 26555461:3
Cla97C02G038960 26582480:87 26582448:58 26582759:142 26582558:22
Cla97C02G038970 26610123:3995 26609768:1166
Cla97C02G038980 26655686:210 26655758:23
Cla97C02G039000 26684545:56 26684419:16 26684731:24
Cla97C02G039020 26700304:24 26699752:7
Cla97C02G039050 26741664:25
Cla97C02G039060 26744605:53 26744574:105
Cla97C02G039080 26764774:49
Cla97C02G039090 26773837:56 26773804:12 26773728:14
Cla97C02G039110 26802983:208 26802923:105 26802827:24
Cla97C02G039120 26824070:42 26824026:14 26824209:13 26824140:14
Cla97C02G039140 26852051:376 26852094:41
Cla97C02G039170 26891726:44 26891795:22 26891763:13
Cla97C02G039190 26918674:274
Cla97C02G039230 27031636:26 27030152:23 27031606:10
Cla97C02G039250 27055104:3
Cla97C02G039260 27061524:247
Cla97C02G039270 27089080:12
Cla97C02G039300 27112070:174 27113796:34 27113622:26
Cla97C02G039310 27116175:76 27116225:67
Cla97C02G039320 27138667:603 27138606:155 27138567:54
Cla97C02G039330 27139897:495
Cla97C02G039370 27178676:11 27178866:10 27178835:8
Cla97C02G039380 27186170:175 27186136:15 27186035:13
Cla97C02G039390 27187676:15 27187450:14 27187548:5 27187633:6
Cla97C02G039400 27213299:56 27200231:24 27198296:8
Cla97C02G039410 27230918:23 27229727:9
Cla97C02G039420 27238154:34 27238199:12
Cla97C02G039430 27239001:34 27238856:33 27238809:13
Cla97C02G039450 27258599:426 27258707:601
Cla97C02G039470 27351318:200 27351429:86 27351399:50 27351351:74
Cla97C02G039510 27408514:28
Cla97C02G039520 27422336:63 27422529:42 27422406:57 27422601:52 27422267:44
Cla97C02G039540 27442394:74
Cla97C02G039570 27472583:294 27472524:105 27472682:30
Cla97C02G039580 27489954:276 27485845:20
Cla97C02G039600 27495870:43
Cla97C02G039660 27534351:826
Cla97C02G039780 27684764:22 27684357:61 27684061:11
Cla97C02G039790 27692000:105 27692062:34 27692118:27
Cla97C02G039830 27723181:123 27723308:50 27723024:57 27723133:45 27723088:54
Cla97C02G039860 27775109:7
Cla97C02G039900 27819616:83 27819755:18 27819864:13 27819399:10 27818877:11
Cla97C02G039910 27830359:4
Cla97C02G039920 27837652:233
Cla97C02G039940 27844623:82 27844741:14
Cla97C02G039950 27857141:11 27857385:3
Cla97C02G039980 27876608:220 27876573:18
Cla97C02G040000 27890700:8 27890669:3 27890777:4
Cla97C02G040030 27920828:31
Cla97C02G040040 27952139:235 27951876:203
Cla97C02G040050 27976205:180 27976153:31
Cla97C02G040060 27977968:41 27978046:15
Cla97C02G040070 28023968:897 28024005:164
Cla97C02G040080 28024506:17 28028223:3
Cla97C02G040090 28044943:13 28045019:12 28044979:6
Cla97C02G040100 28055255:14 28055303:4 28053517:5
Cla97C02G040110 28069799:298 28069722:477 28069842:102
Cla97C02G040140 28102096:72 28102064:8 28102147:13
Cla97C02G040160 28108908:81 28108842:91 28108875:11
Cla97C02G040170 28122090:26 28122060:18
Cla97C02G040180 28133299:5
Cla97C02G040190 28140097:56 28140129:15 28140186:10
Cla97C02G040200 28149814:199 28149653:290 28149716:111 28149746:119 28149598:94
Cla97C02G040210 28150823:15
Cla97C02G040220 28160012:571 28160093:144 28160140:58
Cla97C02G040230 28196013:591
Cla97C02G040240 28201044:2379
Cla97C02G040280 28246042:61 28245931:10 28245898:5 28246444:6 28246506:7
Cla97C02G040320 28273813:885 28269785:774 28269744:531 28269829:311
Cla97C02G040330 28300661:60 28300716:19 28300450:20
Cla97C02G040340 28314699:74
Cla97C02G040350 28322094:143 28322192:20
Cla97C02G040380 28343393:31 28343171:36 28343236:10 28343299:23
Cla97C02G040390 28355621:124 28354719:19
Cla97C02G040400 28373728:6
Cla97C02G040420 28392862:6 28394463:3
Cla97C02G040450 28407684:78 28407734:107 28407774:26 28407555:17
Cla97C02G040480 28422285:8 28421917:6 28422349:3
Cla97C02G040530 28465674:11 28465637:9 28465843:4
Cla97C02G040580 28483813:20 28484022:24 28483977:16 28483716:10 28483612:17 28483774:9
Cla97C02G040590 28493998:15 28493868:12 28496639:3 28498921:3
Cla97C02G040620 28531874:33 28531844:10
Cla97C02G040640 28557486:56 28557442:9
Cla97C02G040650 28567914:3
Cla97C02G040660 28581810:85
Cla97C02G040670 28598840:9 28598939:7
Cla97C02G040680 28608349:9
Cla97C02G040730 28651903:166 28652012:17 28651865:35
Cla97C02G040750 28656231:16 28656201:16 28656273:5
Cla97C02G040760 28677824:85
Cla97C02G040770 28683309:7
Cla97C02G040780 28684279:223 28684310:160
Cla97C02G040790 28691312:48
Cla97C02G040810 28705582:3214 28705475:755
Cla97C02G040830 28712274:11 28710852:18
Cla97C02G040840 28722220:90 28722269:25 28720443:14 28722187:14 28722303:12 28722156:10
Cla97C02G040860 28730782:35 28731243:32 28730708:22 28730841:22
Cla97C02G040880 28755776:31 28755921:28 28755890:11
Cla97C02G040910 28781203:17 28781148:5
Cla97C02G040920 28786920:15 28785110:3
Cla97C02G040930 28799774:515 28799609:266 28799722:328 28799829:558 28799688:390
Cla97C02G040940 28800749:194 28800868:57 28801068:21
Cla97C02G040950 28813778:1590 28814055:345 28814222:281
Cla97C02G040970 28832383:158 28832417:93
[truncated: 9,201 more rows]

## Sheet: Genes undergoing APA
### minread_cover:3 apa_gap:30 apa_width:12 each_apa_use_precent:0.05 mini_read%:0
Cla97C00G000020 97120:70 97171:88 97070:28
Cla97C00G000030 104714:9 104748:13 107157:5
Cla97C00G000040 149649:64 149001:15 141123:10 149041:10
Cla97C00G000100 85095:202 84801:183 84720:56
Cla97C00G000130 1492:30 1450:39 1647:55
Cla97C00G000150 31176:1538 31232:583 31131:149
Cla97C00G000190 75094:220 75311:39 75378:18
Cla97C00G000300 10849:187 10884:41
Cla97C00G000310 18554:24 18789:3
Cla97C00G000350 20433:79 20517:23 20478:10 20582:8
Cla97C00G000360 21126:113 21243:17 21194:11
Cla97C00G000440 11633:490 11669:58
Cla97C01G000010 6004:946 6050:311
Cla97C01G000030 21285:6 12661:5
Cla97C01G000040 25336:530 25280:63
Cla97C01G000070 45787:19 45745:15
Cla97C01G000090 58576:46 58627:43 58514:28
Cla97C01G000120 71361:68 71578:20 71483:12 71404:13
Cla97C01G000130 82533:44 82584:14
Cla97C01G000200 119316:292 119255:56
Cla97C01G000220 127054:22 126917:32 127004:25
Cla97C01G000230 127578:44 127682:78 127745:99
Cla97C01G000240 136100:236 135864:276 135911:68
Cla97C01G000270 149224:2042 149426:812
Cla97C01G000300 159926:31 159989:27 159958:50 160050:7
Cla97C01G000320 180905:11 181059:12
Cla97C01G000350 217076:94 217214:76 216980:82 217127:90
Cla97C01G000370 227473:113 227316:94 227392:47
Cla97C01G000380 235057:54 234640:39 234693:24 235099:21 234482:17
Cla97C01G000410 254884:28 253698:12 254924:19 254789:6 254845:10
Cla97C01G000420 259871:69 265191:69 265246:37 259906:92
Cla97C01G000460 281938:568 281901:67 280221:47
Cla97C01G000470 290116:204 289971:38 289934:30
Cla97C01G000480 294248:60 294314:11 294367:9
Cla97C01G000490 318554:765 318340:224 318590:342 318522:105
Cla97C01G000500 333154:467 333433:91 333347:56
Cla97C01G000510 337170:43 341838:49 337249:21 341807:35 337212:24
Cla97C01G000520 350050:50 350019:13
Cla97C01G000540 367917:41 367883:14
Cla97C01G000560 392357:7 392322:9
Cla97C01G000590 401748:64 401853:18
Cla97C01G000610 421893:54 422008:12 422080:13 422049:16
Cla97C01G000640 436723:856 436765:196
Cla97C01G000660 450464:184 450343:84
Cla97C01G000680 475592:567 475531:115 475649:52
Cla97C01G000700 484838:88 484758:99
Cla97C01G000720 500080:38 500117:15
Cla97C01G000740 503992:171 503937:52 503905:29
Cla97C01G000750 505114:258 505145:574 505309:240
Cla97C01G000770 518866:70 518927:5
Cla97C01G000820 549712:13 549846:6
Cla97C01G000860 588674:126 588640:17
Cla97C01G000890 640054:52 639043:47 639086:18
Cla97C01G000900 641025:28 640944:4
Cla97C01G000930 663113:72 663073:67 663157:25 663208:19
Cla97C01G000940 671020:235 670979:208 670915:42
Cla97C01G000950 675545:129 675646:149 675583:151 675676:80 675500:46 675616:47
Cla97C01G000980 715602:35 715633:3
Cla97C01G000990 734580:109 734623:127 734435:104 734494:41
Cla97C01G001020 752036:14 751911:18 751871:6 751965:5 750409:4
Cla97C01G001040 768600:8 768412:5
Cla97C01G001050 802080:19 802004:11
Cla97C01G001100 841991:52 839120:27 839197:10
Cla97C01G001110 862168:47 855816:33 855739:23
Cla97C01G001220 935141:57 934974:7 935047:6
Cla97C01G001230 962862:12 964074:7
Cla97C01G001240 977722:420 977795:43 977853:45
Cla97C01G001250 992522:234 992631:56
Cla97C01G001260 1005427:40 1005503:23 1005471:19
Cla97C01G001280 1048742:64 1048891:32 1048838:17 1048924:13
Cla97C01G001290 1057847:287 1057760:99 1057887:65 1057817:246
Cla97C01G001320 1101932:116 1101819:46 1101972:13
Cla97C01G001335 1135586:26 1135528:14
Cla97C01G001340 1137326:238 1137152:66 1137116:74
Cla97C01G001360 1162377:16 1162294:13
Cla97C01G001370 1183625:7 1183595:3
Cla97C01G001380 1185763:82 1185801:14
Cla97C01G001390 1204840:133 1204904:19 1204943:23
Cla97C01G001400 1215270:17 1215205:10 1215313:13
Cla97C01G001420 1229881:14 1229753:24 1229931:9
Cla97C01G001440 1248120:103 1247993:73 1249229:73 1248045:81 1248160:35
Cla97C01G001450 1250282:55 1250723:31 1250345:14 1250252:20
Cla97C01G001530 1426304:120 1426347:48 1426229:12
Cla97C01G001570 1454271:51 1454318:79 1454215:11
Cla97C01G001580 1461265:90 1461175:48 1461298:23
Cla97C01G001590 1466491:110 1466397:45 1466531:16
Cla97C01G001600 1466459:63 1466542:22 1473159:7 1466491:10
Cla97C01G001610 1480245:173 1480189:152 1480325:44
Cla97C01G001620 1489271:373 1489331:58 1490124:95 1489301:48
Cla97C01G001630 1501598:207 1501675:68
Cla97C01G001640 1504979:266 1505054:91 1504861:55 1504918:61
Cla97C01G001660 1544375:316 1544611:65
Cla97C01G001720 1564354:63 1564321:39
Cla97C01G001730 1565490:321 1565454:22
Cla97C01G001750 1585437:324 1585391:43
Cla97C01G001760 1605285:74 1600207:24 1605381:31
Cla97C01G001780 1616042:741 1615683:635 1616008:227
Cla97C01G001790 1616892:942 1616930:607 1616973:190 1616862:304
Cla97C01G001800 1645496:660 1645208:356 1645421:219 1645465:248 1645528:318
Cla97C01G001830 1652581:25 1652677:7 1652634:4 1652387:4
Cla97C01G001850 1665681:129 1665910:24 1665726:17 1665648:15
Cla97C01G001870 1694228:1238 1694261:403 1694328:101
Cla97C01G001880 1694900:98 1697408:20
Cla97C01G001890 1714553:733 1714491:57
Cla97C01G001900 1718926:129 1718313:46
Cla97C01G001910 1720948:155 1721002:140 1721040:131
Cla97C01G001920 1730641:287 1730418:33
Cla97C01G001950 1756161:219 1756335:53 1756243:63 1756077:51 1756445:66
Cla97C01G001970 1781177:9 1781067:5
Cla97C01G001980 1782086:54 1782222:14 1782428:11 1782179:16
Cla97C01G002000 1815670:183 1815733:94 1819126:75
Cla97C01G002020 1819275:288 1819233:28
Cla97C01G002070 1845413:114 1845330:102 1845378:19
Cla97C01G002080 1860716:19 1866076:28 1865957:10 1866285:11
Cla97C01G002140 1909892:762 1909825:202 1909862:734
Cla97C01G002160 1968839:74 1968899:19 1970300:14 1968934:13
Cla97C01G002170 1982676:33 1980748:7
Cla97C01G002210 2017705:3309 2017665:1540 2017602:604 2017783:815
Cla97C01G002350 2141783:319 2141831:41 2141861:29
Cla97C01G002420 2182510:818 2182409:293
Cla97C01G002440 2220607:663 2220690:282 2220642:139
Cla97C01G002470 2228189:71 2228330:177 2228385:25
Cla97C01G002480 2233983:301 2234099:75
Cla97C01G002580 2348249:376 2348434:63 2348466:80 2348164:56
Cla97C01G002590 2366912:289 2366874:47
Cla97C01G002600 2374361:351 2374251:159 2374329:105
Cla97C01G002610 2386358:234 2386173:173 2386325:116
Cla97C01G002630 2415954:1163 2416075:183 2415919:115
Cla97C01G002670 2440234:20 2440133:18 2442651:7 2447445:11 2440171:8 2440201:40
Cla97C01G002710 2468953:780 2469051:195 2469002:108
Cla97C01G002730 2479445:344 2479668:256 2479707:67
Cla97C01G002740 2480006:442 2480054:75
Cla97C01G002760 2500044:44 2500011:10
Cla97C01G002770 2509177:44 2507212:13 2509213:11 2505507:7
Cla97C01G002810 2548602:71 2548633:105 2548534:26 2548572:62
Cla97C01G002820 2567470:457 2567640:71 2567423:49 2567803:69
Cla97C01G002830 2576427:442 2576365:251
Cla97C01G002840 2577387:224 2577263:67
Cla97C01G002850 2627188:42 2622999:47 2627148:19 2595032:15 2596416:11 2627103:17
Cla97C01G002870 2639917:39 2639958:25 2639463:7 2639841:11
Cla97C01G002880 2639839:168 2639892:61
Cla97C01G002890 2646942:726 2646869:1057 2646972:570 2646900:194
Cla97C01G002900 2653091:165 2653133:26 2653168:38
Cla97C01G002920 2724020:243 2723957:99 2724071:63 2723989:211
Cla97C01G002950 2735355:8 2735317:6
Cla97C01G002960 2750211:38 2750181:8
Cla97C01G002970 2767311:173 2767472:222
Cla97C01G002980 2780458:5 2780497:7
Cla97C01G002990 2780834:82 2780939:14 2781118:15
Cla97C01G003020 2828493:40 2820338:22 2820418:13 2828448:8
Cla97C01G003050 2862887:98 2862816:36 2862773:20
Cla97C01G003070 2862967:391 2863037:55 2862998:374
Cla97C01G003100 2895366:34 2895219:34
Cla97C01G003110 2900731:562 2900931:129 2900765:163 2900849:87
Cla97C01G003170 2936140:35 2936094:20 2936360:7 2936206:7 2936174:7
Cla97C01G003250 3042723:254 3035305:77 3035245:46
Cla97C01G003280 3079780:12 3080194:28 3080351:14 3080295:8 3079748:25 3080405:6
Cla97C01G003310 3100119:631 3100082:178 3100052:138
Cla97C01G003340 3132965:187 3132829:85 3132935:59
Cla97C01G003350 3162598:19 3162509:13 3162768:12 3162809:4
Cla97C01G003370 3177941:249 3177731:23 3177621:24 3177656:27
Cla97C01G003460 3337368:107 3337415:8
Cla97C01G003580 3420240:314 3420149:261
Cla97C01G003590 3439573:43 3441942:53 3441985:19 3436429:8
Cla97C01G003620 3491236:48 3491644:89 3491464:26 3491612:29 3491387:27
Cla97C01G003640 3514898:199 3514740:12
Cla97C01G003650 3520179:89 3520257:22 3520220:11
Cla97C01G003670 3527703:289 3527734:45 3527670:52
Cla97C01G003710 3598384:49 3598348:36
Cla97C01G003720 3618863:207 3618795:34 3618912:36
Cla97C01G003740 3631858:141 3631896:61 3631821:26 3632109:44
Cla97C01G003750 3632319:263 3632354:88 3632268:43
Cla97C01G003780 3663705:941 3663752:1664
Cla97C01G003850 3703337:45 3703429:23
Cla97C01G003870 3741408:31 3741336:27 3741272:25
Cla97C01G003900 3764385:84 3765956:123 3766031:41 3765925:22
Cla97C01G003910 3770758:746 3770716:436
Cla97C01G003940 3803696:32 3804935:6
Cla97C01G003960 3828751:73 3828796:20 3828908:13 3828837:14
Cla97C01G003970 3845978:46 3846041:17
Cla97C01G003980 3860950:130 3854164:56 3854264:76 3854128:37
Cla97C01G004020 3911930:13 3911840:5
Cla97C01G004040 3959861:64 3959808:30
Cla97C01G004150 4067776:306 4067652:106 4067602:61
Cla97C01G004160 4081359:29 4081314:58 4081389:11
Cla97C01G004170 4087797:151 4087846:74 4087752:52 4087722:29
Cla97C01G004180 4088201:265 4088348:20 4088317:53
Cla97C01G004190 4093664:21 4093818:5 4093751:5
Cla97C01G004210 4106747:41 4106779:11
Cla97C01G004220 4121097:42 4121127:14 4121061:4
Cla97C01G004230 4121681:289 4121614:242 4121553:346 4121645:151
Cla97C01G004270 4172608:37 4172647:13 4172565:4 4172693:6
Cla97C01G004320 4215110:17 4216474:9 4215076:16 4215010:5 4215046:15
Cla97C01G004330 4227234:235 4227264:58 4227315:29 4227199:72
Cla97C01G004340 4232177:355 4227601:230 4227558:92 4232133:55
Cla97C01G004380 4257620:63 4257677:18 4257572:21
Cla97C01G004390 4273259:88 4273333:7
Cla97C01G004400 4275291:282 4275358:79 4275445:37
Cla97C01G004420 4290569:26 4290765:14 4290714:26
Cla97C01G004440 4317734:71 4317658:19 4318055:6
Cla97C01G004460 4329311:141 4329373:33 4329227:16 4329408:26
Cla97C01G004560 4379872:170 4379977:21
Cla97C01G004620 4414264:119 4413855:14
Cla97C01G004640 4434419:59 4434376:38 4434597:17 4434450:14
Cla97C01G004650 4458406:47 4458439:29 4458375:10 4458308:6
Cla97C01G004670 4496543:312 4496151:79 4496202:30
Cla97C01G004700 4508133:7 4508289:9 4508171:4
Cla97C01G004710 4526955:56 4526901:11 4522462:13 4526689:10 4526857:12
Cla97C01G004750 4557558:39 4557436:33 4557330:24 4557988:8
Cla97C01G004780 4579701:59 4573810:32 4579670:38
Cla97C01G004790 4600999:30 4601109:11 4600882:6
Cla97C01G004820 4609166:5 4608590:7 4610534:5 4610583:7
Cla97C01G004880 4641304:17 4641265:8
Cla97C01G004990 4698989:44 4698781:13 4698749:12 4698830:9
Cla97C01G005020 4759453:6 4755750:5
Cla97C01G005050 4782146:84 4782226:84 4782190:51 4782262:26
Cla97C01G005070 4808794:62 4805778:35 4808286:14 4808366:15
Cla97C01G005080 4810296:472 4810155:119 4810248:60
Cla97C01G005090 4816214:132 4816285:40 4816064:34 4816184:39
Cla97C01G005130 4841087:150 4841049:23 4841124:25
Cla97C01G005150 4867894:61 4870057:11 4864937:8 4851969:17
Cla97C01G005180 4899806:84 4899850:26 4899897:46 4899936:28 4899967:23
Cla97C01G005190 4918583:89 4918691:17 4918628:17
Cla97C01G005240 4953485:178 4953432:64 4953400:39
Cla97C01G005250 4964550:58 4964595:11
Cla97C01G005280 4979914:15 4980326:5
Cla97C01G005290 4988221:12 4988038:12 4987929:10 4988165:7
Cla97C01G005310 5030559:245 5030591:68
Cla97C01G005350 5065437:51 5065097:59 5065053:49 5065137:28
Cla97C01G005370 5098303:156 5098368:22
Cla97C01G005380 5102691:34 5102739:11 5102591:13
Cla97C01G005390 5129566:41 5129479:23 5129530:23
Cla97C01G005400 5143697:108 5143761:99 5143638:29
Cla97C01G005470 5216103:1315 5216205:181 5216058:202 5216142:182
Cla97C01G005480 5223922:115 5223975:18
Cla97C01G005490 5234134:81 5234083:76 5234048:43
Cla97C01G005530 5282238:107 5282180:61
Cla97C01G005540 5314817:8 5314606:5
Cla97C01G005580 5380449:6 5380374:6
Cla97C01G005590 5390542:22 5390502:24 5390297:19
Cla97C01G005610 5392480:181 5392519:174
Cla97C01G005630 5407421:19 5412542:8 5412498:8 5412462:4
Cla97C01G005650 5449038:126 5449272:20 5448968:13
Cla97C01G005670 5456890:30 5456789:3 5456820:4 5456942:4
Cla97C01G005690 5465884:148 5465929:37 5465854:16
Cla97C01G005710 5496849:4 5496610:4
Cla97C01G005720 5511868:173 5511909:142
Cla97C01G005760 5535450:125 5535498:85 5535397:108 5535296:34
Cla97C01G005870 5614366:12 5614442:9 5614484:5 5614701:5
Cla97C01G005880 5616183:81 5616272:54 5616340:14 5616410:15 5616241:21
Cla97C01G005900 5673938:228 5673808:24
Cla97C01G005930 5693253:256 5711058:137
Cla97C01G005950 5737604:334 5737488:32
Cla97C01G006030 5829923:202 5829953:95 5830038:33
Cla97C01G006040 5851313:69 5851137:28 5852209:22 5852674:30 5856525:21
Cla97C01G006080 5908007:196 5907886:200 5907953:70
Cla97C01G006120 6007970:82 6008159:83 6008218:92 6008003:31 6008123:29 6008071:26
Cla97C01G006140 6035970:95 6036037:22 6027842:25
Cla97C01G006160 6056513:20 6056547:33 6056589:10
Cla97C01G006170 6061879:38 6061954:17 6061814:44 6061844:17
Cla97C01G006180 6077660:39 6077563:8
Cla97C01G006190 6083166:52 6083041:12
Cla97C01G006260 6180186:44 6180112:53 6180149:93
Cla97C01G006270 6198139:4787 6198171:1747 6197987:517
Cla97C01G006290 6229016:15 6229050:6
Cla97C01G006300 6233038:31 6232955:5
Cla97C01G006310 6244619:37 6244705:29 6243071:10 6244663:10
Cla97C01G006330 6259212:521 6259135:120
Cla97C01G006390 6372349:32 6380709:6
Cla97C01G006470 6435699:186 6435731:175 6435852:62
Cla97C01G006510 6471061:58 6467906:22 6468981:16 6467970:36 6469784:22
Cla97C01G006550 6489683:17 6493509:5 6493478:5
Cla97C01G006570 6518158:83 6518439:9
Cla97C01G006600 6549511:436 6549549:66 6549446:38
Cla97C01G006610 6565765:120 6565622:10
Cla97C01G006620 6576533:43 6576492:10
Cla97C01G006640 6618402:60 6618346:10 6618439:11
Cla97C01G006650 6626600:52 6626657:31 6622029:19
Cla97C01G006660 6659674:318 6658005:48 6657975:28
Cla97C01G006670 6680075:56 6680122:34 6679918:33 6679999:24 6680029:45
Cla97C01G006710 6772299:90 6772508:17
Cla97C01G006740 6783396:75 6783347:31 6783454:75 6783822:39
Cla97C01G006750 6795675:35 6793005:8 6804994:7 6794174:5
Cla97C01G006780 6838870:206 6838915:82
Cla97C01G006800 6853363:15 6853159:8
Cla97C01G006810 6866828:149 6866648:50 6866580:53 6866788:19
Cla97C01G006830 6887168:632 6887369:219
Cla97C01G006850 6915314:54 6916261:10 6916203:19
Cla97C01G006870 6932352:17 6933145:27
Cla97C01G006900 6961038:28 6961085:13 6960956:7
Cla97C01G006920 6978216:188 6978250:54 6978162:34
Cla97C01G006930 7018412:872 7018448:133
Cla97C01G006960 7069588:18 7069467:9
Cla97C01G006990 7089570:113 7091732:40 7091264:71 7091640:29 7089437:28
Cla97C01G007030 7144198:39 7144157:7
Cla97C01G007070 7225269:333 7225220:93
Cla97C01G007080 7225861:14 7225893:16
Cla97C01G007140 7343019:39 7342936:19
Cla97C01G007150 7348770:27 7348825:17
Cla97C01G007190 7402415:127 7402452:23
Cla97C01G007200 7415343:5 7415439:6
Cla97C01G007220 7422895:13 7423073:12
Cla97C01G007230 7465747:38 7449423:9
Cla97C01G007250 7489023:46 7489053:23 7489181:7
Cla97C01G007300 7537311:89 7537350:34 7537280:62 7537230:17
Cla97C01G007310 7549451:16 7548996:4 7549381:9 7549574:6
Cla97C01G007320 7551943:50 7566202:5 7566998:5
Cla97C01G007380 7603726:31 7603696:21 7603660:24 7603760:11 7603811:9
Cla97C01G007430 7627889:240 7627994:69 7628135:21
Cla97C01G007460 7656815:40 7656774:19 7656847:8
Cla97C01G007470 7666505:73 7666463:74 7666430:48
Cla97C01G007520 7698696:41 7698730:28 7698603:22 7698662:20 7698773:13
Cla97C01G007530 7705196:56 7705165:27 7703757:16
Cla97C01G007570 7725542:39 7725504:11 7728360:8
Cla97C01G007580 7738433:40 7738339:16 7738472:12 7738615:9 7738646:9
Cla97C01G007610 7751472:218 7751405:69 7751553:35
Cla97C01G007680 7818474:8 7818341:5
Cla97C01G007690 7830177:372 7825385:158 7824983:59 7830147:61
Cla97C01G007720 7863819:53 7863867:97 7863899:13
Cla97C01G007770 7899326:97 7894581:56 7894531:63 7899289:33
Cla97C01G007790 7900105:173 7900071:17
Cla97C01G007800 7944064:111 7944131:67 7944095:16
Cla97C01G007820 7976535:72 7976594:38 7971984:12
Cla97C01G007850 8006277:26 8006238:4 8006208:5
Cla97C01G007860 8055863:14 8055833:11 8055753:19 8055893:41 8055702:12 8055529:16
Cla97C01G007870 8063154:27 8063013:8 8062956:9
Cla97C01G007890 8083326:44 8083236:21
Cla97C01G007920 8116380:27 8115038:12 8116244:11 8116300:10 8115115:10
Cla97C01G007930 8138253:42 8138354:7
Cla97C01G007990 8205496:27 8205094:17
Cla97C01G008000 8220888:34 8220857:7 8220918:7 8220976:8
Cla97C01G008010 8237056:24 8237213:22 8237181:17
Cla97C01G008020 8242705:105 8242670:141 8242822:25
Cla97C01G008050 8281463:322 8281721:111 8281940:93
Cla97C01G008070 8297116:174 8296994:320
Cla97C01G008085 8324796:26 8323994:5 8322780:5 8324714:5
Cla97C01G008100 8331762:65 8331708:13
Cla97C01G008110 8337555:39 8337808:7 8338957:8 8337716:12
Cla97C01G008120 8339656:1282 8339758:159 8339626:228
Cla97C01G008130 8347348:163 8347506:33
Cla97C01G008150 8377419:114 8377236:52 8377269:61
Cla97C01G008180 8413191:282 8413345:82 8413391:69
Cla97C01G008190 8413281:32 8413343:10 8414555:10
Cla97C01G008200 8430861:23 8431199:16 8425097:7 8431269:10 8431021:7
Cla97C01G008230 8470389:29 8468771:26 8468660:18
Cla97C01G008240 8487466:25 8487500:29 8487000:30 8494512:13 8487405:10
Cla97C01G008290 8542513:11 8542749:7
Cla97C01G008300 8566609:14 8566868:5
Cla97C01G008330 8591223:24 8591356:33 8591271:7
Cla97C01G008350 8626280:41 8624614:5 8626160:5 8626334:7
Cla97C01G008360 8632412:498 8632481:203
Cla97C01G008370 8639152:87 8647635:8 8639030:10
Cla97C01G008390 8678687:86 8678648:10
Cla97C01G008450 8770578:270 8770608:146 8770531:39 8770394:73 8770500:45
Cla97C01G008460 8798461:27 8793699:20
Cla97C01G008470 8813802:35 8813940:42 8813909:39 8814020:15 8814061:9
Cla97C01G008480 8819669:571 8819704:296 8819755:191 8819566:263 8819418:108 8819636:117
Cla97C01G008500 8844136:63 8844069:55 8849647:16 8844033:10 8844099:15
Cla97C01G008510 8892639:96 8898160:45 8892579:12 8895536:11
Cla97C01G008520 8905761:19 8905806:5 8905629:5
Cla97C01G008580 8972646:61 8972554:24 8972516:7
Cla97C01G008610 9020607:36 9020709:48
Cla97C01G008620 9031405:148 9026495:56 9031366:83
Cla97C01G008630 9037073:5 9037116:4 9037153:5
Cla97C01G008640 9041595:283 9041668:22
Cla97C01G008650 9135609:109 9135561:24
Cla97C01G008655 9136826:16 9136869:15 9136756:11
Cla97C01G008670 9200229:4 9200167:4
Cla97C01G008740 9351923:49 9351982:78 9352018:20 9354101:15 9352055:19
Cla97C01G008760 9451356:1011 9451451:338 9451530:135
Cla97C01G008790 9514848:1322 9514815:281
Cla97C01G008795 9535554:14 9535481:4
Cla97C01G008840 9591055:6 9590922:6 9591136:7 9590987:7
Cla97C01G008860 9631314:84 9627472:37
Cla97C01G008870 9670545:2479 9668138:1982 9670470:791 9668010:691
Cla97C01G008875 9735101:222 9735033:192 9735066:144
Cla97C01G008890 9748548:575 9748663:105
Cla97C01G008940 9852823:30 9852753:21 9852708:12 9852861:7
Cla97C01G008950 9855082:42 9854969:31 9855006:19
Cla97C01G008970 9910536:124 9910444:29 9910482:29
Cla97C01G008980 9954943:258 9946102:30 9954884:31
Cla97C01G008990 9957467:467 9957523:146 9957628:74 9957553:94
Cla97C01G009000 10009274:168 10009227:65 10009312:43
Cla97C01G009020 10114430:220 10114397:118 10114570:25
Cla97C01G009060 10197264:52 10197226:39 10197318:19
Cla97C01G009090 10253336:25 10246477:17 10253368:5
Cla97C01G009120 10290585:9 10290481:5
Cla97C01G009130 10329925:458 10330037:336
Cla97C01G009140 10333351:46 10333187:19 10333240:10 10333313:25
Cla97C01G009180 10396769:3375 10396823:594
Cla97C01G009220 10473980:33 10453459:13 10449128:7 10474019:13
Cla97C01G009230 10512647:46 10512703:12 10504194:8
Cla97C01G009250 10547832:288 10546671:145 10546861:107
Cla97C01G009260 10557375:57 10557343:29 10557458:5
Cla97C01G009310 10729541:55 10729507:71 10729611:30
Cla97C01G009380 10861397:268 10861124:153 10861263:77
Cla97C01G009390 10897270:56 10897361:28 10897235:14
Cla97C01G009420 10929760:145 10929651:90
Cla97C01G009450 11206381:37 11205944:10
Cla97C01G009480 11260187:699 11260245:500
Cla97C01G009520 11359924:16 11359765:14 11359891:16 11359858:8
Cla97C01G009540 11397087:5 11397050:7
Cla97C01G009580 11962652:345 11962610:161
Cla97C01G009590 12160124:47 12160266:16
Cla97C01G009660 12414655:510 12414691:195 12414748:64
Cla97C01G009730 12605941:564 12605976:118 12605901:109
Cla97C01G009740 12621130:653 12621313:71 12621237:80
Cla97C01G009760 12714499:396 12714531:45
Cla97C01G009770 12725779:30 12726208:33 12724678:8
Cla97C01G009780 12761723:17 12761816:3
Cla97C01G009810 12774807:49 12774590:26 12774658:15 12774721:13 12774838:9
Cla97C01G009840 12840136:99 12841983:6
Cla97C01G009850 12893937:202 12893892:117 12893993:55
Cla97C01G009880 12929948:26 12929792:24 12929918:8
Cla97C01G009910 13108310:146 13108276:50
Cla97C01G009920 13139821:548 13139791:183
Cla97C01G009950 13202410:9 13202560:9
Cla97C01G009970 13301484:92 13301437:127 13301567:40 13301352:40 13301398:40
Cla97C01G009980 13314141:48 13314564:33 13314528:12
Cla97C01G009990 13402477:7 13402960:14 13402688:16 13402751:10 13402923:5
Cla97C01G010000 13433921:22 13430424:3
Cla97C01G010040 13768304:54 13768168:11 13768338:7 13768274:5
Cla97C01G010050 13772862:213 13772925:117 13772996:48
Cla97C01G010070 13864066:17 13863861:27 13864097:12
Cla97C01G010090 13917229:16 13916904:12 13917351:12 13917413:20 13912916:8
Cla97C01G010100 13958296:55 13958229:33 13958192:10
Cla97C01G010120 14120923:129 14115781:24 14115835:18
Cla97C01G010150 14274352:8 14274293:7 14274630:4
Cla97C01G010160 14327326:64 14327414:32 14323357:30 14320219:20
Cla97C01G010170 14394754:7817 14394842:3198
Cla97C01G010180 14434745:249 14434775:121 14434826:50
Cla97C01G010210 14603176:17 14603268:9 14603133:5 14603069:6
Cla97C01G010220 14623169:82 14623133:40
Cla97C01G010240 14774052:45 14774082:17
Cla97C01G010260 14879670:40 14879555:4
Cla97C01G010270 14886570:61 14886496:17
Cla97C01G010290 15047265:836 15047192:482 15047233:105
Cla97C01G010340 15373555:72 15373515:20
Cla97C01G010350 15396917:125 15389971:168 15390052:38
Cla97C01G010370 15475969:74 15475840:6 15476097:11
Cla97C01G010390 15673232:26 15673288:15 15673393:13
Cla97C01G010410 15720053:59 15720083:13
Cla97C01G010420 15739363:89 15739414:43
Cla97C01G010450 15845308:53 15845347:6 15848556:9
Cla97C01G010460 15850326:52 15850389:13 15850356:20 15850223:10 15851888:6
Cla97C01G010500 15981405:63 15981348:40
Cla97C01G010550 16106544:53 16106762:60 16106630:9 16106792:26
Cla97C01G010560 16115428:126 16115555:10
Cla97C01G010580 16123332:148 16123461:12
Cla97C01G010600 16169702:245 16169650:56 16169734:82
Cla97C01G010610 16210222:48 16210271:22 16210353:7
Cla97C01G010620 16210219:64 16210293:57 16210118:12
Cla97C01G010630 16222707:246 16222827:164 16213359:91 16213311:44
Cla97C01G010645 16243775:228 16243715:29 16243660:19
Cla97C01G010650 16337412:102 16337382:39
Cla97C01G010740 16548172:198 16548086:137
Cla97C01G010780 16799949:64 16799889:83 16799817:19
Cla97C01G010830 16868406:10 16868346:9
Cla97C01G010870 16950149:168 16950185:63 16954811:57 16954915:40 16950331:41 16956569:103
Cla97C01G010890 17218519:165 17218431:295
Cla97C01G010900 17225431:585 17225320:180 17225355:136
Cla97C01G010930 17412819:63 17412929:20 17415193:12
Cla97C01G010950 17453915:132 17453967:24
Cla97C01G010980 17592411:186 17592364:43
Cla97C01G011000 17655971:86 17656142:11
Cla97C01G011010 17719139:4 17718229:7
Cla97C01G011030 17751726:5 17752184:6
Cla97C01G011040 17754431:1322 17754250:896
Cla97C01G011120 18016898:511 18016850:215
Cla97C01G011200 18290679:49 18290630:18 18290731:15 18290865:16 18290828:11
Cla97C01G011290 18589741:272 18589989:148 18589923:103 18589809:40
Cla97C01G011320 18807984:7 18808029:18 18808626:7
Cla97C01G011330 18879783:418 18879749:78
Cla97C01G011340 19046801:22 19046887:14 19046845:12
Cla97C01G011350 19173554:140 19173257:36 19174065:118 19174128:43 19174235:30 19174199:31
Cla97C01G011360 19380351:6 19382539:4
Cla97C01G011380 19747688:28 19747651:38 19747499:9
Cla97C01G011390 19817980:80 19817811:47 19807647:13 19817850:23 19817937:14
Cla97C01G011420 20122788:376 20122829:55
Cla97C01G011430 20193622:173 20193653:48
Cla97C01G011440 20392584:141 20392447:29 20394823:20 20392551:25
Cla97C01G011460 20478528:40 20478573:13 20478610:8 20477353:4
Cla97C01G011540 21014080:238 21013991:46 21026943:32 21014025:28
Cla97C01G011550 21073090:130 21073126:16
Cla97C01G011560 21078284:77 21078214:93
Cla97C01G011570 21146135:446 21143138:48 21146172:67 21146100:41
Cla97C01G011590 21236302:10 21236147:20
Cla97C01G011620 21415847:50 21415896:20 21415928:16 21420240:16 21415817:10
Cla97C01G011650 21440589:41 21440554:12 21444301:8 21444360:6
Cla97C01G011670 22065524:115 22065592:64 22065632:13
Cla97C01G011720 23325168:151 23325127:49
Cla97C01G011750 23495561:14 23495334:6
Cla97C01G011760 23559251:135 23558858:14
Cla97C01G011800 23718853:125 23718960:64 23718906:38 23719105:28
Cla97C01G011810 23731766:20 23731685:4 23731835:3
Cla97C01G011820 23733579:11 23733610:10
Cla97C01G011850 24091308:49 24091212:35 24077073:16 24077128:10 24088248:9
Cla97C01G011880 24335946:1933 24334967:147
Cla97C01G011900 24420265:6 24412436:6
Cla97C01G011930 24619301:33 24619236:20 24619163:18
Cla97C01G011950 24644289:98 24644482:114 24644401:118 24644448:41
Cla97C01G012010 24829780:55 24829737:8 24829819:11
Cla97C01G012080 24905711:17 24911677:27 24905392:16 24911384:9
Cla97C01G012100 24922026:28 24922301:15
Cla97C01G012130 24948675:47 24948955:11 24948623:6
Cla97C01G012150 24966249:63 24966280:71
Cla97C01G012160 24970873:66 24971254:39 24971016:37 24971406:19 24969372:18
Cla97C01G012170 24976229:97 24976270:171 24976304:73 24976367:51
Cla97C01G012190 25029562:1063 25029623:839
Cla97C01G012220 25051580:39 25051610:66 25051760:17
Cla97C01G012250 25061592:84 25061663:49 25061537:11
Cla97C01G012270 25082862:63 25083017:55 25083082:27 25082779:11
Cla97C01G012280 25084057:57 25084094:10 25083809:8
Cla97C01G012340 25127862:61 25125507:18 25128380:14 25128791:10 25127798:15
Cla97C01G012560 25321641:197 25321672:50 25321610:62
Cla97C01G012610 25445551:9 25445470:4
Cla97C01G012635 25483283:45 25483393:8 25483208:12 25483247:8
Cla97C01G012650 25569932:26 25568884:27 25559368:13
Cla97C01G012670 25662272:43 25662513:32 25662465:18 25662230:10
Cla97C01G012720 25719419:51 25721436:14 25719503:9
Cla97C01G012730 25809401:127 25809462:39
Cla97C01G012750 26064981:277 26065192:49 26064927:29
Cla97C01G012850 26421349:195 26421284:36 26421318:91
Cla97C01G012960 26742743:9 26742776:6
Cla97C01G012970 26746875:18 26747142:7 26747072:8
Cla97C01G012980 26781805:487 26777779:497
Cla97C01G012990 26821997:17 26822094:5
Cla97C01G013000 26828571:84 26828628:45 26828788:14
Cla97C01G013020 26846225:18 26846146:13
Cla97C01G013030 26856610:121 26856480:46 26856527:32 26856576:42
Cla97C01G013130 26955708:50 26955944:10 26963848:14 26955797:15 26956156:10
Cla97C01G013140 26971971:14 26972009:18
Cla97C01G013150 26973097:299 26977801:197 26977747:203 26973043:62
Cla97C01G013170 26994549:108 26989161:14 26989338:13
Cla97C01G013200 27010611:13 27010753:4
Cla97C01G013210 27022010:1074 27022185:1725
Cla97C01G013260 27067895:42 27067952:25
Cla97C01G013270 27096501:6 27102024:11
Cla97C01G013290 27128836:445 27128437:82 27128407:59
Cla97C01G013300 27132106:53 27132169:42 27132199:47
Cla97C01G013310 27137479:95 27137364:54 27137515:18
Cla97C01G013320 27178744:57 27178692:13 27178876:16
Cla97C01G013330 27185569:30 27185210:7 27185169:8 27185524:12
Cla97C01G013340 27204218:20 27204270:3
Cla97C01G013390 27229032:12 27229232:4
Cla97C01G013400 27240357:1454 27241039:173
Cla97C01G013410 27251154:45 27251201:24
Cla97C01G013450 27266311:109 27270522:15 27266264:9
Cla97C01G013460 27276181:73 27276339:67 27276233:64 27276151:55 27276278:27
Cla97C01G013480 27311393:567 27311360:45
Cla97C01G013540 27366267:16 27366236:8 27366166:6
Cla97C01G013570 27409464:27 27409507:8 27409581:6
Cla97C01G013590 27418184:289 27418259:43 27418215:72
Cla97C01G013600 27419255:58 27419366:50 27419446:13 27419400:11 27419311:10
Cla97C01G013650 27498439:25 27498370:64
Cla97C01G013660 27508252:36 27507822:19 27507583:12 27508346:22 27508314:11
Cla97C01G013680 27520075:12 27520153:12
Cla97C01G013710 27545608:239 27532738:30 27533115:42 27545658:29 27545578:80
Cla97C01G013740 27547017:523 27546950:184 27546857:50
Cla97C01G013750 27583415:18 27583355:12 27583465:7 27583310:6
Cla97C01G013770 27594913:135 27594955:9
Cla97C01G013780 27602142:31 27609014:14 27614356:18 27602207:12 27608062:9 27608776:7 27602175:8
Cla97C01G013800 27623016:167 27622777:26 27622986:24
Cla97C01G013830 27666632:19 27666679:18
Cla97C01G013850 27684561:904 27684609:288 27691836:210 27691883:143
Cla97C01G013870 27692353:195 27692460:28
Cla97C01G013880 27697597:232 27698832:109 27697555:45 27698801:54
Cla97C01G013900 27726633:69 27726666:8
Cla97C01G013930 27736812:443 27748709:110
Cla97C01G014010 27804859:464 27812301:156 27804813:244 27812241:156
Cla97C01G014070 27834891:42 27834801:18 27834676:12
Cla97C01G014080 27846513:56 27846552:12
Cla97C01G014090 27847429:20 27847313:27 27847368:17 27847552:17
Cla97C01G014110 27864431:13 27864463:8
Cla97C01G014120 27893217:30 27893180:26 27893247:22 27886882:8 27893118:12
Cla97C01G014130 27906459:17 27906315:15
Cla97C01G014170 27937520:499 27937561:253
Cla97C01G014180 27952392:643 27956328:212
Cla97C01G014290 28047737:92 28050381:6 28047670:12
Cla97C01G014300 28058906:385 28058956:41
Cla97C01G014310 28060015:154 28059814:37
Cla97C01G014330 28069804:15 28069765:5
Cla97C01G014340 28073598:46 28073470:63
Cla97C01G014360 28084133:346 28083806:82 28083840:58
Cla97C01G014370 28100622:27 28100662:13 28100568:10 28100470:7
Cla97C01G014390 28118263:88 28118341:42 28133694:17 28129194:12
Cla97C01G014400 28139220:57 28139186:7
Cla97C01G014460 28189295:77 28189346:82 28189415:14
Cla97C01G014480 28213383:14 28213310:12
Cla97C01G014490 28220927:157 28220873:39
Cla97C01G014500 28230265:92 28231093:11 28230231:9
Cla97C01G014530 28312604:10 28311408:6 28309807:7 28299467:5 28311325:3
Cla97C01G014540 28322557:187 28322407:19 28322475:26
Cla97C01G014550 28339974:60 28339908:37 28340043:10
Cla97C01G014580 28379054:532 28378959:269 28379109:607
Cla97C01G014610 28405299:796 28405469:173 28405437:101
Cla97C01G014660 28473767:60 28473815:19
Cla97C01G014690 28492056:53 28492198:7
Cla97C01G014710 28512328:194 28512254:100 28512382:45 28512449:29 28510369:35
Cla97C01G014740 28525075:247 28525021:93 28525112:91 28525149:52
Cla97C01G014750 28535944:164 28536038:103 28535835:52 28535901:32
Cla97C01G014770 28552274:84 28558981:53 28552172:25 28558939:29 28552208:51
Cla97C01G014810 28580496:75 28580289:78 28580319:16 28580380:22
Cla97C01G014840 28606116:35 28602407:11 28605899:12 28606180:11
Cla97C01G014890 28631541:291 28631629:59
Cla97C01G014910 28666364:17 28666503:4
Cla97C01G014920 28690738:30 28708289:51
Cla97C01G014950 28722992:11 28723023:12 28723062:8 28722960:4
Cla97C01G014960 28746815:54 28747418:44 28747154:26 28747217:12 28747457:9
Cla97C01G014970 28748151:1761 28748267:131
Cla97C01G014980 28754412:32 28754347:9 28754223:5 28754279:7
Cla97C01G015030 28781454:33 28781532:7
Cla97C01G015120 28880239:403 28880201:140 28880167:47
Cla97C01G015130 28894584:19 28894633:3
Cla97C01G015160 28906518:28 28906420:25 28906553:24 28906357:20
Cla97C01G015170 28910293:144 28910224:17
Cla97C01G015200 28930687:187 28930625:76 28930356:44 28930279:36
Cla97C01G015210 28970751:18 28970913:3
Cla97C01G015230 28996345:90 28996217:35
Cla97C01G015270 29033496:420 29033444:64 29028585:89
Cla97C01G015290 29061479:46 29061413:17 29061326:13
Cla97C01G015300 29066750:74 29066804:13
Cla97C01G015360 29146461:9 29146646:3
Cla97C01G015370 29149833:511 29149863:395
Cla97C01G015390 29158922:125 29158788:68 29158844:20
Cla97C01G015400 29171537:37 29171421:25 29171494:5
Cla97C01G015410 29171911:61 29171750:60 29171562:17
Cla97C01G015430 29264942:55 29196139:48 29261366:11
Cla97C01G015460 29277861:20 29278049:5 29277909:12
Cla97C01G015500 29306757:157 29306684:24
Cla97C01G015510 29306930:29 29306880:7
Cla97C01G015520 29313843:23 29311382:16 29315402:16 29311240:9
Cla97C01G015570 29362044:122 29362077:148 29361255:28
Cla97C01G015590 29379859:38 29380143:10 29380065:30 29379977:10 29379768:26 29380032:13
Cla97C01G015610 29384300:898 29384359:126 29387825:167
Cla97C01G015650 29404932:117 29405103:69 29404970:38 29407470:24
Cla97C01G015680 29439902:103 29439962:46 29439794:23 29440003:15
Cla97C01G015690 29453044:14 29453172:20 29451854:5
Cla97C01G015710 29471037:614 29470681:556 29471075:297 29470943:173
Cla97C01G015720 29480535:118 29480300:71 29480505:19
Cla97C01G015730 29490529:94 29490611:48 29490581:50
Cla97C01G015770 29509558:38 29509629:6
Cla97C01G015790 29530641:47 29530734:55 29530549:30 29530810:14
Cla97C01G015800 29545213:17 29545247:13 29545132:4
Cla97C01G015830 29617281:286 29619154:49 29617234:56 29617167:26
Cla97C01G015860 29631755:277 29631702:205 29631785:150
Cla97C01G015880 29653267:176 29653166:28 29653064:47
Cla97C01G015900 29667890:345 29667655:168 29667831:192 29667697:57 29668254:56
Cla97C01G015960 29714997:329 29715837:197 29714952:205 29714922:95
Cla97C01G016010 29765713:68 29765670:20 29760238:15 29760516:25
Cla97C01G016030 29766289:63 29766220:29 29766338:34
Cla97C01G016040 29771482:9 29771543:8
Cla97C01G016050 29791617:14 29790061:6 29791549:15 29791726:21 29790249:7
Cla97C01G016070 29804957:5942 29804861:1804
Cla97C01G016090 29841835:76 29841800:47 29841866:16 29841898:11
Cla97C01G016100 29850685:119 29850420:10
Cla97C01G016120 29876044:22 29875983:11 29875950:3
Cla97C01G016140 29892512:82 29892453:27 29892369:18
Cla97C01G016150 29900920:258 29900994:240
Cla97C01G016170 29905056:159 29904941:33
Cla97C01G016180 29925809:19 29925879:21 29925845:13 29925777:7
Cla97C01G016190 29926088:47 29926043:28 29926613:29 29925973:34 29926745:12 29926006:17
Cla97C01G016210 29948133:90 29954455:88 29948075:75
Cla97C01G016250 29983407:217 29983359:44
Cla97C01G016280 30035346:22 30035385:7
Cla97C01G016320 30053998:102 30053909:108 30054059:34 30045427:31
Cla97C01G016340 30067569:144 30067516:33
Cla97C01G016350 30097572:533 30097895:453 30097838:428
Cla97C01G016370 30120418:4 30120547:5
Cla97C01G016410 30125576:858 30125736:343 30125687:218 30125627:157
Cla97C01G016430 30141735:39 30155789:7 30141705:11 30158916:4
Cla97C01G016460 30177497:9 30177540:4 30175189:4 30177424:4
Cla97C01G016490 30186364:13 30186321:10
Cla97C01G016500 30210148:19 30210223:7 30210186:8 30210373:11
Cla97C01G016510 30217160:447 30217258:139 30215715:71 30217201:52
Cla97C01G016520 30225581:216 30217845:24 30217786:22
Cla97C01G016540 30233901:215 30233798:197 30233864:289
Cla97C01G016550 30240656:18 30240697:10
Cla97C01G016560 30247788:108 30247725:20 30247756:63
Cla97C01G016610 30306660:179 30306694:74
Cla97C01G016640 30331507:312 30331465:35
Cla97C01G016660 30355238:20 30355316:31 30355477:18 30355381:9 30355416:14
Cla97C01G016680 30369936:78 30370757:11 30370170:7 30369993:7
Cla97C01G016690 30390007:618 30390402:238
Cla97C01G016720 30408096:70 30413311:21 30407804:40 30413351:38 30413424:45 30407755:28 30407681:27
Cla97C01G016770 30447405:33 30453799:23 30453763:16 30453915:7 30451096:11
Cla97C01G016800 30457770:135 30457728:168
Cla97C01G016810 30470546:436 30470582:71
Cla97C01G016820 30471327:101 30471262:123 30471379:95
Cla97C01G016830 30485035:9 30484891:7 30484679:5
Cla97C01G016845 30500367:15 30500301:4
Cla97C01G016870 30511154:76 30511249:77 30511108:41 30511314:17
Cla97C01G016900 30538322:526 30538371:229
Cla97C01G016910 30538583:46 30538527:4
Cla97C01G016990 30612655:5 30612756:3 30614142:4
Cla97C01G017030 30640889:103 30640924:21
Cla97C01G017070 30645550:22 30645420:10
Cla97C01G017120 30716819:500 30716483:258 30702215:397 30716405:216
Cla97C01G017140 30737755:467 30737647:560 30737818:351 30737870:251 30737980:137
Cla97C01G017180 30759449:79 30758997:64 30759054:59
Cla97C01G017210 30777296:1319 30777328:233
Cla97C01G017230 30794569:969 30794641:78 30794604:142
Cla97C01G017240 30795713:35 30795750:10
Cla97C01G017250 30811305:15 30811266:10
Cla97C01G017270 30820890:24 30820925:32
Cla97C01G017310 30877964:94 30877732:42 30877934:35
Cla97C01G017320 30881314:12 30885083:4
Cla97C01G017330 30910539:135 30910224:156 30910362:161 30910299:90
Cla97C01G017360 30935502:35 30935566:21 30933658:24 30932783:17 30935619:16
Cla97C01G017370 30941740:179 30941620:29
Cla97C01G017390 30966609:287 30966560:46
Cla97C01G017410 30980958:100 30980908:42
Cla97C01G017430 30994855:98 30994805:6
Cla97C01G017440 31019804:65 31019747:43 31019881:11
Cla97C01G017480 31030056:173 31029999:293
Cla97C01G017520 31065889:35 31065941:20 31065805:9 31071466:4
Cla97C01G017570 31095956:13 31095834:8 31095882:6
Cla97C01G017650 31134509:22 31134447:5
Cla97C01G017680 31143080:22 31143166:6 31143326:3
Cla97C01G017710 31157824:46 31157861:23 31158047:12 31157900:13
Cla97C01G017730 31192998:234 31191736:265 31192625:208
Cla97C01G017740 31212198:41 31205054:26 31205814:6
Cla97C01G017870 31279817:122 31279528:32 31279619:25 31279766:19
Cla97C01G017950 31345703:1264 31345466:101 31345764:104 31345733:177
Cla97C01G017960 31365609:360 31372141:33 31365579:46
Cla97C01G017970 31390753:312 31390722:21 31390786:25
Cla97C01G017980 31404107:197 31404185:34
Cla97C01G017990 31407468:224 31407579:119 31407625:231
Cla97C01G018000 31414552:109 31414689:138
Cla97C01G018010 31418691:107 31418777:14
Cla97C01G018090 31445051:51 31445000:13 31445162:15
Cla97C01G018100 31447586:86 31447516:134 31447553:33
Cla97C01G018170 31498646:172 31499592:11
Cla97C01G018180 31507166:41 31507210:119 31507092:45 31507287:26 31507127:27
Cla97C01G018200 31515270:12 31516458:4
Cla97C01G018220 31518078:82 31518032:34
Cla97C01G018280 31546398:48 31542143:6 31546440:4
Cla97C01G018300 31554539:5 31554508:3 31554641:3 31554687:10
Cla97C01G018310 31566056:624 31566183:219 31566139:94
Cla97C01G018340 31594605:91 31594543:54 31594500:19 31594654:30 31594377:13
Cla97C01G018360 31604362:38 31605151:16 31604402:8
Cla97C01G018410 31651394:7 31651767:11 31651904:6 31651554:3
Cla97C01G018420 31657361:35 31657403:29
Cla97C01G018470 31684867:9 31684834:4
Cla97C01G018480 31685497:324 31685315:81 31685279:167 31685350:47
Cla97C01G018500 31711153:108 31714711:103 31698720:130 31715109:132
Cla97C01G018510 31721300:73 31721242:47
Cla97C01G018550 31747892:71 31747814:23
Cla97C01G018560 31753565:1090 31753659:118
Cla97C01G018670 31847444:20 31847361:4
Cla97C01G018710 31888051:151 31888015:288 31888084:73 31887982:62
Cla97C01G018770 31934097:5 31934185:4 31934267:3
Cla97C01G018780 31934183:24 31934152:39 31934214:40
Cla97C01G018790 31942534:175 31942329:55 31942417:32 31942359:19
Cla97C01G018810 31971194:53 31971057:51 31970992:21
Cla97C01G018840 31985850:192 31985909:18 31985948:14
Cla97C01G018850 31990870:98 31990773:12 31990822:10
Cla97C01G018870 31998546:58 31998202:23
Cla97C01G018910 32022451:96 32035476:55 32035414:76 32024596:52
Cla97C01G018930 32038608:7 32038542:7 32038421:6
Cla97C01G018940 32041949:79 32042066:62 32042036:11 32041998:27
Cla97C01G018960 32052050:9 32051997:6
Cla97C01G019010 32096111:21 32096228:30 32096291:6
Cla97C01G019030 32100008:17 32100093:11 32100060:9 32100169:4
Cla97C01G019040 32105950:1435 32106011:121 32105902:105
Cla97C01G019060 32119107:33 32119049:9
Cla97C01G019090 32153407:548 32157065:96
Cla97C01G019120 32173901:60 32173775:24 32173641:16 32173864:9
Cla97C01G019140 32177171:107 32177136:8
Cla97C01G019260 32263152:63 32263028:27 32263608:21 32263066:33
Cla97C01G019290 32283771:32 32283657:25 32283703:10
Cla97C01G019340 32323877:171 32323808:22
Cla97C01G019370 32332121:52 32332089:64
Cla97C01G019460 32387732:366 32387776:63 32387826:69 32387696:57
Cla97C01G019470 32394369:17 32394324:5
Cla97C01G019490 32433460:13 32433618:5
Cla97C01G019560 32512498:3311 32512460:226
Cla97C01G019570 32519914:58 32519104:14 32520559:12 32520591:8
Cla97C01G019580 32523533:32 32523691:28 32523601:21
Cla97C01G019590 32526573:483 32526451:48
Cla97C01G019600 32538157:47 32538187:19 32538228:8
Cla97C01G019650 32557214:252 32556789:72 32549807:29 32557088:38
Cla97C01G019710 32631510:74 32631472:30 32631634:22 32631667:14
Cla97C01G019720 32646079:22 32645968:21 32645936:8 32645998:9
Cla97C01G019730 32646958:36 32647015:38 32647105:15 32647067:10
Cla97C01G019740 32657139:14 32657215:7 32653767:13 32654053:7
Cla97C01G019810 32716452:42 32720433:68 32720489:29 32725014:56
Cla97C01G019840 32745479:2002 32734886:244 32745523:246
Cla97C01G019850 32755411:526 32755848:580 32755801:109 32755563:122 32755896:94
Cla97C01G019860 32760485:150 32760432:337 32760629:205 32760392:75
Cla97C01G019870 32764280:13 32764042:11 32764129:20 32769016:7
Cla97C01G019900 32780370:10 32780466:7
Cla97C01G019980 32826486:964 32826535:347
Cla97C01G019990 32846910:9 32846815:6 32846865:9
Cla97C01G020000 32847580:24 32847543:12 32847645:4
Cla97C01G020030 32870471:42 32870556:35 32870666:47 32870613:14
Cla97C01G020060 32887949:35 32888065:44 32887780:6 32887901:9
Cla97C01G020070 32888019:888 32887985:209 32887902:182
Cla97C01G020080 32905371:1602 32905337:248
Cla97C01G020120 32928000:57 32927929:21 32927962:17 32927866:21
Cla97C01G020130 32932100:518 32932156:86 32936474:67
Cla97C01G020170 32952439:5 32952381:13 32952281:6
Cla97C01G020180 32955129:11 32956328:16 32956207:4 32956238:4 32956292:3
Cla97C01G020210 32970148:8 32970178:10
Cla97C01G020260 32994097:28 32994139:12 32994181:7 32994067:4
Cla97C01G020270 32998692:59 32998557:21 32998723:9
Cla97C01G020360 33036287:233 33036407:37 33036439:30
Cla97C01G020370 33048145:149 33048256:116
Cla97C01G020440 33083261:283 33088225:88 33083173:170 33088259:83
Cla97C01G020470 33091062:87 33091092:35
Cla97C01G020480 33107638:29 33107708:7 33107559:5
Cla97C01G020490 33113345:33 33113422:38 33113303:16 33113249:15
Cla97C01G020510 33133603:115 33133683:85 33133648:107
Cla97C01G020520 33138349:17 33138422:25 33138387:5 33133679:11 33133647:8
Cla97C01G020540 33154071:8 33148199:7 33147862:14 33147710:8 33147461:4
Cla97C01G020550 33157312:24 33157412:9
Cla97C01G020580 33178664:143 33178974:53 33168285:46 33168403:31
Cla97C01G020600 33179364:156 33179300:11
Cla97C01G020610 33186074:575 33186107:284
Cla97C01G020620 33193771:26 33193904:19 33193676:20
Cla97C01G020630 33206406:77 33206238:17 33206204:9 33206373:20
Cla97C01G020660 33230232:71 33230263:8
Cla97C01G020680 33234513:72 33234478:86 33234440:27
Cla97C01G020690 33239081:75 33239181:41 33238999:8
Cla97C01G020700 33244195:217 33250028:228 33250090:107 33244158:106 33244264:151 33250058:108
Cla97C01G020730 33267864:133 33267821:15 33267899:29
Cla97C01G020750 33282842:26 33282812:11
Cla97C01G020770 33294717:679 33294748:232
Cla97C01G020790 33297773:906 33297632:362 33297808:173 33297720:115
Cla97C01G020810 33312814:52 33312875:29 33312709:14
Cla97C01G020820 33317170:35 33317127:7 33317231:5
Cla97C01G020830 33317590:84 33317933:21 33317852:22 33317493:15
Cla97C01G020840 33333116:588 33332491:285 33333265:375 33333218:526 33333183:130
Cla97C01G020860 33335659:10 33335284:12 33335813:5 33335602:11
Cla97C01G020870 33346406:21 33346350:11 33346724:7 33346505:9
Cla97C01G020975 33382788:16 33382726:5
Cla97C01G020990 33393037:269 33393006:267 33392897:263 33392850:108
Cla97C01G021010 33408666:85 33410920:43
Cla97C01G021020 33421610:267 33421537:22
Cla97C01G021040 33436621:16 33436504:14 33436575:11 33432616:5 33436777:4
Cla97C01G021080 33453850:5 33453785:4
Cla97C01G021090 33454350:68 33454237:15 33454187:15
Cla97C01G021120 33469061:49 33469100:31 33469185:20
Cla97C01G021170 33491861:97 33491906:82 33491831:61
Cla97C01G021230 33537787:513 33537834:130 33537875:162
Cla97C01G021250 33562253:341 33562314:20
Cla97C01G021320 33604838:10 33604900:14 33604787:6 33596765:3
Cla97C01G021340 33610941:174 33611056:85 33610981:52
Cla97C01G021400 33658409:115 33664922:27
Cla97C01G021430 33670147:197 33670093:59 33670257:32
Cla97C01G021470 33692576:81 33692531:20 33692633:17
Cla97C01G021520 33719819:2918 33719939:960 33724363:637 33724396:366
Cla97C01G021560 33735381:33 33736879:20 33736984:15 33735452:6
Cla97C01G021590 33741366:179 33741306:23 33741403:29
Cla97C01G021600 33748230:19 33748378:11
Cla97C01G021630 33760657:28 33760606:16
Cla97C01G021640 33760917:248 33760823:28 33760860:24
Cla97C01G021670 33784575:16 33783716:4
Cla97C01G021720 33806165:63 33806207:122 33806099:38 33806052:55
Cla97C01G021740 33812132:74 33812097:11
Cla97C01G021760 33829256:85 33829309:10
Cla97C01G021770 33837655:8 33837611:9
Cla97C01G021790 33862540:146 33862492:85 33862453:27
Cla97C01G021850 33883001:69 33882943:11
Cla97C01G021860 33891173:25 33891127:4
Cla97C01G021900 33908235:86 33908039:54 33908073:43 33908152:28
Cla97C01G022070 33960172:14 33960311:5 33960202:6
Cla97C01G022180 33998021:143 33995587:18 33995297:20
Cla97C01G022220 34022127:21 34022237:6 34022161:6
Cla97C01G022240 34035330:63 34035200:9
Cla97C01G022280 34055182:323 34055213:37 34055304:25
Cla97C01G022310 34077711:46 34077750:21 34077902:9
Cla97C01G022370 34114707:105 34114546:58 34114633:33 34114664:38
Cla97C01G022390 34124145:17 34124003:5
Cla97C01G022400 34137596:41 34138399:4
Cla97C01G022430 34173750:746 34173696:50
Cla97C01G022480 34222209:52 34221986:103 34221907:34 34222291:38 34221949:51 34222258:28
Cla97C01G022490 34231543:188 34231585:44 34231624:42
Cla97C01G022540 34262364:53 34278235:26 34262399:34 34262447:19
Cla97C01G022640 34343965:38 34344142:5
Cla97C01G022680 34373486:307 34373685:141 34373590:42
Cla97C01G022700 34379790:675 34379660:389
Cla97C01G022710 34391607:27 34391434:13 34391563:17 34387348:5
Cla97C01G022720 34397591:687 34397654:399 34397621:793
Cla97C01G022730 34399680:25 34400351:7 34399744:4
Cla97C01G022750 34410289:49 34410319:21 34411954:5
Cla97C01G022760 34423211:155 34423179:16
Cla97C01G022780 34427519:231 34427571:161 34427315:33
Cla97C01G022790 34437337:26 34437570:15 34437537:15
Cla97C01G022810 34456406:221 34456334:352 34456367:109
Cla97C01G022860 34473750:158 34473676:49 34473794:71 34486565:66
Cla97C01G022910 34515187:86 34515217:179 34515258:24
Cla97C01G022950 34536705:112 34536658:37
Cla97C01G022970 34551794:15 34551716:18
Cla97C01G022980 34557701:179 34557953:25
Cla97C01G022990 34571342:9 34571646:6
Cla97C01G023000 34579160:36 34577956:24 34574435:83
Cla97C01G023020 34593479:28 34592505:10 34593525:8
Cla97C01G023030 34594100:67 34594049:19
Cla97C01G023040 34603126:11 34602968:4
Cla97C01G023090 34632132:172 34632162:302 34632554:46 34632193:43
Cla97C01G023100 34639835:16 34638886:10 34638929:3 34638587:3
Cla97C01G023120 34665688:76 34666259:56 34665603:63 34673697:35 34673502:30
Cla97C01G023130 34681077:90 34680885:29 34680923:60 34680963:16
Cla97C01G023180 34708289:53 34708251:41 34709794:20 34708970:39 34708050:21
Cla97C01G023200 34734076:55 34734259:21 34733878:19
Cla97C01G023220 34766315:505 34766284:104
Cla97C01G023240 34767951:39 34767883:14 34767913:19 34767717:12
Cla97C01G023250 34778394:843 34778506:171 34778433:64
Cla97C01G023370 34831606:297 34831690:78
Cla97C01G023380 34841265:219 34841221:143
Cla97C01G023415 34858389:76 34858866:80 34858813:37 34858961:21 34855870:22
Cla97C01G023470 34888751:14 34888793:4
Cla97C01G023480 34899978:87 34899898:69 34897691:49 34897747:52
Cla97C01G023530 34924449:245 34924390:21
Cla97C01G023570 34938960:16 34938851:7
Cla97C01G023580 34956661:377 34962063:136 34956629:37
Cla97C01G023610 34970957:11 34970897:16
Cla97C01G023630 34974410:8 34974336:6 34974448:3
Cla97C01G023640 34980713:103 34980646:11
Cla97C01G023680 35011309:121 35011160:35 35011349:14
Cla97C01G023690 35012203:143 35012167:94 35012250:46
Cla97C01G023770 35077450:343 35077420:31 35077330:25 35077390:56
Cla97C01G023790 35088976:103 35088795:43 35092621:85 35088931:43 35089009:35
Cla97C01G023840 35130780:51 35130819:24 35130713:40 35130644:12
Cla97C01G023850 35139152:169 35139102:48 35139228:26
Cla97C01G023890 35164786:20 35164907:8
Cla97C01G023920 35179295:89 35179326:16
Cla97C01G023950 35196782:426 35196748:51 35196812:33
Cla97C01G023960 35206582:15 35206501:27 35206407:6
Cla97C01G024010 35225664:17 35225788:15 35222693:10
Cla97C01G024020 35240288:349 35240252:200 35240207:95
Cla97C01G024040 35258859:29 35258891:12
Cla97C01G024060 35280844:730 35280896:473 35281063:137 35280959:210
Cla97C01G024100 35306078:101 35305963:14
Cla97C01G024120 35320573:7 35317477:3
Cla97C01G024130 35326805:293 35326881:55 35326121:29 35326835:35
Cla97C01G024210 35361650:6 35361701:7
Cla97C01G024220 35369667:375 35370716:111 35369636:130 35369465:97
Cla97C01G024240 35373917:41 35373956:10
Cla97C01G024250 35390115:514 35390044:193 35390074:72
Cla97C01G024260 35391615:216 35397603:107 35391566:39
Cla97C01G024280 35409768:136 35410087:24 35409839:22
Cla97C01G024310 35445813:73 35445747:18 35456305:8
Cla97C01G024380 35476642:26 35476609:15 35476550:22 35476502:21 35476472:9
Cla97C01G024440 35512037:39 35511964:21
Cla97C01G024450 35522583:73 35521118:24 35522708:8 35522639:7
Cla97C01G024460 35526518:12 35526435:23 35526476:11
Cla97C01G024470 35526514:59 35526370:10
Cla97C01G024480 35531492:397 35531393:171 35531436:125
Cla97C01G024510 35553125:245 35553530:89
Cla97C01G024520 35563719:176 35563558:27 35563434:27 35563679:35
Cla97C01G024530 35570130:102 35570170:36
Cla97C01G024560 35583931:37 35583865:25 35586123:7 35583897:12
Cla97C01G024570 35590091:18 35590015:31 35590182:10 35590124:10 35590307:8
Cla97C01G024590 35632629:202 35632516:155 35632675:37 35632547:140 35632593:40
Cla97C01G024640 35690576:76 35690638:22 35690690:11
Cla97C01G024660 35716153:1461 35716118:668 35716199:577 35716071:315
Cla97C01G024690 35743665:208 35743588:109 35743630:116
Cla97C01G024700 35746272:112 35746240:44
Cla97C01G024720 35766979:26 35767029:25 35766928:13 35766727:9
Cla97C01G024750 35783352:669 35783196:223 35783259:144
Cla97C01G024770 35792052:75 35792123:25 35792004:30
Cla97C01G024790 35801748:17 35801060:5 35801714:8 35801638:4
Cla97C01G024810 35825423:419 35825576:218 35825546:47
Cla97C01G024870 35874186:81 35874106:15 35874063:12
Cla97C01G024900 35909146:185 35909060:37
Cla97C01G024910 35927890:63 35927819:7 35925146:6 35927987:8 35928019:9
Cla97C01G024920 35938559:71 35938595:15 35938525:8
Cla97C01G024930 35946535:73 35946574:69
Cla97C01G025050 36000424:98 36000344:50 36000185:28 36000307:17 36000380:22 36000217:26
Cla97C01G025070 36045499:675 36036210:54
Cla97C01G025120 36088236:28 36088285:37 36088074:9 36088316:18 36088392:7
Cla97C01G025130 36089659:60 36089951:18 36089626:6
Cla97C01G025140 36122834:80 36133932:29 36122871:26
Cla97C01G025150 36149006:214 36148961:130
Cla97C01G025160 36152575:46 36152615:4 36156387:5
Cla97C01G025170 36167594:121 36166981:86 36167741:54 36167555:219
Cla97C01G025180 36183460:413 36183566:170 36183494:295
Cla97C01G025220 36203023:29 36202982:14 36203565:4
Cla97C01G025230 36215069:75 36221544:32 36221597:12
Cla97C01G025270 36238704:65 36238769:5
Cla97C01G025360 36274138:223 36274037:50 36274095:45
Cla97C01G025470 36315306:243 36314894:81
Cla97C01G025490 36326747:8 36326236:15 36326162:9
Cla97C01G025510 36341807:38 36341860:17 36342122:9
Cla97C01G025540 36362980:5 36363044:6
Cla97C01G025550 36383259:45 36383219:7 36382608:4
Cla97C01G025560 36384007:435 36384083:471 36384137:179
Cla97C01G025570 36397606:187 36397707:221
Cla97C01G025580 36408287:14 36408163:8 36408396:12
Cla97C01G025590 36409092:271 36415802:98 36409037:96 36415852:79 36409130:111
Cla97C01G025620 36466139:145 36441366:135 36450795:31 36441470:30
Cla97C01G025640 36484619:66 36484729:17 36484767:9 36484836:8
Cla97C01G025650 36489061:270 36489016:28
Cla97C01G025670 36495763:7 36495823:3
Cla97C01G025680 36502402:137 36502450:162 36502342:56 36502481:68 36502540:47
Cla97C01G025690 36517071:37 36517200:12
Cla97C01G025730 36535629:42 36535365:40 36535467:37 36535420:25
Cla97C01G025740 36556658:65 36556592:17 36556758:33 36556957:12 36556728:19
Cla97C01G025750 36564959:289 36560410:35 36564474:32
Cla97C01G025780 36598666:297 36598631:251 36598729:48
Cla97C01G025790 36599021:92 36599087:55
Cla97C01G025810 36610635:30 36610453:8 36619958:7 36621336:8
Cla97C01G025840 36640518:45 36640660:23
Cla97C01G025860 36663222:42 36669138:18 36663345:21 36663252:42
Cla97C01G025880 36687429:140 36696178:21 36696075:29
Cla97C01G025920 36702738:28 36702861:10 36702791:6
Cla97C01G025960 36733143:142 36732894:79
Cla97C01G025970 36735309:16 36735265:11 36734835:4
Cla97C01G025990 36755849:371 36755945:29 36755879:24
Cla97C01G026000 36759788:1057 36759863:2214 36759758:522
Cla97C01G026010 36766477:27 36766583:32 36766516:10 36766742:13
Cla97C01G026030 36780881:36 36780783:20
Cla97C01G026060 36816011:36 36816070:25 36804263:12
Cla97C01G026070 36820433:239 36820467:37 36820372:36
Cla97C01G026110 36842216:46 36842072:6
Cla97C01G026160 36859219:32 36859287:5
Cla97C01G026170 36867406:122 36867321:60 36873100:14 36867444:15 36867353:21
Cla97C01G026190 36896832:88 36896609:91 36896535:67 36896652:30 36896568:23
Cla97C02G026210 16091:29 16008:17 16197:16 16134:17 16057:9
Cla97C02G026240 64193:16 63308:4 65347:3
Cla97C02G026270 86289:74 86247:9
Cla97C02G026280 86260:41 86551:5
Cla97C02G026290 94180:355 94302:54 94122:41
Cla97C02G026300 105962:5 111663:15
Cla97C02G026310 113202:181 113304:96 113153:59 113245:64
Cla97C02G026320 117320:109 117370:54
Cla97C02G026380 172942:21 171125:12 172981:16 170660:9
Cla97C02G026390 179744:108 179808:52
Cla97C02G026400 195992:14 195926:16 196061:5 195834:10
Cla97C02G026410 211186:216 210094:32 211235:41 210471:51
Cla97C02G026430 215048:12 214712:15 214672:4
Cla97C02G026440 228531:502 228443:81
Cla97C02G026470 247453:434 247408:81
Cla97C02G026490 283675:29 283605:16 280398:6 280216:6
Cla97C02G026500 288539:119 288497:83 288580:41
Cla97C02G026510 290286:27 290218:10
Cla97C02G026530 319335:64 319435:46 319485:11 319405:30
Cla97C02G026550 337521:7 339288:7
Cla97C02G026580 366030:31 372438:19
Cla97C02G026600 375216:530 375261:102 375178:75
Cla97C02G026610 383379:151 383279:42 383429:42 383347:21
Cla97C02G026660 409148:29 409014:16 409108:16 409048:8 410257:6
Cla97C02G026740 486725:37 486835:6 486758:8 481743:9 481487:6
Cla97C02G026910 611574:60 611455:90
Cla97C02G026940 635143:9 633714:5 635081:9
Cla97C02G026960 668740:137 668675:243 668797:60 668599:38
Cla97C02G026980 672178:77 672285:26 672419:10 672213:11 672142:30
Cla97C02G026990 685745:158 686004:196 686051:96
Cla97C02G027000 690104:46 690273:5
Cla97C02G027010 709798:212 709308:60 709767:142 709503:64
Cla97C02G027020 722132:22 722182:13 722093:18
Cla97C02G027050 771326:9 771392:3
Cla97C02G027060 778558:52 778622:20
Cla97C02G027070 790278:186 790227:238
Cla97C02G027080 791662:60 791584:22
Cla97C02G027120 837534:117 839550:22 839587:30 836747:21 837477:35
Cla97C02G027140 858704:316 858750:184 858640:63 858509:76 858789:54
Cla97C02G027260 958587:27 962085:8 958472:17
Cla97C02G027270 977008:2158 977612:386 977225:303
Cla97C02G027300 1012872:198 1010786:105 1010843:35
Cla97C02G027320 1043158:443 1043223:904 1043095:116
Cla97C02G027330 1065932:63 1066208:33 1071854:11
Cla97C02G027370 1116690:1269 1116643:485 1111384:162
Cla97C02G027420 1131898:24 1131960:12
Cla97C02G027430 1138530:220 1138620:28
Cla97C02G027440 1171368:1444 1171401:789
Cla97C02G027450 1173048:24 1173126:31 1175679:18 1173220:12 1172974:10
Cla97C02G027550 1268096:15 1268051:8 1267905:5 1268181:10
Cla97C02G027650 1304907:224 1304872:127 1305091:62 1304946:106 1304985:44
Cla97C02G027670 1327140:222 1327083:159 1322959:112 1322538:61
Cla97C02G027680 1333399:665 1333320:518 1333356:183 1333288:279
Cla97C02G027710 1344212:21 1344090:11 1343616:7
Cla97C02G027720 1360731:49 1360700:37 1360657:38
Cla97C02G027730 1373092:535 1373131:89
Cla97C02G027740 1388864:150 1388895:20 1388828:22 1388755:27 1385645:22 1388795:28
Cla97C02G027820 1419094:127 1419003:17
Cla97C02G027840 1442025:281 1442110:198
Cla97C02G027850 1444749:94 1444665:84 1444784:17 1444704:14
Cla97C02G027920 1497623:132 1497654:25
Cla97C02G027940 1511445:70 1511492:38 1511405:12
Cla97C02G027950 1511614:154 1511679:68
Cla97C02G027980 1534969:21 1535010:37
Cla97C02G028060 1594613:61 1579932:20 1594727:11 1594579:12
Cla97C02G028140 1640700:16 1640488:8 1640751:5 1640520:15
Cla97C02G028170 1667359:191 1667273:132 1667320:53 1667215:24
Cla97C02G028230 1705304:1430 1709766:565
Cla97C02G028250 1717977:11 1717913:11
Cla97C02G028280 1750216:17 1750871:8
Cla97C02G028290 1751203:51 1751234:49 1751275:37
Cla97C02G028300 1763479:78 1763358:16 1763570:9
Cla97C02G028310 1764718:21 1764507:7 1764585:4
Cla97C02G028340 1905347:33 1905281:10
Cla97C02G028430 1964039:19 1964107:9 1963976:18 1964855:6 1966722:5
Cla97C02G028440 1973646:184 1973611:124
Cla97C02G028470 1996381:30 1996304:8
Cla97C02G028500 2018276:78 2018241:36 2018353:20 2018308:101
Cla97C02G028520 2030338:79 2030385:46 2030286:17
Cla97C02G028540 2051586:35 2051622:20
Cla97C02G028580 2067534:104 2067589:26 2067696:17
Cla97C02G028600 2087598:8 2087672:7
Cla97C02G028610 2118634:18 2118694:5
Cla97C02G028630 2139099:177 2139069:39 2131189:21 2139170:34
Cla97C02G028670 2152776:38 2152725:11 2152888:7
Cla97C02G028720 2193018:200 2193053:135
Cla97C02G028730 2196345:53 2196394:18 2196427:11
Cla97C02G028810 2253893:363 2253819:580 2253776:83 2253861:122
Cla97C02G028820 2259432:154 2259478:98 2259373:17
Cla97C02G028840 2266416:213 2266303:182 2266251:42
Cla97C02G028860 2271218:55 2271150:21 2271073:15 2271117:19
Cla97C02G028870 2284585:62 2284544:27
Cla97C02G028930 2328299:271 2328246:18 2328351:37
Cla97C02G028950 2337843:108 2337919:66
Cla97C02G028960 2339785:347 2339882:24
Cla97C02G028980 2348559:78 2348479:101 2348435:42 2348590:53 2348522:41
Cla97C02G029120 2430425:229 2430456:68 2430505:49 2430550:47 2430371:41
Cla97C02G029130 2437125:103 2436609:28 2436517:11
Cla97C02G029200 2490785:277 2490822:321 2491475:137
Cla97C02G029250 2517032:16 2515560:37
Cla97C02G029280 2535763:41 2535612:9 2535665:7
Cla97C02G029290 2538732:14 2538670:15
Cla97C02G029340 2568394:35 2568504:5
Cla97C02G029420 2620453:2312 2620514:179
Cla97C02G029430 2621484:30 2621543:12 2621382:10 2621576:5
Cla97C02G029440 2643987:864 2643940:398 2643862:268 2643764:141
Cla97C02G029490 2665730:91 2665695:27 2665531:11
Cla97C02G029500 2672601:48 2672530:47 2672560:37
Cla97C02G029510 2690133:27 2696071:19 2696644:31 2696426:38 2696605:23
Cla97C02G029520 2697230:23 2697415:13
Cla97C02G029540 2710376:62 2710315:27 2710232:12
Cla97C02G029550 2731380:79 2731500:81
Cla97C02G029560 2733253:217 2733637:41 2732930:28
Cla97C02G029580 2757610:88 2757646:49 2757299:12
Cla97C02G029600 2790320:384 2790199:757 2790605:354
Cla97C02G029630 2804916:441 2804825:182 2804992:83 2804954:72
Cla97C02G029640 2806834:90 2806681:59 2806758:59 2806629:20 2806797:22
Cla97C02G029660 2835849:29 2835760:34 2835884:18 2835808:7
Cla97C02G029720 2867692:13 2867738:5
Cla97C02G029730 2870986:31 2871591:16
Cla97C02G029760 2901753:28 2901716:17
Cla97C02G029770 2951199:222 2951168:92 2936167:76
Cla97C02G029790 2960255:5 2960183:9
Cla97C02G029820 2992602:167 2992666:110 2992558:30 2983661:27 2978113:27
Cla97C02G029850 2992773:47 2992803:14
Cla97C02G029860 3003634:16 3004412:11 3001755:9 3004959:7 3004767:15
Cla97C02G029880 3018536:533 3018501:135
Cla97C02G029890 3018952:286 3018900:91
Cla97C02G029910 3041225:17 3041160:5
Cla97C02G029920 3044561:180 3044475:118 3044348:52
Cla97C02G029930 3051305:4 3055791:3 3051248:11
Cla97C02G029950 3068805:33 3068961:31 3068928:22
Cla97C02G029960 3080929:224 3080992:29
Cla97C02G029990 3107593:36 3103065:94 3107511:31 3103171:22 3109008:16
Cla97C02G030050 3162130:135 3162073:25
Cla97C02G030120 3206783:70 3206749:94 3206698:26 3206814:32
Cla97C02G030130 3210945:71 3211026:36 3211335:26 3210888:30 3211233:28 3210984:20
Cla97C02G030140 3212805:27 3212767:5
Cla97C02G030150 3224064:85 3224116:25 3224166:7
Cla97C02G030160 3234638:28 3234671:25 3234545:7
Cla97C02G030180 3272669:8 3272521:5
Cla97C02G030360 3355852:192 3355961:124
Cla97C02G030460 3465858:55 3465450:11 3465639:10 3465700:17
Cla97C02G030480 3471588:928 3471503:356 3471632:272
Cla97C02G030510 3482614:17 3482695:4
Cla97C02G030520 3488698:40 3488659:10
Cla97C02G030580 3557624:239 3557076:27
Cla97C02G030590 3562992:67 3563077:20 3563031:14
Cla97C02G030600 3566689:288 3566609:237 3566783:93 3566740:123
Cla97C02G030610 3581587:22 3581528:16 3581659:6 3581618:22
Cla97C02G030630 3618016:69 3617922:68 3617889:51
Cla97C02G030670 3655922:516 3655873:651 3655773:99
Cla97C02G030690 3660162:90 3660212:54 3660338:20
Cla97C02G030740 3701390:2137 3701490:496 3701435:241
Cla97C02G030750 3715846:24 3715948:5
Cla97C02G030760 3718282:30 3718312:30 3718251:12 3718345:22 3718390:10
Cla97C02G030770 3751540:31 3751714:6
Cla97C02G030790 3770032:29 3770076:8 3769966:8 3769924:6
Cla97C02G030810 3790173:51 3789865:23 3790963:7 3790242:13
Cla97C02G030820 3795210:140 3795601:144 3795648:95 3795541:152
Cla97C02G030845 3819246:143 3819380:27 3819302:34
Cla97C02G030850 3824257:1168 3824287:202
Cla97C02G030860 3835887:18 3837512:4 3838604:4
Cla97C02G030870 3842428:112 3842461:25
Cla97C02G030880 3848292:603 3848231:230 3848360:187 3848324:125 3848261:94
Cla97C02G030890 3861157:49 3860989:26 3860458:12 3861026:11
Cla97C02G030900 3867142:45 3867096:13 3866989:8
Cla97C02G030910 3895498:91 3895593:66 3895558:18
Cla97C02G030920 3902677:71 3902587:66 3902638:17 3902707:29
Cla97C02G030950 3919255:47 3919205:5
Cla97C02G031010 3990315:7901 3990397:1890
Cla97C02G031050 4022206:32 4022317:12 4022261:14 4022175:10 4022368:8
Cla97C02G031080 4044917:115 4044882:29
Cla97C02G031110 4055562:104 4055601:49 4055669:15
Cla97C02G031160 4095377:17 4089257:5 4095335:4 4095438:3
Cla97C02G031170 4107356:64 4107296:44 4107456:19 4107264:19 4107398:25
Cla97C02G031270 4167402:14 4167582:9
Cla97C02G031380 4263952:97 4265277:9
Cla97C02G031390 4268730:24 4268571:17 4268500:13 4268635:20 4268457:6
Cla97C02G031400 4280406:59 4280336:84
Cla97C02G031480 4329235:357 4329303:75
Cla97C02G031500 4372950:247 4372915:155 4372863:32
Cla97C02G031530 4391530:38 4391605:4
Cla97C02G031560 4426501:100 4426448:28
Cla97C02G031590 4452152:97 4451718:31 4456890:28 4456849:29
Cla97C02G031620 4463517:34 4463459:32 4463345:15 4463599:54
Cla97C02G031630 4498176:19 4497060:24 4495555:18 4496787:24 4498630:13
Cla97C02G031650 4531677:7 4531738:9 4531643:8
Cla97C02G031670 4547786:57 4547725:83
Cla97C02G031680 4564791:537 4559156:49 4564759:187
Cla97C02G031690 4565942:48 4566030:67 4566060:45 4565911:27
Cla97C02G031710 4581647:8 4581553:11 4581587:10
Cla97C02G031720 4594529:75 4593231:56 4593550:16 4593594:15 4593751:17 4593201:14
Cla97C02G031760 4615424:8 4615815:5
Cla97C02G031790 4628310:101 4628341:124 4628412:90
Cla97C02G031900 4875774:45 4875648:8 4875835:3
Cla97C02G031910 4889596:31 4889653:25
Cla97C02G031995 4994783:36 4994833:56
Cla97C02G032000 5020268:33 5020389:12 5020238:11 5020317:10
Cla97C02G032020 5045666:165 5045701:107 5045772:24
Cla97C02G032030 5050605:353 5050415:50 5050640:70 5050384:59 5050351:55
Cla97C02G032040 5065079:1102 5065029:744 5065130:164
Cla97C02G032050 5070319:112 5066536:42 5065634:96
Cla97C02G032070 5115731:430 5115621:461
Cla97C02G032080 5130942:5537 5130982:826
Cla97C02G032090 5152982:9221 5153195:1916 5153264:1391 5153232:920
Cla97C02G032120 5207332:103 5207246:18
Cla97C02G032170 5224353:17 5230576:8
Cla97C02G032180 5264991:138 5265026:26 5264950:13
Cla97C02G032260 5316623:96 5316742:82
Cla97C02G032280 5323069:247 5323173:125
Cla97C02G032310 5364665:65 5364714:24
Cla97C02G032330 5384059:47 5390871:8
Cla97C02G032340 5405203:36 5405163:13
Cla97C02G032350 5406583:1160 5406512:639 5406550:733 5406471:500
Cla97C02G032370 5431002:10 5430930:9 5434440:12
Cla97C02G032390 5446007:73 5449987:24 5446066:15 5445963:12
Cla97C02G032410 5482947:242 5482913:46 5482837:22 5482977:28
Cla97C02G032430 5503862:1137 5505830:90
Cla97C02G032440 5529698:90 5529650:25
Cla97C02G032500 5618125:115 5618091:112
Cla97C02G032530 5630553:10 5632910:3 5632702:3
Cla97C02G032540 5652238:35 5652400:26 5644152:12 5651249:15
Cla97C02G032550 5668457:157 5668607:17 5668422:18
Cla97C02G032560 5673150:128 5673215:24 5673180:32
Cla97C02G032580 5715359:194 5715306:209 5715489:69 5715446:62
Cla97C02G032640 5768524:236 5768570:71
Cla97C02G032660 5792797:210 5792526:43 5792767:41
Cla97C02G032690 5854005:71 5854087:13 5854040:24
Cla97C02G032710 5876682:195 5876756:144
Cla97C02G032720 5908559:77 5908602:7
Cla97C02G032760 5943697:136 5943570:80 5943522:26 5943603:23
Cla97C02G032770 5962221:15 5962119:14 5962298:4 5962340:8 5963461:6 5962152:3
Cla97C02G032780 5978921:7 5981617:5 5985613:5 5980841:3
Cla97C02G032830 6009499:28 6009405:56 6009365:12 6009579:8
Cla97C02G032840 6024571:41 6024455:21
Cla97C02G032870 6036280:27 6036315:20 6036214:5
Cla97C02G032890 6064766:41 6064460:24 6064395:13 6064863:9 6064529:6
Cla97C02G032900 6085277:27 6084939:4
Cla97C02G032910 6128558:85 6128628:15
Cla97C02G032930 6165179:76 6165075:13
Cla97C02G032950 6194850:11 6194882:8
Cla97C02G032980 6219027:51 6219061:25
Cla97C02G032990 6219203:69 6219281:11
Cla97C02G033010 6269978:109 6269948:19
Cla97C02G033020 6292001:283 6291970:146
Cla97C02G033030 6294042:417 6294094:146 6294137:165 6293963:69 6294176:63
Cla97C02G033140 6489558:555 6489599:523
Cla97C02G033170 6520094:82 6519999:38 6520141:10
Cla97C02G033250 6638629:27 6638716:15
Cla97C02G033260 6645603:73 6645490:54
Cla97C02G033280 6677692:148 6670725:73 6673248:36 6677834:36 6670631:49 6670767:32 6670667:30
Cla97C02G033300 6686673:148 6686607:44 6686640:41
Cla97C02G033310 6721265:6 6719301:6 6719442:6
Cla97C02G033370 6884625:53 6884595:7
Cla97C02G033380 6893168:435 6893245:85 6893212:96 6893123:41
Cla97C02G033390 6906747:238 6906681:59 6906634:58 6906798:32 6906716:50
Cla97C02G033530 7047041:11 7047002:9
Cla97C02G033570 7100134:109 7100852:38 7100171:41
Cla97C02G033610 7157259:20 7157212:15 7157301:7 7157405:10
Cla97C02G033620 7176955:53 7177060:9 7177093:7 7177014:7
Cla97C02G033650 7187893:60 7187796:6
Cla97C02G033670 7203364:59 7203400:21 7203294:13 7203257:10
Cla97C02G033690 7225060:48 7225123:22 7225166:17 7225007:17 7224923:14
Cla97C02G033730 7269991:120 7270234:14 7270182:9
Cla97C02G033760 7312652:312 7304799:133 7312922:53 7312979:33
Cla97C02G033790 7352758:475 7352915:115 7352706:58
Cla97C02G033800 7391102:29 7390521:13 7395890:6
Cla97C02G033810 7406338:243 7406221:157 7405542:41 7406394:37
Cla97C02G033820 7406615:11 7406580:19 7406645:6
Cla97C02G033860 7452049:193 7452005:47
Cla97C02G033900 7530789:18 7530930:6 7530870:12
Cla97C02G033920 7557311:58 7557281:13
Cla97C02G033950 7669089:615 7669051:252 7669250:130
Cla97C02G033970 7699634:80 7700315:126
Cla97C02G034140 8067506:19 8063736:33 8063871:17 8063832:12
Cla97C02G034150 8150118:643 8149767:177 8149807:138
Cla97C02G034160 8171769:801 8171514:123 8171558:107 8171739:486
Cla97C02G034200 8296423:272 8296480:342
Cla97C02G034220 8373022:88 8373227:32 8372942:16 8372989:37
Cla97C02G034230 8375882:33 8375820:21 8377028:9 8375852:24
Cla97C02G034240 8383398:89 8383368:34
Cla97C02G034280 8451871:148 8451833:41
Cla97C02G034330 8521570:69 8521622:5 8521676:11
Cla97C02G034370 8557891:37 8557835:8
Cla97C02G034380 8561412:121 8561526:9
Cla97C02G034390 8574215:12 8574161:12 8574262:6
Cla97C02G034400 8632825:20 8633029:4 8632721:5
Cla97C02G034430 8846219:30 8846161:6 8846252:14
Cla97C02G034435 8865059:27 8983414:17 8866296:8
Cla97C02G034440 8902002:228 8902150:16
Cla97C02G034450 8944799:51 8944648:15 8944840:17 8944692:10
Cla97C02G034460 8955256:29 8955478:14
Cla97C02G034480 8974661:34 8974807:79
Cla97C02G034490 8996217:280 8996151:79
Cla97C02G034510 9020926:82 9020976:34 9020747:15
Cla97C02G034530 9045054:102 9045090:22
Cla97C02G034540 9048149:10 9048199:7
Cla97C02G034560 9086756:70 9087801:23 9086810:10 9086883:9
Cla97C02G034670 9300798:1002 9300744:90
Cla97C02G034680 9346400:341 9346351:52
Cla97C02G034700 9375052:83 9375091:10 9375009:29
Cla97C02G034740 9509914:21 9509864:8 9509833:3
Cla97C02G034750 9597878:24 9597809:9 9598064:4
Cla97C02G034780 9658106:30 9658068:8 9657336:5 9657624:6
Cla97C02G034840 9842015:59 9842045:28 9841901:19 9842077:13 9842138:9
Cla97C02G034850 9850461:19 9850493:11 9850547:8
Cla97C02G034910 10022299:26 10022387:16
Cla97C02G034970 10150894:52 10153003:8 10150976:9 10150933:7
Cla97C02G035045 10312744:309 10312776:138 10312828:58
Cla97C02G035070 10385820:1316 10385850:106
Cla97C02G035080 10401507:11 10401651:26 10401863:14 10399884:7 10401602:10
Cla97C02G035130 10726549:448 10726598:445 10726711:253 10726486:106
Cla97C02G035140 10730837:6 10730968:4
Cla97C02G035170 10916399:17 10916512:19 10916434:10
Cla97C02G035225 11105929:11 11097661:5 11095910:3 11107537:6
Cla97C02G035230 11158227:12 11158154:14
Cla97C02G035240 11188831:82 11178314:11 11188797:11
Cla97C02G035250 11202264:45 11202393:45
Cla97C02G035280 11330907:31 11330747:15 11330872:42 11331004:8
Cla97C02G035370 11536023:292 11535952:39 11535990:21
Cla97C02G035440 11734319:11 11734375:15
Cla97C02G035450 11764019:17 11764116:10 11764071:3
Cla97C02G035460 11838426:20 11838224:7 11838326:5
Cla97C02G035500 11871877:12 11871915:19
Cla97C02G035520 11888677:9 11888713:8
Cla97C02G035530 11888730:48 11888808:13 11888847:8 11888886:14
Cla97C02G035560 12012276:26 12015676:10 12012425:12 12015976:4
Cla97C02G035570 12068955:15 12068882:6
Cla97C02G035580 12136544:35 12136513:13 12136586:5 12136475:7
Cla97C02G035680 13021915:39 13022355:39 13021951:53
Cla97C02G035690 13024988:168 13025018:160 13025062:151 13025119:58
Cla97C02G035700 13098897:98 13104249:108 13104218:76 13094140:54 13098982:38
Cla97C02G035730 13205947:52 13206110:9
Cla97C02G035750 13223399:40 13223495:34 13223566:38 13229624:37 13223463:18
Cla97C02G035770 13229754:42 13229788:4
Cla97C02G035780 13237491:453 13237987:112
Cla97C02G035800 13327669:126 13327338:29 13327421:17
Cla97C02G035840 13600565:843 13600615:265 13600907:106
Cla97C02G035850 13750717:69 13750659:20 13750753:16
Cla97C02G035880 13771564:178 13771350:57
Cla97C02G035960 14267049:240 14267126:33 14267162:25
Cla97C02G035970 14275156:170 14275018:58 14275055:57
Cla97C02G035980 14277005:11 14276954:11 14276210:6
Cla97C02G036050 14550494:100 14550557:36
Cla97C02G036073 14866455:41 14866181:4
Cla97C02G036110 15227218:117 15177661:16 15227250:61
Cla97C02G036130 15560773:270 15560632:44
Cla97C02G036140 15939789:41 15939745:51 15939577:38 15939824:24
Cla97C02G036200 16293435:639 16293478:558
Cla97C02G036220 16375519:40 16375564:13 16375606:7
Cla97C02G036270 16753597:836 16753557:909 16753649:349
Cla97C02G036280 16753851:85 16753819:103 16753947:29
Cla97C02G036370 18373116:47 18373200:30 18373054:21 18373151:14
Cla97C02G036410 19295108:111 19295151:8
Cla97C02G036430 19755557:191 19755498:28
Cla97C02G036440 20065680:13 20065865:6 20062369:5 20065785:3
Cla97C02G036450 20117423:10 20117767:13
Cla97C02G036480 20137648:209 20137482:36 20137452:28
Cla97C02G036490 20350688:1636 20350649:1116
Cla97C02G036520 20396228:191 20396198:210
Cla97C02G036530 20426260:23 20426213:34 20426324:17 20426171:15
Cla97C02G036540 20512946:5 20518318:3
Cla97C02G036560 20615408:48 20615438:6 20615524:6
Cla97C02G036590 20780118:77 20780072:14 20780165:10
Cla97C02G036610 20922883:691 20922825:217 20922793:85
Cla97C02G036640 21059431:89 21059544:62 21059491:92 21059364:36
Cla97C02G036660 21268478:270 21268447:72
Cla97C02G036670 21268595:354 21268672:213 21268702:73
Cla97C02G036720 21582815:279 21582736:47 21582857:103 21582928:66
Cla97C02G036730 21699092:14 21698950:5
Cla97C02G036750 21741038:74 21741431:11 21740542:8 21741136:15 21741008:22
Cla97C02G036760 21786902:198 21786860:31
Cla97C02G036780 21829054:313 21829016:380 21828074:92 21829126:69
Cla97C02G036790 21950811:55 21950670:21 21950700:9 21949436:7 21950928:9
Cla97C02G036810 22210249:81 22210636:13 22210340:15 22210294:14
Cla97C02G036820 22419641:28 22419753:10 22419525:8
Cla97C02G036850 22574204:165 22574235:143 22574352:34
Cla97C02G036870 22625584:24 22625551:15 22622086:7
Cla97C02G036880 22668941:114 22668897:113 22669060:20 22669027:36
Cla97C02G036900 22751914:95 22751947:11 22751982:32
Cla97C02G036910 22766749:83 22766924:99 22766887:214 22766854:46
Cla97C02G036970 22841796:940 22841696:238 22841621:136 22841737:181 22841826:806
Cla97C02G037030 23236388:55 23236527:15 23236433:28 23235765:18
Cla97C02G037070 23415023:203 23415274:23 23418489:20
Cla97C02G037080 23462575:178 23462436:18 23462606:52
Cla97C02G037090 23476223:24 23476128:3
Cla97C02G037130 23508603:15 23501636:9
Cla97C02G037140 23518799:88 23518590:83
Cla97C02G037160 23662354:6 23662441:13
Cla97C02G037210 23934756:246 23934505:31 23934789:79
Cla97C02G037230 24055546:38 23995645:10 23972998:6 24055378:8 24055493:6
Cla97C02G037240 24090589:997 24090827:116
Cla97C02G037260 24117113:1277 24117066:431
Cla97C02G037360 24382974:99 24382888:110 24382926:52 24382858:78
Cla97C02G037370 24401298:60 24401248:69
Cla97C02G037380 24401777:14 24401685:5
Cla97C02G037400 24457358:96 24457266:65 24457324:27
Cla97C02G037420 24471190:23 24471091:12 24471642:12 24471543:4 24471222:4
Cla97C02G037440 24499509:12 24499711:15
Cla97C02G037460 24511386:168 24511284:23 24511349:14
Cla97C02G037500 24548040:28 24548008:13 24548095:12
Cla97C02G037510 24597872:130 24597711:17
Cla97C02G037530 24612552:159 24612607:153 24612738:95 24612522:67 24612798:97 24612768:76
Cla97C02G037550 24630957:278 24629557:21 24630907:21
Cla97C02G037560 24639505:49 24638561:70
Cla97C02G037580 24696000:99 24696037:51 24696091:18
Cla97C02G037640 24734559:9 24734517:17 24735348:6 24740249:6
Cla97C02G037680 24758891:148 24758793:20 24758739:19
Cla97C02G037690 24772710:30 24772805:13 24772755:10
Cla97C02G037710 24810665:1193 24810876:171 24810964:76
Cla97C02G037720 24819333:7 24819506:6
Cla97C02G037730 24820295:52 24820259:18
Cla97C02G037740 24830198:54 24830100:4
Cla97C02G037750 24837178:32 24837212:7 24837130:17
Cla97C02G037790 24927144:42 24926986:50 24932910:29 24926782:9
Cla97C02G037850 24983549:65 24983591:29 24983503:44
Cla97C02G037890 25001276:43 25001235:9
Cla97C02G037920 25050455:92 25050506:56
Cla97C02G037930 25073966:16 25073900:8 25075724:5 25074012:4
Cla97C02G037970 25117677:38 25117723:13
Cla97C02G037990 25171772:117 25151652:57 25151899:41
Cla97C02G038000 25178426:37 25178343:36 25178520:17
Cla97C02G038040 25244173:67 25244377:36 25244333:44 25244261:33
Cla97C02G038060 25289716:15 25284486:16 25284443:6 25289686:6 25289759:7
Cla97C02G038070 25303662:112 25303632:115
Cla97C02G038090 25321565:177 25321508:79 25319970:34 25321623:36
Cla97C02G038120 25356219:81 25356268:76
Cla97C02G038140 25396736:125 25396598:179
Cla97C02G038170 25449967:6 25449914:6
Cla97C02G038200 25491052:140 25490984:13
Cla97C02G038230 25532272:90 25532151:28
Cla97C02G038240 25538266:1138 25538193:328 25538116:227
Cla97C02G038260 25563810:1683 25563936:653 25564043:619 25564126:236
Cla97C02G038270 25608456:252 25608421:92
Cla97C02G038290 25626384:235 25626347:99 25626235:29 25626298:25
Cla97C02G038300 25631631:60 25637634:38 25631678:38 25637547:10
Cla97C02G038340 25705444:353 25705477:46
Cla97C02G038370 25794257:19 25794192:25 25794111:15 25794040:28 25794227:12 25794143:25
Cla97C02G038380 25796877:75 25796927:11 25796827:15
Cla97C02G038440 25897412:299 25897373:29
Cla97C02G038450 25899709:33 25899845:24 25905238:23
Cla97C02G038460 25952064:192 25952026:127 25951994:58
Cla97C02G038470 25966170:3 25966268:3
Cla97C02G038490 26014852:289 26014882:62
Cla97C02G038500 26025229:38 26025514:23 26025471:29 26025181:14 26025418:16
Cla97C02G038540 26056315:98 26056285:67
Cla97C02G038550 26092245:175 26092096:16
Cla97C02G038720 26278704:1077 26278734:732 26278873:192
Cla97C02G038740 26293434:82 26293395:26 26293466:20
Cla97C02G038850 26410519:221 26410727:55 26410480:47
Cla97C02G038920 26533913:10 26534031:8 26533406:5 26533877:4
Cla97C02G038950 26555559:20 26555461:3
Cla97C02G038960 26582480:87 26582448:58 26582759:142 26582558:22
Cla97C02G038970 26610123:3995 26609768:1166
Cla97C02G038980 26655686:210 26655758:23
Cla97C02G039000 26684545:56 26684419:16 26684731:24
Cla97C02G039020 26700304:24 26699752:7
Cla97C02G039060 26744605:53 26744574:105
Cla97C02G039090 26773837:56 26773804:12 26773728:14
Cla97C02G039110 26802983:208 26802923:105 26802827:24
Cla97C02G039120 26824070:42 26824026:14 26824209:13 26824140:14
Cla97C02G039140 26852051:376 26852094:41
Cla97C02G039170 26891726:44 26891795:22 26891763:13
Cla97C02G039230 27031636:26 27030152:23 27031606:10
Cla97C02G039300 27112070:174 27113796:34 27113622:26
Cla97C02G039310 27116175:76 27116225:67
Cla97C02G039320 27138667:603 27138606:155 27138567:54
Cla97C02G039370 27178676:11 27178866:10 27178835:8
Cla97C02G039380 27186170:175 27186136:15 27186035:13
Cla97C02G039390 27187676:15 27187450:14 27187548:5 27187633:6
Cla97C02G039400 27213299:56 27200231:24 27198296:8
Cla97C02G039410 27230918:23 27229727:9
Cla97C02G039420 27238154:34 27238199:12
Cla97C02G039430 27239001:34 27238856:33 27238809:13
Cla97C02G039450 27258599:426 27258707:601
Cla97C02G039470 27351318:200 27351429:86 27351399:50 27351351:74
Cla97C02G039520 27422336:63 27422529:42 27422406:57 27422601:52 27422267:44
Cla97C02G039570 27472583:294 27472524:105 27472682:30
Cla97C02G039580 27489954:276 27485845:20
Cla97C02G039780 27684764:22 27684357:61 27684061:11
Cla97C02G039790 27692000:105 27692062:34 27692118:27
Cla97C02G039830 27723181:123 27723308:50 27723024:57 27723133:45 27723088:54
Cla97C02G039900 27819616:83 27819755:18 27819864:13 27819399:10 27818877:11
Cla97C02G039940 27844623:82 27844741:14
Cla97C02G039950 27857141:11 27857385:3
Cla97C02G039980 27876608:220 27876573:18
Cla97C02G040000 27890700:8 27890669:3 27890777:4
Cla97C02G040040 27952139:235 27951876:203
Cla97C02G040050 27976205:180 27976153:31
Cla97C02G040060 27977968:41 27978046:15
Cla97C02G040070 28023968:897 28024005:164
Cla97C02G040080 28024506:17 28028223:3
Cla97C02G040090 28044943:13 28045019:12 28044979:6
Cla97C02G040100 28055255:14 28055303:4 28053517:5
Cla97C02G040110 28069799:298 28069722:477 28069842:102
Cla97C02G040140 28102096:72 28102064:8 28102147:13
Cla97C02G040160 28108908:81 28108842:91 28108875:11
Cla97C02G040170 28122090:26 28122060:18
Cla97C02G040190 28140097:56 28140129:15 28140186:10
Cla97C02G040200 28149814:199 28149653:290 28149716:111 28149746:119 28149598:94
Cla97C02G040220 28160012:571 28160093:144 28160140:58
Cla97C02G040280 28246042:61 28245931:10 28245898:5 28246444:6 28246506:7
Cla97C02G040320 28273813:885 28269785:774 28269744:531 28269829:311
Cla97C02G040330 28300661:60 28300716:19 28300450:20
Cla97C02G040350 28322094:143 28322192:20
Cla97C02G040380 28343393:31 28343171:36 28343236:10 28343299:23
Cla97C02G040390 28355621:124 28354719:19
Cla97C02G040420 28392862:6 28394463:3
Cla97C02G040450 28407684:78 28407734:107 28407774:26 28407555:17
Cla97C02G040480 28422285:8 28421917:6 28422349:3
Cla97C02G040530 28465674:11 28465637:9 28465843:4
Cla97C02G040580 28483813:20 28484022:24 28483977:16 28483716:10 28483612:17 28483774:9
Cla97C02G040590 28493998:15 28493868:12 28496639:3 28498921:3
Cla97C02G040620 28531874:33 28531844:10
Cla97C02G040640 28557486:56 28557442:9
Cla97C02G040670 28598840:9 28598939:7
Cla97C02G040730 28651903:166 28652012:17 28651865:35
Cla97C02G040750 28656231:16 28656201:16 28656273:5
Cla97C02G040780 28684279:223 28684310:160
Cla97C02G040810 28705582:3214 28705475:755
Cla97C02G040830 28712274:11 28710852:18
Cla97C02G040840 28722220:90 28722269:25 28720443:14 28722187:14 28722303:12 28722156:10
Cla97C02G040860 28730782:35 28731243:32 28730708:22 28730841:22
Cla97C02G040880 28755776:31 28755921:28 28755890:11
Cla97C02G040910 28781203:17 28781148:5
Cla97C02G040920 28786920:15 28785110:3
Cla97C02G040930 28799774:515 28799609:266 28799722:328 28799829:558 28799688:390
Cla97C02G040940 28800749:194 28800868:57 28801068:21
Cla97C02G040950 28813778:1590 28814055:345 28814222:281
Cla97C02G040970 28832383:158 28832417:93
Cla97C02G040980 28857640:19 28857404:7 28857553:3
Cla97C02G041040 28919040:393 28918991:45
Cla97C02G041050 28939299:22 28939256:11 28950570:16 28950529:6 28950444:10 28950334:10 28950376:6 28950481:6
Cla97C02G041070 28956556:212 28956606:33 28956516:32
Cla97C02G041150 28984093:9 28984019:8 28983920:4 28983952:5
Cla97C02G041180 29012236:255 29012268:48
Cla97C02G041220 29056637:73 29056607:15
Cla97C02G041230 29069109:127 29069730:76 29069039:38 29068984:58
Cla97C02G041260 29098190:41 29098249:29 29098145:12
Cla97C02G041268 29114318:148 29114469:11
Cla97C02G041270 29120171:206 29120249:73 29120119:87 29122238:55 29120360:91 29120201:67
Cla97C02G041310 29151426:7 29151369:11
Cla97C02G041320 29156265:13 29169998:8 29170425:5 29178000:4 29168167:3
Cla97C02G041330 29221586:17 29221547:8
Cla97C02G041340 29231043:8 29231723:5 29231658:13 29231552:3
Cla97C02G041480 29420930:16 29420822:11 29420878:8
Cla97C02G041490 29438047:112 29437974:41 29437908:35 29437943:25 29438082:42
Cla97C02G041500 29447578:76 29447540:22 29443717:8
Cla97C02G041530 29457958:36 29458012:57
Cla97C02G041620 29531015:142 29530636:47 29530795:45 29530722:22 29531052:20
Cla97C02G041630 29534110:96 29534067:77 29534230:33
Cla97C02G041650 29556942:61 29557053:54 29556992:30 29556793:29 29556831:15
Cla97C02G041680 29561697:124 29561779:28
Cla97C02G041730 29587244:24 29587315:11
Cla97C02G041790 29663038:135 29662954:91 29663082:40 29662997:59
Cla97C02G041820 29692533:20 29693099:23 29696455:6 29693211:7 29693430:9
Cla97C02G041840 29714838:73 29714916:32 29716905:10
Cla97C02G041850 29726592:264 29726739:131 29724550:45
Cla97C02G041860 29731650:34 29731605:16 29731693:7
Cla97C02G041880 29739350:34 29739298:10
Cla97C02G042000 29810180:7 29815665:6
Cla97C02G042030 29851620:156 29853229:63 29853362:38 29853195:42 29853423:33
Cla97C02G042060 29910298:145 29910229:31 29910261:27 29910178:22 29910106:26
Cla97C02G042110 29951209:93 29951243:55 29951155:28 29955307:13
Cla97C02G042130 29981144:377 29981102:205 29985099:122 29981398:81
Cla97C02G042140 29990108:1085 29990246:729 29990177:576 29990336:498
Cla97C02G042160 30003936:16 30004089:6
Cla97C02G042180 30032108:129 30032078:49
Cla97C02G042200 30056950:82 30056632:16
Cla97C02G042210 30063924:883 30063879:872
Cla97C02G042220 30148777:111 30148945:24 30148831:61
Cla97C02G042270 30202096:251 30202142:49 30202062:24
Cla97C02G042280 30223872:8 30224113:7
Cla97C02G042310 30239348:4 30239562:3
Cla97C02G042320 30248617:11 30248708:6 30248744:3
Cla97C02G042330 30250914:325 30250952:79 30250864:29
Cla97C02G042370 30312709:997 30312800:86
Cla97C02G042380 30317322:919 30317431:1486
Cla97C02G042390 30347148:275 30347335:16
Cla97C02G042410 30360474:22 30351532:29 30360385:12
Cla97C02G042420 30374381:1077 30374317:485 30374517:153
Cla97C02G042430 30417417:548 30417595:128 30417386:141 30417490:100 30409413:171 30409381:96
Cla97C02G042490 30452569:62 30452452:49 30452515:9 30452417:12
Cla97C02G042500 30454650:46 30454689:13
Cla97C02G042510 30467708:55 30467664:12
Cla97C02G042530 30475003:113 30475039:98
Cla97C02G042555 30493204:240 30493258:146
Cla97C02G042570 30494895:36 30494945:32 30494982:16
Cla97C02G042590 30502512:194 30502231:96
Cla97C02G042600 30527728:100 30527781:176 30527818:111 30527925:41 30527615:55 30527663:50
Cla97C02G042620 30809108:68 30809065:57
Cla97C02G042650 30880425:50 30880354:8
Cla97C02G042670 30909448:21 30909341:4 30909378:7
Cla97C02G042680 30922262:22 30922213:22 30922163:19 30921984:10
Cla97C02G042730 30945552:13 30945492:9
Cla97C02G042740 30972302:300 30972231:121 30972264:79 30972338:51
Cla97C02G042760 30995140:15 30997115:19
Cla97C02G042770 30998408:42 30998442:6
Cla97C02G042780 31011595:17 31011675:17 31011754:7
Cla97C02G042790 31023209:28 31023346:24 31023239:60
Cla97C02G042810 31064761:21 31064718:4
Cla97C02G042820 31077323:31 31077422:7
Cla97C02G042830 31104417:15 31104341:9 31104280:9
Cla97C02G042880 31158527:173 31158494:20
Cla97C02G042900 31186055:832 31186019:151
Cla97C02G042910 31197450:66 31197395:29 31194518:15 31197245:9
Cla97C02G042920 31198412:80 31198517:15 31207833:16 31198555:15
Cla97C02G042950 31227771:54 31227828:8
Cla97C02G042990 31255263:74 31255414:41 31255230:31
Cla97C02G043050 31281161:35 31281327:23 31281223:7 31281253:13
Cla97C02G043070 31293950:306 31293919:112 31293832:76
Cla97C02G043130 31310458:41 31310350:31 31310408:7 31311406:8
Cla97C02G043190 31389955:100 31389340:46 31389882:67 31390438:18
Cla97C02G043280 31477251:28 31477184:9 31478282:5
Cla97C02G043300 31489858:118 31489712:29 31489976:11 31489777:13
Cla97C02G043350 31515250:110 31515172:55 31515140:16
Cla97C02G043360 31518044:720 31517929:159
Cla97C02G043370 31544245:46 31544738:4 31544314:5
Cla97C02G043390 31554613:9 31553652:13 31553613:15 31554690:13 31553711:10
Cla97C02G043410 31580639:86 31580790:6
Cla97C02G043430 31617723:12 31617625:5
Cla97C02G043500 31674392:29 31674217:7 31672152:4 31673681:7
Cla97C02G043510 31674552:97 31674512:10
Cla97C02G043520 31690319:66 31690452:5
Cla97C02G043530 31701303:128 31701352:85 31701390:33 31701273:28
Cla97C02G043540 31724076:214 31723981:50 31724129:36 31724185:44 31724032:38
Cla97C02G043580 31729590:35 31729410:26 31729462:46 31729493:17
Cla97C02G043600 31744366:197 31744580:121 31744468:57 31744329:42
Cla97C02G043620 31773827:159 31773787:143 31773733:38
Cla97C02G043630 31804565:25 31804530:31 31804447:5
Cla97C02G043660 31828115:227 31828168:65 31828072:69
Cla97C02G043670 31841229:251 31841366:38 31841425:82 31841317:25
Cla97C02G043680 31851277:1848 31851242:249
Cla97C02G043720 31890003:234 31890093:68 31889966:43
Cla97C02G043730 31896484:924 31896344:473 31896437:278 31896401:209
Cla97C02G043740 31914320:200 31914290:65 31914365:50 31914197:22
Cla97C02G043750 31923408:12 31922816:12 31923632:4 31922923:7 31923342:4
Cla97C02G043770 31928418:41 31928310:7
Cla97C02G043820 31992841:30 31990373:11 31992486:10 31988631:7 31992877:12
Cla97C02G043850 32004248:27 32004067:11
Cla97C02G043860 32025554:119 32025598:20 32025517:14 32025653:19
Cla97C02G043870 32032721:41 32032606:5
Cla97C02G043880 32033866:74 32033726:57 32033760:14 32033803:27
Cla97C02G043890 32061261:401 32061302:734
Cla97C02G043920 32098958:33 32099020:38 32096873:16 32098846:18 32099075:12
Cla97C02G043930 32116245:839 32116368:89
Cla97C02G043950 32174063:10 32174000:13 32174118:11 32174149:7 32173929:5
Cla97C02G043960 32179478:43 32179379:22 32179445:18
Cla97C02G043970 32186733:2819 32186835:338 32186866:350
Cla97C02G043980 32188547:39 32188496:28
Cla97C02G043990 32205463:132 32205498:27
Cla97C02G044030 32229811:25 32225817:4 32229902:13 32225554:5 32230000:5
Cla97C02G044060 32248949:217 32248860:177 32248903:86
Cla97C02G044070 32251923:636 32252033:52 32252109:49 32251954:70
Cla97C02G044080 32264592:49 32264653:4
Cla97C02G044100 32282539:16 32282368:10 32280897:12
Cla97C02G044110 32290193:7 32290241:11 32292973:4
Cla97C02G044120 32314432:536 32314402:495
Cla97C02G044135 32335506:1496 32335464:438 32335590:226
Cla97C02G044160 32356450:1160 32356702:82 32356736:90
Cla97C02G044170 32359850:74 32360038:8
Cla97C02G044200 32389964:590 32386989:166 32386956:113 32389806:77
Cla97C02G044220 32409304:12 32410178:3
Cla97C02G044230 32430186:12 32428878:3
Cla97C02G044300 32474835:64 32474891:17 32474771:12
Cla97C02G044310 32479506:34 32479284:12 32479473:5 32479570:4
Cla97C02G044320 32494592:106 32494555:37
Cla97C02G044330 32499406:376 32504278:120 32499442:42
Cla97C02G044410 32551586:93 32551506:33 32551622:24
Cla97C02G044430 32591365:16 32591226:5
Cla97C02G044450 32612262:139 32612485:79 32611839:45
Cla97C02G044470 32635535:164 32635598:15 32635565:14
Cla97C02G044570 32751929:644 32751989:157 32751871:119 32752087:69
Cla97C02G044580 32754818:117 32754679:59 32754870:18
Cla97C02G044590 32759690:68 32759633:14 32759574:10
Cla97C02G044610 32778037:645 32778147:73 32778070:55
Cla97C02G044620 32784855:446 32784901:64
Cla97C02G044640 32789760:50 32789726:12 32789604:7
Cla97C02G044650 32799050:22 32799111:11 32798080:15 32798275:3
Cla97C02G044680 32834517:166 32834471:32 32834570:84 32834686:24
Cla97C02G044700 32848990:38 32848897:19 32848855:15 32846762:9
Cla97C02G044710 32869072:71 32869206:29 32869170:15
Cla97C02G044740 32910946:22 32911022:15 32886371:6 32886608:5
Cla97C02G044760 32929254:711 32929363:526 32929119:158
Cla97C02G044770 32934508:38 32934554:20
Cla97C02G044780 32945807:32 32945625:33 32945664:12 32945719:7 32947613:9
Cla97C02G044810 32964827:81 32964521:78 32964488:46 32964796:28
Cla97C02G044820 32973751:96 32967550:7 32971368:7
Cla97C02G044830 32975708:806 32975802:655 32975738:198 32975768:181
Cla97C02G044840 32993457:44 32993354:44 32993304:23 32993490:19
Cla97C02G044850 33003264:65 33002201:39
Cla97C02G044860 33008625:63 33008669:40 33008707:25 33008739:43
Cla97C02G044870 33010753:44 33010800:9 33012208:6
Cla97C02G044880 33030080:107 33029981:21 33030011:26 33030046:29
Cla97C02G044890 33036920:448 33036889:39
Cla97C02G044900 33043509:184 33043479:143 33043444:58 33043411:28
Cla97C02G044940 33063793:1429 33063872:256 33063944:137 33063832:301
Cla97C02G044950 33095750:355 33095698:108
Cla97C02G044970 33120643:20 33119296:9 33119898:4 33115184:3
Cla97C02G044980 33127518:7 33127631:10
Cla97C02G044990 33128631:51 33128526:63 33128568:20
Cla97C02G045000 33146396:75 33140774:60 33140649:21
Cla97C02G045010 33169003:558 33169074:270 33169133:81
Cla97C02G045070 33199447:6 33199522:10 33199595:8
Cla97C02G045110 33224874:61 33226590:71 33226623:22 33228764:11
Cla97C02G045140 33248110:54 33247778:35 33248266:82
Cla97C02G045200 33276782:14 33276931:5
Cla97C02G045240 33314259:25 33314308:19 33314171:7
Cla97C02G045270 33343925:60 33343796:7
Cla97C02G045300 33369077:13 33368910:19 33368880:13
Cla97C02G045320 33376060:15 33376113:5
Cla97C02G045330 33383772:119 33383525:90 33383729:55
Cla97C02G045340 33401280:672 33401164:77 33401249:173
Cla97C02G045350 33404599:23 33404674:15 33404811:7 33407009:4
Cla97C02G045370 33430746:77 33430779:65
Cla97C02G045380 33432883:134 33432793:43
Cla97C02G045390 33443162:8 33443082:9 33442898:6
Cla97C02G045400 33454678:12 33454647:5
Cla97C02G045420 33461656:201 33461710:169 33461766:56 33461822:35
Cla97C02G045430 33469819:204 33471076:53 33469896:20
Cla97C02G045480 33511805:107 33512180:25
Cla97C02G045550 33546937:1244 33547033:223
Cla97C02G045560 33549844:122 33549808:29 33549970:20 33549888:25
Cla97C02G045650 33634521:8 33629755:6
Cla97C02G045670 33653725:8 33653782:14
Cla97C02G045710 33677637:9 33677532:12 33677696:5 33679532:6
Cla97C02G045730 33718860:31 33718819:4
Cla97C02G045740 33718814:40 33718882:40
Cla97C02G045750 33729206:114 33728935:89 33728850:32 33728809:61 33728901:53 33729366:36
Cla97C02G045760 33739925:112 33739820:8
Cla97C02G045780 33772528:27 33772716:36 33772756:17 33772602:15
Cla97C02G045790 33773006:48 33773036:44 33773079:14
Cla97C02G045800 33779682:10 33779552:33 33779638:6
Cla97C02G045810 33781228:221 33781285:42
Cla97C02G045830 33794750:80 33794648:74 33794711:66 33794922:19 33794861:20
Cla97C02G045870 33835146:139 33835112:56
Cla97C02G045880 33837346:41 33837314:12 33837199:11
Cla97C02G045890 33855408:536 33855448:833
Cla97C02G045920 33863005:18 33863050:7
Cla97C02G045940 33870776:47 33870823:37 33870669:34 33870701:33
Cla97C02G045960 33882309:80 33882217:41
Cla97C02G045970 33883080:95 33883034:66 33883110:45
Cla97C02G046000 33944910:162 33939860:150
Cla97C02G046030 33955825:273 33955993:54 33955781:21
Cla97C02G046040 33965754:60 33965645:16
Cla97C02G046060 33979742:22 33979656:30 33979626:21
Cla97C02G046120 34017324:23 34017485:16 34017452:9
Cla97C02G046130 34024897:1275 34024734:170
Cla97C02G046135 34032077:215 34032232:124 34032116:41
Cla97C02G046140 34035423:10 34033051:13
Cla97C02G046155 34054483:87 34054561:42 34054592:11
Cla97C02G046160 34055672:160 34055740:29
Cla97C02G046190 34082766:445 34082928:170 34082800:102 34082842:56
Cla97C02G046200 34092030:567 34091869:143
Cla97C02G046210 34098216:27 34098137:12 34098296:5 34098170:14 34099536:4
Cla97C02G046240 34121409:40 34121372:26 34121307:21
Cla97C02G046320 34179056:443 34178069:124 34179105:167 34178099:111
Cla97C02G046350 34190262:34 34190218:26
Cla97C02G046360 34197559:52 34197635:58
Cla97C02G046370 34198072:13 34198326:9 34198122:10 34198171:7
Cla97C02G046450 34252150:36 34252091:21 34252057:14
Cla97C02G046525 34311227:45 34311192:5 34312290:9
Cla97C02G046540 34322715:24 34322822:10
Cla97C02G046600 34369412:50 34369506:12
Cla97C02G046610 34372548:15 34373024:6 34372502:6
Cla97C02G046640 34388501:31 34388571:20 34388465:7
Cla97C02G046680 34440473:32 34440523:6
Cla97C02G046720 34468453:13 34471785:4
Cla97C02G046760 34511625:361 34511513:630 34511566:106
Cla97C02G046780 34541047:45 34540369:40 34540869:34 34540452:52
Cla97C02G046790 34553806:12 34553857:6 34553912:7
Cla97C02G046830 34597482:49 34597170:18 34598268:25
Cla97C02G046840 34602512:14 34602470:11 34602974:8 34602618:4
Cla97C02G046860 34621919:24 34621785:7 34621819:6 34621949:36
Cla97C02G046870 34623440:39 34623510:38 34623542:15
Cla97C02G046900 34651272:274 34651198:279 34651308:69 34651239:238
Cla97C02G046910 34659202:83 34659405:29 34659148:17
Cla97C02G046940 34712790:454 34712730:74 34712999:158 34719274:44
Cla97C02G046990 34749262:83 34748998:21 34749056:18
Cla97C02G047010 34756032:10 34755991:5
Cla97C02G047020 34762065:1052 34762101:320 34761995:156
Cla97C02G047030 34770416:539 34770373:37
Cla97C02G047040 34771770:85 34771431:55 34772111:31 34771723:81 34771677:20
Cla97C02G047110 34831628:25 34831721:7
Cla97C02G047120 34835202:39 34835167:39 34835284:34 34835232:32
Cla97C02G047130 34856193:107 34856247:98
Cla97C02G047160 34867935:39 34867438:27 34872895:13
Cla97C02G047220 34930444:75 34930479:46
Cla97C02G047230 34932427:13 34932238:9 34932387:4
Cla97C02G047260 34960825:10 34960756:14
Cla97C02G047270 34988733:1483 34988504:456 34988463:133
Cla97C02G047310 35026612:34 35026922:19
Cla97C02G047320 35031367:17 35031444:5 35031324:11
Cla97C02G047330 35044289:77 35044196:37 35044239:18
Cla97C02G047390 35114629:22 35114501:7
Cla97C02G047410 35123879:1208 35123934:130 35123992:137
Cla97C02G047520 35189499:854 35190328:724 35189589:460 35189638:245
Cla97C02G047530 35196410:23 35196446:9
Cla97C02G047540 35200108:43 35200215:4
Cla97C02G047560 35234157:72 35234124:56
Cla97C02G047570 35234124:68 35234074:18
Cla97C02G047600 35245820:252 35245775:289 35245969:254 35246019:116
Cla97C02G047610 35252209:188 35252248:51
Cla97C02G047620 35273278:20 35273334:6
Cla97C02G047630 35274065:87 35273992:17
Cla97C02G047640 35294315:41 35294374:29 35294193:7
Cla97C02G047650 35296856:129 35297175:15
Cla97C02G047670 35309324:17 35309367:5
Cla97C02G047680 35326106:635 35326021:144 35326063:113 35326166:60
Cla97C02G047700 35347441:14 35347400:10 35347481:4 35347538:3
Cla97C02G047720 35353477:172 35353443:112 35353644:54 35353529:43
Cla97C02G047730 35356795:15 35356621:5
Cla97C02G047780 35396562:146 35396351:75 35403422:81 35403342:146 35388749:70 35388692:43 35396519:39
Cla97C02G047810 35404696:39 35404775:21 35404726:8
Cla97C02G047820 35427993:96 35427704:60 35434494:44 35427538:20 35427744:20 35434538:28
Cla97C02G047840 35438340:38 35438293:6 35438240:8 35438198:13
Cla97C02G047870 35463520:1261 35463467:517 35463385:357 35468813:223
Cla97C02G047890 35488005:95 35488055:25 35487970:65
Cla97C02G047900 35488163:58 35488358:7 35488201:7 35488244:6 35488319:5
Cla97C02G047905 35504096:16 35503998:16 35502943:18
Cla97C02G047930 35545919:606 35540771:325 35540664:72
Cla97C02G047950 35555461:538 35555608:150
Cla97C02G047960 35569445:190 35568591:147 35569570:75
Cla97C02G047980 35590767:143 35590924:26
Cla97C02G048000 35617544:194 35617602:51
Cla97C02G048010 35618181:33 35618137:9
Cla97C02G048040 35653407:46 35650265:20 35650213:16 35650296:15
Cla97C02G048060 35663159:100 35663126:48 35663204:38
Cla97C02G048070 35664735:117 35664619:12 35664667:18
Cla97C02G048090 35688838:19 35688871:42 35688697:13
Cla97C02G048100 35691741:112 35691701:113
Cla97C02G048110 35722627:32 35700439:5 35705200:5
Cla97C02G048130 35732756:18 35732793:8
Cla97C02G048180 35785898:50 35785853:24 35785929:9
Cla97C02G048190 35795974:413 35795928:99 35796017:100 35796051:82
Cla97C02G048210 35814665:17 35812190:3
Cla97C02G048230 35833508:150 35833564:13
Cla97C02G048295 35871511:9 35871469:6 35871569:3
Cla97C02G048300 35879617:752 35877877:145 35879685:204 35879583:229
Cla97C02G048320 35901280:85 35901211:146 35889707:62 35897788:43 35889675:33 35889813:34
Cla97C02G048390 35923189:115 35923105:18
Cla97C02G048420 35957030:23 35956973:6
Cla97C02G048460 35977834:106 35977936:42 35977804:66
Cla97C02G048480 35986040:7 35985955:9
Cla97C02G048510 36044376:41 36043589:58 36044415:46 36044344:58 36042587:21
Cla97C02G048530 36074249:3 36074515:5
Cla97C02G048540 36079940:120 36079973:29 36080007:14
Cla97C02G048550 36109290:7 36109407:6
Cla97C02G048560 36114009:155 36113841:100
Cla97C02G048570 36123677:141 36123708:40 36123884:40
Cla97C02G048580 36142234:47 36131722:6 36142118:5
Cla97C02G048590 36152470:355 36152246:124 36152215:94
Cla97C02G048600 36189298:220 36189263:66 36189382:35 36189329:66
Cla97C02G048610 36190950:444 36190880:388 36190918:177
Cla97C02G048640 36240947:164 36240990:158 36241061:58 36241031:70
Cla97C02G048660 36247334:4 36247289:7
Cla97C02G048750 36286450:5 36286513:6 36300515:5
Cla97C02G048770 36328771:46 36328602:27
Cla97C02G048780 36333906:77 36333854:25 36333937:11
Cla97C02G048790 36335058:109 36335021:29 36334921:13 36334885:12
Cla97C02G048800 36354222:13 36353918:18 36354011:9 36353866:13 36353828:14
Cla97C02G048830 36362086:23 36362044:17 36362152:3
Cla97C02G048840 36383770:6 36382734:3 36383633:4
Cla97C02G048860 36394659:27 36398293:3 36394213:5 36397082:4 36396693:3
Cla97C02G048880 36409483:48 36409444:10
Cla97C02G048900 36434151:183 36432428:17 36425848:15 36434075:14
Cla97C02G048910 36435163:87 36435092:44
Cla97C02G048920 36447224:127 36447303:15 36447255:45
Cla97C02G048930 36448851:411 36448962:94
Cla97C02G048940 36457820:121 36457786:10
Cla97C02G048950 36463010:481 36462966:64 36462922:83
Cla97C02G048970 36477397:26 36477308:3
Cla97C02G048990 36515610:310 36515648:94 36515473:58 36511230:51
Cla97C02G049000 36535422:43 36531553:5
Cla97C02G049030 36544272:20 36544212:6 36544352:4
Cla97C02G049040 36546071:6 36546116:4
Cla97C02G049060 36553138:57 36552663:25 36552796:18 36552753:18
Cla97C02G049100 36596408:33 36596665:12 36590593:15 36596530:10 36596474:10
Cla97C02G049135 36635120:311 36635159:68 36635013:51
Cla97C02G049150 36636007:12 36636068:7 36635977:8
Cla97C02G049160 36656939:4 36649519:7
Cla97C02G049190 36657712:236 36657791:79 36657923:46
Cla97C02G049210 36686798:133 36687032:17
Cla97C02G049230 36695316:90 36695245:94
Cla97C02G049250 36706701:85 36706638:14 36706732:35
Cla97C02G049270 36713938:333 36713869:122 36713975:86
Cla97C02G049330 36744637:41 36744592:57 36744668:29 36744712:18
Cla97C02G049370 36788865:71 36788835:59
Cla97C02G049380 36794135:22 36793225:18 36799631:34 36799702:14
Cla97C02G049410 36822682:10 36822578:4
Cla97C02G049430 36845605:42 36839243:11 36841490:7
Cla97C02G049450 36861315:72 36861350:9
Cla97C02G049460 36874623:518 36874574:366 36874537:73
Cla97C02G049500 36918018:104 36918138:25 36918091:19 36917872:17
Cla97C02G049510 36930882:302 36930951:71 36930996:50
Cla97C02G049560 36963973:37 36963751:14 36964005:15
Cla97C02G049580 36974197:16 36974161:6 36974467:5
Cla97C02G049640 37000238:34 37000330:6
Cla97C02G049750 37130723:31 37134809:35 37133420:19 37134774:15 37134691:11
Cla97C02G049760 37141222:67 37138620:80 37141310:31
Cla97C02G049790 37164828:66 37164786:53 37164888:88
Cla97C02G049820 37192621:9 37192749:9 37192701:5
Cla97C02G049840 37196159:7 37196019:3
Cla97C02G049860 37215348:150 37215297:34
Cla97C02G049890 37227667:9 37227755:6
Cla97C02G049920 37260484:41 37260222:38 37259904:6 37247090:7
Cla97C02G049930 37273119:19 37273153:52
Cla97C02G049960 37308696:53 37303634:10
Cla97C02G049980 37313615:242 37313583:80 37308733:30
Cla97C02G050060 37359343:190 37367455:230
Cla97C02G050070 37368997:57 37373176:12
Cla97C02G050100 37390574:119 37390542:31
Cla97C02G050110 37397703:79 37392196:83 37397658:62 37392294:37 37397326:33
Cla97C02G050170 37444575:38 37444521:11 37444607:55
Cla97C02G050190 37455316:26 37455500:11 37455273:7
Cla97C02G050210 37464795:97 37464825:52
Cla97C02G050260 37498593:147 37508158:43 37509277:40 37495856:65 37508620:36 37495817:43 37495898:47
Cla97C02G050300 37542776:316 37542726:35
Cla97C02G050340 37560823:82 37560907:22 37560546:24 37560776:15 37560867:16
Cla97C02G050380 37572447:431 37572505:28
Cla97C02G050390 37586507:179 37586003:155 37586224:52 37586438:82 37582413:58 37586035:107
Cla97C02G050400 37598668:1320 37597758:351
Cla97C02G050420 37603567:293 37603401:70 37603601:58 37604917:34 37603661:41
Cla97C02G050430 37614964:33 37615053:4 37613959:3
Cla97C02G050450 37623743:351 37624003:68
Cla97C02G050460 37629793:280 37626897:608 37627016:162
Cla97C02G050480 37638508:207 37638425:121
Cla97C02G050540 37670724:15 37670652:8 37670588:6
Cla97C02G050590 37717794:271 37717998:101
Cla97C02G050600 37723146:761 37723257:391 37723177:322
Cla97C02G050620 37734836:21 37735014:20 37735058:8
Cla97C02G050640 37737684:322 37737889:140 37737801:38
Cla97C02G050650 37744365:15 37744502:6
Cla97C02G050670 37785664:54 37781666:34 37785630:27 37785511:11 37781635:9
Cla97C02G050700 37826559:304 37804580:82 37804691:82
Cla97C02G050720 37834156:479 37834114:67
Cla97C02G050730 37857349:77 37857394:23
Cla97C02G050780 37888221:8 37888907:3
Cla97C03G050790 12772:217 12654:48 12685:40
Cla97C03G050800 41361:16 41327:5 59555:3
Cla97C03G050830 89616:915 89576:128 89726:85
Cla97C03G050840 94008:56 95321:79 94611:47 95279:37
Cla97C03G050860 111293:31 111194:10 111260:14
Cla97C03G050880 123687:278 123635:33
Cla97C03G050910 141341:3625 141283:274
Cla97C03G050920 149366:97 143861:11
Cla97C03G050940 158067:17 158262:8
Cla97C03G050950 164813:99 165161:77 164843:43 164882:37
Cla97C03G050970 190057:58 190118:21
Cla97C03G050980 192675:39 192640:25 212613:10 192767:16 212579:10
Cla97C03G051020 253025:336 253061:226 252995:41
Cla97C03G051090 284682:252 284780:37
Cla97C03G051110 288802:56 288755:16 289020:18 288956:11 288872:9
Cla97C03G051120 306692:510 306768:216 306653:145 306609:72
Cla97C03G051140 327981:1051 332425:77
Cla97C03G051190 347534:103 347568:10 347929:10 347598:8
Cla97C03G051240 392663:78 392624:14
Cla97C03G051260 445843:49 449538:9
Cla97C03G051280 476783:86 482219:10 482101:9
Cla97C03G051350 539541:11 535764:6 539583:7
Cla97C03G051380 550420:1317 550344:539 550389:241
Cla97C03G051400 557575:208 557503:23
Cla97C03G051440 605854:31 605787:5
Cla97C03G051490 649541:275 649624:95 649594:26
Cla97C03G051510 668970:26 667214:15 667534:9 667097:10
Cla97C03G051520 693517:100 690919:36 693553:29 693587:20 693464:18
Cla97C03G051540 713543:106 706479:17
Cla97C03G051570 729299:59 729166:30 729330:20 729247:12
Cla97C03G051580 734338:174 734390:28
Cla97C03G051610 773329:66 773280:35 773194:8
Cla97C03G051700 850582:73 851305:36 850547:74 850514:24 853311:21 842662:38
Cla97C03G051730 877934:78 877965:43 878003:19 878445:26
Cla97C03G051740 887745:59 887709:7 883341:9 887796:19
Cla97C03G051770 913046:23 912962:4 913002:3
Cla97C03G051780 913807:30 919474:19 932356:9
Cla97C03G051820 962155:482 962194:72 962125:63
Cla97C03G051910 1011111:20 1011153:8 1011036:13
Cla97C03G051920 1018268:16 1018342:7 1018158:8
[truncated: 6,704 more rows]

## Sheet: APA in intron
Cla97Chr01	37532	38734	Cla97C01G000050:intron	+
Cla97Chr01	118963	119403	XLOC_000007:intron	+
Cla97Chr01	135684	137648	Cla97C01G000240:intron	+
Cla97Chr01	149101	150112	XLOC_000010:intron	+
Cla97Chr01	227196	227514	XLOC_000015:intron	+
Cla97Chr01	253443	254156	Cla97C01G000410:intron	+
Cla97Chr01	259611	260594	Cla97C01G000420:intron	+
Cla97Chr01	392146	392786	Cla97C01G000560:intron	+
Cla97Chr01	401408	402078	XLOC_000026:intron	+
Cla97Chr01	734355	734465	Cla97C01G000990:intron	+
Cla97Chr01	748970	750975	Cla97C01G001020:intron	+
Cla97Chr01	801933	803537	Cla97C01G001050:intron	+
Cla97Chr01	855389	857423	Cla97C01G001110:intron	+
Cla97Chr01	1248049	1249085	Cla97C01G001440:intron	+
Cla97Chr01	1815497	1815781	Cla97C01G002000:intron	+
Cla97Chr01	1865797	1866024	Cla97C01G002080:intron	+
Cla97Chr01	1980411	1981123	Cla97C01G002170:intron	+
Cla97Chr01	2134513	2137716	Cla97C01G002340:intron	+
Cla97Chr01	2233913	2237573	XLOC_000108:intron	+
Cla97Chr01	2468799	2469687	XLOC_000119:intron	+
Cla97Chr01	2507145	2507341	Cla97C01G002770:intron	+
Cla97Chr01	2595760	2601286	Cla97C01G002850:intron	+
Cla97Chr01	2622693	2624479	Cla97C01G002850:intron	+
Cla97Chr01	2723960	2724803	Cla97C01G002920:intron	+
Cla97Chr01	2767303	2770642	Cla97C01G002970:intron	+
Cla97Chr01	3035210	3036080	Cla97C01G003250:intron	+
Cla97Chr01	3419948	3420591	Cla97C01G003580:intron	+
Cla97Chr01	3435460	3437915	Cla97C01G003590:intron	+
Cla97Chr01	3618602	3618971	Cla97C01G003720:intron	+
Cla97Chr01	3663547	3664069	Cla97C01G003780:intron	+
Cla97Chr01	4317399	4318058	Cla97C01G004440:intron	+
Cla97Chr01	4317148	4317790	Cla97C01G004440:intron	+
Cla97Chr01	4522019	4524110	Cla97C01G004710:intron	+
Cla97Chr01	4557046	4557873	Cla97C01G004750:intron	+
Cla97Chr01	4563967	4566052	XLOC_000213:intron	+
Cla97Chr01	4573667	4574234	XLOC_000213:intron	+
Cla97Chr01	4573562	4574234	XLOC_000213:intron	+
Cla97Chr01	4573667	4574074	XLOC_000213:intron	+
Cla97Chr01	4608355	4609492	XLOC_000214:intron	+
Cla97Chr01	4608317	4608757	XLOC_000214:intron	+
Cla97Chr01	4608847	4613591	XLOC_000214:intron	+
Cla97Chr01	4608847	4609492	XLOC_000214:intron	+
Cla97Chr01	4608317	4608757	XLOC_000214:intron	+
Cla97Chr01	4608847	4613591	XLOC_000214:intron	+
Cla97Chr01	4805726	4806361	Cla97C01G005070:intron	+
Cla97Chr01	4804369	4806674	Cla97C01G005070:intron	+
Cla97Chr01	4808259	4808357	Cla97C01G005070:intron	+
Cla97Chr01	4805726	4806674	Cla97C01G005070:intron	+
Cla97Chr01	4808259	4808357	Cla97C01G005070:intron	+
Cla97Chr01	4805726	4806674	Cla97C01G005070:intron	+
Cla97Chr01	4987848	4987975	Cla97C01G005290:intron	+
Cla97Chr01	5203029	5203865	Cla97C01G005450:intron	+
Cla97Chr01	5851146	5851997	Cla97C01G006040:intron	+
Cla97Chr01	6035740	6037626	Cla97C01G006140:intron	+
Cla97Chr01	6489564	6493218	Cla97C01G006550:intron	+
Cla97Chr01	6489639	6489722	Cla97C01G006550:intron	+
Cla97Chr01	6621774	6622218	Cla97C01G006650:intron	+
Cla97Chr01	6621774	6622308	Cla97C01G006650:intron	+
Cla97Chr01	6658894	6663194	Cla97C01G006660:intron	+
Cla97Chr01	6772244	6776882	Cla97C01G006710:intron	+
Cla97Chr01	6792896	6793581	XLOC_000302:intron	+
Cla97Chr01	6793815	6795455	XLOC_000302:intron	+
Cla97Chr01	6795672	6796061	XLOC_000302:intron	+
Cla97Chr01	6804750	6808471	XLOC_000302:intron	+
Cla97Chr01	6792896	6793581	XLOC_000302:intron	+
Cla97Chr01	6793815	6795455	XLOC_000302:intron	+
Cla97Chr01	6795672	6796061	XLOC_000302:intron	+
Cla97Chr01	6804750	6808471	XLOC_000302:intron	+
Cla97Chr01	7447685	7450553	XLOC_000325:intron	+
Cla97Chr01	7537095	7538063	Cla97C01G007300:intron	+
Cla97Chr01	7548888	7549004	Cla97C01G007310:intron	+
Cla97Chr01	7824980	7825336	Cla97C01G007690:intron	+
Cla97Chr01	7825383	7825466	Cla97C01G007690:intron	+
Cla97Chr01	7894462	7895366	Cla97C01G007770:intron	+
Cla97Chr01	7971601	7973912	Cla97C01G007820:intron	+
Cla97Chr01	7971601	7973139	Cla97C01G007820:intron	+
Cla97Chr01	8062668	8063000	Cla97C01G007870:intron	+
Cla97Chr01	8063087	8063411	Cla97C01G007870:intron	+
Cla97Chr01	8318495	8325906	Cla97C01G008080:intron	+
Cla97Chr01	8337608	8338661	Cla97C01G008110:intron	+
Cla97Chr01	8424834	8425545	Cla97C01G008200:intron	+
Cla97Chr01	8527130	8527732	Cla97C01G008270:intron	+
Cla97Chr01	8566677	8567139	Cla97C01G008300:intron	+
Cla97Chr01	8624612	8625847	XLOC_000380:intron	+
Cla97Chr01	8624612	8625089	XLOC_000380:intron	+
Cla97Chr01	8626129	8626958	XLOC_000380:intron	+
Cla97Chr01	8895356	8895902	Cla97C01G008510:intron	+
Cla97Chr01	8897898	8898219	Cla97C01G008510:intron	+
Cla97Chr01	8895356	8895902	Cla97C01G008510:intron	+
Cla97Chr01	8897898	8898219	Cla97C01G008510:intron	+
Cla97Chr01	9026320	9027553	Cla97C01G008620:intron	+
Cla97Chr01	9168964	9257274	XLOC_000398:intron	+
Cla97Chr01	9535360	9539398	Cla97C01G008795:intron	+
Cla97Chr01	9626799	9631030	Cla97C01G008860:intron	+
Cla97Chr01	9626659	9631030	Cla97C01G008860:intron	+
Cla97Chr01	9626799	9631030	Cla97C01G008860:intron	+
Cla97Chr01	9667814	9670258	Cla97C01G008870:intron	+
Cla97Chr01	9945170	9946935	Cla97C01G008980:intron	+
Cla97Chr01	9945170	9951276	Cla97C01G008980:intron	+
Cla97Chr01	10246281	10248430	Cla97C01G009090:intron	+
Cla97Chr01	10448444	10449754	Cla97C01G009220:intron	+
Cla97Chr01	10453347	10456140	Cla97C01G009220:intron	+
Cla97Chr01	10448444	10449754	Cla97C01G009220:intron	+
Cla97Chr01	10453347	10456140	Cla97C01G009220:intron	+
Cla97Chr01	10448995	10449754	Cla97C01G009220:intron	+
Cla97Chr01	10453347	10456140	Cla97C01G009220:intron	+
Cla97Chr01	10472977	10474019	Cla97C01G009220:intron	+
Cla97Chr01	10502185	10505331	Cla97C01G009230:intron	+
Cla97Chr01	10729388	10730138	Cla97C01G009310:intron	+
Cla97Chr01	10759477	10762264	XLOC_000435:intron	+
Cla97Chr01	12723663	12724978	Cla97C01G009770:intron	+
Cla97Chr01	12724412	12724978	Cla97C01G009770:intron	+
Cla97Chr01	13430296	13431674	Cla97C01G010000:intron	+
Cla97Chr01	13911657	13912978	Cla97C01G010090:intron	+
Cla97Chr01	13916846	13917082	Cla97C01G010090:intron	+
Cla97Chr01	13911657	13912978	Cla97C01G010090:intron	+
Cla97Chr01	13916846	13917082	Cla97C01G010090:intron	+
Cla97Chr01	13911624	13912978	Cla97C01G010090:intron	+
Cla97Chr01	13916846	13917082	Cla97C01G010090:intron	+
Cla97Chr01	14879455	14880203	Cla97C01G010260:intron	+
Cla97Chr01	15845116	15845809	Cla97C01G010450:intron	+
Cla97Chr01	16860235	16885881	Cla97C01G010840:intron	+
Cla97Chr01	17225083	17226924	Cla97C01G010900:intron	+
Cla97Chr01	17412734	17412981	Cla97C01G010930:intron	+
Cla97Chr01	17967208	17967803	Cla97C01G011110:intron	+
Cla97Chr01	18016612	18017226	Cla97C01G011120:intron	+
Cla97Chr01	19379410	19382635	Cla97C01G011360:intron	+
Cla97Chr01	19379603	19380417	Cla97C01G011360:intron	+
Cla97Chr01	19380498	19382635	Cla97C01G011360:intron	+
Cla97Chr01	19747165	19747532	Cla97C01G011380:intron	+
Cla97Chr01	19807121	19808554	Cla97C01G011390:intron	+
Cla97Chr01	21072930	21074071	Cla97C01G011550:intron	+
Cla97Chr01	23718725	23719147	Cla97C01G011800:intron	+
Cla97Chr01	24076661	24087500	Cla97C01G011850:intron	+
Cla97Chr01	24087734	24089870	Cla97C01G011850:intron	+
Cla97Chr01	24905269	24907912	Cla97C01G012080:intron	+
Cla97Chr01	25483152	25483236	XLOC_000607:intron	+
Cla97Chr01	26742626	26743111	Cla97C01G012960:intron	+
Cla97Chr01	27096273	27099003	Cla97C01G013270:intron	+
Cla97Chr01	27251048	27251989	Cla97C01G013410:intron	+
Cla97Chr01	27311033	27314132	Cla97C01G013480:intron	+
Cla97Chr01	27532792	27534970	XLOC_000662:intron	+
Cla97Chr01	27602012	27602209	Cla97C01G013780:intron	+
Cla97Chr01	27684295	27686095	Cla97C01G013850:intron	+
Cla97Chr01	27691657	27691874	Cla97C01G013850:intron	+
Cla97Chr01	27804574	27806469	Cla97C01G014010:intron	+
Cla97Chr01	27886799	27887703	Cla97C01G014120:intron	+
Cla97Chr01	28378623	28387841	XLOC_000697:intron	+
Cla97Chr01	28551961	28553267	Cla97C01G014770:intron	+
Cla97Chr01	28558679	28559685	Cla97C01G014770:intron	+
Cla97Chr01	28631213	28632171	Cla97C01G014890:intron	+
Cla97Chr01	28690283	28691574	Cla97C01G014920:intron	+
Cla97Chr01	28707802	28709385	Cla97C01G014920:intron	+
Cla97Chr01	28746813	28746909	Cla97C01G014960:intron	+
Cla97Chr01	28894465	28895452	XLOC_000723:intron	+
Cla97Chr01	28996045	28996568	Cla97C01G015230:intron	+
Cla97Chr01	29361176	29361790	Cla97C01G015570:intron	+
Cla97Chr01	29361122	29361790	Cla97C01G015570:intron	+
Cla97Chr01	29361176	29361790	Cla97C01G015570:intron	+
Cla97Chr01	29361122	29361790	Cla97C01G015570:intron	+
Cla97Chr01	29379926	29380181	Cla97C01G015590:intron	+
Cla97Chr01	29379700	29379800	Cla97C01G015590:intron	+
Cla97Chr01	29379653	29379800	Cla97C01G015590:intron	+
Cla97Chr01	29470708	29470965	Cla97C01G015710:intron	+
Cla97Chr01	29480172	29480322	Cla97C01G015720:intron	+
Cla97Chr01	29490223	29492560	Cla97C01G015730:intron	+
Cla97Chr01	29715708	29727393	XLOC_000748:intron	+
Cla97Chr01	29760083	29760342	Cla97C01G016010:intron	+
Cla97Chr01	29760367	29761792	Cla97C01G016010:intron	+
Cla97Chr01	29765508	29766195	Cla97C01G016010:intron	+
Cla97Chr01	29900819	29901408	Cla97C01G016150:intron	+
Cla97Chr01	30174968	30177171	XLOC_000765:intron	+
Cla97Chr01	30177232	30178198	XLOC_000765:intron	+
Cla97Chr01	30174968	30177171	XLOC_000765:intron	+
Cla97Chr01	30215137	30216971	Cla97C01G016510:intron	+
Cla97Chr01	30215137	30216021	Cla97C01G016510:intron	+
Cla97Chr01	30215137	30216971	Cla97C01G016510:intron	+
Cla97Chr01	30331301	30331568	Cla97C01G016640:intron	+
Cla97Chr01	30447244	30448513	Cla97C01G016770:intron	+
Cla97Chr01	30450048	30451592	Cla97C01G016770:intron	+
Cla97Chr01	30450435	30451592	Cla97C01G016770:intron	+
Cla97Chr01	30612654	30612741	XLOC_000784:intron	+
Cla97Chr01	30657208	30657914	Cla97C01G017080:intron	+
Cla97Chr01	30932635	30933073	Cla97C01G017360:intron	+
Cla97Chr01	30933168	30933843	Cla97C01G017360:intron	+
Cla97Chr01	30932635	30933073	Cla97C01G017360:intron	+
Cla97Chr01	30932635	30933843	Cla97C01G017360:intron	+
Cla97Chr01	31019688	31022179	Cla97C01G017440:intron	+
Cla97Chr01	31204415	31205375	XLOC_000814:intron	+
Cla97Chr01	31205455	31206532	XLOC_000814:intron	+
Cla97Chr01	31204415	31205375	XLOC_000814:intron	+
Cla97Chr01	31205455	31206532	XLOC_000814:intron	+
Cla97Chr01	31204415	31205375	XLOC_000814:intron	+
Cla97Chr01	31205455	31206532	XLOC_000814:intron	+
Cla97Chr01	31204415	31205375	XLOC_000814:intron	+
Cla97Chr01	31205455	31206532	XLOC_000814:intron	+
Cla97Chr01	31203996	31205375	XLOC_000814:intron	+
Cla97Chr01	31205455	31206532	XLOC_000814:intron	+
Cla97Chr01	31211859	31213028	XLOC_000814:intron	+
Cla97Chr01	31203996	31205375	XLOC_000814:intron	+
Cla97Chr01	31205455	31206532	XLOC_000814:intron	+
Cla97Chr01	31211859	31213028	XLOC_000814:intron	+
Cla97Chr01	31345447	31345513	Cla97C01G017950:intron	+
Cla97Chr01	31413759	31416100	Cla97C01G018000:intron	+
Cla97Chr01	31413759	31414913	Cla97C01G018000:intron	+
Cla97Chr01	31432919	31433432	XLOC_000827:intron	+
Cla97Chr01	31864601	31864701	XLOC_000844:intron	+
Cla97Chr01	31876061	31881888	Cla97C01G018700:intron	+
Cla97Chr01	31918437	31921163	Cla97C01G018750:intron	+
Cla97Chr01	31990784	31990926	XLOC_000852:intron	+
Cla97Chr01	32022393	32030723	Cla97C01G018910:intron	+
Cla97Chr01	32022393	32024256	Cla97C01G018910:intron	+
Cla97Chr01	32022393	32024598	Cla97C01G018910:intron	+
Cla97Chr01	32022393	32024256	Cla97C01G018910:intron	+
Cla97Chr01	32022393	32024598	Cla97C01G018910:intron	+
Cla97Chr01	32022393	32024256	Cla97C01G018910:intron	+
Cla97Chr01	32022393	32030723	Cla97C01G018910:intron	+
Cla97Chr01	32033760	32037469	Cla97C01G018910:intron	+
Cla97Chr01	32033760	32037480	Cla97C01G018910:intron	+
Cla97Chr01	32139426	32141126	Cla97C01G019070:intron	+
Cla97Chr01	32263104	32266693	Cla97C01G019260:intron	+
Cla97Chr01	32263067	32266808	Cla97C01G019260:intron	+
Cla97Chr01	32263367	32263987	Cla97C01G019260:intron	+
Cla97Chr01	32465904	32466676	Cla97C01G019510:intron	+
Cla97Chr01	32549664	32552610	Cla97C01G019650:intron	+
Cla97Chr01	32653629	32654809	XLOC_000896:intron	+
Cla97Chr01	32653658	32653776	XLOC_000896:intron	+
Cla97Chr01	32653834	32654417	XLOC_000896:intron	+
Cla97Chr01	32734612	32736482	Cla97C01G019840:intron	+
Cla97Chr01	32763803	32767050	Cla97C01G019870:intron	+
Cla97Chr01	32823112	32824061	Cla97C01G019960:intron	+
Cla97Chr01	32846670	32847405	Cla97C01G019990:intron	+
Cla97Chr01	32887706	32888307	Cla97C01G020060:intron	+
Cla97Chr01	32931909	32933431	Cla97C01G020130:intron	+
Cla97Chr01	32955000	32955938	Cla97C01G020180:intron	+
Cla97Chr01	33083035	33083492	Cla97C01G020440:intron	+
Cla97Chr01	33088132	33088812	Cla97C01G020440:intron	+
Cla97Chr01	33168125	33171278	Cla97C01G020580:intron	+
Cla97Chr01	33267644	33268751	XLOC_000931:intron	+
Cla97Chr01	33282805	33282870	XLOC_000931:intron	+
Cla97Chr01	33382749	33383566	Cla97C01G020975:intron	+
Cla97Chr01	33421514	33422885	Cla97C01G021020:intron	+
Cla97Chr01	33432502	33434309	XLOC_000944:intron	+
Cla97Chr01	33470872	33550739	XLOC_000949:intron	+
Cla97Chr01	33658255	33658626	Cla97C01G021400:intron	+
Cla97Chr01	33664674	33665348	Cla97C01G021400:intron	+
Cla97Chr01	33719802	33721502	Cla97C01G021520:intron	+
Cla97Chr01	33735389	33736019	Cla97C01G021560:intron	+
Cla97Chr01	33920387	33923033	Cla97C01G021910:intron	+
Cla97Chr01	34221790	34222293	Cla97C01G022480:intron	+
Cla97Chr01	34262179	34263761	Cla97C01G022540:intron	+
Cla97Chr01	34592384	34592570	Cla97C01G023020:intron	+
Cla97Chr01	34778053	34780668	Cla97C01G023250:intron	+
Cla97Chr01	34855710	34856061	XLOC_001037:intron	+
Cla97Chr01	34897459	34898136	Cla97C01G023480:intron	+
Cla97Chr01	34924345	34925980	Cla97C01G023530:intron	+
Cla97Chr01	34956444	34958752	Cla97C01G023580:intron	+
Cla97Chr01	35088738	35088937	Cla97C01G023790:intron	+
Cla97Chr01	35088981	35090621	Cla97C01G023790:intron	+
Cla97Chr01	35206280	35210842	Cla97C01G023960:intron	+
Cla97Chr01	35221792	35222959	Cla97C01G024010:intron	+
Cla97Chr01	35221792	35222720	Cla97C01G024010:intron	+
Cla97Chr01	35280537	35281660	Cla97C01G024060:intron	+
Cla97Chr01	35306068	35306695	Cla97C01G024100:intron	+
Cla97Chr01	35305944	35306820	Cla97C01G024100:intron	+
Cla97Chr01	35325883	35326540	Cla97C01G024130:intron	+
Cla97Chr01	35369280	35371245	XLOC_001076:intron	+
Cla97Chr01	35409654	35409850	Cla97C01G024280:intron	+
Cla97Chr01	35445174	35447271	Cla97C01G024310:intron	+
Cla97Chr01	35632345	35632677	Cla97C01G024590:intron	+
Cla97Chr01	35800928	35801389	XLOC_001105:intron	+
Cla97Chr01	35800928	35802527	XLOC_001105:intron	+
Cla97Chr01	35825101	35828435	Cla97C01G024810:intron	+
Cla97Chr01	35924983	35926225	Cla97C01G024910:intron	+
Cla97Chr01	36045419	36051732	XLOC_001122:intron	+
Cla97Chr01	36280895	36280990	Cla97C01G025370:intron	+
Cla97Chr01	36382594	36382725	Cla97C01G025550:intron	+
Cla97Chr01	36559347	36561552	XLOC_001149:intron	+
Cla97Chr01	36564750	36565093	XLOC_001149:intron	+
Cla97Chr01	36559347	36561552	XLOC_001149:intron	+
Cla97Chr01	36564750	36570091	XLOC_001149:intron	+
Cla97Chr01	36559347	36561552	XLOC_001149:intron	+
Cla97Chr01	36564750	36567190	XLOC_001149:intron	+
Cla97Chr01	36559347	36561552	XLOC_001149:intron	+
Cla97Chr01	36687190	36688109	Cla97C01G025880:intron	+
Cla97Chr01	36702623	36704107	XLOC_001154:intron	+
Cla97Chr01	36803788	36811442	Cla97C01G026060:intron	+
Cla97Chr01	20277	23403	Cla97C01G000030:intron	-
Cla97Chr01	265060	266383	XLOC_001178:intron	-
Cla97Chr01	345149	376098	Cla97C01G000510:intron	-
Cla97Chr01	475417	475876	Cla97C01G000680:intron	-
Cla97Chr01	662610	663262	Cla97C01G000930:intron	-
Cla97Chr01	841723	841991	Cla97C01G001100:intron	-
Cla97Chr01	1468849	1473571	Cla97C01G001600:intron	-
Cla97Chr01	1468899	1473571	Cla97C01G001600:intron	-
Cla97Chr01	1652573	1652781	XLOC_001244:intron	-
Cla97Chr01	1697203	1697588	Cla97C01G001880:intron	-
Cla97Chr01	1825327	1825893	Cla97C01G002040:intron	-
Cla97Chr01	1881540	1882820	Cla97C01G002120:intron	-
Cla97Chr01	2347171	2348651	Cla97C01G002580:intron	-
Cla97Chr01	2442272	2442961	XLOC_001289:intron	-
Cla97Chr01	2445715	2447560	XLOC_001289:intron	-
Cla97Chr01	2548511	2548629	Cla97C01G002810:intron	-
Cla97Chr01	2823273	2828777	Cla97C01G003020:intron	-
Cla97Chr01	2935212	2936145	Cla97C01G003170:intron	-
Cla97Chr01	2936191	2936392	Cla97C01G003170:intron	-
Cla97Chr01	3132062	3133126	Cla97C01G003340:intron	-
Cla97Chr01	3702028	3703497	Cla97C01G003850:intron	-
Cla97Chr01	3802700	3803744	Cla97C01G003940:intron	-
Cla97Chr01	3804417	3806227	Cla97C01G003940:intron	-
Cla97Chr01	3859062	3861227	Cla97C01G003980:intron	-
Cla97Chr01	4167045	4172882	Cla97C01G004270:intron	-
Cla97Chr01	4227598	4227759	Cla97C01G004340:intron	-
Cla97Chr01	4232174	4232450	Cla97C01G004340:intron	-
Cla97Chr01	4288989	4291099	XLOC_001368:intron	-
Cla97Chr01	4414219	4416881	Cla97C01G004620:intron	-
Cla97Chr01	4434431	4434485	Cla97C01G004640:intron	-
Cla97Chr01	4492329	4496639	Cla97C01G004670:intron	-
Cla97Chr01	4698693	4699016	Cla97C01G004990:intron	-
Cla97Chr01	4755490	4756873	XLOC_001395:intron	-
Cla97Chr01	4759340	4759882	XLOC_001395:intron	-
Cla97Chr01	4754905	4756873	XLOC_001395:intron	-
Cla97Chr01	4758976	4759882	XLOC_001395:intron	-
Cla97Chr01	4754905	4756873	XLOC_001395:intron	-
Cla97Chr01	4758976	4759882	XLOC_001395:intron	-
Cla97Chr01	4863734	4866562	Cla97C01G005150:intron	-
Cla97Chr01	5024856	5030650	Cla97C01G005310:intron	-
Cla97Chr01	5215601	5216264	Cla97C01G005470:intron	-
Cla97Chr01	5380099	5380707	Cla97C01G005580:intron	-
Cla97Chr01	5494569	5506557	XLOC_001431:intron	-
Cla97Chr01	5496770	5496850	XLOC_001432:intron	-
Cla97Chr01	5706858	5711368	Cla97C01G005930:intron	-
Cla97Chr01	5829870	5830188	Cla97C01G006030:intron	-
Cla97Chr01	6061937	6062036	Cla97C01G006170:intron	-
Cla97Chr01	6180102	6180327	Cla97C01G006260:intron	-
Cla97Chr01	6370837	6372550	Cla97C01G006390:intron	-
Cla97Chr01	6380674	6380918	Cla97C01G006390:intron	-
Cla97Chr01	6468997	6470637	Cla97C01G006510:intron	-
Cla97Chr01	6492343	6537164	Cla97C01G006560:intron	-
Cla97Chr01	6916182	6916414	Cla97C01G006850:intron	-
Cla97Chr01	6933265	6934497	Cla97C01G006880:intron	-
Cla97Chr01	6944506	6945484	Cla97C01G006890:intron	-
Cla97Chr01	7015278	7018608	Cla97C01G006930:intron	-
Cla97Chr01	7345767	7349038	Cla97C01G007150:intron	-
Cla97Chr01	7565643	7567320	Cla97C01G007320:intron	-
Cla97Chr01	7563947	7566806	Cla97C01G007320:intron	-
Cla97Chr01	7566852	7567320	Cla97C01G007320:intron	-
Cla97Chr01	7601320	7603928	Cla97C01G007380:intron	-
Cla97Chr01	7727914	7729061	Cla97C01G007570:intron	-
Cla97Chr01	8116016	8116624	Cla97C01G007920:intron	-
Cla97Chr01	8116064	8116813	Cla97C01G007920:intron	-
Cla97Chr01	8320563	8324904	Cla97C01G008085:intron	-
Cla97Chr01	8320563	8324959	Cla97C01G008085:intron	-
Cla97Chr01	8322155	8324904	Cla97C01G008085:intron	-
Cla97Chr01	8413657	8415267	Cla97C01G008190:intron	-
Cla97Chr01	8488644	8496161	Cla97C01G008240:intron	-
Cla97Chr01	8486970	8487721	Cla97C01G008240:intron	-
Cla97Chr01	8491724	8496161	Cla97C01G008240:intron	-
Cla97Chr01	8488644	8495484	Cla97C01G008240:intron	-
Cla97Chr01	8647371	8647979	Cla97C01G008370:intron	-
Cla97Chr01	8784065	8962156	XLOC_001550:intron	-
Cla97Chr01	8794355	8800208	Cla97C01G008460:intron	-
Cla97Chr01	8848680	8849875	Cla97C01G008500:intron	-
Cla97Chr01	9957601	9957755	Cla97C01G008990:intron	-
Cla97Chr01	12412742	12414914	Cla97C01G009660:intron	-
Cla97Chr01	12841790	12842379	Cla97C01G009840:intron	-
Cla97Chr01	14116139	14121203	Cla97C01G010120:intron	-
Cla97Chr01	14319483	14327366	Cla97C01G010160:intron	-
Cla97Chr01	14320899	14327833	Cla97C01G010160:intron	-
Cla97Chr01	14321932	14327833	Cla97C01G010160:intron	-
Cla97Chr01	14323870	14327833	Cla97C01G010160:intron	-
Cla97Chr01	15371867	15373724	Cla97C01G010340:intron	-
Cla97Chr01	15737200	15739587	Cla97C01G010420:intron	-
Cla97Chr01	16210090	16210171	Cla97C01G010620:intron	-
Cla97Chr01	16220712	16223067	Cla97C01G010630:intron	-
Cla97Chr01	17392371	17432368	XLOC_001681:intron	-
Cla97Chr01	17718537	17719330	XLOC_001686:intron	-
Cla97Chr01	17718537	17719207	XLOC_001686:intron	-
Cla97Chr01	18808511	18808877	Cla97C01G011320:intron	-
Cla97Chr01	19860947	19929429	XLOC_001707:intron	-
Cla97Chr01	20193594	20193770	Cla97C01G011430:intron	-
Cla97Chr01	20393788	20396326	Cla97C01G011440:intron	-
Cla97Chr01	21022192	21028399	Cla97C01G011540:intron	-
Cla97Chr01	21078182	21078462	Cla97C01G011560:intron	-
Cla97Chr01	21145456	21146315	Cla97C01G011570:intron	-
Cla97Chr01	21419613	21426702	Cla97C01G011620:intron	-
Cla97Chr01	21420174	21420359	Cla97C01G011620:intron	-
Cla97Chr01	21442764	21444677	XLOC_001726:intron	-
Cla97Chr01	23559112	23559402	Cla97C01G011760:intron	-
Cla97Chr01	24335283	24336151	Cla97C01G011880:intron	-
Cla97Chr01	24381860	24382195	Cla97C01G011890:intron	-
Cla97Chr01	24420105	24420323	Cla97C01G011900:intron	-
Cla97Chr01	24968966	24969560	Cla97C01G012160:intron	-
Cla97Chr01	25127174	25127947	XLOC_001763:intron	-
Cla97Chr01	25128418	25128862	XLOC_001763:intron	-
Cla97Chr01	25559702	25570930	XLOC_001779:intron	-
Cla97Chr01	25569848	25570065	XLOC_001779:intron	-
Cla97Chr01	25569320	25570930	XLOC_001779:intron	-
Cla97Chr01	25720273	25721532	Cla97C01G012720:intron	-
Cla97Chr01	26036245	26036445	Cla97C01G012740:intron	-
Cla97Chr01	26956095	26956380	XLOC_001804:intron	-
Cla97Chr01	26955613	26956380	XLOC_001804:intron	-
Cla97Chr01	26956095	26956380	XLOC_001804:intron	-
Cla97Chr01	26958747	26964061	XLOC_001804:intron	-
Cla97Chr01	26974809	26978440	Cla97C01G013150:intron	-
Cla97Chr01	26991288	26995060	Cla97C01G013170:intron	-
Cla97Chr01	27096157	27096749	XLOC_001809:intron	-
Cla97Chr01	27096190	27106566	XLOC_001809:intron	-
Cla97Chr01	27095855	27100001	XLOC_001809:intron	-
Cla97Chr01	27096190	27106566	XLOC_001809:intron	-
Cla97Chr01	27099589	27127876	XLOC_001809:intron	-
Cla97Chr01	27211759	27216577	Cla97C01G013350:intron	-
Cla97Chr01	27270310	27270834	Cla97C01G013450:intron	-
Cla97Chr01	27268996	27270834	Cla97C01G013450:intron	-
Cla97Chr01	27270425	27270528	Cla97C01G013450:intron	-
Cla97Chr01	27365223	27366339	Cla97C01G013540:intron	-
Cla97Chr01	27404628	27409691	Cla97C01G013570:intron	-
Cla97Chr01	27697850	27700687	Cla97C01G013880:intron	-
Cla97Chr01	28047048	28047915	Cla97C01G014290:intron	-
Cla97Chr01	28050083	28050788	Cla97C01G014290:intron	-
Cla97Chr01	28115907	28118587	XLOC_001859:intron	-
Cla97Chr01	28127754	28129697	XLOC_001859:intron	-
Cla97Chr01	28132006	28133803	XLOC_001859:intron	-
Cla97Chr01	28127754	28129902	XLOC_001859:intron	-
Cla97Chr01	28132006	28133803	XLOC_001859:intron	-
Cla97Chr01	28127754	28129902	XLOC_001859:intron	-
Cla97Chr01	28132006	28133803	XLOC_001859:intron	-
Cla97Chr01	28127754	28129902	XLOC_001859:intron	-
Cla97Chr01	28132006	28133803	XLOC_001859:intron	-
Cla97Chr01	28386306	28468443	XLOC_001872:intron	-
Cla97Chr01	28536004	28536102	Cla97C01G014750:intron	-
Cla97Chr01	28580122	28580579	Cla97C01G014810:intron	-
Cla97Chr01	28909054	28910241	Cla97C01G015170:intron	-
Cla97Chr01	28915999	28916304	Cla97C01G015180:intron	-
Cla97Chr01	28930669	28930881	Cla97C01G015200:intron	-
Cla97Chr01	29027754	29028907	XLOC_001902:intron	-
Cla97Chr01	29031220	29033705	XLOC_001902:intron	-
Cla97Chr01	29027754	29028907	XLOC_001902:intron	-
Cla97Chr01	29031220	29033705	XLOC_001902:intron	-
Cla97Chr01	29259909	29261720	Cla97C01G015430:intron	-
Cla97Chr01	29314961	29316340	Cla97C01G015520:intron	-
Cla97Chr01	29314961	29315612	Cla97C01G015520:intron	-
Cla97Chr01	29385741	29387998	Cla97C01G015610:intron	-
Cla97Chr01	29405080	29405335	Cla97C01G015650:intron	-
Cla97Chr01	29406736	29408167	Cla97C01G015650:intron	-
Cla97Chr01	29616785	29617674	Cla97C01G015830:intron	-
Cla97Chr01	29618000	29619729	Cla97C01G015830:intron	-
Cla97Chr01	29948058	29948324	Cla97C01G016210:intron	-
Cla97Chr01	29953408	29954645	Cla97C01G016210:intron	-
Cla97Chr01	30035255	30035530	Cla97C01G016280:intron	-
Cla97Chr01	30150451	30156651	Cla97C01G016430:intron	-
Cla97Chr01	30156921	30159742	Cla97C01G016430:intron	-
Cla97Chr01	30150451	30156651	Cla97C01G016430:intron	-
Cla97Chr01	30156921	30159742	Cla97C01G016430:intron	-
Cla97Chr01	30150451	30156651	Cla97C01G016430:intron	-
Cla97Chr01	30156921	30159742	Cla97C01G016430:intron	-
Cla97Chr01	30225569	30225761	Cla97C01G016520:intron	-
Cla97Chr01	30246709	30248063	Cla97C01G016560:intron	-
Cla97Chr01	30370621	30370757	Cla97C01G016680:intron	-
Cla97Chr01	30411767	30413715	Cla97C01G016720:intron	-
Cla97Chr01	30910025	30910562	Cla97C01G017330:intron	-
Cla97Chr01	31026873	31027077	Cla97C01G017470:intron	-
Cla97Chr01	31068439	31071653	XLOC_002014:intron	-
Cla97Chr01	31217720	31218656	Cla97C01G017780:intron	-
Cla97Chr01	31368650	31372261	Cla97C01G017960:intron	-
Cla97Chr01	31371594	31372261	Cla97C01G017960:intron	-
Cla97Chr01	31498582	31498659	Cla97C01G018170:intron	-
Cla97Chr01	31506018	31507461	Cla97C01G018180:intron	-
Cla97Chr01	31542418	31547946	Cla97C01G018280:intron	-
Cla97Chr01	31553616	31554793	Cla97C01G018300:intron	-
Cla97Chr01	31605059	31605196	Cla97C01G018360:intron	-
Cla97Chr01	31631935	31632321	Cla97C01G018380:intron	-
Cla97Chr01	31698080	31699056	Cla97C01G018500:intron	-
Cla97Chr01	31707161	31711204	Cla97C01G018500:intron	-
Cla97Chr01	31715002	31715110	Cla97C01G018500:intron	-
Cla97Chr01	31887765	31888333	XLOC_002074:intron	-
Cla97Chr01	32117799	32119351	Cla97C01G019060:intron	-
Cla97Chr01	32536886	32538299	Cla97C01G019600:intron	-
Cla97Chr01	32716290	32716591	Cla97C01G019810:intron	-
Cla97Chr01	32719550	32720570	Cla97C01G019810:intron	-
Cla97Chr01	32723916	32725244	Cla97C01G019810:intron	-
Cla97Chr01	32724943	32725244	Cla97C01G019810:intron	-
Cla97Chr01	33113360	33113587	Cla97C01G020490:intron	-
Cla97Chr01	33136883	33138443	Cla97C01G020520:intron	-
Cla97Chr01	33153085	33154384	Cla97C01G020540:intron	-
Cla97Chr01	33237785	33240326	XLOC_002155:intron	-
Cla97Chr01	33248125	33250248	XLOC_002155:intron	-
Cla97Chr01	33293791	33295055	XLOC_002158:intron	-
Cla97Chr01	33408850	33411133	Cla97C01G021010:intron	-
Cla97Chr01	34155888	34156494	Cla97C01G022420:intron	-
Cla97Chr01	34400307	34400679	Cla97C01G022730:intron	-
Cla97Chr01	34410772	34412174	Cla97C01G022750:intron	-
Cla97Chr01	34485866	34486590	Cla97C01G022860:intron	-
Cla97Chr01	34578849	34579549	Cla97C01G023000:intron	-
Cla97Chr01	34577634	34578468	Cla97C01G023000:intron	-
Cla97Chr01	34578813	34579549	Cla97C01G023000:intron	-
Cla97Chr01	34577634	34578468	Cla97C01G023000:intron	-
Cla97Chr01	34578849	34579549	Cla97C01G023000:intron	-
Cla97Chr01	34577634	34578468	Cla97C01G023000:intron	-
Cla97Chr01	34578849	34579549	Cla97C01G023000:intron	-
Cla97Chr01	34599983	34603415	XLOC_002250:intron	-
Cla97Chr01	34602617	34611043	XLOC_002250:intron	-
Cla97Chr01	34600844	34611043	XLOC_002250:intron	-
Cla97Chr01	34632481	34632746	Cla97C01G023090:intron	-
Cla97Chr01	34639802	34639938	Cla97C01G023100:intron	-
Cla97Chr01	34639802	34641187	Cla97C01G023100:intron	-
Cla97Chr01	34639237	34641187	Cla97C01G023100:intron	-
Cla97Chr01	34673529	34673697	Cla97C01G023120:intron	-
Cla97Chr01	34666240	34673697	Cla97C01G023120:intron	-
Cla97Chr01	34673529	34673697	Cla97C01G023120:intron	-
Cla97Chr01	34734165	34734402	Cla97C01G023200:intron	-
Cla97Chr01	35012141	35014614	Cla97C01G023690:intron	-
Cla97Chr01	35178102	35180132	Cla97C01G023920:intron	-
Cla97Chr01	35196554	35196790	Cla97C01G023950:intron	-
Cla97Chr01	35394346	35397969	Cla97C01G024260:intron	-
Cla97Chr01	35511581	35512543	Cla97C01G024440:intron	-
Cla97Chr01	35562537	35563805	Cla97C01G024520:intron	-
Cla97Chr01	35584558	35586612	Cla97C01G024560:intron	-
Cla97Chr01	35839571	35840684	Cla97C01G024830:intron	-
Cla97Chr01	36122756	36122976	Cla97C01G025140:intron	-
Cla97Chr01	36133716	36134640	Cla97C01G025140:intron	-
Cla97Chr01	36156249	36156387	Cla97C01G025160:intron	-
Cla97Chr01	36167532	36167924	Cla97C01G025170:intron	-
Cla97Chr01	36315107	36315584	Cla97C01G025470:intron	-
Cla97Chr01	36414870	36416036	Cla97C01G025590:intron	-
Cla97Chr01	36450613	36450797	Cla97C01G025620:intron	-
Cla97Chr01	36465945	36466140	Cla97C01G025620:intron	-
Cla97Chr01	36450613	36450797	Cla97C01G025620:intron	-
Cla97Chr01	36465945	36466140	Cla97C01G025620:intron	-
Cla97Chr01	36450613	36450797	Cla97C01G025620:intron	-
Cla97Chr01	36465945	36466140	Cla97C01G025620:intron	-
Cla97Chr01	36450613	36450797	Cla97C01G025620:intron	-
Cla97Chr01	36465945	36466140	Cla97C01G025620:intron	-
Cla97Chr01	36622745	36625770	XLOC_002364:intron	-
Cla97Chr01	36622965	36625770	XLOC_002364:intron	-
Cla97Chr01	36622965	36625295	XLOC_002364:intron	-
Cla97Chr01	36622745	36625295	XLOC_002364:intron	-
Cla97Chr01	36622739	36625770	XLOC_002364:intron	-
Cla97Chr01	36668704	36669407	Cla97C01G025860:intron	-
Cla97Chr01	36841740	36842430	Cla97C01G026110:intron	-
Cla97Chr01	36858707	36859389	Cla97C01G026160:intron	-
Cla97Chr01	36868873	36873484	Cla97C01G026170:intron	-
Cla97Chr01	36870366	36873437	Cla97C01G026170:intron	-
Cla97Chr01	36868873	36873650	Cla97C01G026170:intron	-
Cla97Chr01	36867666	36873484	Cla97C01G026170:intron	-
Cla97Chr01	36924461	36925476	Cla97C01G026200:intron	-
Cla97Chr02	41564	44337	Cla97C02G026230:intron	+
Cla97Chr02	105035	106649	Cla97C02G026300:intron	+
Cla97Chr02	170154	171025	Cla97C02G026380:intron	+
Cla97Chr02	171067	171258	Cla97C02G026380:intron	+
Cla97Chr02	210953	214338	XLOC_002427:intron	+
Cla97Chr02	280214	283373	XLOC_002429:intron	+
Cla97Chr02	365349	386320	Cla97C02G026580:intron	+
Cla97Chr02	365438	368209	Cla97C02G026580:intron	+
Cla97Chr02	839962	901765	XLOC_002457:intron	+
Cla97Chr02	976938	977331	Cla97C02G027270:intron	+
Cla97Chr02	976973	977331	Cla97C02G027270:intron	+
Cla97Chr02	1111169	1113422	Cla97C02G027370:intron	+
Cla97Chr02	1116461	1117198	Cla97C02G027370:intron	+
Cla97Chr02	1210099	1210895	Cla97C02G027490:intron	+
Cla97Chr02	1326468	1327171	Cla97C02G027670:intron	+
Cla97Chr02	1594317	1597801	Cla97C02G028060:intron	+
Cla97Chr02	2130965	2131337	Cla97C02G028630:intron	+
Cla97Chr02	2138642	2140445	Cla97C02G028630:intron	+
Cla97Chr02	2130965	2131337	Cla97C02G028630:intron	+
Cla97Chr02	2337596	2338133	Cla97C02G028950:intron	+
Cla97Chr02	2789983	2790451	Cla97C02G029600:intron	+
Cla97Chr02	2960128	2960358	Cla97C02G029790:intron	+
Cla97Chr02	2978037	2980208	Cla97C02G029820:intron	+
Cla97Chr02	2983489	2987689	Cla97C02G029820:intron	+
Cla97Chr02	3001526	3003036	Cla97C02G029860:intron	+
Cla97Chr02	3003510	3004135	Cla97C02G029860:intron	+
Cla97Chr02	3004272	3004481	Cla97C02G029860:intron	+
Cla97Chr02	3001479	3003036	Cla97C02G029860:intron	+
Cla97Chr02	3003510	3004135	Cla97C02G029860:intron	+
Cla97Chr02	3004272	3004481	Cla97C02G029860:intron	+
Cla97Chr02	3168004	3168233	Cla97C02G030060:intron	+
Cla97Chr02	3210925	3211126	Cla97C02G030130:intron	+
Cla97Chr02	3210925	3211055	Cla97C02G030130:intron	+
Cla97Chr02	3272667	3274010	Cla97C02G030180:intron	+
Cla97Chr02	3660058	3661808	Cla97C02G030690:intron	+
Cla97Chr02	3769140	3770101	XLOC_002602:intron	+
Cla97Chr02	3790051	3796122	XLOC_002603:intron	+
Cla97Chr02	3790051	3790932	XLOC_002603:intron	+
Cla97Chr02	3795363	3795905	XLOC_002603:intron	+
Cla97Chr02	3860233	3860714	Cla97C02G030890:intron	+
Cla97Chr02	4021000	4025567	Cla97C02G031050:intron	+
Cla97Chr02	4030299	4030629	Cla97C02G031060:intron	+
Cla97Chr02	4089070	4091753	Cla97C02G031160:intron	+
Cla97Chr02	4107146	4107289	Cla97C02G031170:intron	+
Cla97Chr02	4107314	4107609	Cla97C02G031170:intron	+
Cla97Chr02	4498057	4498271	Cla97C02G031630:intron	+
Cla97Chr02	4531467	4532970	Cla97C02G031650:intron	+
Cla97Chr02	5482622	5483202	Cla97C02G032410:intron	+
Cla97Chr02	5617951	5618337	Cla97C02G032500:intron	+
Cla97Chr02	5715184	5716051	Cla97C02G032580:intron	+
Cla97Chr02	5978842	5979574	XLOC_002690:intron	+
Cla97Chr02	5983825	5988161	XLOC_002690:intron	+
Cla97Chr02	5978842	5979574	XLOC_002690:intron	+
Cla97Chr02	5983825	5988161	XLOC_002690:intron	+
Cla97Chr02	6024389	6024482	Cla97C02G032840:intron	+
Cla97Chr02	6024521	6024657	Cla97C02G032840:intron	+
Cla97Chr02	6669595	6671551	Cla97C02G033280:intron	+
Cla97Chr02	6672605	6673372	Cla97C02G033280:intron	+
Cla97Chr02	6838167	6843120	Cla97C02G033340:intron	+
Cla97Chr02	7099970	7100520	Cla97C02G033570:intron	+
Cla97Chr02	7100642	7102655	Cla97C02G033570:intron	+
Cla97Chr02	7304560	7306859	XLOC_002736:intron	+
Cla97Chr02	7405284	7405882	Cla97C02G033810:intron	+
Cla97Chr02	7405284	7405824	Cla97C02G033810:intron	+
Cla97Chr02	8866258	8867374	Cla97C02G034435:intron	+
Cla97Chr02	9082808	9083119	Cla97C02G034550:intron	+
Cla97Chr02	9658008	9658131	XLOC_002777:intron	+
Cla97Chr02	10151814	10154069	XLOC_002785:intron	+
Cla97Chr02	10783629	10846598	XLOC_002800:intron	+
Cla97Chr02	11095868	11104186	XLOC_002804:intron	+
Cla97Chr02	11105848	11105976	XLOC_002804:intron	+
Cla97Chr02	11095771	11104186	XLOC_002804:intron	+
Cla97Chr02	11105848	11106873	XLOC_002804:intron	+
Cla97Chr02	11095771	11098632	XLOC_002804:intron	+
Cla97Chr02	11178173	11178730	Cla97C02G035240:intron	+
Cla97Chr02	11178173	11178440	Cla97C02G035240:intron	+
Cla97Chr02	11178173	11179001	Cla97C02G035240:intron	+
Cla97Chr02	11178173	11178730	Cla97C02G035240:intron	+
Cla97Chr02	11178173	11178472	Cla97C02G035240:intron	+
Cla97Chr02	11870478	11872061	Cla97C02G035500:intron	+
Cla97Chr02	11870438	11872061	Cla97C02G035500:intron	+
Cla97Chr02	11871778	11872468	Cla97C02G035500:intron	+
Cla97Chr02	13094139	13094256	Cla97C02G035700:intron	+
Cla97Chr02	13094478	13098955	Cla97C02G035700:intron	+
Cla97Chr02	13094139	13094256	Cla97C02G035700:intron	+
Cla97Chr02	13098755	13100800	Cla97C02G035700:intron	+
Cla97Chr02	13223245	13226206	Cla97C02G035750:intron	+
Cla97Chr02	15177413	15183165	Cla97C02G036110:intron	+
Cla97Chr02	20062137	20062813	Cla97C02G036440:intron	+
Cla97Chr02	20352900	20354001	Cla97C02G036500:intron	+
Cla97Chr02	20507328	20595527	XLOC_002896:intron	+
Cla97Chr02	20595653	20969769	XLOC_002896:intron	+
Cla97Chr02	20969870	21097517	XLOC_002896:intron	+
Cla97Chr02	20595653	20969769	XLOC_002896:intron	+
Cla97Chr02	20969903	21097545	XLOC_002896:intron	+
Cla97Chr02	21582756	21584597	Cla97C02G036720:intron	+
Cla97Chr02	21739525	21740770	Cla97C02G036750:intron	+
Cla97Chr02	21948839	21949712	Cla97C02G036790:intron	+
Cla97Chr02	22795123	22795373	XLOC_002915:intron	+
Cla97Chr02	23972347	23980766	XLOC_002933:intron	+
Cla97Chr02	23994623	24006710	XLOC_002933:intron	+
Cla97Chr02	23972347	23981105	XLOC_002933:intron	+
Cla97Chr02	23994623	24006710	XLOC_002933:intron	+
Cla97Chr02	23972347	23980766	XLOC_002933:intron	+
Cla97Chr02	24470982	24471377	Cla97C02G037420:intron	+
Cla97Chr02	24597536	24599273	Cla97C02G037510:intron	+
Cla97Chr02	24629556	24629645	XLOC_002954:intron	+
Cla97Chr02	24637663	24638696	Cla97C02G037560:intron	+
Cla97Chr02	24637663	24638627	Cla97C02G037560:intron	+
Cla97Chr02	24637663	24638696	Cla97C02G037560:intron	+
Cla97Chr02	24819428	24819550	Cla97C02G037720:intron	+
Cla97Chr02	25151580	25157995	Cla97C02G037990:intron	+
Cla97Chr02	25319552	25320545	Cla97C02G038090:intron	+
Cla97Chr02	25319592	25320545	Cla97C02G038090:intron	+
Cla97Chr02	25631465	25633549	Cla97C02G038300:intron	+
Cla97Chr02	26395966	26419059	XLOC_003019:intron	+
Cla97Chr02	26655542	26659208	Cla97C02G038980:intron	+
Cla97Chr02	27029153	27032066	Cla97C02G039230:intron	+
Cla97Chr02	27029153	27031172	Cla97C02G039230:intron	+
Cla97Chr02	27229332	27230280	Cla97C02G039410:intron	+
Cla97Chr02	27351158	27352028	XLOC_003054:intron	+
Cla97Chr02	27442202	27445377	Cla97C02G039540:intron	+
Cla97Chr02	27485126	27486235	Cla97C02G039580:intron	+
Cla97Chr02	27484938	27486235	Cla97C02G039580:intron	+
Cla97Chr02	27485126	27486235	Cla97C02G039580:intron	+
Cla97Chr02	27819433	27819640	Cla97C02G039900:intron	+
Cla97Chr02	28053327	28054029	Cla97C02G040100:intron	+
Cla97Chr02	28053327	28054059	Cla97C02G040100:intron	+
Cla97Chr02	28245711	28246162	Cla97C02G040280:intron	+
Cla97Chr02	28392169	28393948	Cla97C02G040420:intron	+
Cla97Chr02	28394095	28395343	Cla97C02G040420:intron	+
Cla97Chr02	28392169	28393948	Cla97C02G040420:intron	+
Cla97Chr02	28394095	28395343	Cla97C02G040420:intron	+
Cla97Chr02	28719393	28721725	Cla97C02G040840:intron	+
Cla97Chr02	28784302	28786361	Cla97C02G040920:intron	+
Cla97Chr02	28939210	28943808	Cla97C02G041050:intron	+
Cla97Chr02	29002281	29007095	Cla97C02G041160:intron	+
Cla97Chr02	29443081	29443847	Cla97C02G041500:intron	+
Cla97Chr02	29443498	29443847	Cla97C02G041500:intron	+
Cla97Chr02	29457199	29458414	Cla97C02G041520:intron	+
Cla97Chr02	29530602	29530773	Cla97C02G041620:intron	+
Cla97Chr02	29596409	29644838	XLOC_003161:intron	+
Cla97Chr02	29693601	29715063	Cla97C02G041840:intron	+
Cla97Chr02	29726590	29726708	Cla97C02G041850:intron	+
Cla97Chr02	29815338	29818693	Cla97C02G042000:intron	+
Cla97Chr02	30408822	30412991	Cla97C02G042430:intron	+
Cla97Chr02	30971624	30974072	Cla97C02G042740:intron	+
Cla97Chr02	31185896	31186173	Cla97C02G042900:intron	+
Cla97Chr02	31193995	31196062	Cla97C02G042910:intron	+
Cla97Chr02	31194089	31196062	Cla97C02G042910:intron	+
Cla97Chr02	31389337	31389419	Cla97C02G043190:intron	+
Cla97Chr02	31690243	31690361	Cla97C02G043520:intron	+
Cla97Chr02	31723783	31724208	Cla97C02G043540:intron	+
Cla97Chr02	31744299	31744393	Cla97C02G043600:intron	+
Cla97Chr02	31988165	31988704	XLOC_003264:intron	+
Cla97Chr02	31990134	31990772	XLOC_003264:intron	+
Cla97Chr02	31992231	31992588	XLOC_003264:intron	+
Cla97Chr02	31988165	31988704	XLOC_003264:intron	+
Cla97Chr02	31990192	31990772	XLOC_003264:intron	+
Cla97Chr02	31992231	31992588	XLOC_003264:intron	+
Cla97Chr02	32025303	32028371	XLOC_003267:intron	+
Cla97Chr02	32096276	32097453	Cla97C02G043920:intron	+
Cla97Chr02	32116236	32116525	Cla97C02G043930:intron	+
Cla97Chr02	32173803	32174042	Cla97C02G043950:intron	+
Cla97Chr02	32225183	32226197	Cla97C02G044030:intron	+
Cla97Chr02	32428726	32429698	Cla97C02G044230:intron	+
Cla97Chr02	32474361	32475452	Cla97C02G044300:intron	+
Cla97Chr02	32751740	32752779	XLOC_003297:intron	+
Cla97Chr02	32784823	32787340	Cla97C02G044620:intron	+
Cla97Chr02	32797996	32798454	Cla97C02G044650:intron	+
Cla97Chr02	32797691	32798454	Cla97C02G044650:intron	+
Cla97Chr02	32868909	32869686	Cla97C02G044710:intron	+
Cla97Chr02	32884992	32891955	Cla97C02G044740:intron	+
Cla97Chr02	32966922	32967876	Cla97C02G044820:intron	+
Cla97Chr02	32967144	32967876	Cla97C02G044820:intron	+
Cla97Chr02	32967107	32967876	Cla97C02G044820:intron	+
Cla97Chr02	32999989	33002590	Cla97C02G044850:intron	+
Cla97Chr02	33001825	33002590	Cla97C02G044850:intron	+
Cla97Chr02	33114714	33115303	XLOC_003314:intron	+
Cla97Chr02	33119863	33119953	XLOC_003314:intron	+
Cla97Chr02	33120394	33123987	XLOC_003314:intron	+
Cla97Chr02	33114714	33115303	XLOC_003314:intron	+
Cla97Chr02	33119863	33119953	XLOC_003314:intron	+
Cla97Chr02	33120394	33123987	XLOC_003314:intron	+
Cla97Chr02	33114714	33115303	XLOC_003314:intron	+
Cla97Chr02	33114311	33115303	XLOC_003314:intron	+
Cla97Chr02	33140733	33141258	Cla97C02G045000:intron	+
Cla97Chr02	33140733	33141029	Cla97C02G045000:intron	+
Cla97Chr02	33223809	33226766	Cla97C02G045110:intron	+
Cla97Chr02	33223809	33226123	Cla97C02G045110:intron	+
Cla97Chr02	33247233	33247823	Cla97C02G045140:intron	+
Cla97Chr02	33290100	33293809	Cla97C02G045220:intron	+
Cla97Chr02	33368772	33371577	Cla97C02G045300:intron	+
Cla97Chr02	33418226	33420094	Cla97C02G045360:intron	+
Cla97Chr02	33728711	33735578	XLOC_003349:intron	+
Cla97Chr02	33834868	33835617	Cla97C02G045870:intron	+
Cla97Chr02	33862934	33863158	Cla97C02G045920:intron	+
Cla97Chr02	33939718	33942593	Cla97C02G046000:intron	+
Cla97Chr02	33944610	33945263	Cla97C02G046000:intron	+
Cla97Chr02	34002323	34002941	Cla97C02G046070:intron	+
Cla97Chr02	34082564	34086151	Cla97C02G046190:intron	+
Cla97Chr02	34311066	34311977	XLOC_003388:intron	+
Cla97Chr02	34311066	34312237	XLOC_003388:intron	+
Cla97Chr02	34311066	34311977	XLOC_003388:intron	+
Cla97Chr02	34712770	34716396	Cla97C02G046940:intron	+
Cla97Chr02	34727741	34728073	Cla97C02G046960:intron	+
Cla97Chr02	34748873	34749106	Cla97C02G046990:intron	+
Cla97Chr02	34867613	34870035	XLOC_003413:intron	+
Cla97Chr02	35123810	35125322	Cla97C02G047410:intron	+
Cla97Chr02	35388443	35389948	Cla97C02G047780:intron	+
Cla97Chr02	35396296	35398321	Cla97C02G047780:intron	+
Cla97Chr02	35388443	35389948	Cla97C02G047780:intron	+
Cla97Chr02	35396296	35398321	Cla97C02G047780:intron	+
Cla97Chr02	35427880	35428231	Cla97C02G047820:intron	+
Cla97Chr02	35427592	35427868	Cla97C02G047820:intron	+
Cla97Chr02	35427880	35428231	Cla97C02G047820:intron	+
Cla97Chr02	35462783	35465106	Cla97C02G047870:intron	+
Cla97Chr02	35502865	35503748	Cla97C02G047905:intron	+
Cla97Chr02	35618121	35618249	Cla97C02G048000:intron	+
Cla97Chr02	35688539	35689205	Cla97C02G048090:intron	+
Cla97Chr02	35700115	35700644	Cla97C02G048110:intron	+
Cla97Chr02	35811787	35813436	Cla97C02G048210:intron	+
Cla97Chr02	35871302	35871785	Cla97C02G048295:intron	+
Cla97Chr02	35876932	35878073	Cla97C02G048300:intron	+
Cla97Chr02	35889209	35892277	XLOC_003462:intron	+
Cla97Chr02	35900979	35907716	XLOC_003462:intron	+
Cla97Chr02	35977599	35978270	Cla97C02G048460:intron	+
Cla97Chr02	36042586	36042704	Cla97C02G048510:intron	+
Cla97Chr02	36043531	36043941	Cla97C02G048510:intron	+
Cla97Chr02	36042586	36042704	Cla97C02G048510:intron	+
Cla97Chr02	36123480	36125046	Cla97C02G048570:intron	+
Cla97Chr02	36131084	36135152	Cla97C02G048580:intron	+
Cla97Chr02	36205458	36206442	Cla97C02G048620:intron	+
Cla97Chr02	36286149	36287360	XLOC_003482:intron	+
Cla97Chr02	36299691	36300586	XLOC_003482:intron	+
Cla97Chr02	36286149	36287360	XLOC_003482:intron	+
Cla97Chr02	36299691	36300586	XLOC_003482:intron	+
Cla97Chr02	36353746	36353844	Cla97C02G048800:intron	+
Cla97Chr02	36353897	36355460	Cla97C02G048800:intron	+
Cla97Chr02	36353689	36353844	Cla97C02G048800:intron	+
Cla97Chr02	36353897	36355959	Cla97C02G048800:intron	+
Cla97Chr02	36394652	36394883	Cla97C02G048860:intron	+
Cla97Chr02	36396603	36397058	Cla97C02G048860:intron	+
Cla97Chr02	36398242	36399049	Cla97C02G048860:intron	+
Cla97Chr02	36394652	36394883	Cla97C02G048860:intron	+
Cla97Chr02	36396603	36397058	Cla97C02G048860:intron	+
Cla97Chr02	36394652	36394883	Cla97C02G048860:intron	+
Cla97Chr02	36396603	36397058	Cla97C02G048860:intron	+
Cla97Chr02	36398242	36399049	Cla97C02G048860:intron	+
Cla97Chr02	36425634	36426583	Cla97C02G048900:intron	+
Cla97Chr02	36432425	36432533	Cla97C02G048900:intron	+
Cla97Chr02	36511045	36512003	Cla97C02G048990:intron	+
Cla97Chr02	36544118	36544990	XLOC_003493:intron	+
Cla97Chr02	36590138	36590629	Cla97C02G049100:intron	+
Cla97Chr02	36596200	36597524	Cla97C02G049100:intron	+
Cla97Chr02	36590138	36590629	Cla97C02G049100:intron	+
Cla97Chr02	36649220	36649749	Cla97C02G049160:intron	+
Cla97Chr02	36793074	36793469	Cla97C02G049380:intron	+
Cla97Chr02	36793608	36794982	Cla97C02G049380:intron	+
Cla97Chr02	36793074	36793469	Cla97C02G049380:intron	+
Cla97Chr02	36793608	36794982	Cla97C02G049380:intron	+
Cla97Chr02	36799508	36800419	Cla97C02G049380:intron	+
Cla97Chr02	36838900	36839715	Cla97C02G049430:intron	+
Cla97Chr02	36840536	36841829	Cla97C02G049430:intron	+
Cla97Chr02	36974325	36975017	Cla97C02G049580:intron	+
Cla97Chr02	37130569	37131048	Cla97C02G049750:intron	+
Cla97Chr02	37138123	37139016	Cla97C02G049760:intron	+
Cla97Chr02	37192563	37193847	XLOC_003527:intron	+
Cla97Chr02	37227582	37229145	Cla97C02G049890:intron	+
Cla97Chr02	37247026	37258615	Cla97C02G049920:intron	+
Cla97Chr02	37303534	37305506	Cla97C02G049960:intron	+
Cla97Chr02	37359342	37360769	Cla97C02G050060:intron	+
Cla97Chr02	37455023	37455721	XLOC_003543:intron	+
Cla97Chr02	37527130	37527269	Cla97C02G050270:intron	+
Cla97Chr02	37527130	37527476	Cla97C02G050270:intron	+
Cla97Chr02	37560617	37561976	XLOC_003550:intron	+
Cla97Chr02	37586060	37586251	Cla97C02G050390:intron	+
Cla97Chr02	37613835	37614334	Cla97C02G050430:intron	+
Cla97Chr02	37688100	37693891	Cla97C02G050560:intron	+
Cla97Chr02	37685523	37697949	Cla97C02G050560:intron	+
Cla97Chr02	37734480	37734927	Cla97C02G050620:intron	+
Cla97Chr02	37734957	37735109	Cla97C02G050620:intron	+
Cla97Chr02	63342	64730	Cla97C02G026240:intron	-
Cla97Chr02	64839	65347	Cla97C02G026240:intron	-
Cla97Chr02	63342	64730	Cla97C02G026240:intron	-
Cla97Chr02	64839	65347	Cla97C02G026240:intron	-
Cla97Chr02	194590	196354	XLOC_003575:intron	-
Cla97Chr02	230636	233706	Cla97C02G026450:intron	-
Cla97Chr02	408276	409350	Cla97C02G026660:intron	-
Cla97Chr02	485404	486892	Cla97C02G026740:intron	-
Cla97Chr02	585786	588206	Cla97C02G026870:intron	-
Cla97Chr02	633421	635369	Cla97C02G026940:intron	-
Cla97Chr02	719033	722345	Cla97C02G027020:intron	-
Cla97Chr02	835640	836809	XLOC_003604:intron	-
Cla97Chr02	837027	837692	XLOC_003604:intron	-
Cla97Chr02	838070	839716	XLOC_003604:intron	-
Cla97Chr02	839959	913264	XLOC_003604:intron	-
Cla97Chr02	839989	901733	XLOC_003604:intron	-
Cla97Chr02	839959	901733	XLOC_003604:intron	-
Cla97Chr02	839989	901762	XLOC_003604:intron	-
Cla97Chr02	839953	913264	XLOC_003604:intron	-
Cla97Chr02	839953	901762	XLOC_003604:intron	-
Cla97Chr02	948969	949975	Cla97C02G027250:intron	-
Cla97Chr02	959759	962897	Cla97C02G027260:intron	-
Cla97Chr02	1009673	1010941	Cla97C02G027300:intron	-
Cla97Chr02	1012607	1012924	Cla97C02G027300:intron	-
Cla97Chr02	1009673	1010941	Cla97C02G027300:intron	-
Cla97Chr02	1012607	1012924	Cla97C02G027300:intron	-
Cla97Chr02	1009673	1010941	Cla97C02G027300:intron	-
Cla97Chr02	1012607	1012924	Cla97C02G027300:intron	-
Cla97Chr02	1009673	1010941	Cla97C02G027300:intron	-
Cla97Chr02	1012607	1012924	Cla97C02G027300:intron	-
Cla97Chr02	1009673	1010941	Cla97C02G027300:intron	-
Cla97Chr02	1012607	1012924	Cla97C02G027300:intron	-
Cla97Chr02	1009673	1010941	Cla97C02G027300:intron	-
Cla97Chr02	1012607	1012924	Cla97C02G027300:intron	-
Cla97Chr02	1071511	1071890	Cla97C02G027330:intron	-
Cla97Chr02	1175295	1176457	Cla97C02G027450:intron	-
Cla97Chr02	1304904	1305821	Cla97C02G027650:intron	-
Cla97Chr02	1548220	1549702	Cla97C02G028000:intron	-
Cla97Chr02	1634765	1640969	Cla97C02G028140:intron	-
Cla97Chr02	1753003	1773849	Cla97C02G028290:intron	-
Cla97Chr02	1964771	1965612	Cla97C02G028430:intron	-
Cla97Chr02	2067309	2067658	Cla97C02G028580:intron	-
Cla97Chr02	2339760	2339925	Cla97C02G028960:intron	-
Cla97Chr02	2437023	2437272	Cla97C02G029130:intron	-
Cla97Chr02	2498959	2499833	Cla97C02G029210:intron	-
Cla97Chr02	2592441	2593042	Cla97C02G029390:intron	-
Cla97Chr02	2655897	2658647	Cla97C02G029460:intron	-
Cla97Chr02	2842119	2843084	Cla97C02G029670:intron	-
Cla97Chr02	2871368	2871822	Cla97C02G029730:intron	-
Cla97Chr02	2946106	2952502	Cla97C02G029770:intron	-
Cla97Chr02	3108813	3109133	Cla97C02G029990:intron	-
Cla97Chr02	3471479	3471848	Cla97C02G030480:intron	-
Cla97Chr02	3662006	3664844	Cla97C02G030700:intron	-
Cla97Chr02	3837262	3838340	Cla97C02G030860:intron	-
Cla97Chr02	3838435	3839360	Cla97C02G030860:intron	-
Cla97Chr02	3837262	3838340	Cla97C02G030860:intron	-
Cla97Chr02	3838435	3838806	Cla97C02G030860:intron	-
Cla97Chr02	4044155	4045034	Cla97C02G031080:intron	-
Cla97Chr02	4051712	4051873	Cla97C02G031100:intron	-
Cla97Chr02	4264274	4266218	Cla97C02G031380:intron	-
Cla97Chr02	4264305	4265791	Cla97C02G031380:intron	-
Cla97Chr02	4463589	4463689	Cla97C02G031620:intron	-
Cla97Chr02	4588709	4593420	Cla97C02G031720:intron	-
Cla97Chr02	4615156	4615643	XLOC_003828:intron	-
Cla97Chr02	4615734	4616286	XLOC_003828:intron	-
Cla97Chr02	4875727	4875799	Cla97C02G031900:intron	-
Cla97Chr02	5066555	5070319	Cla97C02G032050:intron	-
Cla97Chr02	5069029	5070319	Cla97C02G032050:intron	-
Cla97Chr02	5066555	5070319	Cla97C02G032050:intron	-
Cla97Chr02	5223156	5224540	XLOC_003848:intron	-
Cla97Chr02	5223883	5224540	XLOC_003848:intron	-
Cla97Chr02	5225647	5230722	XLOC_003848:intron	-
Cla97Chr02	5255414	5265108	Cla97C02G032180:intron	-
Cla97Chr02	5390457	5392308	Cla97C02G032330:intron	-
Cla97Chr02	5434107	5435012	Cla97C02G032370:intron	-
Cla97Chr02	5448951	5450053	Cla97C02G032390:intron	-
Cla97Chr02	5504086	5506071	Cla97C02G032430:intron	-
Cla97Chr02	5631020	5632979	Cla97C02G032530:intron	-
Cla97Chr02	5651018	5651531	Cla97C02G032540:intron	-
Cla97Chr02	5963292	5965246	Cla97C02G032770:intron	-
Cla97Chr02	5963292	5963910	Cla97C02G032770:intron	-
Cla97Chr02	5963292	5965246	Cla97C02G032770:intron	-
Cla97Chr02	6592996	6594708	Cla97C02G033220:intron	-
Cla97Chr02	6594381	6594708	Cla97C02G033220:intron	-
Cla97Chr02	6721168	6721322	Cla97C02G033310:intron	-
Cla97Chr02	7174874	7178701	Cla97C02G033620:intron	-
Cla97Chr02	7393659	7396379	Cla97C02G033800:intron	-
Cla97Chr02	7395606	7396316	Cla97C02G033800:intron	-
Cla97Chr02	7718733	7719126	Cla97C02G033990:intron	-
Cla97Chr02	8066857	8068234	Cla97C02G034140:intron	-
Cla97Chr02	8376156	8377245	Cla97C02G034230:intron	-
Cla97Chr02	9697224	9711113	Cla97C02G034790:intron	-
Cla97Chr02	10331271	10332783	Cla97C02G035060:intron	-
Cla97Chr02	10400224	10401866	Cla97C02G035080:intron	-
Cla97Chr02	10783577	10846602	XLOC_004003:intron	-
Cla97Chr02	12015394	12016401	Cla97C02G035560:intron	-
Cla97Chr02	13025067	13025191	Cla97C02G035690:intron	-
Cla97Chr02	13327470	13327715	Cla97C02G035800:intron	-
Cla97Chr02	14199061	14201406	Cla97C02G035950:intron	-
Cla97Chr02	14200762	14201550	Cla97C02G035950:intron	-
Cla97Chr02	14275910	14278375	Cla97C02G035980:intron	-
Cla97Chr02	14276522	14278375	Cla97C02G035980:intron	-
Cla97Chr02	14856895	14866182	XLOC_004048:intron	-
Cla97Chr02	21059478	21059733	Cla97C02G036640:intron	-
Cla97Chr02	21424468	21424602	XLOC_004078:intron	-
Cla97Chr02	23236239	23236659	Cla97C02G037030:intron	-
Cla97Chr02	23416891	23419005	Cla97C02G037070:intron	-
Cla97Chr02	24115312	24117804	Cla97C02G037280:intron	-
Cla97Chr02	24115306	24117804	Cla97C02G037280:intron	-
Cla97Chr02	24344633	24347772	Cla97C02G037340:intron	-
Cla97Chr02	24736831	24740466	XLOC_004119:intron	-
Cla97Chr02	24756924	24758833	Cla97C02G037680:intron	-
Cla97Chr02	24992950	24994858	Cla97C02G037870:intron	-
Cla97Chr02	25121886	25123154	Cla97C02G037980:intron	-
Cla97Chr02	25121886	25122794	Cla97C02G037980:intron	-
Cla97Chr02	25904005	25911198	Cla97C02G038450:intron	-
Cla97Chr02	26699968	26700403	Cla97C02G039020:intron	-
Cla97Chr02	27534246	27534352	XLOC_004213:intron	-
Cla97Chr02	27683257	27685169	Cla97C02G039780:intron	-
Cla97Chr02	28028004	28028358	Cla97C02G040080:intron	-
Cla97Chr02	28027087	28028358	Cla97C02G040080:intron	-
Cla97Chr02	28483775	28484429	Cla97C02G040580:intron	-
Cla97Chr02	28496436	28497113	Cla97C02G040590:intron	-
Cla97Chr02	28498205	28500441	Cla97C02G040590:intron	-
Cla97Chr02	28496436	28497113	Cla97C02G040590:intron	-
Cla97Chr02	28498205	28500441	Cla97C02G040590:intron	-
Cla97Chr02	28650358	28652216	Cla97C02G040730:intron	-
Cla97Chr02	28711043	28712392	Cla97C02G040830:intron	-
Cla97Chr02	28889377	28889452	Cla97C02G040990:intron	-
Cla97Chr02	29151366	29151928	Cla97C02G041310:intron	-
Cla97Chr02	29167046	29170090	Cla97C02G041320:intron	-
Cla97Chr02	29174088	29178531	Cla97C02G041320:intron	-
Cla97Chr02	29167046	29170090	Cla97C02G041320:intron	-
Cla97Chr02	29174088	29178531	Cla97C02G041320:intron	-
Cla97Chr02	29171136	29178531	Cla97C02G041320:intron	-
Cla97Chr02	29544185	29608127	XLOC_004304:intron	-
Cla97Chr02	29554509	29557114	Cla97C02G041650:intron	-
Cla97Chr02	29692907	29693227	Cla97C02G041820:intron	-
Cla97Chr02	29695538	29696516	Cla97C02G041820:intron	-
Cla97Chr02	29692907	29693227	Cla97C02G041820:intron	-
Cla97Chr02	29695538	29696555	Cla97C02G041820:intron	-
Cla97Chr02	29848736	29855791	Cla97C02G042030:intron	-
Cla97Chr02	29850976	29851894	Cla97C02G042030:intron	-
Cla97Chr02	29907795	29910320	Cla97C02G042060:intron	-
Cla97Chr02	29984873	29985927	Cla97C02G042130:intron	-
Cla97Chr02	29990244	29990306	Cla97C02G042140:intron	-
Cla97Chr02	30056143	30056799	XLOC_004328:intron	-
Cla97Chr02	30165867	30167670	Cla97C02G042240:intron	-
Cla97Chr02	30877321	30880461	Cla97C02G042650:intron	-
Cla97Chr02	30940903	30941882	XLOC_004353:intron	-
Cla97Chr02	30941347	30941474	XLOC_004353:intron	-
Cla97Chr02	31076317	31077544	Cla97C02G042820:intron	-
Cla97Chr02	31553584	31553728	Cla97C02G043390:intron	-
Cla97Chr02	31553962	31554811	Cla97C02G043390:intron	-
Cla97Chr02	31924360	31928942	XLOC_004395:intron	-
Cla97Chr02	31924411	31928942	XLOC_004395:intron	-
Cla97Chr02	32066794	32068208	XLOC_004399:intron	-
Cla97Chr02	32281215	32283026	Cla97C02G044100:intron	-
Cla97Chr02	32389769	32390049	Cla97C02G044200:intron	-
Cla97Chr02	32409655	32410691	Cla97C02G044220:intron	-
Cla97Chr02	32409655	32410720	Cla97C02G044220:intron	-
Cla97Chr02	32454921	32455935	Cla97C02G044280:intron	-
Cla97Chr02	32504030	32504314	Cla97C02G044330:intron	-
Cla97Chr02	32611193	32612019	XLOC_004423:intron	-
Cla97Chr02	32612126	32612298	XLOC_004423:intron	-
Cla97Chr02	32611193	32612019	XLOC_004423:intron	-
Cla97Chr02	32612126	32612298	XLOC_004423:intron	-
Cla97Chr02	32847667	32849251	Cla97C02G044700:intron	-
Cla97Chr02	32847073	32849251	Cla97C02G044700:intron	-
Cla97Chr02	32946809	32948999	XLOC_004437:intron	-
Cla97Chr02	33011062	33012340	Cla97C02G044870:intron	-
Cla97Chr02	33041643	33043700	XLOC_004440:intron	-
Cla97Chr02	33405668	33407206	Cla97C02G045350:intron	-
Cla97Chr02	33443085	33443166	Cla97C02G045390:intron	-
Cla97Chr02	33469887	33469957	Cla97C02G045430:intron	-
Cla97Chr02	33496275	33497731	Cla97C02G045460:intron	-
Cla97Chr02	33631564	33636668	Cla97C02G045650:intron	-
Cla97Chr02	33679295	33679727	Cla97C02G045710:intron	-
Cla97Chr02	34099047	34100293	Cla97C02G046210:intron	-
Cla97Chr02	34179018	34179126	Cla97C02G046320:intron	-
Cla97Chr02	34510612	34511972	Cla97C02G046760:intron	-
Cla97Chr02	34598099	34598420	Cla97C02G046830:intron	-
Cla97Chr02	34597420	34597538	Cla97C02G046830:intron	-
Cla97Chr02	34598099	34598420	Cla97C02G046830:intron	-
Cla97Chr02	34651000	34651518	XLOC_004535:intron	-
Cla97Chr02	34657042	34659387	XLOC_004535:intron	-
Cla97Chr02	34754636	34756428	Cla97C02G047010:intron	-
Cla97Chr02	34871918	34873467	Cla97C02G047180:intron	-
Cla97Chr02	34931375	34932650	Cla97C02G047230:intron	-
Cla97Chr02	34986363	34988569	Cla97C02G047270:intron	-
Cla97Chr02	34988600	34988957	Cla97C02G047270:intron	-
Cla97Chr02	35041610	35044387	Cla97C02G047330:intron	-
Cla97Chr02	35345313	35347716	Cla97C02G047700:intron	-
Cla97Chr02	35436309	35438597	Cla97C02G047840:intron	-
Cla97Chr02	35543810	35546254	Cla97C02G047930:intron	-
Cla97Chr02	35590411	35591047	Cla97C02G047980:intron	-
Cla97Chr02	35651973	35653818	Cla97C02G048040:intron	-
Cla97Chr02	36383071	36383899	XLOC_004620:intron	-
Cla97Chr02	36407416	36410462	Cla97C02G048880:intron	-
Cla97Chr02	36475948	36477543	Cla97C02G048970:intron	-
Cla97Chr02	36757232	36757506	Cla97C02G049340:intron	-
Cla97Chr02	37312668	37313980	Cla97C02G049980:intron	-
Cla97Chr02	37322508	37322852	Cla97C02G050000:intron	-
Cla97Chr02	37372109	37373761	Cla97C02G050070:intron	-
Cla97Chr02	37372216	37373761	Cla97C02G050070:intron	-
Cla97Chr02	37391827	37392334	Cla97C02G050110:intron	-
Cla97Chr02	37397234	37397376	Cla97C02G050110:intron	-
Cla97Chr02	37397580	37397843	Cla97C02G050110:intron	-
Cla97Chr02	37507884	37508225	Cla97C02G050260:intron	-
Cla97Chr02	37604486	37605123	Cla97C02G050420:intron	-
Cla97Chr02	37626981	37627190	Cla97C02G050460:intron	-
Cla97Chr02	37629719	37629795	Cla97C02G050460:intron	-
Cla97Chr02	37784487	37786215	Cla97C02G050670:intron	-
Cla97Chr02	37888655	37888971	Cla97C02G050780:intron	-
Cla97Chr02	37888903	37888971	Cla97C02G050780:intron	-
Cla97Chr03	143361	144478	Cla97C03G050920:intron	+
Cla97Chr03	327720	330188	Cla97C03G051140:intron	+
Cla97Chr03	476602	479569	Cla97C03G051280:intron	+
Cla97Chr03	481919	482512	Cla97C03G051280:intron	+
Cla97Chr03	605664	605992	Cla97C03G051440:intron	+
Cla97Chr03	690587	693172	Cla97C03G051520:intron	+
Cla97Chr03	690587	691339	Cla97C03G051520:intron	+
Cla97Chr03	690587	691712	Cla97C03G051520:intron	+
Cla97Chr03	883071	884483	Cla97C03G051740:intron	+
Cla97Chr03	882998	884512	Cla97C03G051740:intron	+
Cla97Chr03	1017921	1018596	Cla97C03G051920:intron	+
Cla97Chr03	1175484	1176132	Cla97C03G052170:intron	+
Cla97Chr03	1175028	1176132	Cla97C03G052170:intron	+
Cla97Chr03	1175484	1176132	Cla97C03G052170:intron	+
Cla97Chr03	1252387	1255222	Cla97C03G052260:intron	+
Cla97Chr03	1507755	1507979	Cla97C03G052540:intron	+
Cla97Chr03	1557082	1557692	Cla97C03G052600:intron	+
Cla97Chr03	1985373	1987865	Cla97C03G052950:intron	+
Cla97Chr03	2275498	2275844	Cla97C03G053180:intron	+
Cla97Chr03	2384040	2387571	Cla97C03G053260:intron	+
Cla97Chr03	2490527	2492142	Cla97C03G053300:intron	+
Cla97Chr03	2540507	2543841	Cla97C03G053350:intron	+
Cla97Chr03	2579077	2580174	Cla97C03G053380:intron	+
Cla97Chr03	2586291	2587136	Cla97C03G053380:intron	+
Cla97Chr03	2579077	2580174	Cla97C03G053380:intron	+
Cla97Chr03	2623287	2623754	Cla97C03G053410:intron	+
Cla97Chr03	2913049	2915251	Cla97C03G053710:intron	+
Cla97Chr03	3301710	3303620	Cla97C03G054060:intron	+
Cla97Chr03	3361366	3362255	Cla97C03G054090:intron	+
Cla97Chr03	3611464	3612191	XLOC_004893:intron	+
Cla97Chr03	3631741	3633251	Cla97C03G054470:intron	+
Cla97Chr03	3647039	3647455	Cla97C03G054480:intron	+
Cla97Chr03	3670077	3671286	Cla97C03G054520:intron	+
Cla97Chr03	3708629	3710228	Cla97C03G054590:intron	+
Cla97Chr03	3752247	3752370	Cla97C03G054650:intron	+
Cla97Chr03	3807434	3807826	Cla97C03G054730:intron	+
Cla97Chr03	3810741	3810882	Cla97C03G054730:intron	+
Cla97Chr03	3871507	3873199	Cla97C03G054830:intron	+
Cla97Chr03	3901154	3901245	Cla97C03G054860:intron	+
Cla97Chr03	4183702	4185529	Cla97C03G055180:intron	+
Cla97Chr03	4183803	4184167	Cla97C03G055180:intron	+
Cla97Chr03	4190252	4190333	Cla97C03G055180:intron	+
Cla97Chr03	4190364	4190696	Cla97C03G055180:intron	+
Cla97Chr03	4256937	4258153	Cla97C03G055290:intron	+
Cla97Chr03	4892251	4895957	Cla97C03G056040:intron	+
Cla97Chr03	4899984	4900129	Cla97C03G056040:intron	+
Cla97Chr03	4899984	4900261	Cla97C03G056040:intron	+
Cla97Chr03	5027353	5036675	Cla97C03G056210:intron	+
Cla97Chr03	5028221	5028802	Cla97C03G056210:intron	+
Cla97Chr03	5113663	5113832	Cla97C03G056340:intron	+
Cla97Chr03	5358878	5365343	XLOC_004979:intron	+
Cla97Chr03	5367025	5368052	XLOC_004979:intron	+
Cla97Chr03	5368352	5375029	XLOC_004979:intron	+
Cla97Chr03	5358878	5365343	XLOC_004979:intron	+
Cla97Chr03	5367025	5368052	XLOC_004979:intron	+
Cla97Chr03	5368352	5375029	XLOC_004979:intron	+
Cla97Chr03	5367370	5367466	XLOC_004979:intron	+
Cla97Chr03	5367956	5368052	XLOC_004979:intron	+
Cla97Chr03	5377574	5377909	XLOC_004979:intron	+
Cla97Chr03	5376856	5377909	XLOC_004979:intron	+
Cla97Chr03	5378267	5387191	XLOC_004979:intron	+
Cla97Chr03	5695566	5696067	Cla97C03G057030:intron	+
Cla97Chr03	5981197	5982386	Cla97C03G057250:intron	+
Cla97Chr03	6196242	6196786	XLOC_005010:intron	+
Cla97Chr03	6361037	6366214	Cla97C03G057530:intron	+
Cla97Chr03	6966650	6966990	Cla97C03G057790:intron	+
Cla97Chr03	7325136	7325899	Cla97C03G058100:intron	+
Cla97Chr03	7342403	7342811	Cla97C03G058110:intron	+
Cla97Chr03	7712332	7712468	Cla97C03G058360:intron	+
Cla97Chr03	7712492	7714422	Cla97C03G058360:intron	+
Cla97Chr03	7725877	7726861	Cla97C03G058380:intron	+
Cla97Chr03	7725877	7726804	Cla97C03G058380:intron	+
Cla97Chr03	7725877	7726861	Cla97C03G058380:intron	+
Cla97Chr03	7727408	7733278	Cla97C03G058380:intron	+
Cla97Chr03	7754499	7754963	Cla97C03G058410:intron	+
Cla97Chr03	7789594	7792719	Cla97C03G058440:intron	+
Cla97Chr03	8056242	8057029	Cla97C03G058720:intron	+
Cla97Chr03	8124248	8126049	Cla97C03G058780:intron	+
Cla97Chr03	8322638	8325547	Cla97C03G058990:intron	+
Cla97Chr03	8489406	8492732	Cla97C03G059090:intron	+
Cla97Chr03	8609470	8609802	Cla97C03G059210:intron	+
Cla97Chr03	8730863	8731595	Cla97C03G059300:intron	+
Cla97Chr03	8772595	8773099	Cla97C03G059340:intron	+
Cla97Chr03	10783535	10785458	Cla97C03G060130:intron	+
Cla97Chr03	10911716	10918602	Cla97C03G060195:intron	+
Cla97Chr03	11675485	11679143	Cla97C03G060460:intron	+
Cla97Chr03	11885317	11885479	Cla97C03G060530:intron	+
Cla97Chr03	11923726	11929981	XLOC_005156:intron	+
Cla97Chr03	14511721	14512123	Cla97C03G060770:intron	+
Cla97Chr03	15919488	15923193	Cla97C03G060910:intron	+
Cla97Chr03	17901251	17913463	Cla97C03G061160:intron	+
Cla97Chr03	17914008	17914644	Cla97C03G061160:intron	+
Cla97Chr03	17901251	17913463	Cla97C03G061160:intron	+
Cla97Chr03	17997810	17998335	Cla97C03G061210:intron	+
Cla97Chr03	18048301	18049904	Cla97C03G061230:intron	+
Cla97Chr03	18704843	18705064	Cla97C03G061410:intron	+
Cla97Chr03	18705124	18706345	Cla97C03G061410:intron	+
Cla97Chr03	19193028	19200974	Cla97C03G061560:intron	+
Cla97Chr03	20667634	20683801	Cla97C03G061800:intron	+
Cla97Chr03	20683969	20685431	Cla97C03G061800:intron	+
Cla97Chr03	20792478	20802200	Cla97C03G061810:intron	+
Cla97Chr03	21782109	21786252	Cla97C03G061960:intron	+
Cla97Chr03	22768935	22770712	Cla97C03G062100:intron	+
Cla97Chr03	22904715	22905375	Cla97C03G062170:intron	+
Cla97Chr03	22970817	22971452	Cla97C03G062185:intron	+
Cla97Chr03	23161103	23205181	XLOC_005268:intron	+
Cla97Chr03	23192886	23239990	XLOC_005268:intron	+
Cla97Chr03	23204539	23208729	XLOC_005268:intron	+
Cla97Chr03	23208738	23220682	XLOC_005268:intron	+
Cla97Chr03	23222154	23243823	XLOC_005268:intron	+
Cla97Chr03	23204328	23205306	XLOC_005268:intron	+
Cla97Chr03	23204656	23208729	XLOC_005268:intron	+
Cla97Chr03	23204328	23239371	XLOC_005268:intron	+
Cla97Chr03	23162617	23202244	XLOC_005269:intron	+
Cla97Chr03	23165108	23189028	XLOC_005269:intron	+
Cla97Chr03	23165316	23188986	XLOC_005269:intron	+
Cla97Chr03	23188652	23224366	XLOC_005270:intron	+
Cla97Chr03	23188928	23206878	XLOC_005271:intron	+
Cla97Chr03	23189241	23205875	XLOC_005271:intron	+
Cla97Chr03	23207059	23218594	XLOC_005271:intron	+
Cla97Chr03	23205090	23205875	XLOC_005271:intron	+
Cla97Chr03	23207059	23218594	XLOC_005271:intron	+
Cla97Chr03	23205090	23205875	XLOC_005271:intron	+
Cla97Chr03	23207072	23218594	XLOC_005271:intron	+
Cla97Chr03	23238349	23262981	XLOC_005275:intron	+
Cla97Chr03	24900844	24903257	Cla97C03G062980:intron	+
Cla97Chr03	25816158	25818486	Cla97C03G063270:intron	+
Cla97Chr03	26144663	26148791	Cla97C03G063480:intron	+
Cla97Chr03	26363084	26363330	Cla97C03G063600:intron	+
Cla97Chr03	26363394	26372117	Cla97C03G063600:intron	+
Cla97Chr03	27030586	27031064	Cla97C03G063950:intron	+
Cla97Chr03	27054346	27055203	Cla97C03G063980:intron	+
Cla97Chr03	27102050	27105337	Cla97C03G064040:intron	+
Cla97Chr03	27179446	27188578	Cla97C03G064110:intron	+
Cla97Chr03	27789287	27792235	XLOC_005364:intron	+
Cla97Chr03	27789287	27790703	XLOC_005364:intron	+
Cla97Chr03	27846578	27847236	Cla97C03G064350:intron	+
Cla97Chr03	27869044	27870772	Cla97C03G064380:intron	+
Cla97Chr03	27869044	27869672	Cla97C03G064380:intron	+
Cla97Chr03	27948758	27952337	Cla97C03G064460:intron	+
Cla97Chr03	28072114	28072205	Cla97C03G064600:intron	+
Cla97Chr03	28094619	28096658	Cla97C03G064640:intron	+
Cla97Chr03	28135925	28136731	XLOC_005380:intron	+
Cla97Chr03	28481062	28481182	XLOC_005393:intron	+
Cla97Chr03	28548508	28548616	Cla97C03G065040:intron	+
Cla97Chr03	28686092	28687804	Cla97C03G065150:intron	+
Cla97Chr03	28689454	28690030	Cla97C03G065150:intron	+
Cla97Chr03	28805184	28805587	Cla97C03G065290:intron	+
Cla97Chr03	29158885	29163833	Cla97C03G065770:intron	+
Cla97Chr03	29194143	29195074	Cla97C03G065800:intron	+
Cla97Chr03	29253619	29256716	Cla97C03G065830:intron	+
Cla97Chr03	29253619	29258252	Cla97C03G065830:intron	+
Cla97Chr03	29253619	29256716	Cla97C03G065830:intron	+
Cla97Chr03	29373015	29374128	Cla97C03G065965:intron	+
Cla97Chr03	29403712	29404983	Cla97C03G065990:intron	+
Cla97Chr03	29407413	29408014	Cla97C03G065990:intron	+
Cla97Chr03	29403712	29404983	Cla97C03G065990:intron	+
Cla97Chr03	29407413	29409405	Cla97C03G065990:intron	+
Cla97Chr03	29584919	29586512	Cla97C03G066140:intron	+
Cla97Chr03	29645856	29647406	Cla97C03G066220:intron	+
Cla97Chr03	29776007	29776866	Cla97C03G066360:intron	+
Cla97Chr03	29831994	29832383	Cla97C03G066410:intron	+
Cla97Chr03	30113830	30118628	Cla97C03G066620:intron	+
Cla97Chr03	30119826	30119945	Cla97C03G066620:intron	+
Cla97Chr03	30112696	30117750	Cla97C03G066620:intron	+
Cla97Chr03	30118058	30120734	Cla97C03G066620:intron	+
Cla97Chr03	30397081	30397771	Cla97C03G066890:intron	+
Cla97Chr03	30787991	30791125	Cla97C03G067280:intron	+
Cla97Chr03	30837535	30843873	Cla97C03G067350:intron	+
Cla97Chr03	30978946	30979798	Cla97C03G067520:intron	+
Cla97Chr03	30981391	30981583	Cla97C03G067520:intron	+
Cla97Chr03	31493403	31493730	XLOC_005543:intron	+
Cla97Chr03	31493526	31493730	XLOC_005543:intron	+
Cla97Chr03	31621845	31622774	Cla97C03G068250:intron	+
Cla97Chr03	58766	59977	Cla97C03G050800:intron	-
Cla97Chr03	210534	212688	Cla97C03G050980:intron	-
Cla97Chr03	288988	289115	XLOC_005567:intron	-
Cla97Chr03	288852	288932	XLOC_005567:intron	-
Cla97Chr03	288988	289186	XLOC_005567:intron	-
Cla97Chr03	539102	539678	Cla97C03G051350:intron	-
Cla97Chr03	713028	713857	Cla97C03G051540:intron	-
Cla97Chr03	734167	734580	Cla97C03G051580:intron	-
Cla97Chr03	842576	842728	Cla97C03G051700:intron	-
Cla97Chr03	850526	850642	Cla97C03G051700:intron	-
Cla97Chr03	955274	956721	XLOC_005596:intron	-
Cla97Chr03	1069434	1072519	Cla97C03G052020:intron	-
Cla97Chr03	1144394	1145638	Cla97C03G052120:intron	-
Cla97Chr03	1322743	1326331	Cla97C03G052350:intron	-
Cla97Chr03	1647543	1650816	Cla97C03G052670:intron	-
Cla97Chr03	1666688	1666857	Cla97C03G052690:intron	-
Cla97Chr03	2017277	2017386	Cla97C03G052980:intron	-
Cla97Chr03	2024967	2025103	Cla97C03G052990:intron	-
Cla97Chr03	2053147	2056604	Cla97C03G053010:intron	-
Cla97Chr03	2078196	2079339	Cla97C03G053030:intron	-
Cla97Chr03	2219661	2223119	Cla97C03G053130:intron	-
Cla97Chr03	2698967	2699118	Cla97C03G053510:intron	-
Cla97Chr03	2702540	2706036	Cla97C03G053510:intron	-
Cla97Chr03	3008057	3017325	Cla97C03G053800:intron	-
Cla97Chr03	3058943	3059512	XLOC_005687:intron	-
Cla97Chr03	3257214	3264399	Cla97C03G054020:intron	-
Cla97Chr03	3366778	3370786	Cla97C03G054110:intron	-
Cla97Chr03	3382664	3383008	Cla97C03G054120:intron	-
Cla97Chr03	3401872	3404140	Cla97C03G054150:intron	-
Cla97Chr03	3410088	3411360	Cla97C03G054170:intron	-
Cla97Chr03	3411396	3411533	Cla97C03G054170:intron	-
Cla97Chr03	3795982	3801057	Cla97C03G054700:intron	-
Cla97Chr03	3801090	3801497	Cla97C03G054700:intron	-
Cla97Chr03	3799936	3801227	Cla97C03G054700:intron	-
Cla97Chr03	3841776	3845719	Cla97C03G054790:intron	-
Cla97Chr03	3849244	3850976	Cla97C03G054790:intron	-
Cla97Chr03	3904422	3906571	Cla97C03G054870:intron	-
Cla97Chr03	3965106	3966824	Cla97C03G054950:intron	-
Cla97Chr03	3968759	3969175	Cla97C03G054960:intron	-
Cla97Chr03	4208199	4208312	Cla97C03G055220:intron	-
Cla97Chr03	4208199	4208605	Cla97C03G055220:intron	-
Cla97Chr03	4424443	4425869	Cla97C03G055450:intron	-
Cla97Chr03	4714041	4714895	Cla97C03G055790:intron	-
Cla97Chr03	4715475	4716713	Cla97C03G055790:intron	-
Cla97Chr03	4754657	4755690	Cla97C03G055860:intron	-
Cla97Chr03	4820636	4830118	Cla97C03G055950:intron	-
Cla97Chr03	4833265	4835306	Cla97C03G055950:intron	-
Cla97Chr03	4839858	4840237	Cla97C03G055950:intron	-
Cla97Chr03	5096841	5098437	Cla97C03G056310:intron	-
Cla97Chr03	5318371	5320411	Cla97C03G056580:intron	-
Cla97Chr03	5331956	5334500	Cla97C03G056580:intron	-
Cla97Chr03	5333773	5334029	Cla97C03G056580:intron	-
Cla97Chr03	5488637	5491454	Cla97C03G056820:intron	-
Cla97Chr03	6045314	6048798	Cla97C03G057370:intron	-
Cla97Chr03	6220523	6221028	Cla97C03G057460:intron	-
Cla97Chr03	6401929	6406487	XLOC_005868:intron	-
Cla97Chr03	6440500	6440735	Cla97C03G057580:intron	-
Cla97Chr03	6603058	6606662	Cla97C03G057660:intron	-
Cla97Chr03	6605687	6606662	Cla97C03G057660:intron	-
Cla97Chr03	6900810	6900904	Cla97C03G057780:intron	-
Cla97Chr03	6901081	6901827	Cla97C03G057780:intron	-
Cla97Chr03	7651791	7653755	Cla97C03G058310:intron	-
Cla97Chr03	8185582	8186492	Cla97C03G058890:intron	-
Cla97Chr03	8248855	8252095	XLOC_005933:intron	-
Cla97Chr03	8334288	8341304	Cla97C03G059000:intron	-
Cla97Chr03	8583541	8583872	Cla97C03G059190:intron	-
Cla97Chr03	8915352	8917438	Cla97C03G059520:intron	-
Cla97Chr03	8916837	8917438	Cla97C03G059520:intron	-
Cla97Chr03	9584137	9585427	XLOC_005977:intron	-
Cla97Chr03	9584751	9585427	XLOC_005977:intron	-
Cla97Chr03	10087629	10101436	Cla97C03G059950:intron	-
Cla97Chr03	10303262	10303746	Cla97C03G059980:intron	-
Cla97Chr03	11236246	11240385	Cla97C03G060240:intron	-
Cla97Chr03	11783891	11784605	Cla97C03G060510:intron	-
Cla97Chr03	11923718	12009171	XLOC_006010:intron	-
Cla97Chr03	14378341	14379412	Cla97C03G060755:intron	-
Cla97Chr03	16208275	16208959	Cla97C03G060930:intron	-
Cla97Chr03	17402206	17406008	XLOC_006040:intron	-
Cla97Chr03	17407669	17417423	XLOC_006040:intron	-
Cla97Chr03	17501227	17526620	Cla97C03G061060:intron	-
Cla97Chr03	17611104	17612941	Cla97C03G061080:intron	-
Cla97Chr03	17853916	17854553	Cla97C03G061150:intron	-
Cla97Chr03	18174966	18175678	Cla97C03G061250:intron	-
Cla97Chr03	18713948	18714471	Cla97C03G061420:intron	-
Cla97Chr03	18910771	18913723	Cla97C03G061460:intron	-
Cla97Chr03	19325793	19339003	Cla97C03G061570:intron	-
Cla97Chr03	20226382	20226456	XLOC_006069:intron	-
Cla97Chr03	20845529	20846410	Cla97C03G061820:intron	-
Cla97Chr03	21597686	21598175	Cla97C03G061910:intron	-
Cla97Chr03	22938295	22938810	Cla97C03G062180:intron	-
Cla97Chr03	23161590	23204962	XLOC_006109:intron	-
Cla97Chr03	23207018	23218594	XLOC_006109:intron	-
Cla97Chr03	23161668	23204962	XLOC_006109:intron	-
Cla97Chr03	23207059	23218594	XLOC_006109:intron	-
Cla97Chr03	23161505	23204962	XLOC_006109:intron	-
Cla97Chr03	23207197	23218594	XLOC_006109:intron	-
Cla97Chr03	23207118	23218594	XLOC_006109:intron	-
Cla97Chr03	23207049	23218594	XLOC_006109:intron	-
Cla97Chr03	23207128	23218594	XLOC_006109:intron	-
Cla97Chr03	23207062	23218594	XLOC_006109:intron	-
Cla97Chr03	23207059	23218594	XLOC_006109:intron	-
Cla97Chr03	23207018	23218594	XLOC_006109:intron	-
Cla97Chr03	23207197	23218594	XLOC_006109:intron	-
Cla97Chr03	23207088	23218594	XLOC_006109:intron	-
Cla97Chr03	23162608	23202235	Cla97C03G062380:intron	-
Cla97Chr03	23162617	23202244	Cla97C03G062380:intron	-
Cla97Chr03	23203060	23244352	Cla97C03G062380:intron	-
Cla97Chr03	23210098	23244352	Cla97C03G062380:intron	-
Cla97Chr03	23163472	23193903	XLOC_006111:intron	-
Cla97Chr03	23165229	23188906	XLOC_006111:intron	-
Cla97Chr03	23166115	23238887	XLOC_006111:intron	-
Cla97Chr03	23171407	23193385	XLOC_006111:intron	-
Cla97Chr03	23171366	23193521	XLOC_006111:intron	-
Cla97Chr03	23171434	23193418	XLOC_006111:intron	-
Cla97Chr03	23168515	23225922	XLOC_006111:intron	-
Cla97Chr03	23188837	23208188	XLOC_006111:intron	-
Cla97Chr03	23179770	23188633	XLOC_006111:intron	-
Cla97Chr03	23188800	23208188	XLOC_006111:intron	-
Cla97Chr03	23206771	23210297	XLOC_006111:intron	-
Cla97Chr03	23213152	23238887	XLOC_006111:intron	-
Cla97Chr03	23182235	23224793	Cla97C03G062440:intron	-
Cla97Chr03	23191771	23242633	Cla97C03G062460:intron	-
Cla97Chr03	23222129	23244083	Cla97C03G062460:intron	-
Cla97Chr03	23219596	23225010	Cla97C03G062450:intron	-
Cla97Chr03	25545227	25546252	Cla97C03G063160:intron	-
Cla97Chr03	25545227	25546625	Cla97C03G063160:intron	-
Cla97Chr03	25765489	25769192	Cla97C03G063250:intron	-
Cla97Chr03	25769651	25775276	Cla97C03G063250:intron	-
Cla97Chr03	25765489	25766804	Cla97C03G063250:intron	-
Cla97Chr03	25769651	25775276	Cla97C03G063250:intron	-
Cla97Chr03	25765489	25766849	Cla97C03G063250:intron	-
Cla97Chr03	25769607	25775276	Cla97C03G063250:intron	-
Cla97Chr03	25770737	25775276	Cla97C03G063250:intron	-
Cla97Chr03	25830985	25831128	Cla97C03G063290:intron	-
Cla97Chr03	26088460	26089082	Cla97C03G063470:intron	-
Cla97Chr03	26733083	26736267	Cla97C03G063780:intron	-
Cla97Chr03	27045015	27048258	Cla97C03G063970:intron	-
Cla97Chr03	27044222	27048884	Cla97C03G063970:intron	-
Cla97Chr03	27732266	27739361	Cla97C03G064250:intron	-
Cla97Chr03	27879074	27882762	Cla97C03G064390:intron	-
Cla97Chr03	27976707	27979725	Cla97C03G064500:intron	-
Cla97Chr03	28209116	28209184	Cla97C03G064750:intron	-
Cla97Chr03	28220401	28225906	Cla97C03G064750:intron	-
Cla97Chr03	28454116	28454411	Cla97C03G064970:intron	-
Cla97Chr03	28593684	28594930	Cla97C03G065060:intron	-
Cla97Chr03	28694889	28694980	Cla97C03G065170:intron	-
Cla97Chr03	28696695	28697483	Cla97C03G065170:intron	-
Cla97Chr03	28694889	28694980	Cla97C03G065170:intron	-
Cla97Chr03	28696695	28697483	Cla97C03G065170:intron	-
Cla97Chr03	28694889	28694980	Cla97C03G065170:intron	-
Cla97Chr03	28696695	28697483	Cla97C03G065170:intron	-
Cla97Chr03	28733791	28734670	Cla97C03G065250:intron	-
Cla97Chr03	29022753	29022896	XLOC_006272:intron	-
Cla97Chr03	29166636	29167964	Cla97C03G065780:intron	-
Cla97Chr03	29166561	29167964	Cla97C03G065780:intron	-
Cla97Chr03	29273471	29274591	Cla97C03G065860:intron	-
Cla97Chr03	29297088	29300977	Cla97C03G065880:intron	-
Cla97Chr03	29433087	29437040	Cla97C03G066010:intron	-
Cla97Chr03	29589475	29590324	Cla97C03G066160:intron	-
Cla97Chr03	29659243	29659538	Cla97C03G066250:intron	-
Cla97Chr03	29988236	29999351	XLOC_006317:intron	-
Cla97Chr03	30101188	30102305	Cla97C03G066610:intron	-
Cla97Chr03	30406539	30407392	Cla97C03G066900:intron	-
Cla97Chr03	30492714	30492938	Cla97C03G066990:intron	-
Cla97Chr03	30500263	30506600	Cla97C03G066990:intron	-
Cla97Chr03	30560574	30560675	Cla97C03G067060:intron	-
Cla97Chr03	30615071	30615932	Cla97C03G067120:intron	-
Cla97Chr03	31006817	31010489	XLOC_006357:intron	-
Cla97Chr03	31031835	31033123	XLOC_006357:intron	-
Cla97Chr03	31078743	31079276	Cla97C03G067680:intron	-
Cla97Chr03	31083658	31087609	Cla97C03G067680:intron	-
Cla97Chr03	31313035	31313664	Cla97C03G067980:intron	-
Cla97Chr03	31572061	31581429	Cla97C03G068230:intron	-
Cla97Chr03	31716483	31719479	XLOC_006386:intron	-
Cla97Chr03	31803807	31804380	XLOC_006389:intron	-
Cla97Chr03	31822986	31831142	XLOC_006391:intron	-
Cla97Chr04	495147	495417	Cla97C04G068590:intron	+
Cla97Chr04	505577	507367	Cla97C04G068590:intron	+
Cla97Chr04	495147	495417	Cla97C04G068590:intron	+
Cla97Chr04	3076488	3091069	Cla97C04G069090:intron	+
Cla97Chr04	3370435	3371339	Cla97C04G069170:intron	+
Cla97Chr04	4165796	4174625	XLOC_006472:intron	+
Cla97Chr04	4167010	4174625	XLOC_006472:intron	+
Cla97Chr04	4176068	4177367	XLOC_006472:intron	+
Cla97Chr04	5955145	5967550	Cla97C04G069560:intron	+
Cla97Chr04	5967863	5968529	Cla97C04G069560:intron	+
Cla97Chr04	6244121	6246466	Cla97C04G069600:intron	+
Cla97Chr04	6429796	6429998	XLOC_006489:intron	+
Cla97Chr04	6431421	6431958	XLOC_006489:intron	+
Cla97Chr04	7086106	7087231	Cla97C04G069780:intron	+
Cla97Chr04	7410783	7413267	Cla97C04G069850:intron	+
Cla97Chr04	7508981	7509079	XLOC_006500:intron	+
Cla97Chr04	7600708	7605169	Cla97C04G069900:intron	+
Cla97Chr04	7600708	7601815	Cla97C04G069900:intron	+
Cla97Chr04	8136481	8143607	Cla97C04G069990:intron	+
Cla97Chr04	10727318	10733366	Cla97C04G070240:intron	+
Cla97Chr04	10727318	10732712	Cla97C04G070240:intron	+
Cla97Chr04	10727318	10733366	Cla97C04G070240:intron	+
Cla97Chr04	11010653	11018758	Cla97C04G070310:intron	+
Cla97Chr04	11010653	11012111	Cla97C04G070310:intron	+
Cla97Chr04	11083048	11088138	Cla97C04G070320:intron	+
Cla97Chr04	12876842	12879269	Cla97C04G070490:intron	+
Cla97Chr04	12915944	12924420	Cla97C04G070490:intron	+
Cla97Chr04	12934278	12935325	Cla97C04G070490:intron	+
Cla97Chr04	12876842	12879269	Cla97C04G070490:intron	+
Cla97Chr04	12915944	12924420	Cla97C04G070490:intron	+
Cla97Chr04	12876842	12879269	Cla97C04G070490:intron	+
Cla97Chr04	12915944	12924420	Cla97C04G070490:intron	+
Cla97Chr04	12934278	12935325	Cla97C04G070490:intron	+
Cla97Chr04	14508123	14520434	XLOC_006563:intron	+
Cla97Chr04	14799212	14799980	XLOC_006566:intron	+
Cla97Chr04	16663092	16664035	Cla97C04G071140:intron	+
Cla97Chr04	16665355	16666418	Cla97C04G071140:intron	+
Cla97Chr04	16663092	16664035	Cla97C04G071140:intron	+
Cla97Chr04	16665355	16666418	Cla97C04G071140:intron	+
Cla97Chr04	16663092	16663685	Cla97C04G071140:intron	+
Cla97Chr04	16665355	16666418	Cla97C04G071140:intron	+
Cla97Chr04	16663574	16663685	Cla97C04G071140:intron	+
Cla97Chr04	16665355	16666418	Cla97C04G071140:intron	+
Cla97Chr04	16663092	16664035	Cla97C04G071140:intron	+
Cla97Chr04	16665355	16666418	Cla97C04G071140:intron	+
Cla97Chr04	17209379	17210571	Cla97C04G071240:intron	+
Cla97Chr04	17266109	17267947	Cla97C04G071260:intron	+
Cla97Chr04	17266109	17269006	Cla97C04G071260:intron	+
Cla97Chr04	17825113	17828006	Cla97C04G071390:intron	+
Cla97Chr04	17832115	17833564	Cla97C04G071390:intron	+
Cla97Chr04	17825113	17828006	Cla97C04G071390:intron	+
Cla97Chr04	17832115	17833564	Cla97C04G071390:intron	+
Cla97Chr04	17993781	17994543	Cla97C04G071455:intron	+
Cla97Chr04	17993874	17994543	Cla97C04G071455:intron	+
Cla97Chr04	17994842	17995209	Cla97C04G071455:intron	+
Cla97Chr04	18017013	18017266	Cla97C04G071480:intron	+
Cla97Chr04	18158871	18159322	Cla97C04G071610:intron	+
Cla97Chr04	18297890	18298682	Cla97C04G071690:intron	+
Cla97Chr04	18475742	18476909	Cla97C04G071830:intron	+
Cla97Chr04	18477858	18478681	Cla97C04G071830:intron	+
Cla97Chr04	18475742	18476909	Cla97C04G071830:intron	+
Cla97Chr04	18507150	18508547	Cla97C04G071860:intron	+
Cla97Chr04	18654237	18654603	Cla97C04G072010:intron	+
Cla97Chr04	18717249	18724094	Cla97C04G072070:intron	+
Cla97Chr04	18740402	18742222	Cla97C04G072080:intron	+
Cla97Chr04	18764526	18764735	Cla97C04G072110:intron	+
Cla97Chr04	18780806	18784550	Cla97C04G072130:intron	+
Cla97Chr04	18784580	18785189	Cla97C04G072130:intron	+
Cla97Chr04	18785402	18787254	Cla97C04G072130:intron	+
Cla97Chr04	18780806	18784550	Cla97C04G072130:intron	+
Cla97Chr04	18784580	18785189	Cla97C04G072130:intron	+
Cla97Chr04	18785402	18787254	Cla97C04G072130:intron	+
Cla97Chr04	19712295	19712666	Cla97C04G072520:intron	+
Cla97Chr04	19760225	19760575	Cla97C04G072560:intron	+
Cla97Chr04	19862198	19862577	Cla97C04G072610:intron	+
Cla97Chr04	20241982	20242619	Cla97C04G072870:intron	+
Cla97Chr04	20241982	20242565	Cla97C04G072870:intron	+
Cla97Chr04	20780909	20783744	Cla97C04G073160:intron	+
Cla97Chr04	20959835	20965335	Cla97C04G073290:intron	+
Cla97Chr04	21282291	21283928	Cla97C04G073560:intron	+
Cla97Chr04	21360675	21362693	Cla97C04G073630:intron	+
Cla97Chr04	21390593	21393300	Cla97C04G073650:intron	+
Cla97Chr04	21399128	21400023	Cla97C04G073650:intron	+
Cla97Chr04	21518910	21519222	Cla97C04G073770:intron	+
Cla97Chr04	21698055	21699874	Cla97C04G073910:intron	+
Cla97Chr04	21852407	21853848	Cla97C04G074130:intron	+
Cla97Chr04	22102996	22105248	Cla97C04G074400:intron	+
Cla97Chr04	22237950	22238785	XLOC_006747:intron	+
Cla97Chr04	22478838	22481313	Cla97C04G074840:intron	+
Cla97Chr04	22771016	22771127	Cla97C04G075200:intron	+
Cla97Chr04	22885789	22886762	XLOC_006787:intron	+
Cla97Chr04	22886199	22886762	XLOC_006787:intron	+
Cla97Chr04	22885789	22886762	XLOC_006787:intron	+
Cla97Chr04	22886199	22886762	XLOC_006787:intron	+
Cla97Chr04	23072358	23072413	Cla97C04G075560:intron	+
Cla97Chr04	23148998	23149516	Cla97C04G075670:intron	+
Cla97Chr04	23164007	23167671	Cla97C04G075690:intron	+
Cla97Chr04	23168772	23172971	Cla97C04G075690:intron	+
Cla97Chr04	23395549	23395854	Cla97C04G075940:intron	+
Cla97Chr04	23395577	23396441	Cla97C04G075940:intron	+
Cla97Chr04	23473982	23474494	Cla97C04G076050:intron	+
Cla97Chr04	23477723	23477824	Cla97C04G076070:intron	+
Cla97Chr04	23886817	23888110	Cla97C04G076310:intron	+
Cla97Chr04	23926962	23927234	Cla97C04G076350:intron	+
Cla97Chr04	23984383	23985057	Cla97C04G076420:intron	+
Cla97Chr04	24159430	24160424	Cla97C04G076590:intron	+
Cla97Chr04	24370882	24371330	Cla97C04G076800:intron	+
Cla97Chr04	24589543	24593342	Cla97C04G077050:intron	+
Cla97Chr04	24875682	24885356	Cla97C04G077330:intron	+
Cla97Chr04	24875682	24879741	Cla97C04G077330:intron	+
Cla97Chr04	25047118	25047960	Cla97C04G077470:intron	+
Cla97Chr04	25163634	25164818	Cla97C04G077600:intron	+
Cla97Chr04	25163660	25164818	Cla97C04G077600:intron	+
Cla97Chr04	25215470	25218111	Cla97C04G077650:intron	+
Cla97Chr04	25315786	25323388	XLOC_006907:intron	+
Cla97Chr04	25531597	25532252	Cla97C04G078000:intron	+
Cla97Chr04	25532030	25536133	Cla97C04G078000:intron	+
Cla97Chr04	25920699	25921464	Cla97C04G078350:intron	+
Cla97Chr04	26000957	26001887	Cla97C04G078490:intron	+
Cla97Chr04	26043672	26046427	Cla97C04G078520:intron	+
Cla97Chr04	26051276	26054442	Cla97C04G078520:intron	+
Cla97Chr04	26101182	26101305	XLOC_006941:intron	+
Cla97Chr04	26101182	26104564	XLOC_006941:intron	+
Cla97Chr04	26241236	26244790	XLOC_006948:intron	+
Cla97Chr04	26357076	26357723	Cla97C04G078950:intron	+
Cla97Chr04	26638884	26639700	Cla97C04G079430:intron	+
Cla97Chr04	26651036	26651487	XLOC_006972:intron	+
Cla97Chr04	26694285	26696606	Cla97C04G079510:intron	+
Cla97Chr04	26694394	26694899	Cla97C04G079510:intron	+
Cla97Chr04	26708324	26711960	Cla97C04G079530:intron	+
Cla97Chr04	26813174	26815566	Cla97C04G079690:intron	+
Cla97Chr04	26821485	26822688	Cla97C04G079700:intron	+
Cla97Chr04	26993666	27001411	XLOC_006995:intron	+
Cla97Chr04	26993666	26994827	XLOC_006995:intron	+
Cla97Chr04	140592	142185	Cla97C04G068480:intron	-
Cla97Chr04	643734	644766	Cla97C04G068600:intron	-
Cla97Chr04	1004415	1007486	Cla97C04G068640:intron	-
Cla97Chr04	1048655	1048841	Cla97C04G068670:intron	-
Cla97Chr04	1052522	1053187	Cla97C04G068670:intron	-
Cla97Chr04	1056358	1057182	Cla97C04G068670:intron	-
Cla97Chr04	1052522	1053187	Cla97C04G068670:intron	-
Cla97Chr04	1056358	1057182	Cla97C04G068670:intron	-
Cla97Chr04	1052522	1053244	Cla97C04G068670:intron	-
Cla97Chr04	1056358	1057182	Cla97C04G068670:intron	-
Cla97Chr04	2124689	2125588	Cla97C04G068890:intron	-
Cla97Chr04	2182499	2182590	XLOC_007034:intron	-
Cla97Chr04	2186980	2194310	XLOC_007034:intron	-
Cla97Chr04	2194791	2200659	XLOC_007034:intron	-
Cla97Chr04	2210829	2212660	XLOC_007034:intron	-
Cla97Chr04	2182499	2182590	XLOC_007034:intron	-
Cla97Chr04	2186980	2194310	XLOC_007034:intron	-
Cla97Chr04	2194791	2200659	XLOC_007034:intron	-
Cla97Chr04	2210829	2212660	XLOC_007034:intron	-
Cla97Chr04	2182499	2182590	XLOC_007034:intron	-
Cla97Chr04	2186980	2194310	XLOC_007034:intron	-
Cla97Chr04	2194791	2200659	XLOC_007034:intron	-
Cla97Chr04	2210829	2212660	XLOC_007034:intron	-
Cla97Chr04	2182499	2182590	XLOC_007034:intron	-
Cla97Chr04	2186980	2193804	XLOC_007034:intron	-
Cla97Chr04	2194791	2200659	XLOC_007034:intron	-
Cla97Chr04	2210829	2212660	XLOC_007034:intron	-
Cla97Chr04	2319094	2324412	Cla97C04G068950:intron	-
Cla97Chr04	4089736	4091418	Cla97C04G069340:intron	-
Cla97Chr04	5086668	5090551	XLOC_007078:intron	-
Cla97Chr04	5092632	5102020	XLOC_007078:intron	-
Cla97Chr04	5114470	5115145	XLOC_007078:intron	-
Cla97Chr04	5086668	5090551	XLOC_007078:intron	-
Cla97Chr04	5092632	5102020	XLOC_007078:intron	-
Cla97Chr04	5114470	5115145	XLOC_007078:intron	-
Cla97Chr04	5086668	5090551	XLOC_007078:intron	-
Cla97Chr04	5092632	5102020	XLOC_007078:intron	-
Cla97Chr04	5114470	5115145	XLOC_007078:intron	-
Cla97Chr04	5089663	5099843	XLOC_007079:intron	-
Cla97Chr04	11344418	11344587	Cla97C04G070360:intron	-
Cla97Chr04	11347738	11349872	Cla97C04G070360:intron	-
Cla97Chr04	11380064	11384783	Cla97C04G070360:intron	-
Cla97Chr04	11389048	11407429	Cla97C04G070360:intron	-
Cla97Chr04	11344418	11344587	Cla97C04G070360:intron	-
Cla97Chr04	11347738	11349872	Cla97C04G070360:intron	-
Cla97Chr04	11380064	11384783	Cla97C04G070360:intron	-
Cla97Chr04	11389048	11407429	Cla97C04G070360:intron	-
Cla97Chr04	11344418	11344587	Cla97C04G070360:intron	-
Cla97Chr04	11347738	11349872	Cla97C04G070360:intron	-
Cla97Chr04	11380064	11384783	Cla97C04G070360:intron	-
Cla97Chr04	11389048	11407429	Cla97C04G070360:intron	-
Cla97Chr04	11380064	11384783	Cla97C04G070360:intron	-
Cla97Chr04	11389048	11407429	Cla97C04G070360:intron	-
Cla97Chr04	11666982	11668825	Cla97C04G070390:intron	-
Cla97Chr04	11670120	11670479	Cla97C04G070390:intron	-
Cla97Chr04	11666982	11668825	Cla97C04G070390:intron	-
Cla97Chr04	11670120	11670479	Cla97C04G070390:intron	-
Cla97Chr04	14078165	14082756	Cla97C04G070640:intron	-
Cla97Chr04	14271017	14271122	Cla97C04G070710:intron	-
Cla97Chr04	14513458	14513659	Cla97C04G070760:intron	-
Cla97Chr04	18371745	18372354	Cla97C04G071740:intron	-
Cla97Chr04	18640758	18641860	Cla97C04G072000:intron	-
Cla97Chr04	18640758	18641794	Cla97C04G072000:intron	-
Cla97Chr04	18768194	18771565	Cla97C04G072120:intron	-
Cla97Chr04	18940640	18941907	Cla97C04G072200:intron	-
Cla97Chr04	18943220	18943893	Cla97C04G072200:intron	-
Cla97Chr04	20052680	20055108	Cla97C04G072720:intron	-
Cla97Chr04	20104919	20105543	Cla97C04G072780:intron	-
Cla97Chr04	20105614	20107679	Cla97C04G072780:intron	-
Cla97Chr04	20104919	20105298	Cla97C04G072780:intron	-
Cla97Chr04	20105614	20107679	Cla97C04G072780:intron	-
Cla97Chr04	20105003	20105543	Cla97C04G072780:intron	-
Cla97Chr04	20105614	20107679	Cla97C04G072780:intron	-
Cla97Chr04	20668565	20670390	Cla97C04G073110:intron	-
Cla97Chr04	20673650	20675556	Cla97C04G073110:intron	-
Cla97Chr04	20668597	20670390	Cla97C04G073110:intron	-
Cla97Chr04	20673650	20675556	Cla97C04G073110:intron	-
Cla97Chr04	20673650	20675339	Cla97C04G073110:intron	-
Cla97Chr04	21580318	21581557	Cla97C04G073810:intron	-
Cla97Chr04	21640118	21643236	XLOC_007303:intron	-
Cla97Chr04	21805564	21805962	XLOC_007311:intron	-
Cla97Chr04	21806134	21807652	XLOC_007311:intron	-
Cla97Chr04	22209555	22210949	Cla97C04G074540:intron	-
Cla97Chr04	22490207	22494159	XLOC_007342:intron	-
Cla97Chr04	22496451	22497161	XLOC_007342:intron	-
Cla97Chr04	22490207	22494159	XLOC_007342:intron	-
Cla97Chr04	22496451	22497161	XLOC_007342:intron	-
Cla97Chr04	22640775	22641725	Cla97C04G075060:intron	-
Cla97Chr04	22797798	22798613	Cla97C04G075230:intron	-
Cla97Chr04	22906698	22909422	Cla97C04G075360:intron	-
Cla97Chr04	22956296	22956874	Cla97C04G075420:intron	-
Cla97Chr04	23027814	23032805	Cla97C04G075500:intron	-
Cla97Chr04	23226950	23229615	XLOC_007382:intron	-
Cla97Chr04	23351582	23351689	Cla97C04G075910:intron	-
Cla97Chr04	23642003	23643913	Cla97C04G076250:intron	-
Cla97Chr04	23908965	23909605	Cla97C04G076340:intron	-
Cla97Chr04	24241669	24242947	Cla97C04G076650:intron	-
Cla97Chr04	24342024	24344073	Cla97C04G076780:intron	-
Cla97Chr04	24405749	24407330	Cla97C04G076850:intron	-
Cla97Chr04	24473896	24474382	Cla97C04G076930:intron	-
Cla97Chr04	24715933	24719827	XLOC_007448:intron	-
Cla97Chr04	24816421	24818088	Cla97C04G077270:intron	-
Cla97Chr04	24855445	24863031	Cla97C04G077310:intron	-
Cla97Chr04	24992623	24992910	Cla97C04G077430:intron	-
Cla97Chr04	24992486	24992867	Cla97C04G077430:intron	-
Cla97Chr04	24992623	24992910	Cla97C04G077430:intron	-
Cla97Chr04	25092788	25095957	Cla97C04G077530:intron	-
Cla97Chr04	25455778	25457196	Cla97C04G077930:intron	-
Cla97Chr04	25456345	25457196	Cla97C04G077930:intron	-
Cla97Chr04	25525763	25526460	Cla97C04G077990:intron	-
Cla97Chr04	25525845	25526460	Cla97C04G077990:intron	-
Cla97Chr04	25641032	25641529	Cla97C04G078110:intron	-
Cla97Chr04	25705199	25705851	Cla97C04G078150:intron	-
Cla97Chr04	25708035	25713544	Cla97C04G078150:intron	-
Cla97Chr04	25713845	25714549	Cla97C04G078150:intron	-
Cla97Chr04	25705199	25705851	Cla97C04G078150:intron	-
Cla97Chr04	25706301	25713544	Cla97C04G078150:intron	-
Cla97Chr04	25713845	25714549	Cla97C04G078150:intron	-
Cla97Chr04	25705199	25705851	Cla97C04G078150:intron	-
Cla97Chr04	25706301	25713544	Cla97C04G078150:intron	-
Cla97Chr04	25713845	25714549	Cla97C04G078150:intron	-
Cla97Chr04	25705199	25705851	Cla97C04G078150:intron	-
Cla97Chr04	25706301	25713544	Cla97C04G078150:intron	-
Cla97Chr04	25713845	25714549	Cla97C04G078150:intron	-
Cla97Chr04	25706301	25713544	Cla97C04G078150:intron	-
Cla97Chr04	25713845	25714549	Cla97C04G078150:intron	-
Cla97Chr04	25810797	25812245	Cla97C04G078290:intron	-
Cla97Chr04	26141307	26142620	Cla97C04G078690:intron	-
Cla97Chr04	26432105	26433491	Cla97C04G079080:intron	-
Cla97Chr04	26490313	26490607	Cla97C04G079200:intron	-
Cla97Chr04	26621016	26621775	Cla97C04G079420:intron	-
Cla97Chr04	26733991	26734213	XLOC_007555:intron	-
Cla97Chr04	26758335	26758665	Cla97C04G079640:intron	-
Cla97Chr04	26758335	26758436	Cla97C04G079640:intron	-
Cla97Chr04	26912801	26923181	XLOC_007561:intron	-
Cla97Chr05	50231	51653	Cla97C05G079900:intron	+
Cla97Chr05	137267	137943	Cla97C05G080010:intron	+
Cla97Chr05	206469	256110	Cla97C05G080080:intron	+
Cla97Chr05	301755	311968	XLOC_007611:intron	+
Cla97Chr05	315411	316337	XLOC_007611:intron	+
Cla97Chr05	301755	311968	XLOC_007611:intron	+
Cla97Chr05	315411	316337	XLOC_007611:intron	+
Cla97Chr05	329648	337047	XLOC_007611:intron	+
Cla97Chr05	377962	378166	Cla97C05G080230:intron	+
Cla97Chr05	434468	436930	XLOC_007615:intron	+
Cla97Chr05	445051	446114	XLOC_007615:intron	+
Cla97Chr05	461913	462154	XLOC_007615:intron	+
Cla97Chr05	715589	716364	Cla97C05G080750:intron	+
Cla97Chr05	763294	763817	XLOC_007639:intron	+
Cla97Chr05	917256	917745	Cla97C05G081110:intron	+
Cla97Chr05	927023	928540	Cla97C05G081110:intron	+
Cla97Chr05	1311542	1312348	Cla97C05G081650:intron	+
Cla97Chr05	1530989	1531503	XLOC_007687:intron	+
Cla97Chr05	1582982	1583903	Cla97C05G082080:intron	+
Cla97Chr05	1606681	1607032	XLOC_007691:intron	+
Cla97Chr05	1609796	1611529	XLOC_007691:intron	+
Cla97Chr05	1606681	1607032	XLOC_007691:intron	+
Cla97Chr05	1609796	1611529	XLOC_007691:intron	+
Cla97Chr05	1614197	1615293	XLOC_007691:intron	+
Cla97Chr05	1606681	1607032	XLOC_007691:intron	+
Cla97Chr05	1691431	1692264	Cla97C05G082270:intron	+
Cla97Chr05	1712727	1714049	Cla97C05G082290:intron	+
Cla97Chr05	1746303	1746606	Cla97C05G082340:intron	+
Cla97Chr05	1837648	1855037	XLOC_007705:intron	+
Cla97Chr05	1837648	1854989	XLOC_007705:intron	+
Cla97Chr05	1837648	1855037	XLOC_007705:intron	+
Cla97Chr05	1837648	1854989	XLOC_007705:intron	+
Cla97Chr05	1837648	1855037	XLOC_007705:intron	+
Cla97Chr05	1913969	1914931	Cla97C05G082570:intron	+
Cla97Chr05	1915354	1916791	Cla97C05G082570:intron	+
Cla97Chr05	1913969	1914931	Cla97C05G082570:intron	+
Cla97Chr05	1976677	1976869	Cla97C05G082650:intron	+
Cla97Chr05	1977072	1977633	Cla97C05G082650:intron	+
Cla97Chr05	2067208	2069456	Cla97C05G082740:intron	+
Cla97Chr05	2130515	2131880	Cla97C05G082810:intron	+
Cla97Chr05	2175735	2177420	Cla97C05G082890:intron	+
Cla97Chr05	2309168	2312085	XLOC_007733:intron	+
Cla97Chr05	2557264	2560868	Cla97C05G083340:intron	+
Cla97Chr05	2654970	2655283	Cla97C05G083470:intron	+
Cla97Chr05	2782959	2784985	Cla97C05G083660:intron	+
Cla97Chr05	2828680	2833006	Cla97C05G083710:intron	+
Cla97Chr05	2894252	2894600	Cla97C05G083790:intron	+
Cla97Chr05	2894226	2894486	Cla97C05G083790:intron	+
Cla97Chr05	2956304	2957255	Cla97C05G083880:intron	+
Cla97Chr05	2956304	2957015	Cla97C05G083880:intron	+
Cla97Chr05	2957593	2957991	Cla97C05G083880:intron	+
Cla97Chr05	3349142	3349519	Cla97C05G084340:intron	+
Cla97Chr05	3362346	3364021	Cla97C05G084370:intron	+
Cla97Chr05	3501252	3501485	Cla97C05G084540:intron	+
Cla97Chr05	3652341	3654117	Cla97C05G084830:intron	+
Cla97Chr05	3659663	3660076	Cla97C05G084850:intron	+
Cla97Chr05	3749464	3751483	Cla97C05G084960:intron	+
Cla97Chr05	3752889	3753462	Cla97C05G084960:intron	+
Cla97Chr05	3928520	3931032	Cla97C05G085210:intron	+
Cla97Chr05	3995563	3996967	Cla97C05G085330:intron	+
Cla97Chr05	4001426	4001608	Cla97C05G085330:intron	+
Cla97Chr05	4198324	4199745	Cla97C05G085640:intron	+
Cla97Chr05	4452631	4454738	Cla97C05G085910:intron	+
Cla97Chr05	4613382	4613623	Cla97C05G086070:intron	+
Cla97Chr05	4722234	4722549	XLOC_007865:intron	+
Cla97Chr05	4722171	4722549	XLOC_007865:intron	+
Cla97Chr05	4913303	4913938	Cla97C05G086580:intron	+
Cla97Chr05	5153632	5154438	Cla97C05G086860:intron	+
Cla97Chr05	5167507	5168472	XLOC_007890:intron	+
Cla97Chr05	5262353	5266637	XLOC_007899:intron	+
Cla97Chr05	5269231	5275347	XLOC_007899:intron	+
Cla97Chr05	5262353	5266637	XLOC_007899:intron	+
Cla97Chr05	5269231	5275347	XLOC_007899:intron	+
Cla97Chr05	5345410	5347765	Cla97C05G087150:intron	+
Cla97Chr05	5344754	5356644	Cla97C05G087150:intron	+
Cla97Chr05	5413328	5418639	Cla97C05G087180:intron	+
Cla97Chr05	5582030	5582436	Cla97C05G087390:intron	+
Cla97Chr05	5583515	5583660	Cla97C05G087390:intron	+
Cla97Chr05	5661545	5662298	Cla97C05G087460:intron	+
Cla97Chr05	5961604	5962534	Cla97C05G087855:intron	+
Cla97Chr05	6014309	6014539	Cla97C05G087910:intron	+
Cla97Chr05	6150709	6154511	XLOC_007946:intron	+
Cla97Chr05	6163638	6166877	XLOC_007946:intron	+
Cla97Chr05	6150305	6154511	XLOC_007946:intron	+
Cla97Chr05	6163638	6165767	XLOC_007946:intron	+
Cla97Chr05	6150709	6154511	XLOC_007946:intron	+
Cla97Chr05	6163638	6166877	XLOC_007946:intron	+
Cla97Chr05	6292508	6292890	Cla97C05G088180:intron	+
Cla97Chr05	6383472	6384129	Cla97C05G088270:intron	+
Cla97Chr05	6586304	6589186	Cla97C05G088410:intron	+
Cla97Chr05	6807112	6807347	Cla97C05G088680:intron	+
Cla97Chr05	6832630	6833191	Cla97C05G088710:intron	+
Cla97Chr05	7025100	7026281	Cla97C05G088880:intron	+
Cla97Chr05	7092975	7097798	Cla97C05G088940:intron	+
Cla97Chr05	7379920	7383200	Cla97C05G089130:intron	+
Cla97Chr05	7527220	7528534	Cla97C05G089310:intron	+
Cla97Chr05	7531280	7531597	Cla97C05G089310:intron	+
Cla97Chr05	7644410	7644608	XLOC_008009:intron	+
Cla97Chr05	7644661	7645864	XLOC_008009:intron	+
Cla97Chr05	7646132	7646507	XLOC_008009:intron	+
Cla97Chr05	7944886	7946050	Cla97C05G089690:intron	+
Cla97Chr05	7952820	7953163	Cla97C05G089720:intron	+
Cla97Chr05	7978948	7979857	Cla97C05G089750:intron	+
Cla97Chr05	8179362	8179619	Cla97C05G089960:intron	+
Cla97Chr05	8179449	8179619	Cla97C05G089960:intron	+
Cla97Chr05	8287312	8287855	Cla97C05G090150:intron	+
Cla97Chr05	8348222	8349593	Cla97C05G090200:intron	+
Cla97Chr05	8367359	8368844	Cla97C05G090220:intron	+
Cla97Chr05	8376824	8377288	Cla97C05G090220:intron	+
Cla97Chr05	8451531	8455028	Cla97C05G090310:intron	+
Cla97Chr05	8451531	8453222	Cla97C05G090310:intron	+
Cla97Chr05	8451979	8453222	Cla97C05G090310:intron	+
Cla97Chr05	8655611	8660746	Cla97C05G090570:intron	+
Cla97Chr05	8757314	8758625	XLOC_008057:intron	+
Cla97Chr05	9146063	9146439	Cla97C05G091140:intron	+
Cla97Chr05	9223569	9224106	Cla97C05G091180:intron	+
Cla97Chr05	9313842	9314899	XLOC_008073:intron	+
Cla97Chr05	9342124	9411842	Cla97C05G091360:intron	+
Cla97Chr05	9411847	9475049	Cla97C05G091360:intron	+
Cla97Chr05	9355640	9355709	Cla97C05G091380:intron	+
Cla97Chr05	9389318	9390799	Cla97C05G091440:intron	+
Cla97Chr05	9391302	9392090	Cla97C05G091440:intron	+
Cla97Chr05	9396839	9397009	Cla97C05G091440:intron	+
Cla97Chr05	9389318	9390799	Cla97C05G091440:intron	+
Cla97Chr05	9389318	9391997	Cla97C05G091440:intron	+
Cla97Chr05	9389318	9390799	Cla97C05G091440:intron	+
Cla97Chr05	9415901	9416416	Cla97C05G091480:intron	+
Cla97Chr05	9575048	9578761	Cla97C05G091620:intron	+
Cla97Chr05	9706031	9713952	Cla97C05G091760:intron	+
Cla97Chr05	9706318	9713952	Cla97C05G091760:intron	+
Cla97Chr05	9837553	9838144	Cla97C05G091820:intron	+
Cla97Chr05	10015040	10015163	Cla97C05G091970:intron	+
Cla97Chr05	10209162	10210590	Cla97C05G092110:intron	+
Cla97Chr05	10353927	10356952	Cla97C05G092250:intron	+
Cla97Chr05	10872834	10875061	Cla97C05G092730:intron	+
Cla97Chr05	11051547	11052016	Cla97C05G092840:intron	+
Cla97Chr05	11123803	11124001	Cla97C05G092880:intron	+
Cla97Chr05	11123147	11123677	Cla97C05G092880:intron	+
Cla97Chr05	11123803	11124001	Cla97C05G092880:intron	+
Cla97Chr05	11123803	11123950	Cla97C05G092880:intron	+
Cla97Chr05	11123803	11124001	Cla97C05G092880:intron	+
Cla97Chr05	11123173	11123677	Cla97C05G092880:intron	+
Cla97Chr05	11123803	11123950	Cla97C05G092880:intron	+
Cla97Chr05	11123803	11123899	Cla97C05G092880:intron	+
Cla97Chr05	11461160	11465112	Cla97C05G093010:intron	+
Cla97Chr05	11595721	11596236	Cla97C05G093090:intron	+
Cla97Chr05	11666102	11667015	Cla97C05G093130:intron	+
Cla97Chr05	12560707	12564601	Cla97C05G093420:intron	+
Cla97Chr05	12567185	12580828	Cla97C05G093420:intron	+
Cla97Chr05	12560707	12564601	Cla97C05G093420:intron	+
Cla97Chr05	12567185	12580828	Cla97C05G093420:intron	+
Cla97Chr05	12560707	12564601	Cla97C05G093420:intron	+
Cla97Chr05	12567185	12580828	Cla97C05G093420:intron	+
Cla97Chr05	12929402	12930291	XLOC_008187:intron	+
Cla97Chr05	14046178	14047279	Cla97C05G093860:intron	+
Cla97Chr05	14183411	14185878	Cla97C05G093920:intron	+
Cla97Chr05	14310794	14312800	XLOC_008210:intron	+
Cla97Chr05	14333014	14333168	Cla97C05G093980:intron	+
Cla97Chr05	14464529	14464825	Cla97C05G094040:intron	+
Cla97Chr05	14678157	14680809	Cla97C05G094080:intron	+
Cla97Chr05	14698712	14699804	Cla97C05G094090:intron	+
Cla97Chr05	14701729	14702521	Cla97C05G094090:intron	+
Cla97Chr05	14702596	14705441	Cla97C05G094090:intron	+
Cla97Chr05	14698712	14699804	Cla97C05G094090:intron	+
Cla97Chr05	14701692	14702521	Cla97C05G094090:intron	+
Cla97Chr05	14892663	14893113	XLOC_008223:intron	+
Cla97Chr05	14920094	14922435	XLOC_008223:intron	+
Cla97Chr05	14948759	14953644	XLOC_008223:intron	+
Cla97Chr05	14892663	14893113	XLOC_008223:intron	+
Cla97Chr05	14920094	14922435	XLOC_008223:intron	+
Cla97Chr05	14948759	14953644	XLOC_008223:intron	+
Cla97Chr05	14892663	14893113	XLOC_008223:intron	+
Cla97Chr05	14920094	14922435	XLOC_008223:intron	+
Cla97Chr05	14948759	14953644	XLOC_008223:intron	+
Cla97Chr05	14892663	14893113	XLOC_008223:intron	+
Cla97Chr05	14920094	14922435	XLOC_008223:intron	+
Cla97Chr05	14948759	14953644	XLOC_008223:intron	+
Cla97Chr05	14892663	14893113	XLOC_008223:intron	+
Cla97Chr05	14920094	14922435	XLOC_008223:intron	+
Cla97Chr05	14948759	14953644	XLOC_008223:intron	+
Cla97Chr05	15062769	15063787	Cla97C05G094170:intron	+
Cla97Chr05	16166581	16177347	Cla97C05G094330:intron	+
Cla97Chr05	16198189	16198984	Cla97C05G094330:intron	+
Cla97Chr05	16166581	16177347	Cla97C05G094330:intron	+
Cla97Chr05	16198189	16198984	Cla97C05G094330:intron	+
Cla97Chr05	16166581	16177347	Cla97C05G094330:intron	+
Cla97Chr05	16495939	16496209	XLOC_008238:intron	+
Cla97Chr05	17002647	17003170	Cla97C05G094555:intron	+
Cla97Chr05	17002647	17003467	Cla97C05G094555:intron	+
Cla97Chr05	17006545	17008487	Cla97C05G094555:intron	+
Cla97Chr05	17348871	17350020	Cla97C05G094650:intron	+
Cla97Chr05	18310518	18310846	Cla97C05G095000:intron	+
Cla97Chr05	18310518	18314202	Cla97C05G095000:intron	+
Cla97Chr05	18643743	18644464	Cla97C05G095120:intron	+
Cla97Chr05	19670182	19672479	Cla97C05G095250:intron	+
Cla97Chr05	19949358	19949894	Cla97C05G095270:intron	+
Cla97Chr05	21300710	21304469	Cla97C05G095460:intron	+
Cla97Chr05	21835531	21836097	Cla97C05G095500:intron	+
Cla97Chr05	22171070	22171588	Cla97C05G095550:intron	+
Cla97Chr05	22171070	22172629	Cla97C05G095550:intron	+
Cla97Chr05	22171070	22171588	Cla97C05G095550:intron	+
Cla97Chr05	22771421	22771955	Cla97C05G095770:intron	+
Cla97Chr05	24897127	24897557	Cla97C05G096260:intron	+
Cla97Chr05	24996738	24997923	Cla97C05G096320:intron	+
Cla97Chr05	25032422	25033537	Cla97C05G096360:intron	+
Cla97Chr05	25297945	25298501	Cla97C05G096470:intron	+
Cla97Chr05	25508403	25508869	Cla97C05G096550:intron	+
Cla97Chr05	25683808	25684979	Cla97C05G096640:intron	+
Cla97Chr05	25684393	25684979	Cla97C05G096640:intron	+
Cla97Chr05	25684058	25684979	Cla97C05G096640:intron	+
Cla97Chr05	26016335	26019473	Cla97C05G096850:intron	+
Cla97Chr05	26032757	26036575	Cla97C05G096880:intron	+
Cla97Chr05	26333803	26335561	Cla97C05G097020:intron	+
Cla97Chr05	26541387	26541940	Cla97C05G097190:intron	+
Cla97Chr05	26568190	26569380	Cla97C05G097270:intron	+
Cla97Chr05	27038637	27040627	Cla97C05G097620:intron	+
Cla97Chr05	27230457	27233932	XLOC_008409:intron	+
Cla97Chr05	27236408	27238207	XLOC_008409:intron	+
Cla97Chr05	27236408	27236930	XLOC_008409:intron	+
Cla97Chr05	27236408	27238458	XLOC_008409:intron	+
Cla97Chr05	27236408	27238207	XLOC_008409:intron	+
Cla97Chr05	27236408	27239229	XLOC_008409:intron	+
Cla97Chr05	27277706	27287793	Cla97C05G097930:intron	+
Cla97Chr05	27372696	27374585	Cla97C05G098060:intron	+
Cla97Chr05	27565105	27565786	XLOC_008426:intron	+
Cla97Chr05	27647783	27648530	Cla97C05G098440:intron	+
Cla97Chr05	27649056	27649381	Cla97C05G098440:intron	+
Cla97Chr05	27650174	27651459	Cla97C05G098440:intron	+
Cla97Chr05	27647783	27648530	Cla97C05G098440:intron	+
Cla97Chr05	27649056	27649381	Cla97C05G098440:intron	+
Cla97Chr05	27650177	27653415	Cla97C05G098440:intron	+
Cla97Chr05	27647783	27648530	Cla97C05G098440:intron	+
Cla97Chr05	27649056	27649381	Cla97C05G098440:intron	+
Cla97Chr05	27647783	27648530	Cla97C05G098440:intron	+
Cla97Chr05	27649056	27649381	Cla97C05G098440:intron	+
Cla97Chr05	27650056	27650474	Cla97C05G098440:intron	+
Cla97Chr05	27912810	27914985	XLOC_008443:intron	+
Cla97Chr05	27952330	27952770	Cla97C05G098770:intron	+
Cla97Chr05	28227288	28227650	Cla97C05G099050:intron	+
Cla97Chr05	28227693	28228710	Cla97C05G099050:intron	+
Cla97Chr05	28375376	28376200	Cla97C05G099260:intron	+
Cla97Chr05	28393857	28395240	XLOC_008465:intron	+
Cla97Chr05	28442603	28442920	Cla97C05G099350:intron	+
Cla97Chr05	28605239	28606594	Cla97C05G099560:intron	+
Cla97Chr05	28605467	28606594	Cla97C05G099560:intron	+
Cla97Chr05	28632070	28637007	Cla97C05G099600:intron	+
Cla97Chr05	28829477	28829775	Cla97C05G099830:intron	+
Cla97Chr05	29000110	29001062	Cla97C05G100050:intron	+
Cla97Chr05	29023955	29025125	Cla97C05G100070:intron	+
Cla97Chr05	29063683	29066689	XLOC_008500:intron	+
Cla97Chr05	29068069	29089089	XLOC_008500:intron	+
Cla97Chr05	29375509	29377935	Cla97C05G100580:intron	+
Cla97Chr05	29406050	29406177	Cla97C05G100610:intron	+
Cla97Chr05	29444883	29446682	XLOC_008522:intron	+
Cla97Chr05	29453697	29454222	Cla97C05G100690:intron	+
Cla97Chr05	29453697	29455741	Cla97C05G100690:intron	+
Cla97Chr05	29521147	29522203	Cla97C05G100780:intron	+
Cla97Chr05	29770367	29771802	Cla97C05G101120:intron	+
Cla97Chr05	29773817	29774100	Cla97C05G101120:intron	+
Cla97Chr05	29859005	29861027	XLOC_008541:intron	+
Cla97Chr05	29871000	29871287	XLOC_008542:intron	+
Cla97Chr05	30065152	30065865	Cla97C05G101450:intron	+
Cla97Chr05	30331705	30331825	Cla97C05G101820:intron	+
Cla97Chr05	30391093	30391492	Cla97C05G101930:intron	+
Cla97Chr05	30516640	30516851	Cla97C05G102160:intron	+
Cla97Chr05	30519232	30521002	XLOC_008572:intron	+
Cla97Chr05	30519232	30521296	XLOC_008572:intron	+
Cla97Chr05	30519488	30521296	XLOC_008572:intron	+
Cla97Chr05	30544297	30544894	Cla97C05G102220:intron	+
Cla97Chr05	30586612	30588429	Cla97C05G102270:intron	+
Cla97Chr05	30589685	30590138	Cla97C05G102270:intron	+
Cla97Chr05	30589685	30591767	Cla97C05G102270:intron	+
Cla97Chr05	30589685	30591004	Cla97C05G102270:intron	+
Cla97Chr05	31003842	31005671	XLOC_008595:intron	+
Cla97Chr05	31013162	31013993	Cla97C05G102800:intron	+
Cla97Chr05	31112954	31113237	Cla97C05G102940:intron	+
Cla97Chr05	31187534	31187976	Cla97C05G103050:intron	+
Cla97Chr05	31287727	31287947	Cla97C05G103150:intron	+
Cla97Chr05	31357169	31359808	Cla97C05G103200:intron	+
Cla97Chr05	31385784	31389860	Cla97C05G103220:intron	+
Cla97Chr05	31480493	31485677	Cla97C05G103280:intron	+
Cla97Chr05	31547576	31551125	Cla97C05G103340:intron	+
Cla97Chr05	31561855	31564519	Cla97C05G103340:intron	+
Cla97Chr05	31561848	31563170	Cla97C05G103340:intron	+
Cla97Chr05	31561848	31564519	Cla97C05G103340:intron	+
Cla97Chr05	31561848	31564677	Cla97C05G103340:intron	+
Cla97Chr05	31561848	31564519	Cla97C05G103340:intron	+
Cla97Chr05	31631230	31632583	Cla97C05G103420:intron	+
Cla97Chr05	31737735	31738276	Cla97C05G103610:intron	+
Cla97Chr05	31832946	31838887	XLOC_008636:intron	+
Cla97Chr05	31841294	31842127	XLOC_008636:intron	+
Cla97Chr05	31844343	31844545	XLOC_008636:intron	+
Cla97Chr05	31844343	31844632	XLOC_008636:intron	+
Cla97Chr05	31846766	31848810	XLOC_008636:intron	+
Cla97Chr05	31923070	31924630	Cla97C05G103870:intron	+
Cla97Chr05	31929650	31930684	Cla97C05G103890:intron	+
Cla97Chr05	31930022	31930496	Cla97C05G103890:intron	+
Cla97Chr05	31978360	31981426	Cla97C05G103960:intron	+
Cla97Chr05	32047249	32049147	Cla97C05G104040:intron	+
Cla97Chr05	32071888	32074946	Cla97C05G104110:intron	+
Cla97Chr05	32287046	32288712	Cla97C05G104420:intron	+
Cla97Chr05	32294007	32294813	Cla97C05G104430:intron	+
Cla97Chr05	32340913	32341716	XLOC_008663:intron	+
Cla97Chr05	32541101	32542952	Cla97C05G104770:intron	+
Cla97Chr05	32818078	32819427	XLOC_008689:intron	+
Cla97Chr05	32964992	32965822	Cla97C05G105330:intron	+
Cla97Chr05	32965305	32965822	Cla97C05G105330:intron	+
Cla97Chr05	32964992	32965822	Cla97C05G105330:intron	+
Cla97Chr05	32965305	32965822	Cla97C05G105330:intron	+
Cla97Chr05	32964992	32965822	Cla97C05G105330:intron	+
Cla97Chr05	32965305	32965822	Cla97C05G105330:intron	+
Cla97Chr05	32964992	32965822	Cla97C05G105330:intron	+
Cla97Chr05	33421103	33424822	Cla97C05G106010:intron	+
Cla97Chr05	33467735	33467864	Cla97C05G106090:intron	+
Cla97Chr05	33489032	33489250	Cla97C05G106140:intron	+
Cla97Chr05	33520692	33521872	Cla97C05G106170:intron	+
Cla97Chr05	33732015	33733049	XLOC_008749:intron	+
Cla97Chr05	33794163	33794356	XLOC_008754:intron	+
Cla97Chr05	33880147	33880832	XLOC_008758:intron	+
Cla97Chr05	34075926	34077835	XLOC_008772:intron	+
Cla97Chr05	34349569	34349695	XLOC_008790:intron	+
Cla97Chr05	34392082	34392694	Cla97C05G107450:intron	+
Cla97Chr05	34461780	34465430	XLOC_008798:intron	+
Cla97Chr05	34530027	34530569	Cla97C05G107680:intron	+
Cla97Chr05	34608730	34608994	Cla97C05G107800:intron	+
Cla97Chr05	34709365	34711186	Cla97C05G107950:intron	+
Cla97Chr05	34740325	34741524	XLOC_008816:intron	+
Cla97Chr05	34813931	34814597	Cla97C05G108040:intron	+
Cla97Chr05	34855856	34856043	Cla97C05G108110:intron	+
Cla97Chr05	34982844	34987797	Cla97C05G108280:intron	+
Cla97Chr05	35118856	35119107	XLOC_008830:intron	+
Cla97Chr05	35405392	35405810	Cla97C05G108810:intron	+
Cla97Chr05	35405971	35416558	Cla97C05G108810:intron	+
Cla97Chr05	35405392	35405810	Cla97C05G108810:intron	+
Cla97Chr05	35404344	35405318	Cla97C05G108810:intron	+
Cla97Chr05	35405392	35405810	Cla97C05G108810:intron	+
Cla97Chr05	35506615	35509053	XLOC_008852:intron	+
Cla97Chr05	35522106	35523237	XLOC_008852:intron	+
[truncated: 2,959 more rows]
