# Supplementary material for: Comprehensive Profiling of Alternative Splicing and Alternative Polyadenylation during Fruit Ripening in Watermelon (Citrullus lanatus)
Source: Int J Mol Sci. 2023 Oct 18;24(20):15333. doi: 10.3390/ijms242015333 (PMC10607834; doi:10.3390/ijms242015333)
Supplement: Supplementary file 1 [file ijms-24-15333-s001.zip › Supplementary Data S5. KEGG analysis of genes undergoing APA.xlsx]

## Sheet: Sheet1
ID	Description	GeneRatio	BgRatio	enrich_factor	pvalue	qvalue	geneID	gene_number	Contained
ko04141	Protein processing in endoplasmic reticulum	0.0489	0.0372	1.31	5.48388e-06	0.000532985	Cla97C01G000030;Cla97C01G000680;Cla97C01G000720;Cla97C01G001870;Cla97C01G002140;Cla97C01G006780;Cla97C01G007690;Cla97C01G008650;Cla97C01G009910;Cla97C01G009920;Cla97C01G013850;Cla97C01G014770;Cla97C01G015230;Cla97C01G020490;Cla97C01G021430;Cla97C01G021800;Cla97C01G024530;Cla97C01G024750;Cla97C02G026290;Cla97C02G028500;Cla97C02G028580;Cla97C02G029720;Cla97C02G031500;Cla97C02G032330;Cla97C02G033020…	145
ko03010	Ribosome	0.0606	0.0479	1.27	1.03334e-05	0.000532985	Cla97C01G000170;Cla97C01G000940;Cla97C01G000950;Cla97C01G001380;Cla97C01G001830;Cla97C01G003740;Cla97C01G004340;Cla97C01G004650;Cla97C01G005080;Cla97C01G005400;Cla97C01G011460;Cla97C01G012520;Cla97C01G012670;Cla97C01G014480;Cla97C01G016790;Cla97C01G019370;Cla97C01G022950;Cla97C01G023610;Cla97C01G023790;Cla97C01G024480;Cla97C01G024720;Cla97C02G026600;Cla97C02G028300;Cla97C02G029510;Cla97C02G029920…	180
ko03013	RNA transport	0.0391	0.0292	1.34	1.6629e-05	0.000571805	Cla97C01G000350;Cla97C01G000380;Cla97C01G000890;Cla97C01G002970;Cla97C01G002980;Cla97C01G003250;Cla97C01G005390;Cla97C01G006990;Cla97C01G008050;Cla97C01G008520;Cla97C01G008990;Cla97C01G015460;Cla97C01G015590;Cla97C01G015860;Cla97C01G018810;Cla97C01G024930;Cla97C01G025460;Cla97C02G028230;Cla97C02G033030;Cla97C02G035850;Cla97C02G037230;Cla97C02G040170;Cla97C02G043880;Cla97C02G046320;Cla97C02G046990…	116
ko03040	Spliceosome	0.0441	0.0341	1.3	4.15561e-05	0.00107171	Cla97C01G000090;Cla97C01G004790;Cla97C01G006990;Cla97C01G008650;Cla97C01G008720;Cla97C01G008890;Cla97C01G009910;Cla97C01G010210;Cla97C01G013030;Cla97C01G018870;Cla97C01G025150;Cla97C01G025570;Cla97C02G027370;Cla97C02G027420;Cla97C02G028580;Cla97C02G029720;Cla97C02G035850;Cla97C02G036450;Cla97C02G036585;Cla97C02G037640;Cla97C02G039170;Cla97C02G039320;Cla97C02G040110;Cla97C02G040860;Cla97C02G040950…	131
ko03018	RNA degradation	0.0276	0.02	1.38	5.63452e-05	0.00116249	Cla97C01G009770;Cla97C01G011260;Cla97C01G011650;Cla97C01G012880;Cla97C02G032690;Cla97C02G033030;Cla97C02G038230;Cla97C02G039790;Cla97C02G046780;Cla97C02G047310;Cla97C03G051780;Cla97C03G051820;Cla97C03G061870;Cla97C03G063300;Cla97C03G064830;Cla97C03G065580;Cla97C03G065780;Cla97C04G069800;Cla97C04G069870;Cla97C04G071450;Cla97C04G072050;Cla97C04G072070;Cla97C04G076580;Cla97C04G076650;Cla97C04G077050…	82
ko01230	Biosynthesis of amino acids	0.0445	0.0354	1.26	0.000251041	0.00431614	Cla97C00G000150;Cla97C01G003070;Cla97C01G004370;Cla97C01G006270;Cla97C01G008130;Cla97C01G008240;Cla97C01G008870;Cla97C01G009120;Cla97C01G011870;Cla97C01G012270;Cla97C01G014810;Cla97C01G016820;Cla97C01G017120;Cla97C01G017480;Cla97C01G018200;Cla97C01G019870;Cla97C01G020080;Cla97C01G020370;Cla97C02G027300;Cla97C02G027440;Cla97C02G029880;Cla97C02G029910;Cla97C02G036610;Cla97C02G042210;Cla97C02G042310…	132
ko03008	Ribosome biogenesis in eukaryotes	0.0222	0.0163	1.36	0.000507695	0.00748182	Cla97C01G000980;Cla97C01G008020;Cla97C01G010630;Cla97C01G014960;Cla97C01G016190;Cla97C01G016540;Cla97C01G018810;Cla97C02G026500;Cla97C02G031720;Cla97C02G037930;Cla97C02G040970;Cla97C02G042140;Cla97C02G050340;Cla97C03G062540;Cla97C04G068545;Cla97C04G070110;Cla97C04G075560;Cla97C04G076240;Cla97C04G078760;Cla97C04G079690;Cla97C05G083400;Cla97C05G090350;Cla97C05G094090;Cla97C05G096540;Cla97C05G102410…	66
ko00900	Terpenoid backbone biosynthesis	0.0118	0.0078	1.51	0.000787916	0.01016	Cla97C01G010890;Cla97C01G024810;Cla97C02G029440;Cla97C02G029760;Cla97C02G030600;Cla97C02G032350;Cla97C02G039100;Cla97C02G041650;Cla97C02G050520;Cla97C03G051280;Cla97C03G053170;Cla97C03G061260;Cla97C03G064510;Cla97C04G069860;Cla97C05G081660;Cla97C05G103410;Cla97C05G105080;Cla97C06G109390;Cla97C06G115040;Cla97C06G125750;Cla97C06G126640;Cla97C07G135070;Cla97C07G142620;Cla97C08G151960;Cla97C09G177950…	35
ko00030	Pentose phosphate pathway	0.0128	0.0087	1.48	0.000982611	0.0106306	Cla97C01G005290;Cla97C01G005530;Cla97C01G006270;Cla97C01G009120;Cla97C01G009950;Cla97C01G010000;Cla97C01G021230;Cla97C02G040480;Cla97C02G042310;Cla97C03G055450;Cla97C04G070190;Cla97C04G073960;Cla97C04G076620;Cla97C04G076650;Cla97C04G079010;Cla97C05G082860;Cla97C05G103980;Cla97C05G105610;Cla97C06G109730;Cla97C07G137040;Cla97C07G138680;Cla97C07G141720;Cla97C07G144000;Cla97C08G150250;Cla97C08G154390…	38
ko01200	Carbon metabolism	0.0475	0.0391	1.22	0.00103051	0.0106306	Cla97C00G000150;Cla97C01G003070;Cla97C01G004400;Cla97C01G005130;Cla97C01G005290;Cla97C01G006080;Cla97C01G006270;Cla97C01G008870;Cla97C01G009120;Cla97C01G010890;Cla97C01G017270;Cla97C01G017480;Cla97C01G017570;Cla97C01G020080;Cla97C01G020370;Cla97C01G024660;Cla97C02G029440;Cla97C02G030880;Cla97C02G032410;Cla97C02G036270;Cla97C02G040480;Cla97C02G042210;Cla97C02G042310;Cla97C02G042320;Cla97C02G049040…	141
ko00230	Purine metabolism	0.0212	0.016	1.33	0.00184688	0.0166788	Cla97C00G000100;Cla97C01G001570;Cla97C01G002730;Cla97C01G004020;Cla97C01G005530;Cla97C02G039430;Cla97C03G054120;Cla97C03G054620;Cla97C03G061560;Cla97C04G068600;Cla97C04G069020;Cla97C04G072120;Cla97C04G073560;Cla97C04G075420;Cla97C04G076530;Cla97C05G081080;Cla97C05G083180;Cla97C05G084250;Cla97C05G085600;Cla97C05G085850;Cla97C05G086390;Cla97C05G086860;Cla97C05G088600;Cla97C05G090710;Cla97C05G094485…	63
ko00071	Fatty acid degradation	0.0115	0.0078	1.47	0.00198481	0.0166788	Cla97C01G004400;Cla97C01G010890;Cla97C01G013600;Cla97C02G029440;Cla97C02G029500;Cla97C02G036270;Cla97C02G042430;Cla97C03G067650;Cla97C04G070330;Cla97C04G070690;Cla97C05G082530;Cla97C05G085340;Cla97C05G086550;Cla97C05G087680;Cla97C05G087820;Cla97C05G090160;Cla97C05G097130;Cla97C06G110610;Cla97C06G112610;Cla97C07G130020;Cla97C07G135970;Cla97C07G136380;Cla97C07G141980;Cla97C08G152390;Cla97C08G152410…	34
ko03060	Protein export	0.0118	0.0081	1.46	0.00210187	0.0166788	Cla97C01G001870;Cla97C02G034200;Cla97C02G040200;Cla97C02G041730;Cla97C03G052600;Cla97C03G054950;Cla97C03G057880;Cla97C03G058580;Cla97C03G063430;Cla97C03G067210;Cla97C04G074070;Cla97C05G080230;Cla97C05G090310;Cla97C05G090610;Cla97C05G101120;Cla97C05G107660;Cla97C05G108465;Cla97C06G118370;Cla97C06G122250;Cla97C07G128950;Cla97C07G132440;Cla97C07G134910;Cla97C07G136880;Cla97C07G138960;Cla97C07G141990…	35
ko03050	Proteasome	0.0131	0.0093	1.42	0.00251567	0.0185365	Cla97C01G009730;Cla97C01G019860;Cla97C01G019900;Cla97C02G027270;Cla97C02G028810;Cla97C02G030820;Cla97C02G044940;Cla97C02G046190;Cla97C02G047020;Cla97C03G053400;Cla97C03G057630;Cla97C03G067640;Cla97C04G071490;Cla97C04G074340;Cla97C05G082730;Cla97C05G102980;Cla97C06G117420;Cla97C06G117440;Cla97C06G119960;Cla97C07G129900;Cla97C07G139850;Cla97C07G141390;Cla97C08G148650;Cla97C08G152990;Cla97C08G155740…	39
ko00514	Other types of O-glycan biosynthesis	0.0037	0.0019	1.94	0.00302541	0.0208063	Cla97C02G032260;Cla97C02G048930;Cla97C03G061830;Cla97C04G077040;Cla97C05G094540;Cla97C05G104080;Cla97C07G141070;Cla97C08G153540;Cla97C08G155890;Cla97C08G156920;Cla97C11G217690	11
ko03015	mRNA surveillance pathway	0.0236	0.0184	1.28	0.00327391	0.0211081	Cla97C01G007820;Cla97C01G008520;Cla97C01G010390;Cla97C01G018000;Cla97C02G033030;Cla97C02G035780;Cla97C02G035850;Cla97C02G041180;Cla97C02G044100;Cla97C02G046320;Cla97C03G052150;Cla97C03G052980;Cla97C03G063210;Cla97C04G071390;Cla97C04G073610;Cla97C04G073860;Cla97C04G077620;Cla97C04G077990;Cla97C04G078490;Cla97C05G085150;Cla97C05G092310;Cla97C05G092550;Cla97C05G093540;Cla97C05G098680;Cla97C05G100520…	70
ko00220	Arginine biosynthesis	0.0084	0.0056	1.51	0.00472479	0.0286705	Cla97C01G005130;Cla97C01G005180;Cla97C01G016820;Cla97C02G029880;Cla97C02G036610;Cla97C03G054820;Cla97C03G060020;Cla97C04G071880;Cla97C04G073110;Cla97C05G086890;Cla97C05G100200;Cla97C06G109750;Cla97C06G126470;Cla97C06G127510;Cla97C07G131010;Cla97C07G140400;Cla97C07G141140;Cla97C08G147020;Cla97C08G154710;Cla97C08G157000;Cla97C09G163470;Cla97C09G165420;Cla97C09G179000;Cla97C10G204170;Cla97C11G220600	25
ko00340	Histidine metabolism	0.0057	0.0035	1.62	0.00640816	0.0367252	Cla97C01G008240;Cla97C01G019870;Cla97C02G042430;Cla97C03G059530;Cla97C03G067650;Cla97C05G084150;Cla97C05G087680;Cla97C06G115700;Cla97C07G135970;Cla97C07G143100;Cla97C09G163100;Cla97C09G173170;Cla97C09G173670;Cla97C11G210860;Cla97C11G219250;Cla97C11G221830;Cla97C11G222650	17
ko00072	Synthesis and degradation of ketone bodies	0.002	0.0009	2.29	0.00684584	0.0371686	Cla97C01G010890;Cla97C02G029440;Cla97C02G048790;Cla97C02G048830;Cla97C10G188030;Cla97C10G198510	6
ko00310	Lysine degradation	0.0084	0.0057	1.47	0.00776507	0.0397219	Cla97C01G010890;Cla97C01G019810;Cla97C02G028060;Cla97C02G029440;Cla97C02G042430;Cla97C03G064950;Cla97C03G067650;Cla97C04G071455;Cla97C05G084540;Cla97C05G087680;Cla97C05G088360;Cla97C05G091150;Cla97C05G094330;Cla97C05G108680;Cla97C06G110470;Cla97C06G114120;Cla97C06G118120;Cla97C07G135970;Cla97C08G148780;Cla97C08G151620;Cla97C08G151940;Cla97C09G163100;Cla97C10G194280;Cla97C10G200680;Cla97C11G221830	25
ko03420	Nucleotide excision repair	0.0142	0.0106	1.34	0.00808624	0.0397219	Cla97C01G002580;Cla97C01G005150;Cla97C01G005190;Cla97C01G014110;Cla97C01G015570;Cla97C01G022780;Cla97C01G023890;Cla97C02G028840;Cla97C02G045800;Cla97C02G048110;Cla97C02G048600;Cla97C03G051730;Cla97C03G065260;Cla97C04G070240;Cla97C04G070320;Cla97C04G071320;Cla97C04G079700;Cla97C05G083670;Cla97C05G098670;Cla97C05G104670;Cla97C06G121840;Cla97C06G122810;Cla97C06G125140;Cla97C07G128340;Cla97C07G129440…	42
ko00670	One carbon pool by folate	0.0054	0.0034	1.6	0.0106535	0.0499544	Cla97C01G017480;Cla97C02G042320;Cla97C03G055760;Cla97C03G064150;Cla97C04G071670;Cla97C05G082120;Cla97C05G091930;Cla97C06G117660;Cla97C06G126170;Cla97C07G129930;Cla97C07G136560;Cla97C07G137610;Cla97C08G149790;Cla97C09G176490;Cla97C10G193550;Cla97C11G221500	16
ko04144	Endocytosis	0.0347	0.0294	1.18	0.0136279	0.0599788	Cla97C01G003590;Cla97C01G003750;Cla97C01G006330;Cla97C01G007520;Cla97C01G008650;Cla97C01G009380;Cla97C01G009910;Cla97C01G010040;Cla97C01G017990;Cla97C01G020120;Cla97C01G020790;Cla97C01G022480;Cla97C01G022720;Cla97C01G023840;Cla97C01G025180;Cla97C01G025590;Cla97C01G026170;Cla97C02G028580;Cla97C02G029720;Cla97C02G029770;Cla97C02G029990;Cla97C02G032040;Cla97C02G033250;Cla97C02G033260;Cla97C02G036585…	103
ko00860	Porphyrin and chlorophyll metabolism	0.0111	0.0082	1.35	0.014672	0.0599788	Cla97C01G007610;Cla97C01G012850;Cla97C02G037030;Cla97C02G038270;Cla97C02G043280;Cla97C02G044700;Cla97C02G049100;Cla97C02G050520;Cla97C03G063140;Cla97C03G064640;Cla97C04G068530;Cla97C05G083270;Cla97C05G084440;Cla97C05G103990;Cla97C06G120310;Cla97C06G125750;Cla97C06G128140;Cla97C07G133280;Cla97C07G136840;Cla97C07G136980;Cla97C07G137760;Cla97C08G144820;Cla97C08G148460;Cla97C08G155040;Cla97C08G159220…	33
ko00250	Alanine, aspartate and glutamate metabolism	0.0115	0.0085	1.34	0.0148099	0.0599788	Cla97C01G005130;Cla97C01G008875;Cla97C01G013460;Cla97C01G018200;Cla97C02G049040;Cla97C03G054820;Cla97C03G060020;Cla97C03G063130;Cla97C03G067270;Cla97C04G069020;Cla97C04G071880;Cla97C04G072120;Cla97C04G073110;Cla97C04G073140;Cla97C05G086890;Cla97C05G091110;Cla97C05G101950;Cla97C06G127510;Cla97C07G131010;Cla97C07G132390;Cla97C07G136150;Cla97C07G140400;Cla97C07G141140;Cla97C08G152620;Cla97C08G154710…	34
ko04145	Phagosome	0.0131	0.01	1.32	0.0151171	0.0599788	Cla97C01G002830;Cla97C01G008480;Cla97C01G009380;Cla97C01G017210;Cla97C02G030740;Cla97C02G031680;Cla97C02G032040;Cla97C02G037530;Cla97C02G046840;Cla97C02G050600;Cla97C03G054950;Cla97C03G055230;Cla97C03G059560;Cla97C03G061670;Cla97C03G062790;Cla97C03G067740;Cla97C04G070300;Cla97C05G080230;Cla97C05G095370;Cla97C05G096600;Cla97C06G122250;Cla97C06G126450;Cla97C07G134230;Cla97C07G136880;Cla97C07G139910…	39
ko00920	Sulfur metabolism	0.0071	0.0048	1.46	0.0160233	0.0612198	Cla97C01G014310;Cla97C01G020370;Cla97C02G037730;Cla97C02G042210;Cla97C03G054020;Cla97C03G055820;Cla97C03G066550;Cla97C03G066560;Cla97C05G085850;Cla97C05G092180;Cla97C05G099770;Cla97C06G112620;Cla97C06G116050;Cla97C07G130370;Cla97C09G182650;Cla97C10G189350;Cla97C10G196187;Cla97C10G198190;Cla97C11G223010;Cla97C11G224490;Cla97C11G224510	21
ko00410	beta-Alanine metabolism	0.0091	0.0066	1.38	0.0193538	0.0713036	Cla97C01G003780;Cla97C01G004400;Cla97C01G008875;Cla97C01G009850;Cla97C01G017570;Cla97C01G019770;Cla97C02G036270;Cla97C02G042430;Cla97C03G057420;Cla97C03G062670;Cla97C03G067650;Cla97C04G077290;Cla97C05G087680;Cla97C05G097270;Cla97C06G115640;Cla97C06G127000;Cla97C07G130140;Cla97C07G135970;Cla97C07G136380;Cla97C07G137560;Cla97C08G161440;Cla97C09G163100;Cla97C09G177880;Cla97C10G205540;Cla97C11G209070…	27
ko00280	Valine, leucine and isoleucine degradation	0.0125	0.0095	1.31	0.0205239	0.073007	Cla97C01G010890;Cla97C01G017120;Cla97C01G017570;Cla97C01G022910;Cla97C02G029440;Cla97C02G042430;Cla97C02G048790;Cla97C02G048830;Cla97C03G057420;Cla97C03G059500;Cla97C03G062670;Cla97C03G067650;Cla97C04G073140;Cla97C05G086070;Cla97C05G087680;Cla97C05G087770;Cla97C05G087820;Cla97C05G088360;Cla97C05G097270;Cla97C06G114120;Cla97C06G123700;Cla97C06G126550;Cla97C07G130020;Cla97C07G135970;Cla97C07G136150…	37
ko04122	Sulfur relay system	0.0027	0.0015	1.84	0.0220597	0.0758545	Cla97C01G017170;Cla97C05G092180;Cla97C06G109420;Cla97C08G157410;Cla97C09G165960;Cla97C09G172310;Cla97C10G189440;Cla97C10G199520	8
ko00564	Glycerophospholipid metabolism	0.0212	0.0175	1.21	0.0242142	0.0805768	Cla97C01G004320;Cla97C01G007800;Cla97C01G008100;Cla97C01G009660;Cla97C01G010120;Cla97C01G018510;Cla97C01G020120;Cla97C01G021080;Cla97C01G021120;Cla97C01G021720;Cla97C01G023570;Cla97C02G030160;Cla97C02G032310;Cla97C02G037580;Cla97C02G039390;Cla97C02G046525;Cla97C04G070680;Cla97C04G071020;Cla97C04G077470;Cla97C04G078620;Cla97C04G078840;Cla97C05G097260;Cla97C05G104220;Cla97C06G109450;Cla97C06G112430…	63
ko00270	Cysteine and methionine metabolism	0.0189	0.0154	1.22	0.0273233	0.0880816	Cla97C01G008130;Cla97C01G017120;Cla97C01G020370;Cla97C02G031170;Cla97C02G032410;Cla97C02G039520;Cla97C02G040780;Cla97C02G042210;Cla97C02G043540;Cla97C02G043890;Cla97C03G064380;Cla97C03G064600;Cla97C03G065170;Cla97C03G065190;Cla97C03G066550;Cla97C03G066560;Cla97C04G073110;Cla97C04G073140;Cla97C04G079640;Cla97C05G085970;Cla97C05G087470;Cla97C05G091060;Cla97C05G092180;Cla97C05G092630;Cla97C05G092690…	56
ko04146	Peroxisome	0.0185	0.0154	1.2	0.0422709	0.130603	Cla97C01G000420;Cla97C01G004400;Cla97C01G008870;Cla97C01G009850;Cla97C01G010050;Cla97C01G022680;Cla97C01G023415;Cla97C01G024660;Cla97C02G029500;Cla97C02G036270;Cla97C02G041620;Cla97C02G041650;Cla97C02G045380;Cla97C02G047680;Cla97C02G048790;Cla97C02G048830;Cla97C02G049040;Cla97C03G063130;Cla97C03G066780;Cla97C03G067570;Cla97C05G086550;Cla97C05G094200;Cla97C05G096680;Cla97C05G108680;Cla97C06G109430…	55
ko00010	Glycolysis / Gluconeogenesis	0.0243	0.0207	1.17	0.0430457	0.130603	Cla97C01G003070;Cla97C01G005530;Cla97C01G006270;Cla97C01G009950;Cla97C01G010000;Cla97C01G013600;Cla97C01G017270;Cla97C01G021230;Cla97C01G023480;Cla97C02G042430;Cla97C03G051820;Cla97C03G054650;Cla97C03G055450;Cla97C03G058020;Cla97C03G063270;Cla97C03G067650;Cla97C04G070330;Cla97C04G070690;Cla97C04G071440;Cla97C04G073960;Cla97C04G074540;Cla97C04G076530;Cla97C04G076580;Cla97C04G076620;Cla97C04G076650…	72
ko00051	Fructose and mannose metabolism	0.0135	0.0109	1.24	0.0445089	0.131184	Cla97C01G003070;Cla97C01G004990;Cla97C01G005540;Cla97C01G006270;Cla97C01G009950;Cla97C01G010000;Cla97C01G017270;Cla97C01G019120;Cla97C01G021230;Cla97C02G040040;Cla97C02G045430;Cla97C03G055450;Cla97C03G059050;Cla97C03G063270;Cla97C04G068950;Cla97C04G071440;Cla97C04G073960;Cla97C04G076620;Cla97C04G076650;Cla97C04G079820;Cla97C05G089690;Cla97C05G093680;Cla97C05G100190;Cla97C06G126270;Cla97C07G135500…	40
ko00640	Propanoate metabolism	0.0071	0.0053	1.34	0.0532715	0.149286	Cla97C01G004400;Cla97C01G009850;Cla97C01G010890;Cla97C01G017570;Cla97C02G029440;Cla97C02G036270;Cla97C03G057420;Cla97C03G060190;Cla97C03G062670;Cla97C04G073890;Cla97C05G082050;Cla97C05G087770;Cla97C05G088360;Cla97C05G094160;Cla97C05G097270;Cla97C06G110800;Cla97C06G114120;Cla97C07G136380;Cla97C10G205540;Cla97C11G209070;Cla97C11G222430	21
ko00562	Inositol phosphate metabolism	0.0179	0.015	1.19	0.0535448	0.149286	Cla97C01G003070;Cla97C01G010270;Cla97C01G010290;Cla97C01G010340;Cla97C01G014310;Cla97C01G014390;Cla97C01G016180;Cla97C01G017570;Cla97C01G018420;Cla97C01G020470;Cla97C01G021010;Cla97C02G033170;Cla97C02G037580;Cla97C03G051540;Cla97C03G051570;Cla97C03G061670;Cla97C03G067200;Cla97C04G071440;Cla97C05G081270;Cla97C05G089370;Cla97C05G096600;Cla97C05G100140;Cla97C05G109110;Cla97C06G116420;Cla97C06G117880…	53
ko00710	Carbon fixation in photosynthetic organisms	0.0138	0.0113	1.22	0.0551154	0.149621	Cla97C01G003070;Cla97C01G006080;Cla97C01G006270;Cla97C01G009120;Cla97C02G032410;Cla97C02G042310;Cla97C03G054650;Cla97C03G059020;Cla97C04G071440;Cla97C04G073110;Cla97C04G073190;Cla97C04G073960;Cla97C04G076620;Cla97C04G079010;Cla97C05G082860;Cla97C05G083420;Cla97C05G086990;Cla97C05G103110;Cla97C05G103980;Cla97C06G109260;Cla97C06G109730;Cla97C06G116670;Cla97C07G131010;Cla97C07G131130;Cla97C07G136660…	41
ko00620	Pyruvate metabolism	0.0165	0.014	1.18	0.0704482	0.186341	Cla97C01G006080;Cla97C01G010890;Cla97C01G021520;Cla97C02G029440;Cla97C02G032410;Cla97C02G042430;Cla97C03G058020;Cla97C03G059020;Cla97C03G060190;Cla97C03G067650;Cla97C04G073190;Cla97C04G073890;Cla97C04G076530;Cla97C05G082050;Cla97C05G083420;Cla97C05G086990;Cla97C05G087680;Cla97C05G088040;Cla97C05G088360;Cla97C05G090710;Cla97C05G093190;Cla97C05G094160;Cla97C05G103110;Cla97C06G109260;Cla97C06G111570…	49
ko00760	Nicotinate and nicotinamide metabolism	0.0071	0.0054	1.3	0.0737492	0.190195	Cla97C01G001880;Cla97C02G026530;Cla97C02G038040;Cla97C02G049190;Cla97C03G054150;Cla97C04G076780;Cla97C05G081080;Cla97C05G086390;Cla97C05G108070;Cla97C06G111540;Cla97C06G119250;Cla97C07G136820;Cla97C07G140640;Cla97C08G148760;Cla97C08G158650;Cla97C08G161340;Cla97C09G182760;Cla97C10G188890;Cla97C10G198960;Cla97C10G204410;Cla97C11G209305	21
ko00261	Monobactam biosynthesis	0.002	0.0012	1.72	0.0758471	0.190835	Cla97C01G008130;Cla97C05G085850;Cla97C05G099770;Cla97C06G116050;Cla97C07G133800;Cla97C09G173510	6
ko00260	Glycine, serine and threonine metabolism	0.0145	0.0122	1.19	0.0802467	0.197097	Cla97C01G003780;Cla97C01G008130;Cla97C01G017480;Cla97C01G019770;Cla97C02G029910;Cla97C02G030880;Cla97C02G042320;Cla97C02G042740;Cla97C02G049040;Cla97C03G055760;Cla97C03G062150;Cla97C03G063130;Cla97C03G064380;Cla97C04G073140;Cla97C04G076420;Cla97C05G082510;Cla97C05G088360;Cla97C05G091930;Cla97C05G092630;Cla97C05G095790;Cla97C05G108680;Cla97C06G114120;Cla97C06G115640;Cla97C06G117660;Cla97C06G126280…	43
ko00970	Aminoacyl-tRNA biosynthesis	0.0152	0.0129	1.17	0.0925585	0.217335	Cla97C01G002740;Cla97C01G005930;Cla97C01G020770;Cla97C01G021320;Cla97C02G037790;Cla97C02G050030;Cla97C02G050660;Cla97C03G053180;Cla97C03G060850;Cla97C03G066350;Cla97C03G067320;Cla97C04G073020;Cla97C04G076140;Cla97C05G087630;Cla97C05G090370;Cla97C05G093590;Cla97C05G097740;Cla97C06G111780;Cla97C06G117080;Cla97C06G117770;Cla97C06G124780;Cla97C07G142730;Cla97C09G171780;Cla97C09G174650;Cla97C09G178150…	45
ko04120	Ubiquitin mediated proteolysis	0.0283	0.0253	1.12	0.0926999	0.217335	Cla97C01G000170;Cla97C01G000560;Cla97C01G000680;Cla97C01G002140;Cla97C01G002340;Cla97C01G002610;Cla97C01G009980;Cla97C01G013000;Cla97C01G013140;Cla97C01G015200;Cla97C01G016720;Cla97C01G022230;Cla97C01G022540;Cla97C02G029290;Cla97C02G032280;Cla97C02G034510;Cla97C02G040090;Cla97C02G043920;Cla97C02G045340;Cla97C02G049000;Cla97C02G049960;Cla97C02G050210;Cla97C03G052050;Cla97C03G052530;Cla97C03G052640…	84
ko00196	Photosynthesis - antenna proteins	0.0037	0.0026	1.4	0.103856	0.238079	Cla97C01G024340;Cla97C02G044270;Cla97C03G062230;Cla97C04G073760;Cla97C06G125700;Cla97C08G146000;Cla97C08G149600;Cla97C09G182070;Cla97C10G190440;Cla97C10G205290;Cla97C11G225260	11
ko03430	Mismatch repair	0.0084	0.0069	1.22	0.118598	0.265964	Cla97C01G005150;Cla97C01G014110;Cla97C01G023890;Cla97C02G028840;Cla97C02G045800;Cla97C02G048600;Cla97C03G051730;Cla97C03G067970;Cla97C04G069475;Cla97C04G071320;Cla97C05G098410;Cla97C05G098670;Cla97C06G122810;Cla97C06G124500;Cla97C06G125140;Cla97C07G136510;Cla97C08G146420;Cla97C08G148610;Cla97C08G156600;Cla97C08G161810;Cla97C09G168540;Cla97C10G188060;Cla97C10G201920;Cla97C11G221945;Cla97C11G223480	25
ko04070	Phosphatidylinositol signaling system	0.0152	0.0132	1.15	0.130187	0.285742	Cla97C01G010120;Cla97C01G010270;Cla97C01G010290;Cla97C01G010340;Cla97C01G014310;Cla97C01G014390;Cla97C01G016180;Cla97C01G020470;Cla97C01G021010;Cla97C01G021080;Cla97C02G033170;Cla97C02G037580;Cla97C03G051540;Cla97C03G061670;Cla97C03G064550;Cla97C03G067200;Cla97C04G071530;Cla97C04G078840;Cla97C05G081270;Cla97C05G089370;Cla97C05G096600;Cla97C05G100140;Cla97C05G109110;Cla97C06G112430;Cla97C06G116420…	45
ko00100	Steroid biosynthesis	0.0057	0.0046	1.26	0.139422	0.299635	Cla97C01G024490;Cla97C02G033380;Cla97C02G034160;Cla97C02G043950;Cla97C02G043960;Cla97C04G071020;Cla97C04G078120;Cla97C07G138820;Cla97C07G141640;Cla97C07G143370;Cla97C08G160430;Cla97C09G163730;Cla97C09G163870;Cla97C09G166970;Cla97C10G202510;Cla97C11G210690;Cla97C11G225130	17
ko00020	Citrate cycle (TCA cycle)	0.0088	0.0073	1.19	0.144749	0.304735	Cla97C00G000150;Cla97C01G008870;Cla97C01G020080;Cla97C02G032410;Cla97C03G058020;Cla97C03G068240;Cla97C04G075870;Cla97C05G088360;Cla97C06G110800;Cla97C06G111570;Cla97C06G114000;Cla97C06G114120;Cla97C06G116670;Cla97C07G130720;Cla97C07G131540;Cla97C07G134200;Cla97C07G136060;Cla97C07G136660;Cla97C07G140670;Cla97C08G152670;Cla97C08G161610;Cla97C09G173145;Cla97C10G193710;Cla97C10G205590;Cla97C11G216810…	26
ko00450	Selenocompound metabolism	0.004	0.0031	1.31	0.150779	0.311081	Cla97C03G064600;Cla97C04G070510;Cla97C05G085850;Cla97C05G099770;Cla97C06G116050;Cla97C06G117770;Cla97C08G152200;Cla97C10G185400;Cla97C10G191220;Cla97C10G196410;Cla97C10G198190;Cla97C10G198850	12
ko00400	Phenylalanine, tyrosine and tryptophan biosynthesis	0.0098	0.0084	1.17	0.1637	0.331117	Cla97C01G011870;Cla97C01G012270;Cla97C01G014810;Cla97C02G027300;Cla97C02G027440;Cla97C02G043540;Cla97C02G046870;Cla97C02G047990;Cla97C03G061400;Cla97C04G069140;Cla97C04G073110;Cla97C05G082840;Cla97C05G087470;Cla97C05G095350;Cla97C05G095790;Cla97C05G097290;Cla97C07G131010;Cla97C07G132740;Cla97C07G134540;Cla97C07G134550;Cla97C07G136260;Cla97C07G143100;Cla97C08G157000;Cla97C09G173170;Cla97C10G185150…	29
ko00590	Arachidonic acid metabolism	0.0061	0.005	1.21	0.176436	0.350014	Cla97C01G000420;Cla97C01G002880;Cla97C01G002890;Cla97C01G022680;Cla97C03G067570;Cla97C04G071020;Cla97C05G090160;Cla97C06G123370;Cla97C06G123740;Cla97C07G128300;Cla97C08G149830;Cla97C08G157700;Cla97C09G168530;Cla97C09G169465;Cla97C10G198670;Cla97C11G208250;Cla97C11G208330;Cla97C11G219450	18
ko00998	Biosynthesis of various secondary metabolites - part 2	0.0007	0.0003	2.29	0.190023	0.369856	Cla97C07G130590;Cla97C07G130600	2
ko00350	Tyrosine metabolism	0.0094	0.0082	1.15	0.201427	0.377796	Cla97C01G003780;Cla97C01G013600;Cla97C01G019770;Cla97C02G026610;Cla97C02G043540;Cla97C04G070330;Cla97C04G070690;Cla97C04G073110;Cla97C04G073270;Cla97C05G087470;Cla97C05G094860;Cla97C06G110610;Cla97C06G115640;Cla97C06G127000;Cla97C07G129720;Cla97C07G131010;Cla97C07G136260;Cla97C07G143100;Cla97C08G152390;Cla97C08G152410;Cla97C08G154245;Cla97C08G157000;Cla97C08G161440;Cla97C09G172570;Cla97C09G172580…	28
ko03030	DNA replication	0.0094	0.0082	1.15	0.201427	0.377796	Cla97C01G014110;Cla97C01G023890;Cla97C01G024450;Cla97C02G028840;Cla97C02G031670;Cla97C02G038060;Cla97C02G045800;Cla97C02G048110;Cla97C02G048600;Cla97C03G051730;Cla97C03G067970;Cla97C04G070240;Cla97C04G071320;Cla97C04G079700;Cla97C05G083310;Cla97C05G098670;Cla97C06G122810;Cla97C06G125140;Cla97C08G148610;Cla97C08G155780;Cla97C08G156600;Cla97C08G161810;Cla97C10G188060;Cla97C10G195900;Cla97C10G201920…	28
ko00785	Lipoic acid metabolism	0.001	0.0006	1.72	0.222998	0.409665	Cla97C02G027650;Cla97C05G103770;Cla97C11G218650	3
ko00903	Limonene and pinene degradation	0.0017	0.0012	1.43	0.234091	0.409665	Cla97C02G042430;Cla97C03G067650;Cla97C05G087680;Cla97C07G135970;Cla97C11G221830	5
ko03450	Non-homologous end-joining	0.0017	0.0012	1.43	0.234091	0.409665	Cla97C05G082740;Cla97C05G083740;Cla97C07G143640;Cla97C09G177583;Cla97C11G224640	5
ko00240	Pyrimidine metabolism	0.0115	0.0103	1.11	0.234303	0.409665	Cla97C00G000100;Cla97C01G008070;Cla97C01G010410;Cla97C01G014490;Cla97C01G026190;Cla97C03G054620;Cla97C03G061560;Cla97C03G063170;Cla97C03G065970;Cla97C04G076780;Cla97C04G077290;Cla97C05G081080;Cla97C05G086390;Cla97C05G089220;Cla97C05G093840;Cla97C05G094485;Cla97C05G103710;Cla97C05G105270;Cla97C06G111540;Cla97C06G119250;Cla97C06G125470;Cla97C07G138330;Cla97C07G140640;Cla97C08G151920;Cla97C08G158650…	34
ko03022	Basal transcription factors	0.0084	0.0075	1.12	0.259382	0.435662	Cla97C01G002580;Cla97C01G005190;Cla97C01G015570;Cla97C01G022780;Cla97C02G028870;Cla97C02G045890;Cla97C03G064880;Cla97C04G070320;Cla97C04G070600;Cla97C04G076790;Cla97C04G078150;Cla97C05G104250;Cla97C06G121840;Cla97C06G124110;Cla97C06G124520;Cla97C07G128340;Cla97C07G129990;Cla97C07G135130;Cla97C08G148370;Cla97C08G157370;Cla97C09G162950;Cla97C09G169550;Cla97C09G171300;Cla97C09G178160;Cla97C10G189160	25
ko00510	N-Glycan biosynthesis	0.0101	0.0091	1.11	0.261611	0.435662	Cla97C01G000720;Cla97C01G013850;Cla97C01G021800;Cla97C01G024530;Cla97C02G026290;Cla97C02G029390;Cla97C02G050170;Cla97C03G052350;Cla97C03G053650;Cla97C03G053710;Cla97C04G070880;Cla97C04G074865;Cla97C06G109910;Cla97C06G110150;Cla97C06G118830;Cla97C07G131570;Cla97C07G132810;Cla97C07G136965;Cla97C08G150990;Cla97C09G163690;Cla97C09G168600;Cla97C09G179210;Cla97C10G185910;Cla97C10G185980;Cla97C10G187590…	30
ko04136	Autophagy - other	0.0064	0.0056	1.15	0.261842	0.435662	Cla97C01G004150;Cla97C01G014550;Cla97C01G015650;Cla97C02G040060;Cla97C03G066360;Cla97C04G073160;Cla97C04G078080;Cla97C06G111550;Cla97C06G111650;Cla97C06G111850;Cla97C07G129250;Cla97C08G151900;Cla97C08G161760;Cla97C09G171110;Cla97C09G179990;Cla97C10G200070;Cla97C10G204180;Cla97C11G211400;Cla97C11G218570	19
ko00513	Various types of N-glycan biosynthesis	0.0077	0.0069	1.12	0.275361	0.450884	Cla97C01G000720;Cla97C01G013850;Cla97C01G018110;Cla97C01G021800;Cla97C01G024530;Cla97C02G029390;Cla97C02G039110;Cla97C03G053650;Cla97C06G109910;Cla97C06G118830;Cla97C07G132810;Cla97C07G136965;Cla97C08G150990;Cla97C08G151510;Cla97C09G163690;Cla97C09G168600;Cla97C09G179210;Cla97C09G182420;Cla97C10G185910;Cla97C10G187590;Cla97C10G195630;Cla97C10G195650;Cla97C10G197480	23
ko00650	Butanoate metabolism	0.0051	0.0044	1.15	0.298369	0.473524	Cla97C01G008875;Cla97C01G010890;Cla97C02G029440;Cla97C02G048790;Cla97C02G048830;Cla97C03G064250;Cla97C04G071610;Cla97C05G088040;Cla97C09G170500;Cla97C09G176910;Cla97C10G188030;Cla97C10G198510;Cla97C11G222730;Cla97C11G224760;Cla97C11G224780	15
ko00740	Riboflavin metabolism	0.0051	0.0044	1.15	0.298369	0.473524	Cla97C02G043390;Cla97C03G056850;Cla97C03G061240;Cla97C05G081080;Cla97C06G110050;Cla97C06G111540;Cla97C06G113210;Cla97C07G131150;Cla97C07G133290;Cla97C07G135200;Cla97C08G147910;Cla97C08G153070;Cla97C10G198960;Cla97C10G203200;Cla97C11G217080	15
ko00780	Biotin metabolism	0.004	0.0035	1.15	0.332278	0.519349	Cla97C02G044030;Cla97C02G049790;Cla97C03G058260;Cla97C03G065050;Cla97C03G067300;Cla97C04G071820;Cla97C04G072270;Cla97C06G122500;Cla97C07G136300;Cla97C08G161010;Cla97C10G198180;Cla97C11G216860	12
ko01210	2-Oxocarboxylic acid metabolism	0.0094	0.0088	1.07	0.361114	0.555996	Cla97C00G000150;Cla97C01G004370;Cla97C01G008130;Cla97C01G008870;Cla97C01G016820;Cla97C01G017120;Cla97C01G020080;Cla97C02G029880;Cla97C02G036610;Cla97C04G073110;Cla97C04G075870;Cla97C05G093190;Cla97C06G126470;Cla97C07G130720;Cla97C07G131010;Cla97C07G133800;Cla97C07G141140;Cla97C08G157000;Cla97C08G160480;Cla97C09G163470;Cla97C09G165420;Cla97C09G175390;Cla97C09G176910;Cla97C09G179000;Cla97C10G193710…	28
ko04130	SNARE interactions in vesicular transport	0.0054	0.005	1.08	0.404652	0.613868	Cla97C01G019060;Cla97C02G034480;Cla97C02G040940;Cla97C04G072060;Cla97C05G097840;Cla97C06G109770;Cla97C06G121410;Cla97C07G131850;Cla97C07G132530;Cla97C07G138850;Cla97C09G163240;Cla97C09G167880;Cla97C09G173810;Cla97C10G186010;Cla97C10G203570;Cla97C11G213390	16
ko00053	Ascorbate and aldarate metabolism	0.0108	0.0104	1.03	0.445745	0.666407	Cla97C01G002420;Cla97C01G008300;Cla97C01G010290;Cla97C01G010340;Cla97C01G021010;Cla97C02G034220;Cla97C02G042380;Cla97C02G042430;Cla97C02G046760;Cla97C02G049840;Cla97C03G055180;Cla97C03G064200;Cla97C03G067650;Cla97C04G070910;Cla97C05G080100;Cla97C05G087680;Cla97C05G093610;Cla97C05G096550;Cla97C06G117840;Cla97C06G125310;Cla97C07G134715;Cla97C07G135970;Cla97C08G148570;Cla97C08G153150;Cla97C09G163100…	32
ko00770	Pantothenate and CoA biosynthesis	0.0067	0.0065	1.04	0.458905	0.676282	Cla97C01G012170;Cla97C01G017120;Cla97C02G042430;Cla97C03G067650;Cla97C04G077290;Cla97C05G081080;Cla97C05G087680;Cla97C05G107540;Cla97C06G111540;Cla97C07G130140;Cla97C07G135970;Cla97C07G137560;Cla97C08G146580;Cla97C08G147620;Cla97C08G160480;Cla97C09G176910;Cla97C09G177880;Cla97C10G193690;Cla97C10G198960;Cla97C11G221830	20
ko01040	Biosynthesis of unsaturated fatty acids	0.004	0.0038	1.06	0.470625	0.679232	Cla97C01G004400;Cla97C02G036270;Cla97C05G081950;Cla97C06G119790;Cla97C07G130020;Cla97C07G136380;Cla97C08G160880;Cla97C08G160890;Cla97C08G161190;Cla97C09G181210;Cla97C10G200350;Cla97C10G205540	12
ko00565	Ether lipid metabolism	0.0051	0.0048	1.04	0.481126	0.679232	Cla97C01G007800;Cla97C01G018510;Cla97C01G020120;Cla97C02G031590;Cla97C04G071020;Cla97C05G097260;Cla97C06G109450;Cla97C06G117880;Cla97C06G123370;Cla97C06G127710;Cla97C07G135900;Cla97C07G139470;Cla97C10G188270;Cla97C10G191010;Cla97C11G208250	15
ko00061	Fatty acid biosynthesis	0.0084	0.0082	1.02	0.488408	0.679232	Cla97C01G003980;Cla97C01G006290;Cla97C02G029500;Cla97C02G044030;Cla97C02G049790;Cla97C03G058260;Cla97C03G060190;Cla97C03G065050;Cla97C03G067300;Cla97C04G071820;Cla97C04G072270;Cla97C04G073890;Cla97C05G082050;Cla97C05G086550;Cla97C06G112610;Cla97C06G119790;Cla97C07G136300;Cla97C07G141980;Cla97C08G160880;Cla97C08G160890;Cla97C08G161010;Cla97C09G171590;Cla97C10G198180;Cla97C11G209120;Cla97C11G221760	25
ko00440	Phosphonate and phosphinate metabolism	0.0013	0.0012	1.15	0.490157	0.679232	Cla97C01G007800;Cla97C06G123450;Cla97C10G206340;Cla97C11G222770	4
ko00520	Amino sugar and nucleotide sugar metabolism	0.0256	0.0254	1.01	0.49383	0.679232	Cla97C01G003100;Cla97C01G003310;Cla97C01G004990;Cla97C01G005530;Cla97C01G005540;Cla97C01G017270;Cla97C01G017440;Cla97C01G020270;Cla97C01G020630;Cla97C01G024380;Cla97C01G025780;Cla97C02G029600;Cla97C02G030050;Cla97C02G039110;Cla97C02G040040;Cla97C02G042380;Cla97C02G043050;Cla97C02G047870;Cla97C03G052040;Cla97C03G055180;Cla97C03G062840;Cla97C03G063270;Cla97C03G067680;Cla97C04G068950;Cla97C04G070900…	76
ko00790	Folate biosynthesis	0.0044	0.0043	1.03	0.518095	0.700946	Cla97C01G003300;Cla97C01G015560;Cla97C01G026000;Cla97C02G044410;Cla97C03G061250;Cla97C05G090910;Cla97C08G147910;Cla97C09G165960;Cla97C09G172310;Cla97C09G180280;Cla97C11G219450;Cla97C11G223790;Cla97C11G225410	13
ko00563	Glycosylphosphatidylinositol (GPI)-anchor biosynthesis	0.0054	0.0053	1.02	0.523206	0.700946	Cla97C01G003170;Cla97C01G010070;Cla97C01G010150;Cla97C01G017740;Cla97C02G030590;Cla97C02G049150;Cla97C03G057600;Cla97C03G063970;Cla97C05G098140;Cla97C05G099600;Cla97C06G119140;Cla97C08G150310;Cla97C09G171670;Cla97C09G176300;Cla97C10G185980;Cla97C10G186090	16
ko00730	Thiamine metabolism	0.004	0.004	1.02	0.538519	0.712211	Cla97C01G017170;Cla97C02G039430;Cla97C03G061840;Cla97C04G075420;Cla97C05G084340;Cla97C06G115040;Cla97C06G127490;Cla97C08G151480;Cla97C09G168550;Cla97C10G191480;Cla97C11G207240;Cla97C11G210210	12
ko01212	Fatty acid metabolism	0.0125	0.0125	1	0.546892	0.714129	Cla97C01G003980;Cla97C01G004400;Cla97C01G004460;Cla97C01G006290;Cla97C01G010890;Cla97C02G029440;Cla97C02G029500;Cla97C02G036270;Cla97C02G044030;Cla97C02G049790;Cla97C03G058260;Cla97C03G060190;Cla97C03G065050;Cla97C03G067300;Cla97C04G071820;Cla97C04G072270;Cla97C04G073890;Cla97C05G082050;Cla97C05G086550;Cla97C05G087820;Cla97C06G112610;Cla97C06G119790;Cla97C07G130020;Cla97C07G136300;Cla97C07G136380…	37
ko00290	Valine, leucine and isoleucine biosynthesis	0.0027	0.0026	1.02	0.561339	0.720893	Cla97C01G004370;Cla97C01G017120;Cla97C04G076420;Cla97C05G093190;Cla97C08G160480;Cla97C09G175390;Cla97C09G176910;Cla97C10G198210	8
ko00330	Arginine and proline metabolism	0.0088	0.0088	0.99	0.566048	0.720893	Cla97C01G005180;Cla97C01G013460;Cla97C01G016510;Cla97C02G031080;Cla97C02G037260;Cla97C02G042430;Cla97C03G067260;Cla97C03G067650;Cla97C04G071030;Cla97C04G073110;Cla97C05G082610;Cla97C05G087080;Cla97C05G087680;Cla97C05G091060;Cla97C06G109750;Cla97C06G115090;Cla97C07G131010;Cla97C07G135970;Cla97C07G137560;Cla97C07G143670;Cla97C08G147020;Cla97C08G157000;Cla97C09G163100;Cla97C09G177470;Cla97C09G179900…	26
ko00750	Vitamin B6 metabolism	0.0024	0.0024	1	0.590251	0.74255	Cla97C02G045540;Cla97C02G047120;Cla97C05G080820;Cla97C05G093200;Cla97C10G205390;Cla97C11G220420;Cla97C11G222540	7
ko00960	Tropane, piperidine and pyridine alkaloid biosynthesis	0.0054	0.0056	0.97	0.634186	0.775623	Cla97C01G003780;Cla97C01G019770;Cla97C02G043540;Cla97C04G073110;Cla97C05G087470;Cla97C06G115640;Cla97C06G127000;Cla97C07G131010;Cla97C07G136260;Cla97C07G143100;Cla97C08G157000;Cla97C08G161440;Cla97C09G173170;Cla97C10G204610;Cla97C11G206710;Cla97C11G223810	16
ko04712	Circadian rhythm - plant	0.0138	0.0142	0.97	0.642342	0.775623	Cla97C01G000070;Cla97C01G000990;Cla97C01G002080;Cla97C01G009980;Cla97C01G016040;Cla97C01G016540;Cla97C02G029560;Cla97C02G040390;Cla97C02G042810;Cla97C02G043920;Cla97C04G068545;Cla97C04G075410;Cla97C04G079460;Cla97C05G081620;Cla97C05G088180;Cla97C05G089650;Cla97C05G095220;Cla97C06G111310;Cla97C06G111610;Cla97C06G111640;Cla97C06G116620;Cla97C06G117810;Cla97C06G121450;Cla97C06G122380;Cla97C06G125730…	41
ko00190	Oxidative phosphorylation	0.0246	0.0254	0.97	0.673977	0.775623	Cla97C01G005610;Cla97C01G006310;Cla97C01G008180;Cla97C01G008480;Cla97C01G013340;Cla97C01G016810;Cla97C02G030740;Cla97C02G031160;Cla97C02G031680;Cla97C02G036370;Cla97C02G046840;Cla97C03G055870;Cla97C03G057620;Cla97C03G061940;Cla97C03G062395;Cla97C03G062420;Cla97C03G062460;Cla97C03G066115;Cla97C03G067740;Cla97C04G072720;Cla97C04G075130;Cla97C04G076890;Cla97C04G076910;Cla97C04G078000;Cla97C04G078680…	73
ko00232	Caffeine metabolism	0.0003	0.0003	1.15	0.681892	0.775623	Cla97C05G103640	1
ko03440	Homologous recombination	0.0152	0.0159	0.96	0.692172	0.775623	Cla97C01G012160;Cla97C01G014110;Cla97C01G014840;Cla97C01G022890;Cla97C02G028840;Cla97C02G032840;Cla97C02G037360;Cla97C02G037370;Cla97C03G051730;Cla97C03G052610;Cla97C03G064960;Cla97C03G067970;Cla97C04G070240;Cla97C04G077510;Cla97C05G083740;Cla97C05G088880;Cla97C05G092110;Cla97C05G092420;Cla97C05G093860;Cla97C05G095680;Cla97C05G098670;Cla97C05G099030;Cla97C05G099560;Cla97C06G122810;Cla97C06G125140…	45
ko00300	Lysine biosynthesis	0.0013	0.0015	0.92	0.703492	0.775623	Cla97C01G008130;Cla97C03G064380;Cla97C07G133800;Cla97C09G173510	4
ko00480	Glutathione metabolism	0.0128	0.0135	0.95	0.70838	0.775623	Cla97C01G002630;Cla97C01G002880;Cla97C01G002890;Cla97C01G008300;Cla97C01G008870;Cla97C01G024460;Cla97C02G040480;Cla97C02G046760;Cla97C02G049840;Cla97C03G060050;Cla97C04G070190;Cla97C05G083070;Cla97C05G083140;Cla97C05G083630;Cla97C05G084080;Cla97C05G084370;Cla97C05G084400;Cla97C05G084420;Cla97C05G091060;Cla97C05G093610;Cla97C05G094485;Cla97C05G108580;Cla97C06G109920;Cla97C07G128300;Cla97C07G135180…	38
ko00130	Ubiquinone and other terpenoid-quinone biosynthesis	0.0071	0.0076	0.93	0.727317	0.775623	Cla97C01G022220;Cla97C01G025200;Cla97C02G034400;Cla97C02G043540;Cla97C02G044950;Cla97C02G046040;Cla97C03G053290;Cla97C03G053800;Cla97C03G054700;Cla97C04G068890;Cla97C05G087470;Cla97C06G122680;Cla97C06G124130;Cla97C08G155480;Cla97C09G165820;Cla97C09G177610;Cla97C11G215730;Cla97C11G217460;Cla97C11G217970;Cla97C11G223810;Cla97C11G224480	21
ko00630	Glyoxylate and dicarboxylate metabolism	0.0142	0.0151	0.94	0.751417	0.775623	Cla97C00G000150;Cla97C01G002920;Cla97C01G010890;Cla97C01G017480;Cla97C01G020080;Cla97C01G024660;Cla97C02G029440;Cla97C02G030880;Cla97C02G032410;Cla97C02G042320;Cla97C02G049040;Cla97C03G055760;Cla97C03G060020;Cla97C03G063130;Cla97C05G081610;Cla97C05G082510;Cla97C05G086890;Cla97C05G088040;Cla97C05G088360;Cla97C05G091930;Cla97C05G094160;Cla97C06G114120;Cla97C06G116670;Cla97C06G117660;Cla97C07G129930…	42
ko00660	C5-Branched dibasic acid metabolism	0.001	0.0012	0.86	0.755188	0.775623	Cla97C01G004370;Cla97C09G175390;Cla97C09G176910	3
ko00561	Glycerolipid metabolism	0.0138	0.0151	0.91	0.810739	0.775623	Cla97C01G014010;Cla97C02G030160;Cla97C02G032310;Cla97C02G042430;Cla97C02G046525;Cla97C02G047840;Cla97C03G056980;Cla97C03G067650;Cla97C04G071020;Cla97C04G074540;Cla97C04G078840;Cla97C04G079820;Cla97C05G087680;Cla97C05G088530;Cla97C05G099180;Cla97C05G102640;Cla97C05G104220;Cla97C06G113810;Cla97C06G122780;Cla97C07G129520;Cla97C07G135970;Cla97C07G136720;Cla97C08G155300;Cla97C08G158940;Cla97C09G162880…	41
ko00901	Indole alkaloid biosynthesis	0.0003	0.0004	0.76	0.820615	0.775623	Cla97C06G123580	1
ko00360	Phenylalanine metabolism	0.0071	0.0081	0.88	0.828628	0.775623	Cla97C01G003780;Cla97C01G019770;Cla97C02G031080;Cla97C02G037260;Cla97C02G043540;Cla97C03G065540;Cla97C03G067260;Cla97C04G073110;Cla97C04G073270;Cla97C05G087470;Cla97C06G115640;Cla97C06G127000;Cla97C07G129720;Cla97C07G131010;Cla97C07G136260;Cla97C07G143100;Cla97C08G157000;Cla97C08G161440;Cla97C09G173170;Cla97C09G177470;Cla97C11G223810	21
ko00905	Brassinosteroid biosynthesis	0.0024	0.0029	0.8	0.841812	0.775623	Cla97C05G103750;Cla97C05G105550;Cla97C07G136050;Cla97C07G141430;Cla97C09G180900;Cla97C11G209280;Cla97C11G211710	7
ko00906	Carotenoid biosynthesis	0.0074	0.0085	0.87	0.842978	0.775623	Cla97C01G002480;Cla97C01G008010;Cla97C01G008760;Cla97C01G018940;Cla97C01G024630;Cla97C02G030810;Cla97C04G070940;Cla97C04G076340;Cla97C05G090480;Cla97C07G135450;Cla97C07G137260;Cla97C07G137500;Cla97C07G137710;Cla97C07G137840;Cla97C07G142100;Cla97C07G142740;Cla97C09G167440;Cla97C10G191610;Cla97C10G198770;Cla97C10G201600;Cla97C11G208040;Cla97C11G216330	22
ko00380	Tryptophan metabolism	0.0084	0.0097	0.87	0.856973	0.775623	Cla97C01G010500;Cla97C01G010890;Cla97C02G029440;Cla97C02G030520;Cla97C02G031080;Cla97C02G035570;Cla97C02G037260;Cla97C02G040780;Cla97C02G042430;Cla97C03G067260;Cla97C03G067650;Cla97C04G072790;Cla97C05G087680;Cla97C05G088360;Cla97C06G114120;Cla97C07G129720;Cla97C07G131230;Cla97C07G135970;Cla97C08G152180;Cla97C08G155560;Cla97C08G161510;Cla97C09G163100;Cla97C09G164550;Cla97C09G177470;Cla97C11G221830	25
ko00592	alpha-Linolenic acid metabolism	0.0084	0.0097	0.87	0.856973	0.775623	Cla97C01G004400;Cla97C01G007220;Cla97C01G009660;Cla97C01G015400;Cla97C01G023570;Cla97C02G036270;Cla97C03G060720;Cla97C04G071020;Cla97C06G114900;Cla97C06G123370;Cla97C07G130020;Cla97C07G136380;Cla97C09G163060;Cla97C09G170200;Cla97C09G172570;Cla97C09G172580;Cla97C09G177570;Cla97C10G205540;Cla97C11G206580;Cla97C11G208250;Cla97C11G208800;Cla97C11G212320;Cla97C11G214710;Cla97C11G214717;Cla97C11G214950	25
ko00902	Monoterpenoid biosynthesis	0.001	0.0015	0.69	0.884107	0.775623	Cla97C02G027080;Cla97C02G027120;Cla97C07G129780	3
ko00950	Isoquinoline alkaloid biosynthesis	0.0047	0.0059	0.8	0.897083	0.775623	Cla97C01G003780;Cla97C01G019770;Cla97C02G043540;Cla97C04G073110;Cla97C05G087470;Cla97C05G099400;Cla97C06G115640;Cla97C06G127000;Cla97C07G129720;Cla97C07G131010;Cla97C07G136260;Cla97C08G157000;Cla97C08G161440;Cla97C11G223810	14
ko03020	RNA polymerase	0.0094	0.0113	0.83	0.920571	0.775623	Cla97C00G000040;Cla97C01G008470;Cla97C01G010930;Cla97C01G013780;Cla97C01G020690;Cla97C01G022860;Cla97C03G051910;Cla97C03G053130;Cla97C05G090150;Cla97C05G097870;Cla97C05G099820;Cla97C07G128270;Cla97C07G143860;Cla97C08G150720;Cla97C08G157730;Cla97C08G161655;Cla97C09G162830;Cla97C09G167280;Cla97C09G170540;Cla97C09G176670;Cla97C10G184990;Cla97C10G188800;Cla97C10G198910;Cla97C10G200050;Cla97C11G209010…	28
ko00430	Taurine and hypotaurine metabolism	0.0007	0.0012	0.57	0.926528	0.775623	Cla97C01G008875;Cla97C11G208330	2
ko03410	Base excision repair	0.0071	0.0088	0.8	0.931712	0.775623	Cla97C01G014110;Cla97C01G019000;Cla97C01G019740;Cla97C02G044760;Cla97C02G045800;Cla97C02G048110;Cla97C03G051730;Cla97C03G054480;Cla97C04G070240;Cla97C04G079700;Cla97C05G103280;Cla97C07G129180;Cla97C07G129190;Cla97C07G139010;Cla97C08G148670;Cla97C08G161050;Cla97C09G165560;Cla97C09G168100;Cla97C09G172785;Cla97C10G202490;Cla97C11G223480	21
ko00910	Nitrogen metabolism	0.0037	0.0053	0.7	0.962052	0.775623	Cla97C01G005130;Cla97C03G060020;Cla97C03G060420;Cla97C04G071880;Cla97C05G084830;Cla97C05G086890;Cla97C05G091110;Cla97C07G140400;Cla97C10G192675;Cla97C10G199080;Cla97C10G201950	11
ko00941	Flavonoid biosynthesis	0.0061	0.0081	0.75	0.963053	0.775623	Cla97C02G032910;Cla97C02G033790;Cla97C02G036530;Cla97C02G044950;Cla97C05G103340;Cla97C06G112270;Cla97C06G120950;Cla97C07G142900;Cla97C08G150900;Cla97C09G165630;Cla97C10G187090;Cla97C10G190300;Cla97C10G193370;Cla97C11G217460;Cla97C11G218750;Cla97C11G219640;Cla97C11G219650;Cla97C11G220620	18
ko00603	Glycosphingolipid biosynthesis - globo and isoglobo series	0.0007	0.0015	0.46	0.971636	0.775623	Cla97C02G039110;Cla97C10G195630	2
ko00965	Betalain biosynthesis	0.0017	0.0029	0.57	0.974824	0.775623	Cla97C01G019010;Cla97C04G070170;Cla97C04G079210;Cla97C07G129720;Cla97C09G179650	5
ko00966	Glucosinolate biosynthesis	0.001	0.0021	0.49	0.978269	0.775623	Cla97C01G017120;Cla97C08G160480;Cla97C09G175390	3
ko00943	Isoflavonoid biosynthesis	0.0024	0.004	0.59	0.982191	0.775623	Cla97C02G034850;Cla97C03G052710;Cla97C05G093700;Cla97C05G102090;Cla97C05G102110;Cla97C06G109670;Cla97C07G143200	7
ko00591	Linoleic acid metabolism	0.0024	0.0041	0.57	0.987466	0.775623	Cla97C02G041480;Cla97C02G041490;Cla97C02G041530;Cla97C04G071020;Cla97C06G123370;Cla97C09G163060;Cla97C11G208250	7
ko00945	Stilbenoid, diarylheptanoid and gingerol biosynthesis	0.003	0.005	0.61	0.987622	0.775623	Cla97C02G032910;Cla97C02G044950;Cla97C07G142900;Cla97C09G165630;Cla97C11G217460;Cla97C11G218750;Cla97C11G219640;Cla97C11G219650;Cla97C11G220620	9
ko00511	Other glycan degradation	0.0101	0.0141	0.72	0.995316	0.775623	Cla97C00G000030;Cla97C01G001320;Cla97C01G008150;Cla97C01G018790;Cla97C01G019850;Cla97C02G026240;Cla97C02G039110;Cla97C02G041840;Cla97C02G041860;Cla97C02G047560;Cla97C03G053230;Cla97C03G053270;Cla97C03G065880;Cla97C05G108080;Cla97C05G109080;Cla97C06G117380;Cla97C07G133020;Cla97C07G140540;Cla97C07G140580;Cla97C07G140585;Cla97C07G143930;Cla97C08G145420;Cla97C08G155970;Cla97C09G162690;Cla97C09G163350…	30
ko00944	Flavone and flavonol biosynthesis	0.0013	0.0031	0.44	0.995515	0.775623	Cla97C03G052710;Cla97C05G093700;Cla97C05G103340;Cla97C08G150900	4
ko02010	ABC transporters	0.0088	0.0128	0.69	0.997037	0.775623	Cla97C01G005590;Cla97C01G024120;Cla97C02G026670;Cla97C02G044880;Cla97C02G049160;Cla97C04G070490;Cla97C04G078520;Cla97C05G083290;Cla97C05G096610;Cla97C05G103960;Cla97C05G107940;Cla97C06G110670;Cla97C07G137800;Cla97C09G168500;Cla97C09G169160;Cla97C09G175990;Cla97C09G179710;Cla97C09G180000;Cla97C09G182480;Cla97C10G189350;Cla97C10G192080;Cla97C10G195770;Cla97C10G199820;Cla97C10G203250;Cla97C11G217000…	26
ko00402	Benzoxazinoid biosynthesis	0.0003	0.0016	0.21	0.998173	0.775623	Cla97C05G085310	1
ko00500	Starch and sucrose metabolism	0.032	0.0398	0.8	0.998569	0.775623	Cla97C01G001440;Cla97C01G001950;Cla97C01G001980;Cla97C01G003970;Cla97C01G005530;Cla97C01G005540;Cla97C01G006710;Cla97C01G008790;Cla97C01G009060;Cla97C01G011560;Cla97C01G017270;Cla97C01G017330;Cla97C01G018360;Cla97C01G023850;Cla97C01G024240;Cla97C01G024310;Cla97C02G029600;Cla97C02G038120;Cla97C02G039060;Cla97C02G041820;Cla97C03G052420;Cla97C03G055860;Cla97C03G059290;Cla97C03G061990;Cla97C03G063270…	95
ko04016	MAPK signaling pathway - plant	0.0428	0.0517	0.83	0.998639	0.775623	Cla97C01G002470;Cla97C01G002900;Cla97C01G004750;Cla97C01G005380;Cla97C01G008230;Cla97C01G016120;Cla97C01G020070;Cla97C01G020270;Cla97C01G023680;Cla97C01G025490;Cla97C01G025730;Cla97C02G027320;Cla97C02G030630;Cla97C02G031400;Cla97C02G032870;Cla97C02G033690;Cla97C02G034010;Cla97C02G034700;Cla97C02G034740;Cla97C02G036660;Cla97C02G037990;Cla97C02G038540;Cla97C02G044570;Cla97C02G044980;Cla97C03G050940…	127
ko00904	Diterpenoid biosynthesis	0.003	0.0062	0.49	0.999274	0.775623	Cla97C03G058120;Cla97C05G101100;Cla97C06G109470;Cla97C08G156210;Cla97C09G164590;Cla97C09G164610;Cla97C09G184420;Cla97C10G186440;Cla97C10G201630	9
ko00909	Sesquiterpenoid and triterpenoid biosynthesis	0.0017	0.0043	0.4	0.999374	0.775623	Cla97C02G034160;Cla97C08G160430;Cla97C09G163850;Cla97C10G187340;Cla97C11G210690	5
ko00600	Sphingolipid metabolism	0.0088	0.0137	0.64	0.999397	0.775623	Cla97C00G000030;Cla97C01G004780;Cla97C01G018790;Cla97C01G021090;Cla97C01G022490;Cla97C02G026240;Cla97C02G032890;Cla97C02G045810;Cla97C03G053230;Cla97C03G053270;Cla97C03G065880;Cla97C04G073080;Cla97C05G083880;Cla97C05G109080;Cla97C06G111390;Cla97C06G117380;Cla97C07G140540;Cla97C07G140580;Cla97C07G140585;Cla97C08G145420;Cla97C08G159760;Cla97C09G162690;Cla97C09G170040;Cla97C09G174340;Cla97C11G207050…	26
ko00531	Glycosaminoglycan degradation	0.0067	0.0113	0.6	0.999579	0.775623	Cla97C00G000030;Cla97C01G018790;Cla97C02G026240;Cla97C02G039110;Cla97C02G041050;Cla97C03G053230;Cla97C03G053270;Cla97C03G065880;Cla97C04G078900;Cla97C05G087970;Cla97C06G125420;Cla97C07G140540;Cla97C07G140580;Cla97C07G140585;Cla97C09G162690;Cla97C09G166170;Cla97C09G170040;Cla97C10G195630;Cla97C10G196000;Cla97C11G207050	20
ko00908	Zeatin biosynthesis	0.0034	0.0071	0.48	0.999747	0.775623	Cla97C01G011800;Cla97C03G065800;Cla97C03G065820;Cla97C04G070610;Cla97C05G086820;Cla97C08G147810;Cla97C08G158260;Cla97C10G202900;Cla97C10G202910;Cla97C11G212390	10
ko00062	Fatty acid elongation	0.0024	0.0057	0.41	0.999828	0.775623	Cla97C01G004460;Cla97C01G010460;Cla97C02G031900;Cla97C02G031910;Cla97C05G081950;Cla97C08G161190;Cla97C09G181210	7
ko00604	Glycosphingolipid biosynthesis - ganglio series	0.0047	0.0091	0.52	0.999845	0.775623	Cla97C00G000030;Cla97C01G018790;Cla97C02G026240;Cla97C02G039110;Cla97C03G053230;Cla97C03G053270;Cla97C03G065880;Cla97C07G140540;Cla97C07G140580;Cla97C07G140585;Cla97C09G162690;Cla97C09G170040;Cla97C10G195630;Cla97C11G207050	14
ko00195	Photosynthesis	0.0081	0.0137	0.59	0.999886	0.775623	Cla97C01G008630;Cla97C01G009260;Cla97C01G010900;Cla97C01G011340;Cla97C01G014340;Cla97C01G015370;Cla97C01G025970;Cla97C02G027850;Cla97C02G042490;Cla97C03G055870;Cla97C03G061800;Cla97C05G086450;Cla97C05G096440;Cla97C05G108355;Cla97C07G134860;Cla97C07G137460;Cla97C07G137540;Cla97C08G146490;Cla97C08G151015;Cla97C08G161210;Cla97C09G173140;Cla97C10G185280;Cla97C10G188950;Cla97C11G214090	24
ko00073	Cutin, suberine and wax biosynthesis	0.0034	0.0076	0.44	0.999946	0.775623	Cla97C01G015080;Cla97C01G021740;Cla97C05G082530;Cla97C05G097430;Cla97C05G100080;Cla97C06G127850;Cla97C07G129030;Cla97C07G129065;Cla97C07G133960;Cla97C08G158360	10
ko00460	Cyanoamino acid metabolism	0.0084	0.0147	0.57	0.999967	0.775623	Cla97C01G011330;Cla97C01G015610;Cla97C01G017480;Cla97C01G018090;Cla97C02G042320;Cla97C03G067270;Cla97C04G068700;Cla97C05G091930;Cla97C05G096160;Cla97C05G101950;Cla97C06G117660;Cla97C06G123590;Cla97C06G127410;Cla97C07G129930;Cla97C07G132170;Cla97C07G136190;Cla97C07G136560;Cla97C07G137610;Cla97C08G153160;Cla97C09G163570;Cla97C10G193750;Cla97C11G208330;Cla97C11G216160;Cla97C11G220160;Cla97C11G221500	25
ko04075	Plant hormone signal transduction	0.0647	0.0799	0.81	0.999983	0.775623	Cla97C01G001040;Cla97C01G001800;Cla97C01G002840;Cla97C01G004700;Cla97C01G005380;Cla97C01G006620;Cla97C01G007030;Cla97C01G008230;Cla97C01G009310;Cla97C01G014900;Cla97C01G015710;Cla97C01G015790;Cla97C01G016040;Cla97C01G016340;Cla97C01G016350;Cla97C01G016710;Cla97C01G022400;Cla97C01G022990;Cla97C01G023200;Cla97C01G023680;Cla97C01G023770;Cla97C02G030630;Cla97C02G032660;Cla97C02G033690;Cla97C02G034010…	192
ko00052	Galactose metabolism	0.0111	0.0185	0.6	0.999985	0.775623	Cla97C00G000030;Cla97C01G003100;Cla97C01G003970;Cla97C01G005530;Cla97C01G017270;Cla97C01G018790;Cla97C02G026240;Cla97C03G053230;Cla97C03G053270;Cla97C03G063270;Cla97C03G065880;Cla97C04G072200;Cla97C04G076650;Cla97C05G082400;Cla97C05G099220;Cla97C05G109080;Cla97C07G140540;Cla97C07G140580;Cla97C07G140585;Cla97C07G144000;Cla97C08G150250;Cla97C08G154390;Cla97C08G154400;Cla97C08G157650;Cla97C09G162690…	33
ko04626	Plant-pathogen interaction	0.0556	0.0704	0.79	0.999991	0.775623	Cla97C01G001220;Cla97C01G002470;Cla97C01G002950;Cla97C01G005180;Cla97C01G005380;Cla97C01G007690;Cla97C01G008230;Cla97C01G010460;Cla97C01G013320;Cla97C01G016120;Cla97C01G019720;Cla97C01G020070;Cla97C01G023680;Cla97C02G026440;Cla97C02G026550;Cla97C02G027320;Cla97C02G027670;Cla97C02G028520;Cla97C02G030150;Cla97C02G031690;Cla97C02G031900;Cla97C02G031910;Cla97C02G032860;Cla97C02G032870;Cla97C02G033690…	165
ko00040	Pentose and glucuronate interconversions	0.0212	0.032	0.66	0.999998	0.775623	Cla97C01G000480;Cla97C01G001230;Cla97C01G003890;Cla97C01G004220;Cla97C01G006700;Cla97C01G006870;Cla97C01G021790;Cla97C02G026990;Cla97C02G029820;Cla97C02G034330;Cla97C02G046610;Cla97C02G047950;Cla97C03G054380;Cla97C03G055180;Cla97C03G059050;Cla97C03G064890;Cla97C03G065130;Cla97C03G067520;Cla97C04G074540;Cla97C04G075250;Cla97C04G075260;Cla97C04G076160;Cla97C04G079010;Cla97C04G079400;Cla97C05G082940…	63
ko00940	Phenylpropanoid biosynthesis	0.0219	0.0339	0.65	1	0.775623	Cla97C01G001290;Cla97C01G007770;Cla97C01G020000;Cla97C01G025380;Cla97C02G027060;Cla97C02G027070;Cla97C02G028170;Cla97C02G032910;Cla97C02G033110;Cla97C02G033300;Cla97C02G035070;Cla97C02G044950;Cla97C02G045070;Cla97C02G049135;Cla97C02G049860;Cla97C02G049920;Cla97C02G049930;Cla97C03G051120;Cla97C03G053800;Cla97C03G054700;Cla97C03G059720;Cla97C03G065540;Cla97C04G068700;Cla97C04G070210;Cla97C04G075570…	65
