# Supplementary material for: Comprehensive Profiling of Alternative Splicing and Alternative Polyadenylation during Fruit Ripening in Watermelon (Citrullus lanatus)
Source: Int J Mol Sci. 2023 Oct 18;24(20):15333. doi: 10.3390/ijms242015333 (PMC10607834; doi:10.3390/ijms242015333)
Supplement: Supplementary file 1 [file ijms-24-15333-s001.zip › Supplementary Data S6. APA quantification in three groups.xlsx]

## Sheet: DAP10vsDAP18
	Proximal	Distal	APA-Shift	rel-pos	DAP10-proximal	DAP10-distal	DAP18-proximal	DAP18-distal	pvalue	ReadNumber	gene_id
Cla97C01G000350	216980	217127	proximal	-147	32	49	30	19	0.0191622	130	Cla97C01G000350
Cla97C01G000380	234640	235057	distal	417	22	12	6	12	0.0426462	52	Cla97C01G000380
Cla97C01G000410	253698	254884	proximal	-1186	0	5	3	1	0.047619	9	Cla97C01G000410
Cla97C01G000950	675583	675646	distal	63	73	37	34	45	0.0017698	189	Cla97C01G000950
Cla97C01G001110	855816	862168	distal	6352	29	11	2	9	0.00176367	51	Cla97C01G001110
Cla97C01G001580	1461175	1461265	distal	90	16	11	11	27	0.0215291	65	Cla97C01G001580
Cla97C01G001910	1721002	1720948	distal	54	37	18	44	51	0.0171734	150	Cla97C01G001910
Cla97C01G001950	1756243	1756161	distal	82	8	5	15	40	0.0258679	68	Cla97C01G001950
Cla97C01G002580	2348466	2348249	distal	217	15	5	8	31	7.41925e-05	59	Cla97C01G002580
Cla97C01G002600	2374251	2374361	distal	110	31	15	38	75	0.000172433	159	Cla97C01G002600
Cla97C01G002920	2723989	2724020	proximal	-31	55	72	98	73	0.0192223	298	Cla97C01G002920
Cla97C01G002990	2780939	2780834	proximal	-105	10	73	3	2	0.0216604	88	Cla97C01G002990
Cla97C01G003020	2828493	2820338	proximal	-8155	6	22	7	0	0.000255186	35	Cla97C01G003020
Cla97C01G003620	3491236	3491644	proximal	-408	11	39	15	15	0.013747	80	Cla97C01G003620
Cla97C01G003940	3804935	3803696	distal	1239	6	3	0	13	0.00112581	22	Cla97C01G003940
Cla97C01G004230	4121614	4121553	distal	61	62	36	67	78	0.0126109	243	Cla97C01G004230
Cla97C01G004270	4172647	4172608	distal	39	5	3	0	8	0.025641	16	Cla97C01G004270
Cla97C01G005930	5711058	5693253	distal	17805	132	85	3	77	1.99069e-21	297	Cla97C01G005930
Cla97C01G007520	7698696	7698773	proximal	-77	4	8	11	1	0.00942253	24	Cla97C01G007520
Cla97C01G008150	8377419	8377269	proximal	-150	23	33	22	10	0.0154242	88	Cla97C01G008150
Cla97C01G008470	8813802	8813940	proximal	-138	3	16	15	8	0.00177855	42	Cla97C01G008470
Cla97C01G008500	8844136	8844069	distal	67	63	51	0	4	0.0444439	118	Cla97C01G008500
Cla97C01G008870	9668138	9670545	proximal	-2407	201	264	945	826	0.000112254	2236	Cla97C01G008870
Cla97C01G008950	9855082	9854969	distal	113	28	15	3	11	0.00587158	57	Cla97C01G008950
Cla97C01G010070	13864066	13863861	distal	205	5	3	1	8	0.0497738	17	Cla97C01G010070
Cla97C01G010090	13916904	13917413	distal	509	8	1	2	7	0.0152201	18	Cla97C01G010090
Cla97C01G010500	15981348	15981405	proximal	-57	32	60	4	0	0.017732	96	Cla97C01G010500
Cla97C01G010630	16222707	16213359	proximal	-9348	31	38	67	19	2.72736e-05	155	Cla97C01G010630
Cla97C01G011950	24644401	24644482	proximal	-81	27	38	44	29	0.0402766	138	Cla97C01G011950
Cla97C01G012160	24971254	24970873	distal	381	15	13	6	26	0.00678344	60	Cla97C01G012160
Cla97C01G013660	27507822	27508252	distal	430	6	1	3	9	0.0197666	19	Cla97C01G013660
Cla97C01G013750	27583355	27583415	proximal	-60	0	9	7	4	0.00472136	20	Cla97C01G013750
Cla97C01G014580	28379054	28379109	distal	55	140	115	159	205	0.00697872	619	Cla97C01G014580
Cla97C01G015230	28996217	28996345	distal	128	11	10	13	42	0.0261116	76	Cla97C01G015230
Cla97C01G016190	29926088	29925973	proximal	-115	17	18	13	2	0.0137581	50	Cla97C01G016190
Cla97C01G016210	29954455	29948133	proximal	-6322	10	34	28	15	8.85718e-05	87	Cla97C01G016210
Cla97C01G016540	30233864	30233798	distal	66	49	23	65	79	0.00153772	216	Cla97C01G016540
Cla97C01G016720	30413311	30408096	distal	5215	13	7	4	18	0.00404025	42	Cla97C01G016720
Cla97C01G016820	30471327	30471262	distal	65	25	15	22	35	0.0243979	97	Cla97C01G016820
Cla97C01G017480	31030056	31029999	distal	57	53	49	63	117	0.00583187	282	Cla97C01G017480
Cla97C01G019580	32523691	32523533	distal	158	11	8	3	12	0.0381769	34	Cla97C01G019580
Cla97C01G019870	32764129	32769016	proximal	-4887	2	7	6	0	0.00699301	15	Cla97C01G019870
Cla97C01G020030	32870666	32870471	proximal	-195	13	13	17	4	0.0363079	47	Cla97C01G020030
Cla97C01G020260	32994181	32994097	distal	84	7	5	0	10	0.00534759	22	Cla97C01G020260
Cla97C01G020490	33113422	33113249	distal	173	24	7	3	7	0.0174686	41	Cla97C01G020490
Cla97C01G020700	33250028	33244195	distal	5833	55	27	55	66	0.00265752	203	Cla97C01G020700
Cla97C01G021560	33735381	33736879	distal	1498	31	6	1	5	0.0025008	43	Cla97C01G021560
Cla97C01G022400	34138399	34137596	distal	803	4	3	0	12	0.00902993	19	Cla97C01G022400
Cla97C01G022780	34427571	34427519	distal	52	35	19	19	64	1.15193e-06	137	Cla97C01G022780
Cla97C01G022860	34486565	34473750	distal	12815	38	35	7	41	4.02528e-05	121	Cla97C01G022860
Cla97C01G023480	34897747	34899978	distal	2231	30	13	19	33	0.0018715	95	Cla97C01G023480
Cla97C01G023580	34956661	34962063	distal	5402	362	55	9	37	3.29914e-21	463	Cla97C01G023580
Cla97C01G023960	35206501	35206582	distal	81	17	4	5	9	0.011996	35	Cla97C01G023960
Cla97C01G025740	36556658	36556758	distal	100	17	4	9	14	0.00653471	44	Cla97C01G025740
Cla97C02G026660	409148	409014	proximal	-134	1	8	8	3	0.00976423	20	Cla97C02G026660
Cla97C02G026910	611574	611455	distal	119	19	11	7	29	0.000383409	66	Cla97C02G026910
Cla97C02G027720	1360657	1360731	proximal	-74	7	19	18	13	0.0313026	57	Cla97C02G027720
Cla97C02G028140	1640700	1640488	distal	212	10	1	1	3	0.032967	15	Cla97C02G028140
Cla97C02G028230	1705304	1709766	proximal	-4462	55	68	304	170	0.000121746	597	Cla97C02G028230
Cla97C02G028340	1905281	1905347	distal	66	4	1	0	11	0.00274725	16	Cla97C02G028340
Cla97C02G028440	1973646	1973611	distal	35	105	57	22	28	0.0128181	212	Cla97C02G028440
Cla97C02G028820	2259432	2259478	distal	46	59	21	27	31	0.00139896	138	Cla97C02G028820
Cla97C02G028860	2271218	2271117	distal	101	52	14	0	3	0.0129786	69	Cla97C02G028860
Cla97C02G029720	2867738	2867692	proximal	-46	0	7	3	2	0.0454545	12	Cla97C02G029720
Cla97C02G030910	3895498	3895593	distal	95	76	51	5	13	0.0121731	145	Cla97C02G030910
Cla97C02G030920	3902587	3902707	distal	120	45	14	4	6	0.0288122	69	Cla97C02G030920
Cla97C02G031050	4022206	4022368	proximal	-162	0	2	8	0	0.0222222	10	Cla97C02G031050
Cla97C02G031160	4089257	4095377	distal	6120	5	2	0	8	0.00699301	15	Cla97C02G031160
Cla97C02G032500	5618091	5618125	proximal	-34	12	24	38	31	0.0409471	105	Cla97C02G032500
Cla97C02G032580	5715306	5715359	distal	53	66	16	85	89	1.39431e-06	256	Cla97C02G032580
Cla97C02G033670	7203400	7203364	distal	36	6	4	9	33	0.0243381	52	Cla97C02G033670
Cla97C02G033970	7699634	7700315	distal	681	17	11	15	31	0.0288179	74	Cla97C02G033970
Cla97C02G034140	8067506	8063736	distal	3770	9	1	2	4	0.0357143	16	Cla97C02G034140
Cla97C02G034390	8574262	8574215	distal	47	3	0	0	5	0.0178571	8	Cla97C02G034390
Cla97C02G035070	10385850	10385820	proximal	-30	103	1315	2	0	0.00541941	1420	Cla97C02G035070
Cla97C02G035750	13223399	13229624	distal	6225	27	0	10	15	7.29409e-07	52	Cla97C02G035750
Cla97C02G035850	13750717	13750659	proximal	-58	8	9	17	3	0.032265	37	Cla97C02G035850
Cla97C02G036880	22668897	22668941	distal	44	25	18	33	56	0.0258525	132	Cla97C02G036880
Cla97C02G037530	24612552	24612607	distal	55	66	43	44	57	0.01857	210	Cla97C02G037530
Cla97C02G038260	25563810	25563936	proximal	-126	83	92	476	259	3.13042e-05	910	Cla97C02G038260
Cla97C02G038920	26533913	26534031	distal	118	7	2	0	3	0.0454545	12	Cla97C02G038920
Cla97C02G039780	27684357	27684061	proximal	-296	0	2	16	2	0.0315789	20	Cla97C02G039780
Cla97C02G040160	28108908	28108842	proximal	-66	17	32	30	19	0.0148253	98	Cla97C02G040160
Cla97C02G040450	28407684	28407734	distal	50	26	17	11	27	0.00704424	81	Cla97C02G040450
Cla97C02G040860	28730782	28730708	distal	74	21	6	4	7	0.024388	38	Cla97C02G040860
Cla97C02G040880	28755921	28755776	distal	145	18	9	3	9	0.0345579	39	Cla97C02G040880
Cla97C02G040930	28799688	28799774	distal	86	66	39	100	134	0.000661422	339	Cla97C02G040930
Cla97C02G042410	30360385	30351532	proximal	-8853	0	9	10	8	0.00883434	27	Cla97C02G042410
Cla97C02G043350	31515172	31515250	distal	78	20	15	7	36	0.000262868	78	Cla97C02G043350
Cla97C02G043960	32179379	32179478	distal	99	17	11	3	20	0.000604579	51	Cla97C02G043960
Cla97C02G044060	32248860	32248949	distal	89	74	52	46	63	0.0131133	235	Cla97C02G044060
Cla97C02G044430	32591226	32591365	distal	139	3	1	0	5	0.047619	9	Cla97C02G044430
Cla97C02G045740	33718882	33718814	proximal	-68	2	9	23	17	0.0384516	51	Cla97C02G045740
Cla97C02G046780	34540369	34541047	distal	678	13	10	3	14	0.0218498	40	Cla97C02G046780
Cla97C02G046900	34651272	34651198	proximal	-74	82	108	83	55	0.00258228	328	Cla97C02G046900
Cla97C02G047780	35396562	35403342	distal	6780	146	52	0	35	5.3449e-18	233	Cla97C02G047780
Cla97C02G049330	36744668	36744592	distal	76	11	6	4	20	0.00282749	41	Cla97C02G049330
Cla97C02G049430	36839243	36845605	distal	6362	9	5	1	8	0.028806	23	Cla97C02G049430
Cla97C02G049760	37138620	37141222	distal	2602	28	11	4	22	1.02103e-05	65	Cla97C02G049760
Cla97C02G050670	37785664	37781666	proximal	-3998	14	14	17	3	0.0159215	48	Cla97C02G050670
Cla97C02G050780	37888907	37888221	proximal	-686	0	8	3	0	0.00606061	11	Cla97C02G050780
Cla97C03G050840	94008	95321	distal	1313	15	7	5	14	0.012173	41	Cla97C03G050840
Cla97C03G051280	476783	482101	proximal	-5318	2	4	19	2	0.0110706	27	Cla97C03G051280
Cla97C03G051510	668970	667214	proximal	-1756	5	10	7	0	0.00534759	22	Cla97C03G051510
Cla97C03G051910	1011111	1011036	proximal	-75	2	6	9	1	0.0128205	18	Cla97C03G051910
Cla97C03G052260	1252543	1257954	proximal	-5411	26	41	318	9	3.81418e-29	394	Cla97C03G052260
Cla97C03G052350	1324888	1324777	distal	111	19	7	9	14	0.0224712	49	Cla97C03G052350
Cla97C03G052710	1713081	1713123	distal	42	2	0	4	22	0.0396825	28	Cla97C03G052710
Cla97C03G053010	2056280	2056204	distal	76	635	579	437	678	2.41086e-10	2329	Cla97C03G053010
Cla97C03G053140	2240067	2240125	distal	58	137	114	50	139	3.88555e-09	440	Cla97C03G053140
Cla97C03G053240	2352467	2352414	distal	53	38	17	30	32	0.0259818	117	Cla97C03G053240
Cla97C03G053710	2913139	2927316	distal	14177	10	9	0	21	0.00010898	40	Cla97C03G053710
Cla97C03G054090	3361543	3370033	distal	8490	19	6	6	9	0.0417757	40	Cla97C03G054090
Cla97C03G054620	3720100	3720067	distal	33	16	6	4	8	0.0355733	34	Cla97C03G054620
Cla97C03G054650	3752305	3752358	distal	53	883	706	1471	1965	4.25825e-17	5025	Cla97C03G054650
Cla97C03G054790	3850796	3845544	proximal	-5252	8	69	2	0	0.0146056	79	Cla97C03G054790
Cla97C03G054870	3906051	3902233	proximal	-3818	4	13	12	5	0.0149192	34	Cla97C03G054870
Cla97C03G054890	3924075	3923883	distal	192	4	0	24	46	0.0177947	74	Cla97C03G054890
Cla97C03G055950	4835089	4829833	distal	5256	182	58	148	255	3.09382e-22	643	Cla97C03G055950
Cla97C03G056310	5098233	5093174	proximal	-5059	13	33	72	14	4.89086e-10	132	Cla97C03G056310
Cla97C03G057770	6898265	6898204	distal	61	22	5	11	19	0.00107762	57	Cla97C03G057770
Cla97C03G057910	7081743	7081853	proximal	-110	0	24	3	1	0.001221	28	Cla97C03G057910
Cla97C03G058360	7712351	7712582	distal	231	60	58	25	54	0.00848348	197	Cla97C03G058360
Cla97C03G060140	10793850	10793714	proximal	-136	4	8	10	0	0.00168871	22	Cla97C03G060140
Cla97C03G060290	11301782	11301751	proximal	-31	12	17	19	5	0.0109213	53	Cla97C03G060290
Cla97C03G060700	13935920	13935884	distal	36	33	31	14	47	0.00155793	125	Cla97C03G060700
Cla97C03G060850	14989733	14990330	proximal	-597	8	10	26	9	0.0399757	53	Cla97C03G060850
Cla97C03G061830	20890501	20890713	proximal	-212	18	23	56	11	3.25034e-05	108	Cla97C03G061830
Cla97C03G061870	21124891	21124818	distal	73	32	2	2	2	0.0474565	38	Cla97C03G061870
Cla97C03G062520	23426308	23423607	distal	2701	25	4	4	5	0.0203325	38	Cla97C03G062520
Cla97C03G063600	26363273	26363649	distal	376	23	1	3	5	0.00151403	32	Cla97C03G063600
Cla97C03G063660	26443562	26443512	distal	50	6	5	0	8	0.0180599	19	Cla97C03G063660
Cla97C03G064130	27388966	27389413	distal	447	23	4	10	13	0.00277778	50	Cla97C03G064130
Cla97C03G064390	27878674	27878583	proximal	-91	6	9	15	4	0.0336973	34	Cla97C03G064390
Cla97C03G064460	27949153	27949286	proximal	-133	8	11	86	25	0.00390746	130	Cla97C03G064460
Cla97C03G065820	29236118	29236251	distal	133	6	6	1	23	0.00275142	36	Cla97C03G065820
Cla97C03G065990	29407632	29410486	proximal	-2854	0	8	3	1	0.0181818	12	Cla97C03G065990
Cla97C03G066010	29436528	29436377	distal	151	31	16	9	14	0.0420304	70	Cla97C03G066010
Cla97C03G066350	29752500	29752406	distal	94	33	20	24	34	0.0366855	111	Cla97C03G066350
Cla97C03G066390	29790163	29790131	proximal	-32	5	20	8	7	0.0411974	40	Cla97C03G066390
Cla97C03G067520	30979205	30981547	proximal	-2342	0	64	5	0	8.89797e-08	69	Cla97C03G067520
Cla97C03G067570	31002217	31002335	distal	118	17	11	107	194	0.0132372	329	Cla97C03G067570
Cla97C03G067680	31087299	31078843	distal	8456	27	13	15	192	5.68419e-16	247	Cla97C03G067680
Cla97C04G069770	7063028	7062961	proximal	-67	10	11	33	11	0.0484906	65	Cla97C04G069770
Cla97C04G069860	7461826	7461791	distal	35	76	44	74	74	0.035366	268	Cla97C04G069860
Cla97C04G070490	12916116	12951828	distal	35712	6	4	3	17	0.0301297	30	Cla97C04G070490
Cla97C04G072130	18785131	18785585	distal	454	12	5	4	10	0.0319524	31	Cla97C04G072130
Cla97C04G072600	19833175	19833071	distal	104	10	2	4	15	0.00105302	31	Cla97C04G072600
Cla97C04G072700	20010857	20010792	distal	65	13	11	15	42	0.0219803	81	Cla97C04G072700
Cla97C04G072990	20388065	20388251	distal	186	6	3	1	14	0.00374454	24	Cla97C04G072990
Cla97C04G073140	20739353	20739482	proximal	-129	239	472	365	164	1.8484e-35	1240	Cla97C04G073140
Cla97C04G073650	21390887	21399212	distal	8325	24	17	1	20	2.63835e-05	62	Cla97C04G073650
Cla97C04G073800	21572128	21571972	distal	156	112	64	5	10	0.0272961	191	Cla97C04G073800
Cla97C04G075260	22825601	22825657	proximal	-56	0	2	14	1	0.0220588	17	Cla97C04G075260
Cla97C04G075500	23032616	23023885	proximal	-8731	8	31	11	2	6.55061e-05	52	Cla97C04G075500
Cla97C04G076530	24070721	24070584	proximal	-137	144	203	388	387	0.00806714	1122	Cla97C04G076530
Cla97C04G076990	24518686	24518532	distal	154	97	27	58	68	1.54632e-07	250	Cla97C04G076990
Cla97C04G077050	24590755	24590812	proximal	-57	54	66	114	72	0.0067174	306	Cla97C04G077050
Cla97C04G077270	24818076	24811707	distal	6369	35	12	41	60	0.000175261	148	Cla97C04G077270
Cla97C04G078470	25989444	25989402	proximal	-42	267	359	191	127	4.64367e-07	944	Cla97C04G078470
Cla97C04G078520	26044019	26059354	distal	15335	37	17	17	22	0.0200534	93	Cla97C04G078520
Cla97C04G079310	26573044	26573143	distal	99	52	45	28	46	0.0454842	171	Cla97C04G079310
Cla97C04G079420	26621609	26621563	proximal	-46	17	51	23	21	0.00460428	112	Cla97C04G079420
Cla97C05G079960	99243	99213	distal	30	92	68	50	103	1.45032e-05	313	Cla97C05G079960
Cla97C05G079970	105248	104962	distal	286	13	1	6	13	0.000928202	33	Cla97C05G079970
Cla97C05G080510	582228	577809	distal	4419	16	2	1	3	0.0239234	22	Cla97C05G080510
Cla97C05G080560	621795	622108	distal	313	7	1	54	74	0.022324	136	Cla97C05G080560
Cla97C05G082050	1562161	1551875	proximal	-10286	39	94	150	92	1.19244e-09	375	Cla97C05G082050
Cla97C05G083100	2331202	2331240	proximal	-38	5	25	11	11	0.0152042	52	Cla97C05G083100
Cla97C05G083290	2486102	2475234	distal	10868	14	6	5	14	0.0103867	39	Cla97C05G083290
Cla97C05G083560	2724185	2716930	distal	7255	14	12	6	42	0.000253942	74	Cla97C05G083560
Cla97C05G084540	3501083	3501407	distal	324	8	0	10	17	0.0028921	35	Cla97C05G084540
Cla97C05G084560	3526470	3507719	proximal	-18751	0	8	3	1	0.0181818	12	Cla97C05G084560
Cla97C05G085110	3826294	3826373	proximal	-79	5	14	17	11	0.0361553	47	Cla97C05G085110
Cla97C05G085970	4501239	4501145	distal	94	486	326	746	986	2.91772e-15	2544	Cla97C05G085970
Cla97C05G086420	4793359	4793214	proximal	-145	1	4	23	6	0.0190185	34	Cla97C05G086420
Cla97C05G086840	5126225	5126289	distal	64	64	52	81	127	0.00528747	324	Cla97C05G086840
Cla97C05G086980	5225763	5225796	proximal	-33	12	23	48	19	0.000581456	102	Cla97C05G086980
Cla97C05G087750	5887332	5887363	proximal	-31	1	8	9	3	0.0075188	21	Cla97C05G087750
Cla97C05G088110	6220817	6220881	proximal	-64	80	98	100	75	0.0254003	353	Cla97C05G088110
Cla97C05G089420	7590678	7590573	distal	105	5	3	7	25	0.0385742	40	Cla97C05G089420
Cla97C05G090150	8287417	8287572	distal	155	30	26	8	29	0.00258112	93	Cla97C05G090150
Cla97C05G090370	8516804	8516870	distal	66	9	1	5	8	0.028806	23	Cla97C05G090370
Cla97C05G091260	9289198	9288045	distal	1153	13	1	8	8	0.0168916	30	Cla97C05G091260
Cla97C05G091340	9333603	9333476	distal	127	5	0	1	3	0.047619	9	Cla97C05G091340
Cla97C05G091430	9379950	9380089	distal	139	7	3	1	7	0.0248183	18	Cla97C05G091430
Cla97C05G091440	9391392	9396983	distal	5591	13	5	8	25	0.00125501	51	Cla97C05G091440
Cla97C05G092080	10184260	10184339	proximal	-79	12	15	32	14	0.0479091	73	Cla97C05G092080
Cla97C05G092550	10639904	10639744	distal	160	9	5	2	13	0.00777506	29	Cla97C05G092550
Cla97C05G092870	11097404	11097324	distal	80	25	8	47	99	7.26777e-06	179	Cla97C05G092870
Cla97C05G093790	13772078	13771986	proximal	-92	199	257	325	262	0.000180615	1043	Cla97C05G093790
Cla97C05G093860	14046363	14046409	distal	46	40	19	25	30	0.0228544	114	Cla97C05G093860
Cla97C05G094330	16198536	16198578	distal	42	7	1	0	3	0.0242424	11	Cla97C05G094330
Cla97C05G095260	19862699	19867549	distal	4850	95	54	62	63	0.0201883	274	Cla97C05G095260
Cla97C05G096320	25001695	25001830	distal	135	5	4	5	23	0.0408364	37	Cla97C05G096320
Cla97C05G096490	25304413	25304376	distal	37	83	82	310	531	0.00162446	1006	Cla97C05G096490
Cla97C05G096610	25615463	25604871	distal	10592	30	24	0	24	4.85015e-07	78	Cla97C05G096610
Cla97C05G097260	26566137	26566197	distal	60	23	20	4	31	0.000106766	78	Cla97C05G097260
Cla97C05G097580	26979627	26979678	distal	51	26	20	25	62	0.00256369	133	Cla97C05G097580
Cla97C05G097870	27230585	27236530	distal	5945	29	9	14	25	0.000521487	77	Cla97C05G097870
Cla97C05G097930	27278246	27290299	distal	12053	141	46	8	29	9.77954e-10	224	Cla97C05G097930
Cla97C05G098120	27424542	27424758	distal	216	33	25	6	21	0.00456874	85	Cla97C05G098120
Cla97C05G098130	27430659	27426131	distal	4528	62	36	26	43	0.0015767	167	Cla97C05G098130
Cla97C05G098330	27566957	27567133	distal	176	8	7	1	9	0.0404508	25	Cla97C05G098330
Cla97C05G098380	27571905	27571792	distal	113	40	24	24	49	0.000619334	137	Cla97C05G098380
Cla97C05G100220	29146346	29146151	distal	195	12	4	27	40	0.0236514	83	Cla97C05G100220
Cla97C05G100980	29661025	29660860	distal	165	73	37	442	633	5.09008e-07	1185	Cla97C05G100980
Cla97C05G102190	30524611	30524662	distal	51	7	5	0	9	0.00712074	21	Cla97C05G102190
Cla97C05G102270	30590050	30596601	distal	6551	11	3	10	14	0.0431875	38	Cla97C05G102270
Cla97C05G102650	30884603	30880638	distal	3965	23	4	0	8	2.10318e-05	35	Cla97C05G102650
Cla97C05G103340	31547723	31564739	proximal	-17016	0	11	19	7	3.72214e-05	37	Cla97C05G103340
Cla97C05G103570	31705191	31710244	distal	5053	4	0	1	8	0.00699301	13	Cla97C05G103570
Cla97C05G103660	31768851	31768973	distal	122	68	28	24	39	6.95565e-05	159	Cla97C05G103660
Cla97C05G103700	31783066	31783136	distal	70	315	272	588	725	0.000411585	1900	Cla97C05G103700
Cla97C05G104100	32057601	32057458	distal	143	245	167	145	227	1.005e-08	784	Cla97C05G104100
Cla97C05G104110	32073604	32077646	proximal	-4042	34	43	123	76	0.009927	276	Cla97C05G104110
Cla97C05G104920	32669563	32669265	distal	298	49	27	30	53	0.000462249	159	Cla97C05G104920
Cla97C05G106080	33463381	33463598	distal	217	29	17	8	24	0.00122788	78	Cla97C05G106080
Cla97C05G106090	33467881	33468175	proximal	-294	22	28	40	22	0.0363843	112	Cla97C05G106090
Cla97C05G106140	33489333	33493312	distal	3979	34	0	4	6	2.9749e-05	44	Cla97C05G106140
Cla97C05G106590	33780840	33780931	distal	91	62	35	9	15	0.022152	121	Cla97C05G106590
Cla97C05G106600	33786899	33781069	distal	5830	70	68	141	305	6.9738e-05	584	Cla97C05G106600
Cla97C05G106940	34023390	34023490	distal	100	5	1	4	17	0.00794568	27	Cla97C05G106940
Cla97C05G107310	34290993	34273859	proximal	-17134	6	16	19	5	0.00089515	46	Cla97C05G107310
Cla97C05G107470	34402697	34402788	proximal	-91	28	58	7	3	0.0336663	96	Cla97C05G107470
Cla97C05G107790	34599662	34599558	distal	104	46	38	17	36	0.0134638	137	Cla97C05G107790
Cla97C05G108080	34834088	34833925	proximal	-163	17	39	15	10	0.0149654	81	Cla97C05G108080
Cla97C05G108340	35037376	35037451	distal	75	16	7	4	21	0.000321764	48	Cla97C05G108340
Cla97C05G108400	35082888	35078046	distal	4842	85	70	19	88	9.50064e-10	262	Cla97C05G108400
Cla97C05G108580	35213530	35213489	proximal	-41	43	62	75	61	0.0374329	241	Cla97C05G108580
Cla97C05G108610	35238586	35240592	distal	2006	29	13	3	12	0.00185286	57	Cla97C05G108610
Cla97C05G109250	35881832	35881877	distal	45	6	1	2	12	0.00319917	21	Cla97C05G109250
Cla97C06G109860	548408	548541	distal	133	225	171	202	219	0.0117771	817	Cla97C06G109860
Cla97C06G109910	581192	581291	proximal	-99	0	5	5	2	0.0277778	12	Cla97C06G109910
Cla97C06G110050	712650	712705	distal	55	3	0	5	13	0.0421053	21	Cla97C06G110050
Cla97C06G110720	1384204	1384070	distal	134	7	1	1	4	0.031857	13	Cla97C06G110720
Cla97C06G110800	1476736	1476868	distal	132	318	301	116	301	4.17159e-14	1036	Cla97C06G110800
Cla97C06G111060	1695730	1695697	proximal	-33	14	33	12	8	0.0288598	67	Cla97C06G111060
Cla97C06G111790	2599334	2605957	distal	6623	533	525	251	450	1.61215e-09	1759	Cla97C06G111790
Cla97C06G113680	4603087	4599753	proximal	-3334	4	31	4	0	0.000851053	39	Cla97C06G113680
Cla97C06G114380	5286762	5282753	distal	4009	14	8	17	67	0.000166904	106	Cla97C06G114380
Cla97C06G114720	5621277	5621393	proximal	-116	2	4	9	1	0.0357143	16	Cla97C06G114720
Cla97C06G114740	5629608	5629541	proximal	-67	3	7	26	9	0.0211263	45	Cla97C06G114740
Cla97C06G115300	6238566	6238479	distal	87	9	0	3	5	0.00904977	17	Cla97C06G115300
Cla97C06G115330	6296611	6296769	distal	158	1369	1050	594	680	8.3322e-09	3693	Cla97C06G115330
Cla97C06G115400	6408079	6407806	distal	273	15	7	5	14	0.012173	41	Cla97C06G115400
Cla97C06G116030	7070995	7068160	proximal	-2835	2	42	2	1	0.0161579	47	Cla97C06G116030
Cla97C06G117890	10539493	10539659	distal	166	21	12	8	31	0.000277078	72	Cla97C06G117890
Cla97C06G118470	12322370	12319015	proximal	-3355	2	24	12	0	3.36107e-08	38	Cla97C06G118470
Cla97C06G119090	15036689	15036776	proximal	-87	23	44	45	38	0.0206947	150	Cla97C06G119090
Cla97C06G119140	15143845	15143234	distal	611	39	37	16	51	0.00101182	143	Cla97C06G119140
Cla97C06G119160	15223206	15296319	distal	73113	8	3	2	9	0.0299731	22	Cla97C06G119160
Cla97C06G119820	21334655	21334523	distal	132	46	31	6	25	0.000224781	108	Cla97C06G119820
Cla97C06G120020	21874745	21874831	distal	86	298	250	76	99	0.0119223	723	Cla97C06G120020
Cla97C06G120200	22118638	22118822	distal	184	24	9	8	21	0.000784935	62	Cla97C06G120200
Cla97C06G120940	23335255	23335291	distal	36	299	239	184	224	0.00161312	946	Cla97C06G120940
Cla97C06G121200	23601259	23601195	distal	64	162	142	83	120	0.00658798	507	Cla97C06G121200
Cla97C06G121260	23660427	23660457	distal	30	59	37	60	68	0.0316896	224	Cla97C06G121260
Cla97C06G121990	24357778	24348592	distal	9186	26	24	12	38	0.00701961	100	Cla97C06G121990
Cla97C06G123760	26034639	26034550	distal	89	9	1	0	3	0.013986	13	Cla97C06G123760
Cla97C06G124200	26427708	26427751	distal	43	8	6	1	10	0.0330058	25	Cla97C06G124200
Cla97C06G124440	26634636	26645933	proximal	-11297	2	9	14	4	0.00274073	29	Cla97C06G124440
Cla97C06G125140	27206396	27206289	proximal	-107	2	34	6	4	0.000523756	46	Cla97C06G125140
Cla97C06G125210	27259118	27259203	distal	85	22	4	17	19	0.00335967	62	Cla97C06G125210
Cla97C06G125310	27347806	27340659	proximal	-7147	57	110	167	0	1.20325e-45	334	Cla97C06G125310
Cla97C06G125430	27404108	27404365	proximal	-257	6	8	17	4	0.0312607	35	Cla97C06G125430
Cla97C06G126130	27971132	27971204	proximal	-72	13	14	68	29	0.0413631	124	Cla97C06G126130
Cla97C06G126170	27980035	27978710	distal	1325	29	12	43	52	0.0085161	136	Cla97C06G126170
Cla97C06G126180	27992749	27994179	distal	1430	4	2	0	8	0.014985	14	Cla97C06G126180
Cla97C06G126550	28268262	28268099	proximal	-163	202	214	256	144	1.16859e-05	816	Cla97C06G126550
Cla97C06G126660	28363050	28363149	distal	99	38	26	12	22	0.0334216	98	Cla97C06G126660
Cla97C06G126800	28509617	28509493	distal	124	6	2	1	7	0.0405594	16	Cla97C06G126800
Cla97C06G127240	28833050	28833946	distal	896	24	8	0	3	0.0252101	35	Cla97C06G127240
Cla97C06G127780	29206495	29206530	distal	35	163	108	135	159	0.000752032	565	Cla97C06G127780
Cla97C06G128110	29388005	29375636	distal	12369	66	59	37	84	0.000480014	246	Cla97C06G128110
Cla97C07G128520	300134	288784	distal	11350	11	1	0	4	0.00274725	16	Cla97C07G128520
Cla97C07G128560	311153	305222	distal	5931	50	30	0	18	3.5531e-07	98	Cla97C07G128560
Cla97C07G129550	1318110	1317975	distal	135	31	5	26	34	3.46402e-05	96	Cla97C07G129550
Cla97C07G129570	1328068	1328106	proximal	-38	5	22	5	3	0.0274324	35	Cla97C07G129570
Cla97C07G129780	1474098	1474189	distal	91	50	21	47	48	0.00722873	166	Cla97C07G129780
Cla97C07G129930	1697119	1697190	distal	71	10	4	8	15	0.0448116	37	Cla97C07G129930
Cla97C07G131710	3329570	3320021	distal	9549	23	0	0	2	0.00333333	25	Cla97C07G131710
Cla97C07G131980	3698565	3698527	distal	38	15	10	10	24	0.0321621	59	Cla97C07G131980
Cla97C07G133190	5703962	5703878	distal	84	10	1	3	5	0.0407637	19	Cla97C07G133190
Cla97C07G133560	6579183	6579051	distal	132	12	7	3	10	0.035924	32	Cla97C07G133560
Cla97C07G133610	6682776	6682818	proximal	-42	6	26	9	8	0.0222159	49	Cla97C07G133610
Cla97C07G133880	7957021	7957262	proximal	-241	81	103	93	59	0.00210929	336	Cla97C07G133880
Cla97C07G134100	9208447	9208308	distal	139	9	3	3	10	0.0169317	25	Cla97C07G134100
Cla97C07G134170	9762573	9762622	distal	49	89	60	36	60	0.00101742	245	Cla97C07G134170
Cla97C07G136350	23530194	23529949	distal	245	24	14	2	8	0.0292868	48	Cla97C07G136350
Cla97C07G136360	23630891	23631065	distal	174	11	2	18	25	0.010281	56	Cla97C07G136360
Cla97C07G136584	23966970	23966940	distal	30	203	146	99	115	0.00693653	563	Cla97C07G136584
Cla97C07G137170	24635625	24632903	distal	2722	121	46	88	205	1.02928e-18	460	Cla97C07G137170
Cla97C07G137230	24704783	24704640	distal	143	19	7	16	24	0.0117683	66	Cla97C07G137230
Cla97C07G137450	24990245	24993302	proximal	-3057	0	7	2	0	0.0277778	9	Cla97C07G137450
Cla97C07G137900	25559474	25557807	distal	1667	10	2	29	32	0.0286323	73	Cla97C07G137900
Cla97C07G138330	26038983	26032033	distal	6950	157	63	78	90	7.60516e-07	388	Cla97C07G138330
Cla97C07G138900	26799047	26799014	proximal	-33	9	20	22	16	0.0472263	67	Cla97C07G138900
Cla97C07G138940	26824089	26829024	distal	4935	10	3	8	14	0.035415	35	Cla97C07G138940
Cla97C07G140280	28057912	28057752	proximal	-160	5	17	10	6	0.0200854	38	Cla97C07G140280
Cla97C07G140350	28123541	28123655	proximal	-114	17	18	42	18	0.0492186	95	Cla97C07G140350
Cla97C07G140580	28345980	28341765	proximal	-4215	29	29	34	6	0.000506313	98	Cla97C07G140580
Cla97C07G140680	28496724	28496814	distal	90	836	680	633	643	0.00383067	2792	Cla97C07G140680
Cla97C07G141280	28929877	28935676	distal	5799	15	4	3	49	2.79826e-09	71	Cla97C07G141280
Cla97C07G141330	28960226	28960053	distal	173	73	57	86	107	0.0421823	323	Cla97C07G141330
Cla97C07G141810	29378822	29378962	distal	140	9	3	0	7	0.00309598	19	Cla97C07G141810
Cla97C07G141990	29530950	29530560	distal	390	36	14	4	14	0.000522812	68	Cla97C07G141990
Cla97C07G142390	29951407	29949663	proximal	-1744	1	9	13	8	0.008902	31	Cla97C07G142390
Cla97C07G143010	30439797	30440023	proximal	-226	50	85	91	53	1.51319e-05	279	Cla97C07G143010
Cla97C07G143490	30930192	30929834	distal	358	12	7	6	21	0.00699406	46	Cla97C07G143490
Cla97C07G143690	31186661	31186703	distal	42	2	0	2	15	0.0350877	19	Cla97C07G143690
Cla97C07G143720	31218507	31218338	proximal	-169	53	62	13	1	0.00107343	129	Cla97C07G143720
Cla97C07G144370	31772268	31787393	distal	15125	7	2	9	20	0.0210699	38	Cla97C07G144370
Cla97C08G144630	461748	454051	distal	7697	19	8	9	13	0.0475818	49	Cla97C08G144630
Cla97C08G145660	2676453	2677107	distal	654	10	2	0	3	0.021978	15	Cla97C08G145660
Cla97C08G146530	5270930	5271227	distal	297	30	25	20	38	0.0382129	113	Cla97C08G146530
Cla97C08G146660	5757139	5746653	proximal	-10486	36	52	39	15	0.000298126	142	Cla97C08G146660
Cla97C08G147570	12851092	12851059	proximal	-33	5	5	34	5	0.019895	49	Cla97C08G147570
Cla97C08G147750	14076365	14076425	distal	60	8	6	4	16	0.0355733	34	Cla97C08G147750
Cla97C08G149830	18260426	18260465	distal	39	24	12	35	54	0.00957799	125	Cla97C08G149830
Cla97C08G149870	18318673	18318769	distal	96	5	1	20	36	0.0348585	62	Cla97C08G149870
Cla97C08G150260	18682680	18682712	proximal	-32	12	16	72	34	0.0266646	134	Cla97C08G150260
Cla97C08G150540	18981552	18981515	distal	37	332	244	350	371	0.00117467	1297	Cla97C08G150540
Cla97C08G150550	18989726	18989675	distal	51	3	0	2	11	0.0178571	16	Cla97C08G150550
Cla97C08G151280	19614232	19613748	proximal	-484	23	24	48	16	0.00556103	111	Cla97C08G151280
Cla97C08G151480	19775565	19777079	distal	1514	3	1	0	6	0.0333333	10	Cla97C08G151480
Cla97C08G152360	20722078	20722031	distal	47	12	2	5	9	0.0183066	28	Cla97C08G152360
Cla97C08G152590	20967898	20967859	distal	39	3	0	0	4	0.0285714	7	Cla97C08G152590
Cla97C08G152620	21028762	21029006	proximal	-244	4	5	13	1	0.0183066	23	Cla97C08G152620
Cla97C08G152990	21288506	21288384	distal	122	126	66	119	120	0.00121935	431	Cla97C08G152990
Cla97C08G153000	21292995	21292826	proximal	-169	29	47	68	43	0.00277983	187	Cla97C08G153000
Cla97C08G153250	21491963	21492064	distal	101	17	15	3	15	0.0162804	50	Cla97C08G153250
Cla97C08G153330	21550301	21550332	distal	31	23	23	1	11	0.00964632	58	Cla97C08G153330
Cla97C08G154280	22356640	22356491	distal	149	20	12	9	18	0.0369924	59	Cla97C08G154280
Cla97C08G154400	22489815	22492471	proximal	-2656	6	30	86	26	1.44413e-10	148	Cla97C08G154400
Cla97C08G154840	22918243	22918323	proximal	-80	737	1091	15	3	0.000333491	1846	Cla97C08G154840
Cla97C08G155390	23364432	23364462	distal	30	21	13	6	18	0.00780145	58	Cla97C08G155390
Cla97C08G155950	23883364	23883297	distal	67	71	45	71	80	0.0259223	267	Cla97C08G155950
Cla97C08G156170	24049746	24049799	proximal	-53	36	56	28	19	0.0305903	139	Cla97C08G156170
Cla97C08G156460	24290858	24291114	proximal	-256	21	58	59	58	0.00107325	196	Cla97C08G156460
Cla97C08G157950	25441447	25433189	distal	8258	66	32	70	70	0.00813093	238	Cla97C08G157950
Cla97C08G158930	26150002	26150045	distal	43	25	11	11	18	0.0136191	65	Cla97C08G158930
Cla97C08G159670	26675484	26681724	distal	6240	425	285	432	525	2.67272e-09	1667	Cla97C08G159670
Cla97C08G159760	26735761	26735705	proximal	-56	7	16	18	6	0.00340974	47	Cla97C08G159760
Cla97C08G160350	27122357	27122395	distal	38	32	17	31	42	0.0165562	122	Cla97C08G160350
Cla97C08G161250	27833057	27832964	distal	93	121	113	70	108	0.0129641	412	Cla97C08G161250
Cla97C08G161830	28168807	28168919	proximal	-112	37	43	23	4	0.000591122	107	Cla97C08G161830
Cla97C09G162730	599681	599563	distal	118	14	2	0	3	0.0103199	19	Cla97C09G162730
Cla97C09G163130	934574	934683	distal	109	8	2	2	8	0.0230141	20	Cla97C09G163130
Cla97C09G163210	995664	1006291	distal	10627	9	3	2	9	0.0122781	23	Cla97C09G163210
Cla97C09G163370	1138560	1138529	proximal	-31	144	202	636	563	0.000193837	1545	Cla97C09G163370
Cla97C09G163870	1583389	1583352	proximal	-37	30	65	58	52	0.00291591	205	Cla97C09G163870
Cla97C09G165650	2782305	2782240	distal	65	259	202	324	324	0.044213	1109	Cla97C09G165650
Cla97C09G166170	3309793	3318185	proximal	-8392	2	13	9	9	0.0341769	33	Cla97C09G166170
Cla97C09G166430	3520963	3521071	distal	108	32	13	6	15	0.00151196	66	Cla97C09G166430
Cla97C09G167230	4043678	4043712	proximal	-34	19	21	98	52	0.0453998	190	Cla97C09G167230
Cla97C09G168500	4900470	4900158	distal	312	8	0	1	3	0.0181818	12	Cla97C09G168500
Cla97C09G168770	5127454	5127166	distal	288	12	0	3	5	0.00361197	20	Cla97C09G168770
Cla97C09G169280	5559017	5558881	distal	136	22	20	11	37	0.00468031	90	Cla97C09G169280
Cla97C09G169400	5679604	5679091	proximal	-513	2	6	6	1	0.0405594	15	Cla97C09G169400
Cla97C09G169830	6072906	6072787	distal	119	23	10	20	26	0.0242745	79	Cla97C09G169830
Cla97C09G170100	6403788	6403716	distal	72	10	1	6	8	0.0330058	25	Cla97C09G170100
Cla97C09G170110	6422483	6422541	distal	58	36	13	16	17	0.0345841	82	Cla97C09G170110
Cla97C09G170380	6774915	6775218	proximal	-303	11	13	14	3	0.0250672	41	Cla97C09G170380
Cla97C09G170460	6847720	6847614	proximal	-106	1	6	5	1	0.0291375	13	Cla97C09G170460
Cla97C09G170480	6863322	6863185	distal	137	20	10	24	32	0.0433539	86	Cla97C09G170480
Cla97C09G170630	6986833	6986670	distal	163	3	0	0	4	0.0285714	7	Cla97C09G170630
Cla97C09G170790	7131844	7155230	proximal	-23386	21	32	63	36	0.00607107	152	Cla97C09G170790
Cla97C09G171110	7455327	7455212	distal	115	21	15	7	24	0.00582014	67	Cla97C09G171110
Cla97C09G171260	7620146	7619933	proximal	-213	4	5	9	0	0.0294118	18	Cla97C09G171260
Cla97C09G171640	8056827	8056728	distal	99	39	19	18	28	0.0055383	104	Cla97C09G171640
Cla97C09G171670	8077441	8077394	distal	47	9	1	6	21	0.000324729	37	Cla97C09G171670
Cla97C09G172800	9309672	9309575	proximal	-97	6	10	13	4	0.0366365	33	Cla97C09G172800
Cla97C09G172970	9586393	9586356	proximal	-37	0	7	11	8	0.0102843	26	Cla97C09G172970
Cla97C09G172980	9592382	9592352	proximal	-30	10	11	41	11	0.0121304	73	Cla97C09G172980
Cla97C09G172990	9614611	9614659	distal	48	230	193	615	875	2.27078e-06	1913	Cla97C09G172990
Cla97C09G174150	10756698	10756882	distal	184	37	23	4	10	0.03627	74	Cla97C09G174150
Cla97C09G174370	11164155	11163964	proximal	-191	1	5	4	0	0.047619	10	Cla97C09G174370
Cla97C09G174920	12570005	12580556	distal	10551	181	52	1	48	7.56552e-25	282	Cla97C09G174920
Cla97C09G175880	17245485	17245590	distal	105	47	19	50	92	1.42157e-06	208	Cla97C09G175880
Cla97C09G177330	27613737	27613967	proximal	-230	3	17	11	6	0.00273277	37	Cla97C09G177330
Cla97C09G177400	27980624	27980551	proximal	-73	11	25	20	14	0.0295797	70	Cla97C09G177400
Cla97C09G177570	28584943	28584994	distal	51	25	14	5	18	0.00162899	62	Cla97C09G177570
Cla97C09G178110	30326304	30326194	distal	110	5	3	2	15	0.0168504	25	Cla97C09G178110
Cla97C09G178480	31391331	31405261	proximal	-13930	63	98	71	50	0.00168336	282	Cla97C09G178480
Cla97C09G178720	31755434	31755485	distal	51	51	51	41	90	0.00456327	233	Cla97C09G178720
Cla97C09G180230	33862132	33862094	proximal	-38	27	32	85	34	0.00103156	178	Cla97C09G180230
Cla97C09G180490	34108050	34108092	proximal	-42	5	7	19	3	0.0151423	34	Cla97C09G180490
Cla97C09G181610	35059509	35059542	proximal	-33	28	40	21	8	0.00732873	97	Cla97C09G181610
Cla97C09G181900	35258342	35264645	proximal	-6303	184	233	383	299	0.000114779	1099	Cla97C09G181900
Cla97C09G181960	35282770	35294600	proximal	-11830	33	77	64	45	2.297e-05	219	Cla97C09G181960
Cla97C09G182170	35516518	35516425	distal	93	45	10	4	6	0.0107432	65	Cla97C09G182170
Cla97C09G182650	35950493	35950547	distal	54	29	27	56	137	0.00224238	249	Cla97C09G182650
Cla97C09G182850	36115329	36115275	proximal	-54	15	33	20	6	0.000226957	74	Cla97C09G182850
Cla97C09G182910	36171782	36176197	proximal	-4415	1	4	11	1	0.00985779	17	Cla97C09G182910
Cla97C09G183230	36480852	36488452	distal	7600	9	1	0	4	0.004995	14	Cla97C09G183230
Cla97C09G184290	37400928	37398900	distal	2028	5	2	0	6	0.020979	13	Cla97C09G184290
Cla97C10G185150	594959	588081	proximal	-6878	74	120	211	49	4.35042e-21	454	Cla97C10G185150
Cla97C10G185300	706187	706228	proximal	-41	1	7	4	1	0.031857	13	Cla97C10G185300
Cla97C10G185830	1151692	1151722	proximal	-30	93	192	167	155	1.8235e-06	607	Cla97C10G185830
Cla97C10G185900	1192525	1192409	distal	116	25	17	12	22	0.0412107	76	Cla97C10G185900
Cla97C10G186000	1355002	1354963	proximal	-39	130	133	97	59	0.0148091	419	Cla97C10G186000
Cla97C10G186720	2202253	2201322	distal	931	3	1	0	5	0.047619	9	Cla97C10G186720
Cla97C10G187080	2601689	2601656	distal	33	103	48	24	26	0.011751	201	Cla97C10G187080
Cla97C10G187430	3291771	3296039	proximal	-4268	2	33	5	0	3.19145e-05	40	Cla97C10G187430
Cla97C10G188070	4039226	4039304	distal	78	31	31	27	99	0.000102684	188	Cla97C10G188070
Cla97C10G188320	4361702	4359411	distal	2291	104	97	157	222	0.0181628	580	Cla97C10G188320
Cla97C10G188710	4809916	4814252	distal	4336	426	408	196	428	5.51296e-14	1458	Cla97C10G188710
Cla97C10G189350	5572287	5572398	distal	111	18	2	2	6	0.00176345	28	Cla97C10G189350
Cla97C10G190410	8366393	8366311	distal	82	52	48	16	35	0.0240902	151	Cla97C10G190410
Cla97C10G190810	9254809	9252389	distal	2420	9	3	21	35	0.025101	68	Cla97C10G190810
Cla97C10G191870	16864995	16864898	distal	97	12	3	5	9	0.0253277	29	Cla97C10G191870
Cla97C10G192270	18550828	18550762	proximal	-66	0	2	5	0	0.047619	7	Cla97C10G192270
Cla97C10G192810	20737438	20737315	distal	123	87	59	38	76	3.37662e-05	260	Cla97C10G192810
Cla97C10G192900	21008504	21008595	proximal	-91	3	13	10	5	0.0113422	31	Cla97C10G192900
Cla97C10G193160	21455319	21455512	distal	193	67	59	97	149	0.0150568	372	Cla97C10G193160
Cla97C10G195470	24999352	24999404	distal	52	37	25	21	43	0.00405252	126	Cla97C10G195470
Cla97C10G196240	25957676	25957760	distal	84	16	8	8	15	0.0422199	47	Cla97C10G196240
Cla97C10G196340	26068614	26068652	proximal	-38	2	4	242	53	0.0129971	301	Cla97C10G196340
Cla97C10G196490	26292925	26286225	proximal	-6700	40	99	138	134	2.36127e-05	411	Cla97C10G196490
Cla97C10G197800	27538842	27538881	distal	39	56	49	7	24	0.00368576	136	Cla97C10G197800
Cla97C10G198240	28127704	28127903	distal	199	79	53	49	78	0.000774704	259	Cla97C10G198240
Cla97C10G198870	28709164	28709005	distal	159	13	3	4	6	0.046141	26	Cla97C10G198870
Cla97C10G199170	29112662	29112617	proximal	-45	8	33	15	13	0.00445497	69	Cla97C10G199170
Cla97C10G199520	29508887	29508945	distal	58	12	7	2	9	0.0258871	30	Cla97C10G199520
Cla97C10G199610	29604968	29603986	proximal	-982	19	22	31	14	0.0488027	86	Cla97C10G199610
Cla97C10G199980	30062585	30064507	distal	1922	3	3	1	16	0.0400903	23	Cla97C10G199980
Cla97C10G200280	30353135	30353072	distal	63	73	70	1	8	0.034169	152	Cla97C10G200280
Cla97C10G200610	30644159	30644193	distal	34	5	5	1	25	0.00347162	36	Cla97C10G200610
Cla97C10G200830	30911411	30911685	distal	274	14	13	3	16	0.0155711	46	Cla97C10G200830
Cla97C10G201240	31293175	31293224	distal	49	8	7	0	6	0.0455551	21	Cla97C10G201240
Cla97C10G201880	31891188	31891241	distal	53	110	64	150	213	2.32102e-06	537	Cla97C10G201880
Cla97C10G203580	33205707	33206006	proximal	-299	17	29	28	18	0.0364438	92	Cla97C10G203580
Cla97C10G203590	33219835	33219906	distal	71	1603	1465	163	210	0.0020955	3441	Cla97C10G203590
Cla97C10G203740	33330894	33331670	distal	776	1507	1239	161	250	3.39357e-09	3157	Cla97C10G203740
Cla97C10G203840	33412853	33412781	distal	72	320	190	172	192	6.6525e-06	874	Cla97C10G203840
Cla97C10G203880	33440803	33440843	distal	40	29	13	8	13	0.029377	63	Cla97C10G203880
Cla97C10G203890	33457692	33453338	proximal	-4354	5	8	165	25	0.000156293	203	Cla97C10G203890
Cla97C10G204100	33615664	33615717	distal	53	3	0	5	21	0.0153257	29	Cla97C10G204100
Cla97C10G204230	33694147	33694332	distal	185	3	0	0	5	0.0178571	8	Cla97C10G204230
Cla97C10G204500	33890640	33885192	distal	5448	46	21	0	23	1.27723e-09	90	Cla97C10G204500
Cla97C10G205050	34217020	34213782	proximal	-3238	6	22	187	21	4.2038e-14	236	Cla97C10G205050
Cla97C11G207050	943261	942966	proximal	-295	4	6	52	12	0.0108166	74	Cla97C11G207050
Cla97C11G207240	1101579	1092111	distal	9468	19	9	1	8	0.00545378	37	Cla97C11G207240
Cla97C11G207530	1362435	1362477	distal	42	20	10	14	20	0.049012	64	Cla97C11G207530
Cla97C11G207830	1642253	1642358	proximal	-105	12	15	40	15	0.0159025	82	Cla97C11G207830
Cla97C11G208000	1732779	1740832	proximal	-8053	23	97	128	94	3.45621e-12	342	Cla97C11G208000
Cla97C11G208260	1918461	1923688	distal	5227	52	34	19	42	0.000745712	147	Cla97C11G208260
Cla97C11G209440	2997603	3007908	proximal	-10305	11	106	11	0	2.89891e-10	128	Cla97C11G209440
Cla97C11G209730	3261683	3251131	distal	10552	38	15	22	23	0.0239556	98	Cla97C11G209730
Cla97C11G209870	3428387	3428426	distal	39	29	27	30	64	0.0242269	150	Cla97C11G209870
Cla97C11G210630	3972734	3972633	proximal	-101	12	30	5	0	0.00403406	47	Cla97C11G210630
Cla97C11G210690	4038457	4038338	distal	119	29	12	22	45	0.000157522	108	Cla97C11G210690
Cla97C11G211040	4434728	4434782	distal	54	22	15	11	27	0.0106566	75	Cla97C11G211040
Cla97C11G211620	4972236	4978484	proximal	-6248	0	12	7	1	0.000103199	20	Cla97C11G211620
Cla97C11G211720	5071745	5071573	distal	172	19	2	3	4	0.0206986	28	Cla97C11G211720
Cla97C11G213180	6528644	6528614	proximal	-30	5	26	28	27	0.00235387	86	Cla97C11G213180
Cla97C11G214810	9972893	9972716	distal	177	8	4	3	13	0.018866	28	Cla97C11G214810
Cla97C11G215010	10668213	10668132	distal	81	18	5	22	34	0.00257856	79	Cla97C11G215010
Cla97C11G215380	11861292	11861588	distal	296	6	0	5	11	0.0123839	22	Cla97C11G215380
Cla97C11G216590	18760670	18760639	distal	31	6	5	1	14	0.0208194	26	Cla97C11G216590
Cla97C11G216700	19168860	19180614	distal	11754	14	2	3	13	0.000244417	32	Cla97C11G216700
Cla97C11G217050	20483502	20483587	proximal	-85	9	14	17	6	0.0361432	46	Cla97C11G217050
Cla97C11G217210	20942746	20942784	distal	38	5	3	1	10	0.0407637	19	Cla97C11G217210
Cla97C11G217540	21761374	21761329	proximal	-45	19	42	22	21	0.0445397	104	Cla97C11G217540
Cla97C11G217560	21926011	21925784	distal	227	19	10	8	17	0.0280723	54	Cla97C11G217560
Cla97C11G217690	22508943	22509118	distal	175	32	6	8	9	0.0078416	55	Cla97C11G217690
Cla97C11G217700	22584254	22584202	distal	52	46	10	1	3	0.029032	60	Cla97C11G217700
Cla97C11G217760	22948449	22948578	distal	129	143	76	40	51	0.000610756	310	Cla97C11G217760
Cla97C11G217860	23260780	23260678	proximal	-102	4	20	2	0	0.0461538	26	Cla97C11G217860
Cla97C11G217880	23315547	23315640	proximal	-93	2	17	7	5	0.0117775	31	Cla97C11G217880
Cla97C11G218640	24900724	24900907	proximal	-183	30	49	37	23	0.00643952	139	Cla97C11G218640
Cla97C11G219200	25381684	25381605	distal	79	17	7	10	16	0.0268951	50	Cla97C11G219200
Cla97C11G219630	25700697	25692598	proximal	-8099	27	63	28	6	1.67284e-07	124	Cla97C11G219630
Cla97C11G220000	26054953	26055099	distal	146	120	69	76	82	0.00469677	347	Cla97C11G220000
Cla97C11G220180	26250199	26253429	proximal	-3230	6	11	21	5	0.00395831	43	Cla97C11G220180
Cla97C11G221190	27281654	27281605	proximal	-49	1	10	4	0	0.003663	15	Cla97C11G221190
Cla97C11G221300	27343412	27343526	proximal	-114	1	5	3	0	0.047619	9	Cla97C11G221300
Cla97C11G221970	28029805	28029861	distal	56	21	6	24	27	0.0152049	78	Cla97C11G221970
Cla97C11G222070	28098505	28098318	distal	187	75	34	44	75	1.64681e-06	228	Cla97C11G222070
Cla97C11G222360	28409532	28409565	distal	33	122	63	74	89	0.00014491	348	Cla97C11G222360
Cla97C11G222590	28625503	28625427	distal	76	16	4	16	16	0.0418926	52	Cla97C11G222590
Cla97C11G223100	29032318	29032248	proximal	-70	1	4	5	0	0.047619	10	Cla97C11G223100
Cla97C11G223310	29184867	29162478	distal	22389	14	1	1	5	0.00167699	21	Cla97C11G223310
Cla97C11G223480	29307276	29301451	proximal	-5825	48	68	50	21	0.000148057	187	Cla97C11G223480
Cla97C11G223660	29473944	29473914	proximal	-30	3	11	15	9	0.0204501	38	Cla97C11G223660
Cla97C11G223840	29645483	29645587	distal	104	32	11	16	19	0.0113729	78	Cla97C11G223840
Cla97C11G223920	29692828	29692685	proximal	-143	0	8	5	4	0.0294118	17	Cla97C11G223920
Cla97C11G224060	29828406	29828538	proximal	-132	64	87	158	140	0.0361744	449	Cla97C11G224060
Cla97C11G224270	29974646	29974488	distal	158	8	1	15	19	0.0242742	43	Cla97C11G224270
Cla97C11G224670	30355377	30355182	proximal	-195	28	48	73	66	0.0323178	215	Cla97C11G224670
Cla97C11G225390	30840488	30840356	distal	132	20	6	18	30	0.00152786	74	Cla97C11G225390

## Sheet: DAP18vsDAP26
	Proximal	Distal	APA-Shift	rel-pos	DAP18-proximal	DAP18-distal	DAP26-proximal	DAP26-distal	pvalue	ReadNumber	gene_id
Cla97C01G000240	135864	136100	proximal	-236	92	107	64	45	0.0427879	308	Cla97C01G000240
Cla97C01G000380	235057	235099	distal	42	12	0	10	11	0.00206841	33	Cla97C01G000380
Cla97C01G000420	259871	265191	proximal	-5320	12	25	29	10	0.000469813	76	Cla97C01G000420
Cla97C01G000990	734435	734623	proximal	-188	35	60	23	18	0.0403957	136	Cla97C01G000990
Cla97C01G001400	1215205	1215270	distal	65	5	2	1	7	0.0405594	15	Cla97C01G001400
Cla97C01G001590	1466397	1466491	proximal	-94	8	28	12	12	0.0488562	60	Cla97C01G001590
Cla97C01G001780	1615683	1616042	proximal	-359	81	156	320	286	1.22394e-06	843	Cla97C01G001780
Cla97C01G002070	1845413	1845330	proximal	-83	33	35	30	13	0.0319913	111	Cla97C01G002070
Cla97C01G002730	2479445	2479668	distal	223	80	51	87	101	0.0120666	319	Cla97C01G002730
Cla97C01G002920	2723989	2724020	distal	31	98	73	26	45	0.00457821	242	Cla97C01G002920
Cla97C01G005350	5065437	5065053	proximal	-384	6	15	16	10	0.0394062	47	Cla97C01G005350
Cla97C01G005610	5392519	5392480	proximal	-39	44	62	55	27	0.000673133	188	Cla97C01G005610
Cla97C01G005720	5511868	5511909	proximal	-41	47	54	53	33	0.0412269	187	Cla97C01G005720
Cla97C01G006080	5907886	5908007	proximal	-121	41	59	67	52	0.0299186	219	Cla97C01G006080
Cla97C01G007140	7342936	7343019	proximal	-83	1	14	9	9	0.00935762	33	Cla97C01G007140
Cla97C01G007470	7666505	7666463	proximal	-42	15	26	19	9	0.0145862	69	Cla97C01G007470
Cla97C01G007920	8116380	8115038	distal	1342	8	0	6	7	0.0179567	21	Cla97C01G007920
Cla97C01G008470	8813802	8813940	distal	138	15	8	5	13	0.0277827	41	Cla97C01G008470
Cla97C01G008870	9668138	9670545	distal	2407	945	826	483	716	2.45688e-12	2970	Cla97C01G008870
Cla97C01G009770	12725779	12726208	proximal	-429	2	11	9	3	0.00483241	25	Cla97C01G009770
Cla97C01G010610	16210222	16210271	distal	49	9	0	5	8	0.00551646	22	Cla97C01G010610
Cla97C01G010780	16799889	16799949	distal	60	41	22	20	24	0.0497051	107	Cla97C01G010780
Cla97C01G011320	18808626	18808029	proximal	-597	0	5	2	0	0.047619	7	Cla97C01G011320
Cla97C01G011360	19380351	19382539	distal	2188	4	0	0	3	0.0285714	7	Cla97C01G011360
Cla97C01G011950	24644289	24644401	proximal	-112	23	44	36	17	0.000428128	120	Cla97C01G011950
Cla97C01G012250	25061663	25061592	proximal	-71	13	28	15	5	0.00232393	61	Cla97C01G012250
Cla97C01G012980	26781805	26777779	distal	4026	65	56	67	121	0.00215739	309	Cla97C01G012980
Cla97C01G014770	28552274	28558981	distal	6707	15	6	18	26	0.0332221	65	Cla97C01G014770
Cla97C01G014960	28746815	28747418	proximal	-603	2	7	23	12	0.0270003	44	Cla97C01G014960
Cla97C01G015400	29171421	29171537	proximal	-116	4	16	11	6	0.00840425	37	Cla97C01G015400
Cla97C01G015710	29470681	29471037	proximal	-356	209	312	183	113	3.06871e-09	817	Cla97C01G015710
Cla97C01G015790	29530734	29530641	distal	93	16	9	3	14	0.00448559	42	Cla97C01G015790
Cla97C01G016190	29926088	29925973	distal	115	13	2	5	8	0.0163234	28	Cla97C01G016190
Cla97C01G016350	30097572	30097895	proximal	-323	162	194	220	125	1.20643e-06	701	Cla97C01G016350
Cla97C01G016540	30233864	30233798	proximal	-66	65	79	60	36	0.00874868	240	Cla97C01G016540
Cla97C01G017180	30758997	30759449	distal	452	11	8	13	37	0.0223071	69	Cla97C01G017180
Cla97C01G017330	30910362	30910224	proximal	-138	38	64	46	39	0.0267447	187	Cla97C01G017330
Cla97C01G017360	30933658	30935502	distal	1844	9	5	3	13	0.0235724	30	Cla97C01G017360
Cla97C01G017990	31407625	31407468	distal	157	74	55	40	58	0.0159705	227	Cla97C01G017990
Cla97C01G018500	31715109	31698720	proximal	-16389	30	37	45	23	0.0154652	135	Cla97C01G018500
Cla97C01G019850	32755411	32755848	proximal	-437	68	172	335	285	8.3327e-12	860	Cla97C01G019850
Cla97C01G020030	32870666	32870471	distal	195	17	4	6	15	0.00158075	42	Cla97C01G020030
Cla97C01G020700	33250028	33244195	proximal	-5833	55	66	84	56	0.0249776	261	Cla97C01G020700
Cla97C01G020840	33333116	33333218	proximal	-102	143	247	192	121	8.66238e-11	703	Cla97C01G020840
Cla97C01G021010	33410920	33408666	proximal	-2254	10	30	15	9	0.00397529	64	Cla97C01G021010
Cla97C01G023000	34579160	34574435	distal	4725	11	10	8	36	0.00798402	65	Cla97C01G023000
Cla97C01G023840	35130780	35130713	proximal	-67	9	19	16	8	0.0250216	52	Cla97C01G023840
Cla97C01G025560	36384083	36384007	proximal	-76	130	135	110	75	0.0346039	450	Cla97C01G025560
Cla97C01G025740	36556658	36556758	proximal	-100	9	14	21	8	0.0239998	52	Cla97C01G025740
Cla97C01G026190	36896832	36896609	proximal	-223	14	23	34	22	0.0360394	93	Cla97C01G026190
Cla97C02G026960	668675	668740	distal	65	44	27	11	26	0.00218275	108	Cla97C02G026960
Cla97C02G027070	790227	790278	proximal	-51	66	71	56	24	0.00186955	217	Cla97C02G027070
Cla97C02G028290	1751275	1751203	distal	72	16	5	8	25	0.000251127	54	Cla97C02G028290
Cla97C02G029640	2806834	2806681	distal	153	24	8	31	32	0.0270768	95	Cla97C02G029640
Cla97C02G030600	3566689	3566609	proximal	-80	73	87	98	46	8.53918e-05	304	Cla97C02G030600
Cla97C02G030820	3795210	3795541	proximal	-331	28	47	61	41	0.00385312	177	Cla97C02G030820
Cla97C02G030890	3860989	3861157	distal	168	10	10	1	16	0.00433939	37	Cla97C02G030890
Cla97C02G030910	3895498	3895593	proximal	-95	5	13	6	0	0.00343249	24	Cla97C02G030910
Cla97C02G032440	5529698	5529650	distal	48	29	4	9	9	0.00591875	51	Cla97C02G032440
Cla97C02G035170	10916512	10916399	proximal	-113	0	2	7	0	0.0277778	9	Cla97C02G035170
Cla97C02G036270	16753557	16753597	proximal	-40	229	234	377	287	0.0178389	1127	Cla97C02G036270
Cla97C02G036880	22668897	22668941	proximal	-44	33	56	53	37	0.00444712	179	Cla97C02G036880
Cla97C02G037790	24927144	24926986	proximal	-158	3	16	11	8	0.0170396	38	Cla97C02G037790
Cla97C02G039830	27723181	27723308	proximal	-127	20	22	43	9	0.000413799	94	Cla97C02G039830
Cla97C02G040320	28273813	28269785	proximal	-4028	181	213	385	285	0.000288877	1064	Cla97C02G040320
Cla97C02G041050	28939299	28950444	distal	11145	7	0	3	5	0.025641	15	Cla97C02G041050
Cla97C02G041320	29178000	29156265	distal	21735	2	0	0	6	0.0357143	8	Cla97C02G041320
Cla97C02G042555	30493204	30493258	distal	54	46	11	28	32	0.000225635	117	Cla97C02G042555
Cla97C02G044230	32428878	32430186	distal	1308	2	0	0	9	0.0181818	11	Cla97C02G044230
Cla97C02G045000	33140774	33146396	distal	5622	13	10	10	30	0.0161283	63	Cla97C02G045000
Cla97C02G045110	33224874	33226590	distal	1716	21	17	6	17	0.0347421	61	Cla97C02G045110
Cla97C02G045920	33863005	33863050	proximal	-45	4	5	6	0	0.043956	15	Cla97C02G045920
Cla97C02G046780	34540369	34541047	proximal	-678	3	14	19	9	0.00180264	45	Cla97C02G046780
Cla97C02G046830	34598268	34597482	proximal	-786	9	20	11	5	0.0271412	45	Cla97C02G046830
Cla97C02G047120	34835232	34835202	distal	30	11	7	4	16	0.0188999	38	Cla97C02G047120
Cla97C02G047160	34867438	34867935	proximal	-497	6	14	11	5	0.0424665	36	Cla97C02G047160
Cla97C02G047330	35044289	35044196	proximal	-93	6	16	49	13	3.69395e-05	84	Cla97C02G047330
Cla97C02G047520	35190328	35189499	proximal	-829	148	258	275	215	4.56909e-09	896	Cla97C02G047520
Cla97C02G047700	35347441	35347400	proximal	-41	1	4	5	0	0.047619	10	Cla97C02G047700
Cla97C02G048510	36043589	36044344	distal	755	17	6	11	22	0.006019	56	Cla97C02G048510
Cla97C02G048830	36362086	36362044	distal	42	4	0	1	5	0.047619	10	Cla97C02G048830
Cla97C02G049060	36553138	36552753	proximal	-385	7	8	22	4	0.015178	41	Cla97C02G049060
Cla97C02G049760	37138620	37141222	proximal	-2602	4	22	18	17	0.00637737	61	Cla97C02G049760
Cla97C02G050110	37397703	37392196	proximal	-5507	11	21	23	15	0.0340836	70	Cla97C02G050110
Cla97C02G050170	37444607	37444575	distal	32	17	4	11	12	0.0306919	44	Cla97C02G050170
Cla97C02G050650	37744502	37744365	distal	137	3	1	0	5	0.047619	9	Cla97C02G050650
Cla97C02G050670	37785664	37781666	distal	3998	17	3	11	11	0.0232088	42	Cla97C02G050670
Cla97C03G051260	449538	445843	distal	3695	4	3	0	12	0.00902993	19	Cla97C03G051260
Cla97C03G052680	1660137	1663006	distal	2869	48	18	35	52	7.79105e-05	153	Cla97C03G052680
Cla97C03G052710	1713123	1713220	distal	97	22	16	11	25	0.0213312	74	Cla97C03G052710
Cla97C03G053170	2251948	2251726	proximal	-222	28	70	153	97	5.30103e-08	348	Cla97C03G053170
Cla97C03G053450	2653678	2653842	proximal	-164	39	45	88	18	1.80024e-07	190	Cla97C03G053450
Cla97C03G053770	2995344	2994525	distal	819	3	0	0	5	0.0178571	8	Cla97C03G053770
Cla97C03G054020	3264340	3264109	proximal	-231	128	128	147	83	0.00246099	486	Cla97C03G054020
Cla97C03G054650	3752305	3752358	proximal	-53	1471	1965	712	652	4.76826e-09	4800	Cla97C03G054650
Cla97C03G054900	3948221	3948268	proximal	-47	12	29	15	10	0.0202422	66	Cla97C03G054900
Cla97C03G055230	4213845	4213761	distal	84	908	642	341	372	2.1602e-06	2263	Cla97C03G055230
Cla97C03G055830	4738278	4738205	proximal	-73	0	3	8	1	0.0181818	12	Cla97C03G055830
Cla97C03G056030	4875794	4875725	distal	69	6	3	4	14	0.0393027	27	Cla97C03G056030
Cla97C03G056820	5491101	5483303	distal	7798	18	6	9	26	0.000420275	59	Cla97C03G056820
Cla97C03G057460	6219831	6219720	proximal	-111	40	45	55	22	0.00231622	162	Cla97C03G057460
Cla97C03G058890	8184591	8184024	proximal	-567	15	36	22	20	0.0333573	93	Cla97C03G058890
Cla97C03G060140	10793850	10793714	distal	136	10	0	3	5	0.00653595	18	Cla97C03G060140
Cla97C03G061160	17914304	17933931	distal	19627	3	2	0	8	0.034965	13	Cla97C03G061160
Cla97C03G062150	22814004	22813930	proximal	-74	7	17	9	5	0.0468352	38	Cla97C03G062150
Cla97C03G062180	22938491	22938439	proximal	-52	0	9	7	6	0.016676	22	Cla97C03G062180
Cla97C03G063250	25770509	25766686	distal	3823	17	5	6	14	0.00460711	42	Cla97C03G063250
Cla97C03G063600	26363273	26363649	proximal	-376	3	5	14	2	0.0207337	24	Cla97C03G063600
Cla97C03G063980	27054558	27054678	proximal	-120	6	27	19	18	0.00569821	70	Cla97C03G063980
Cla97C03G064150	27488558	27488515	proximal	-43	128	240	218	207	3.01692e-06	793	Cla97C03G064150
Cla97C03G065130	28661030	28660966	proximal	-64	88	139	129	98	0.00016492	454	Cla97C03G065130
Cla97C03G065410	28870280	28870178	proximal	-102	5	8	32	10	0.0180607	55	Cla97C03G065410
Cla97C03G065690	29082028	29081867	proximal	-161	35	64	52	41	0.00574898	192	Cla97C03G065690
Cla97C03G065820	29236118	29236251	proximal	-133	1	23	11	6	3.83878e-05	41	Cla97C03G065820
Cla97C03G065830	29259693	29259734	distal	41	8	4	5	17	0.0247916	34	Cla97C03G065830
Cla97C03G067200	30719577	30720688	proximal	-1111	29	74	58	57	0.000896043	218	Cla97C03G067200
Cla97C03G068200	31561604	31561742	proximal	-138	6	13	22	11	0.0213219	52	Cla97C03G068200
Cla97C03G068320	31698522	31697244	distal	1278	277	171	380	460	1.32358e-08	1288	Cla97C03G068320
Cla97C03G068440	31829853	31812550	proximal	-17303	4	29	18	16	0.000569257	67	Cla97C03G068440
Cla97C04G068590	505950	506068	distal	118	4	0	4	16	0.00658762	24	Cla97C04G068590
Cla97C04G068670	1056514	1048667	distal	7847	5	0	3	14	0.00212653	22	Cla97C04G068670
Cla97C04G068960	2363532	2363596	proximal	-64	18	29	31	17	0.0138639	95	Cla97C04G068960
Cla97C04G068990	2440173	2439855	proximal	-318	11	26	14	10	0.0349245	61	Cla97C04G068990
Cla97C04G069560	5955300	5968030	distal	12730	22	15	15	31	0.0164725	83	Cla97C04G069560
Cla97C04G070040	8331661	8331715	proximal	-54	12	16	22	3	0.0012668	53	Cla97C04G070040
Cla97C04G070180	9294536	9294472	proximal	-64	42	50	86	43	0.00232472	221	Cla97C04G070180
Cla97C04G070230	10620248	10620207	proximal	-41	2	5	9	0	0.00480769	16	Cla97C04G070230
Cla97C04G070330	11261639	11261732	distal	93	23	13	4	17	0.0021028	57	Cla97C04G070330
Cla97C04G070360	11384501	11344584	distal	39917	11	7	8	27	0.0140194	53	Cla97C04G070360
Cla97C04G070490	12934155	12951828	proximal	-17673	4	17	20	11	0.00175296	52	Cla97C04G070490
Cla97C04G070650	14125657	14125695	distal	38	8	6	0	5	0.0445476	19	Cla97C04G070650
Cla97C04G070710	14287540	14271121	distal	16419	21	7	14	24	0.00283272	66	Cla97C04G070710
Cla97C04G071260	17266332	17273152	distal	6820	13	13	9	37	0.0152176	72	Cla97C04G071260
Cla97C04G071400	17839807	17839772	proximal	-35	18	29	31	18	0.0241807	96	Cla97C04G071400
Cla97C04G071860	18508195	18508307	proximal	-112	37	77	95	94	0.00278637	303	Cla97C04G071860
Cla97C04G072210	18972179	18972209	distal	30	29	9	6	11	0.00591338	55	Cla97C04G072210
Cla97C04G072600	19833175	19833071	proximal	-104	4	15	6	2	0.0247537	27	Cla97C04G072600
Cla97C04G072730	20077568	20077833	proximal	-265	14	71	35	31	3.40295e-06	151	Cla97C04G072730
Cla97C04G072930	20302157	20302263	distal	106	3	0	2	7	0.0454545	12	Cla97C04G072930
Cla97C04G073090	20643147	20643097	distal	50	7	2	1	5	0.0405594	15	Cla97C04G073090
Cla97C04G073200	20862970	20863005	proximal	-35	0	7	6	6	0.0436017	19	Cla97C04G073200
Cla97C04G073290	20961371	20961660	proximal	-289	42	56	50	30	0.0105877	178	Cla97C04G073290
Cla97C04G073900	21681873	21681788	proximal	-85	20	46	15	11	0.0184684	92	Cla97C04G073900
Cla97C04G073960	21728955	21728880	proximal	-75	67	110	69	52	0.00136661	298	Cla97C04G073960
Cla97C04G074320	21961398	21961320	proximal	-78	161	237	174	151	0.000555178	723	Cla97C04G074320
Cla97C04G075500	23032683	23032616	proximal	-67	1	11	7	3	0.00619195	22	Cla97C04G075500
Cla97C04G076200	23586575	23586660	proximal	-85	14	21	18	8	0.037658	61	Cla97C04G076200
Cla97C04G076620	24208008	24208286	proximal	-278	351	355	238	129	2.27746e-06	1073	Cla97C04G076620
Cla97C04G076790	24354733	24354647	distal	86	30	6	3	9	0.000415372	48	Cla97C04G076790
Cla97C04G077620	25181695	25186149	proximal	-4454	5	8	5	0	0.0359477	18	Cla97C04G077620
Cla97C04G078620	26101386	26109198	proximal	-7812	13	32	13	5	0.00380535	63	Cla97C04G078620
Cla97C04G079420	26621609	26621563	distal	46	23	21	6	18	0.0407191	68	Cla97C04G079420
Cla97C04G079610	26743404	26743437	proximal	-33	74	119	81	79	0.0237596	353	Cla97C04G079610
Cla97C05G080100	243840	236643	distal	7197	26	19	6	39	1.84262e-05	90	Cla97C05G080100
Cla97C05G080290	445393	460644	distal	15251	76	36	43	63	7.28775e-05	218	Cla97C05G080290
Cla97C05G081830	1429845	1429939	proximal	-94	43	47	56	22	0.0017505	168	Cla97C05G081830
Cla97C05G082260	1680899	1680822	proximal	-77	46	82	65	53	0.00316286	246	Cla97C05G082260
Cla97C05G082610	1947142	1947266	proximal	-124	0	9	12	9	0.00403644	30	Cla97C05G082610
Cla97C05G083130	2350754	2350821	proximal	-67	24	33	29	16	0.029464	102	Cla97C05G083130
Cla97C05G083180	2390242	2390098	distal	144	65	45	36	48	0.0298242	194	Cla97C05G083180
Cla97C05G083470	2655254	2659470	distal	4216	11	3	4	8	0.0447368	26	Cla97C05G083470
Cla97C05G084540	3501083	3501407	proximal	-324	10	17	29	15	0.0267212	71	Cla97C05G084540
Cla97C05G085310	3972333	3972272	distal	61	14	5	4	11	0.0142313	34	Cla97C05G085310
Cla97C05G085620	4162586	4162658	proximal	-72	45	72	54	43	0.0134907	214	Cla97C05G085620
Cla97C05G086700	4996711	4996742	proximal	-31	2	14	9	7	0.0233335	32	Cla97C05G086700
Cla97C05G087970	6081248	6069128	distal	12120	5	0	0	2	0.047619	7	Cla97C05G087970
Cla97C05G088570	6685968	6686000	proximal	-32	20	27	41	20	0.0118823	108	Cla97C05G088570
Cla97C05G090150	8287572	8288381	distal	809	29	24	19	48	0.00478071	120	Cla97C05G090150
Cla97C05G091250	9283264	9283203	proximal	-61	0	4	5	1	0.047619	10	Cla97C05G091250
Cla97C05G091530	9479229	9479197	proximal	-32	4	12	6	2	0.0324119	24	Cla97C05G091530
Cla97C05G091760	9706596	9720588	proximal	-13992	38	52	53	33	0.0108721	176	Cla97C05G091760
Cla97C05G091820	9836367	9837763	distal	1396	150	88	80	86	0.00418078	404	Cla97C05G091820
Cla97C05G091960	9976383	9975881	proximal	-502	3	9	5	0	0.00904977	17	Cla97C05G091960
Cla97C05G092500	10614236	10612029	proximal	-2207	0	4	13	0	0.000420168	17	Cla97C05G092500
Cla97C05G093260	12019563	11986415	distal	33148	21	16	9	42	0.000215833	88	Cla97C05G093260
Cla97C05G093420	12567370	12606480	distal	39110	11	4	5	12	0.0319524	32	Cla97C05G093420
Cla97C05G093720	13433681	13433650	distal	31	19	5	5	10	0.00691387	39	Cla97C05G093720
Cla97C05G094330	16198536	16198578	proximal	-42	0	3	8	2	0.034965	13	Cla97C05G094330
Cla97C05G095050	18355001	18354846	proximal	-155	72	148	101	95	0.000145894	416	Cla97C05G095050
Cla97C05G097040	26382454	26382287	proximal	-167	72	86	67	25	3.78059e-05	250	Cla97C05G097040
Cla97C05G097620	27038738	27038917	proximal	-179	6	8	19	4	0.0273579	37	Cla97C05G097620
Cla97C05G098730	27930543	27930574	distal	31	50	33	31	42	0.0365908	156	Cla97C05G098730
Cla97C05G099370	28453958	28453924	proximal	-34	9	14	24	8	0.0117918	55	Cla97C05G099370
Cla97C05G099930	28889419	28889248	proximal	-171	9	33	53	23	4.50272e-07	118	Cla97C05G099930
Cla97C05G100220	29146346	29146151	proximal	-195	27	40	43	27	0.0168367	137	Cla97C05G100220
Cla97C05G100290	29194507	29194477	proximal	-30	11	18	34	14	0.00812116	77	Cla97C05G100290
Cla97C05G100550	29353532	29353577	distal	45	295	286	145	254	8.60934e-06	980	Cla97C05G100550
Cla97C05G102190	30524662	30524693	distal	31	9	3	3	9	0.0391257	24	Cla97C05G102190
Cla97C05G103200	31362212	31362781	distal	569	43	16	73	81	0.001144	213	Cla97C05G103200
Cla97C05G103210	31379134	31379316	distal	182	20	13	12	26	0.0179535	71	Cla97C05G103210
Cla97C05G103280	31475319	31484516	proximal	-9197	7	23	20	12	0.00236558	62	Cla97C05G103280
Cla97C05G103340	31547723	31562117	distal	14394	19	3	0	8	2.8191e-05	30	Cla97C05G103340
Cla97C05G103570	31710169	31710244	proximal	-75	0	8	5	1	0.002997	14	Cla97C05G103570
Cla97C05G103600	31723146	31723101	distal	45	36	23	23	33	0.0406354	115	Cla97C05G103600
Cla97C05G103830	31884269	31884525	distal	256	2	0	0	7	0.0277778	9	Cla97C05G103830
Cla97C05G103870	31917538	31923509	distal	5971	10	3	7	14	0.0323612	34	Cla97C05G103870
Cla97C05G104830	32575761	32575511	distal	250	6	1	0	6	0.004662	13	Cla97C05G104830
Cla97C05G104990	32722200	32717916	distal	4284	14	2	8	10	0.0129193	34	Cla97C05G104990
Cla97C05G106080	33463415	33463598	proximal	-183	11	24	8	1	0.00279566	44	Cla97C05G106080
Cla97C05G106640	33808275	33803603	distal	4672	59	38	105	139	0.00384499	341	Cla97C05G106640
Cla97C05G107310	34290993	34273859	distal	17134	19	5	11	18	0.00486715	53	Cla97C05G107310
Cla97C05G109100	35645080	35645122	distal	42	10	6	5	18	0.0183908	39	Cla97C05G109100
Cla97C05G109140	35688175	35688797	distal	622	39	12	10	20	0.000171688	81	Cla97C05G109140
Cla97C06G109720	408163	401676	proximal	-6487	127	135	157	87	0.000340944	506	Cla97C06G109720
Cla97C06G110450	1091810	1091901	distal	91	71	59	50	90	0.00218802	270	Cla97C06G110450
Cla97C06G110590	1279358	1276088	distal	3270	21	0	5	6	0.000509826	32	Cla97C06G110590
Cla97C06G111000	1639936	1639886	proximal	-50	4	12	4	1	0.0474716	21	Cla97C06G111000
Cla97C06G112700	3747044	3749663	distal	2619	132	60	388	652	8.89598e-16	1232	Cla97C06G112700
Cla97C06G113540	4463796	4464231	proximal	-435	6	11	17	5	0.011176	39	Cla97C06G113540
Cla97C06G114380	5286861	5282753	proximal	-4108	26	67	121	55	1.56124e-10	269	Cla97C06G114380
Cla97C06G115530	6553637	6553416	distal	221	16	15	7	27	0.0109107	65	Cla97C06G115530
Cla97C06G117380	9309120	9314519	distal	5399	3	0	0	5	0.0178571	8	Cla97C06G117380
Cla97C06G117420	9405306	9405616	proximal	-310	15	21	53	29	0.0262111	118	Cla97C06G117420
Cla97C06G117920	10581355	10577968	proximal	-3387	8	33	24	22	0.00191316	87	Cla97C06G117920
Cla97C06G118460	12309568	12309524	distal	44	5	0	0	5	0.00793651	10	Cla97C06G118460
Cla97C06G118830	13279675	13279430	proximal	-245	17	38	77	36	6.42351e-06	168	Cla97C06G118830
Cla97C06G119400	19013518	19013403	distal	115	91	34	62	99	7.50144e-09	286	Cla97C06G119400
Cla97C06G120000	21850801	21850891	proximal	-90	72	74	47	19	0.00432097	212	Cla97C06G120000
Cla97C06G121170	23580621	23580571	proximal	-50	0	6	6	4	0.0338412	16	Cla97C06G121170
Cla97C06G121420	23787827	23787175	distal	652	38	8	24	34	2.09991e-05	104	Cla97C06G121420
Cla97C06G122680	24949528	24949452	distal	76	12	2	4	7	0.0168367	25	Cla97C06G122680
Cla97C06G122780	25040565	25040599	proximal	-34	2	13	10	10	0.0339729	35	Cla97C06G122780
Cla97C06G123090	25409842	25409755	proximal	-87	2	5	7	1	0.0405594	15	Cla97C06G123090
Cla97C06G123110	25431642	25431730	proximal	-88	32	40	38	17	0.00700504	127	Cla97C06G123110
Cla97C06G123290	25608012	25612170	distal	4158	23	8	21	26	0.0115781	78	Cla97C06G123290
Cla97C06G123440	25769000	25769174	proximal	-174	89	137	105	93	0.0061705	424	Cla97C06G123440
Cla97C06G123980	26242277	26242210	distal	67	188	144	34	67	6.26119e-05	433	Cla97C06G123980
Cla97C06G124780	26883660	26873574	proximal	-10086	9	27	23	18	0.0102775	77	Cla97C06G124780
Cla97C06G124900	26966195	26966257	proximal	-62	9	14	24	11	0.0334384	58	Cla97C06G124900
Cla97C06G125190	27249068	27255462	proximal	-6394	0	9	27	9	5.48657e-05	45	Cla97C06G125190
Cla97C06G125640	27601597	27601497	proximal	-100	105	121	146	114	0.0364944	486	Cla97C06G125640
Cla97C06G126020	27852886	27852925	proximal	-39	431	628	440	340	2.56041e-11	1839	Cla97C06G126020
Cla97C06G126120	27958718	27958799	proximal	-81	19	41	29	25	0.0227408	114	Cla97C06G126120
Cla97C06G126410	28150484	28150187	proximal	-297	152	170	456	226	3.62755e-09	1004	Cla97C06G126410
Cla97C06G126800	28509493	28509272	distal	221	7	0	2	3	0.0454545	12	Cla97C06G126800
Cla97C06G127400	28940245	28962317	distal	22072	20	7	13	21	0.00918402	61	Cla97C06G127400
Cla97C06G127430	28975210	28974259	proximal	-951	34	39	127	69	0.00794325	269	Cla97C06G127430
Cla97C06G127510	29028449	29028277	proximal	-172	509	603	166	147	0.0249134	1425	Cla97C06G127510
Cla97C06G127810	29215479	29215415	proximal	-64	2	6	8	0	0.00699301	16	Cla97C06G127810
Cla97C07G128270	49348	26423	distal	22925	4	1	1	17	0.00270439	23	Cla97C07G128270
Cla97C07G129550	1318023	1317975	proximal	-48	24	34	16	7	0.0277981	81	Cla97C07G129550
Cla97C07G131570	3162619	3162672	distal	53	30	16	13	25	0.00811962	84	Cla97C07G131570
Cla97C07G131700	3318109	3318219	distal	110	11	5	5	15	0.0171755	36	Cla97C07G131700
Cla97C07G131930	3607860	3607713	proximal	-147	30	57	57	55	0.0220497	199	Cla97C07G131930
Cla97C07G132050	3818090	3820146	distal	2056	5	3	2	14	0.0207337	24	Cla97C07G132050
Cla97C07G132340	4108046	4108078	proximal	-32	12	30	16	12	0.0249162	70	Cla97C07G132340
Cla97C07G132660	4564150	4564187	distal	37	50	48	27	49	0.0464988	174	Cla97C07G132660
Cla97C07G132810	5001622	4997459	proximal	-4163	3	37	23	20	4.67811e-06	83	Cla97C07G132810
Cla97C07G133020	5383099	5379251	distal	3848	8	2	1	7	0.0152201	18	Cla97C07G133020
Cla97C07G135690	21464611	21464684	distal	73	31	5	11	13	0.00138566	60	Cla97C07G135690
Cla97C07G136800	24266465	24266380	proximal	-85	13	28	11	2	0.00116336	54	Cla97C07G136800
Cla97C07G137710	25284419	25275647	distal	8772	58	11	9	9	0.00444214	87	Cla97C07G137710
Cla97C07G137920	25585041	25580661	distal	4380	9	0	2	9	0.000333413	20	Cla97C07G137920
Cla97C07G139470	27290780	27290620	proximal	-160	349	482	630	350	2.13815e-21	1811	Cla97C07G139470
Cla97C07G139590	27388314	27388390	proximal	-76	8	24	12	6	0.00648539	50	Cla97C07G139590
Cla97C07G139620	27404782	27401496	proximal	-3286	10	22	16	11	0.0384403	59	Cla97C07G139620
Cla97C07G140340	28099828	28099777	proximal	-51	1	3	5	0	0.047619	9	Cla97C07G140340
Cla97C07G140400	28151577	28162244	proximal	-10667	52	136	75	74	2.61116e-05	337	Cla97C07G140400
Cla97C07G140580	28346107	28345980	proximal	-127	21	34	47	35	0.0364954	137	Cla97C07G140580
Cla97C07G140740	28587974	28587800	distal	174	13	4	9	15	0.0251522	41	Cla97C07G140740
Cla97C07G140780	28644388	28643544	proximal	-844	12	46	28	23	0.000303815	109	Cla97C07G140780
Cla97C07G141600	29165480	29165761	proximal	-281	22	31	30	14	0.0137552	97	Cla97C07G141600
Cla97C07G142340	29883821	29883854	proximal	-33	6	10	14	5	0.044204	35	Cla97C07G142340
Cla97C07G142900	30364717	30364941	proximal	-224	0	3	4	0	0.0285714	7	Cla97C07G142900
Cla97C07G144340	31751561	31751593	proximal	-32	2	23	8	8	0.00662186	41	Cla97C07G144340
Cla97C07G144430	31811778	31813690	distal	1912	7	6	0	9	0.016676	22	Cla97C07G144430
Cla97C08G144840	1132843	1132737	proximal	-106	223	314	354	339	0.00101812	1230	Cla97C08G144840
Cla97C08G145400	2065443	2065370	distal	73	48	33	16	27	0.0238993	124	Cla97C08G145400
Cla97C08G145510	2335821	2337073	proximal	-1252	6	15	14	8	0.0328649	43	Cla97C08G145510
Cla97C08G146540	5279230	5279194	proximal	-36	30	51	32	20	0.00750726	133	Cla97C08G146540
Cla97C08G147580	12892442	12891870	distal	572	82	72	40	85	0.000428503	279	Cla97C08G147580
Cla97C08G148180	15755441	15755350	proximal	-91	32	51	49	26	0.000863863	158	Cla97C08G148180
Cla97C08G148570	16719555	16719518	distal	37	236	122	77	77	0.000787326	512	Cla97C08G148570
Cla97C08G149830	18260426	18260465	proximal	-39	35	54	68	57	0.0372723	214	Cla97C08G149830
Cla97C08G149870	18318716	18318769	proximal	-53	19	36	33	18	0.00334542	106	Cla97C08G149870
Cla97C08G150310	18738093	18736214	distal	1879	2	1	0	12	0.0285714	15	Cla97C08G150310
Cla97C08G151090	19457565	19457341	proximal	-224	66	84	79	39	0.000208801	268	Cla97C08G151090
Cla97C08G152040	20403390	20403446	distal	56	8	3	1	6	0.0497738	18	Cla97C08G152040
Cla97C08G152100	20462079	20462154	distal	75	27	14	9	15	0.0387331	65	Cla97C08G152100
Cla97C08G152370	20736946	20737299	proximal	-353	177	338	288	213	1.3968e-13	1016	Cla97C08G152370
Cla97C08G152390	20759898	20749293	proximal	-10605	2	11	24	19	0.0125844	56	Cla97C08G152390
Cla97C08G152410	20776412	20776378	distal	34	4	1	1	10	0.0128205	16	Cla97C08G152410
Cla97C08G152540	20915983	20915911	distal	72	8	1	6	10	0.0330058	25	Cla97C08G152540
Cla97C08G153100	21385564	21385677	proximal	-113	5	15	26	22	0.0346591	68	Cla97C08G153100
Cla97C08G153420	21626788	21626727	proximal	-61	0	4	3	0	0.0285714	7	Cla97C08G153420
Cla97C08G154380	22449783	22449753	distal	30	14	10	1	8	0.0214127	33	Cla97C08G154380
Cla97C08G155950	23883364	23883297	proximal	-67	71	80	71	40	0.00832577	262	Cla97C08G155950
Cla97C08G156170	24049531	24049746	proximal	-215	14	28	27	19	0.0201228	88	Cla97C08G156170
Cla97C08G156250	24116866	24112630	distal	4236	29	7	27	27	0.00400709	90	Cla97C08G156250
Cla97C08G156470	24304023	24304053	proximal	-30	30	42	43	27	0.0200029	142	Cla97C08G156470
Cla97C08G157950	25433244	25433189	proximal	-55	69	70	97	60	0.0458962	296	Cla97C08G157950
Cla97C08G159080	26240914	26240849	proximal	-65	22	26	21	8	0.0328725	77	Cla97C08G159080
Cla97C08G160060	26888812	26888842	proximal	-30	12	17	25	10	0.022305	64	Cla97C08G160060
Cla97C08G160820	27532156	27532225	distal	69	36	26	12	32	0.00278055	106	Cla97C08G160820
Cla97C08G160900	27588918	27588814	proximal	-104	5	8	25	8	0.0362172	46	Cla97C08G160900
Cla97C09G163570	1320442	1321249	distal	807	14	0	4	25	3.90411e-08	43	Cla97C09G163570
Cla97C09G164810	2248944	2248901	proximal	-43	5	20	10	6	0.00882302	41	Cla97C09G164810
Cla97C09G165050	2393128	2393270	proximal	-142	251	288	179	93	2.45807e-07	811	Cla97C09G165050
Cla97C09G165650	2782305	2782240	proximal	-65	324	324	294	230	0.0395419	1172	Cla97C09G165650
Cla97C09G167440	4240092	4243746	distal	3654	31	16	11	24	0.00343063	82	Cla97C09G167440
Cla97C09G168700	5026919	5026871	proximal	-48	488	652	471	308	3.05989e-14	1919	Cla97C09G168700
Cla97C09G169280	5558881	5548382	distal	10499	37	20	10	35	2.17147e-05	102	Cla97C09G169280
Cla97C09G169330	5617302	5617551	proximal	-249	23	34	38	17	0.00260056	112	Cla97C09G169330
Cla97C09G169660	5942953	5946563	distal	3610	29	14	12	24	0.00335855	79	Cla97C09G169660
Cla97C09G169710	5982687	5982720	distal	33	42	39	22	52	0.00579259	155	Cla97C09G169710
Cla97C09G169820	6064846	6064694	proximal	-152	40	69	45	22	0.000100229	176	Cla97C09G169820
Cla97C09G169900	6140532	6139923	distal	609	18	2	9	11	0.00573567	40	Cla97C09G169900
Cla97C09G170110	6422483	6422541	proximal	-58	16	17	17	4	0.0229355	54	Cla97C09G170110
Cla97C09G170130	6446120	6446532	distal	412	182	146	117	134	0.0362188	579	Cla97C09G170130
Cla97C09G170200	6536146	6536203	distal	57	194	125	88	89	0.0181825	496	Cla97C09G170200
Cla97C09G170470	6862050	6862098	proximal	-48	11	12	24	6	0.0201912	53	Cla97C09G170470
Cla97C09G171290	7649873	7649571	distal	302	111	48	29	42	4.12557e-05	230	Cla97C09G171290
Cla97C09G172230	8555960	8555842	proximal	-118	0	4	6	1	0.0151515	11	Cla97C09G172230
Cla97C09G172260	8641857	8622059	distal	19798	50	32	55	82	0.0033532	219	Cla97C09G172260
Cla97C09G172560	9020775	9021343	proximal	-568	2	18	10	9	0.00573567	39	Cla97C09G172560
Cla97C09G173070	9703695	9706668	proximal	-2973	1	3	9	1	0.040959	14	Cla97C09G173070
Cla97C09G174150	10756698	10756882	proximal	-184	4	10	15	6	0.0181408	35	Cla97C09G174150
Cla97C09G174190	10807761	10807973	proximal	-212	175	341	192	191	1.08817e-06	899	Cla97C09G174190
Cla97C09G175140	13230001	13229113	proximal	-888	1	6	8	2	0.0152201	17	Cla97C09G175140
Cla97C09G175150	13239182	13238974	proximal	-208	83	191	85	56	4.94164e-09	415	Cla97C09G175150
Cla97C09G175660	15413500	15413240	proximal	-260	4	28	7	5	0.00404817	44	Cla97C09G175660
Cla97C09G176800	25006968	25007250	proximal	-282	55	127	128	90	1.35895e-08	400	Cla97C09G176800
Cla97C09G176910	25389198	25389406	proximal	-208	31	39	56	19	0.000329281	145	Cla97C09G176910
Cla97C09G177130	26348644	26348605	proximal	-39	96	100	90	49	0.00522192	335	Cla97C09G177130
Cla97C09G177570	28584994	28585029	distal	35	18	17	3	18	0.0093738	56	Cla97C09G177570
Cla97C09G177840	29534128	29535320	distal	1192	6	0	0	2	0.0357143	8	Cla97C09G177840
Cla97C09G177920	29725611	29728864	distal	3253	5	2	0	5	0.0277778	12	Cla97C09G177920
Cla97C09G178100	30290838	30290772	proximal	-66	3	4	10	1	0.0473856	18	Cla97C09G178100
Cla97C09G178110	30326194	30313145	distal	13049	15	2	7	17	0.000326095	41	Cla97C09G178110
Cla97C09G179100	32619982	32632280	distal	12298	6	6	3	26	0.0105965	41	Cla97C09G179100
Cla97C09G180830	34395318	34395386	distal	68	37	37	10	54	2.65166e-05	138	Cla97C09G180830
Cla97C09G181130	34619918	34619867	proximal	-51	15	26	25	15	0.0266005	81	Cla97C09G181130
Cla97C09G181960	35282770	35294600	distal	11830	64	45	42	52	0.0498319	203	Cla97C09G181960
Cla97C09G182850	36115798	36115329	proximal	-469	6	20	22	15	0.00516699	63	Cla97C09G182850
Cla97C09G183020	36274537	36277389	distal	2852	10	5	9	22	0.0249538	46	Cla97C09G183020
Cla97C09G184090	37220040	37220106	proximal	-66	34	89	31	25	0.000707325	179	Cla97C09G184090
Cla97C09G184150	37280451	37280604	proximal	-153	45	67	136	119	0.0233862	367	Cla97C09G184150
Cla97C10G184560	13760	13700	distal	60	25	24	25	56	0.0264145	130	Cla97C10G184560
Cla97C10G184680	220479	220537	proximal	-58	26	45	35	17	0.00099711	123	Cla97C10G184680
Cla97C10G184940	437491	437449	distal	42	70	68	78	122	0.0347352	338	Cla97C10G184940
Cla97C10G185740	1074342	1070889	proximal	-3453	2	4	21	3	0.0157383	30	Cla97C10G185740
Cla97C10G186000	1355002	1354963	distal	39	97	59	48	52	0.0284689	256	Cla97C10G186000
Cla97C10G186080	1413518	1413208	proximal	-310	16	32	25	15	0.00974046	88	Cla97C10G186080
Cla97C10G186210	1574770	1574554	proximal	-216	94	216	124	123	2.21413e-06	557	Cla97C10G186210
Cla97C10G186500	1908204	1908359	proximal	-155	0	4	4	0	0.0285714	8	Cla97C10G186500
Cla97C10G186530	1968173	1968540	proximal	-367	23	37	51	25	0.00100413	136	Cla97C10G186530
Cla97C10G186700	2187749	2187613	proximal	-136	6	24	10	9	0.0283978	49	Cla97C10G186700
Cla97C10G187250	2861971	2862015	proximal	-44	24	25	21	5	0.0124637	75	Cla97C10G187250
Cla97C10G187280	2923971	2924145	distal	174	4	0	1	4	0.047619	9	Cla97C10G187280
Cla97C10G187800	3789179	3788832	proximal	-347	5	25	12	11	0.00836553	53	Cla97C10G187800
Cla97C10G188320	4361702	4359411	proximal	-2291	157	222	140	103	0.000106563	622	Cla97C10G188320
Cla97C10G188390	4419412	4415626	distal	3786	13	1	6	6	0.026087	26	Cla97C10G188390
Cla97C10G188820	4906388	4906356	distal	32	91	53	88	90	0.017713	322	Cla97C10G188820
Cla97C10G189320	5522467	5521742	proximal	-725	5	28	17	6	1.57468e-05	56	Cla97C10G189320
Cla97C10G189330	5549054	5549105	proximal	-51	13	22	10	3	0.0224148	48	Cla97C10G189330
Cla97C10G189560	5833190	5832897	proximal	-293	3	11	4	1	0.0379257	19	Cla97C10G189560
Cla97C10G189850	6204870	6204913	distal	43	12	6	5	14	0.0217098	37	Cla97C10G189850
Cla97C10G190350	8312177	8312211	proximal	-34	19	25	29	13	0.0183968	86	Cla97C10G190350
Cla97C10G190890	9532697	9532750	distal	53	69	59	4	12	0.0351924	144	Cla97C10G190890
Cla97C10G191390	10972627	10966853	distal	5774	11	0	5	8	0.00197425	24	Cla97C10G191390
Cla97C10G191410	11165214	11166455	distal	1241	11	1	6	11	0.00315788	29	Cla97C10G191410
Cla97C10G191610	13371435	13371470	proximal	-35	1	5	14	3	0.00859857	23	Cla97C10G191610
Cla97C10G192440	19029987	19030305	proximal	-318	50	70	129	48	8.63882e-08	297	Cla97C10G192440
Cla97C10G195690	25175478	25175324	proximal	-154	16	28	53	33	0.00905981	130	Cla97C10G195690
Cla97C10G196760	26573223	26571148	distal	2075	2	0	0	5	0.047619	7	Cla97C10G196760
Cla97C10G196790	26608314	26608271	distal	43	93	63	84	107	0.00494019	347	Cla97C10G196790
Cla97C10G197240	27018161	27018293	proximal	-132	38	49	32	19	0.0353454	138	Cla97C10G197240
Cla97C10G197800	27538881	27543510	distal	4629	24	6	2	6	0.00657186	38	Cla97C10G197800
Cla97C10G198100	28006269	28006387	proximal	-118	0	3	5	1	0.047619	9	Cla97C10G198100
Cla97C10G198240	28127704	28127903	proximal	-199	49	78	36	31	0.0488528	194	Cla97C10G198240
Cla97C10G199050	28904289	28903731	proximal	-558	1	3	5	0	0.047619	9	Cla97C10G199050
Cla97C10G199245	29156196	29156085	proximal	-111	3	6	15	0	0.00062409	24	Cla97C10G199245
Cla97C10G200370	30464328	30464209	proximal	-119	8	11	9	1	0.0190861	29	Cla97C10G200370
Cla97C10G201630	31674374	31674329	distal	45	14	1	1	5	0.00167699	21	Cla97C10G201630
Cla97C10G203430	33078484	33078400	distal	84	147	83	73	94	6.81107e-05	397	Cla97C10G203430
Cla97C10G203650	33253510	33253915	proximal	-405	9	10	17	2	0.0127669	38	Cla97C10G203650
Cla97C10G203800	33367119	33367065	proximal	-54	45	70	55	44	0.0196074	214	Cla97C10G203800
Cla97C10G203890	33457692	33457650	distal	42	165	84	67	67	0.00216462	383	Cla97C10G203890
Cla97C10G205290	34418748	34405014	proximal	-13734	5	11	11	4	0.0319524	31	Cla97C10G205290
Cla97C10G205500	34552930	34545793	distal	7137	8	1	1	7	0.0033731	17	Cla97C10G205500
Cla97C10G205540	34581248	34581346	distal	98	143	123	58	109	0.000114131	433	Cla97C10G205540
Cla97C10G205860	34753418	34753550	proximal	-132	18	39	13	8	0.0199971	78	Cla97C10G205860
Cla97C10G205990	34839649	34839593	proximal	-56	1	10	7	6	0.0334724	24	Cla97C10G205990
Cla97C10G206040	34879707	34879783	distal	76	58	38	37	46	0.0369177	179	Cla97C10G206040
Cla97C10G206330	35051070	35051159	proximal	-89	1	3	6	0	0.0333333	10	Cla97C10G206330
Cla97C11G206830	649836	649880	proximal	-44	71	109	126	121	0.0186615	427	Cla97C11G206830
Cla97C11G207880	1668355	1668411	proximal	-56	149	168	154	107	0.00445284	578	Cla97C11G207880
Cla97C11G208040	1776255	1776313	proximal	-58	2	13	9	9	0.0341769	33	Cla97C11G208040
Cla97C11G208330	2011813	2025594	distal	13781	12	12	9	34	0.0264797	67	Cla97C11G208330
Cla97C11G208690	2330577	2330645	distal	68	81	35	36	41	0.00159878	193	Cla97C11G208690
Cla97C11G209070	2658490	2667885	distal	9395	220	67	93	280	2.87754e-41	660	Cla97C11G209070
Cla97C11G209420	2986599	2986717	proximal	-118	5	8	12	1	0.011167	26	Cla97C11G209420
Cla97C11G209470	3065488	3065660	distal	172	4	1	2	11	0.0217087	18	Cla97C11G209470
Cla97C11G209790	3348336	3348419	distal	83	134	105	46	66	0.0115721	351	Cla97C11G209790
Cla97C11G210070	3540796	3540846	distal	50	54	47	52	81	0.0340735	234	Cla97C11G210070
Cla97C11G210690	4038419	4038338	proximal	-81	19	45	24	14	0.00168134	102	Cla97C11G210690
Cla97C11G210740	4096798	4096964	distal	166	17	9	31	60	0.00624305	117	Cla97C11G210740
Cla97C11G210800	4149009	4149225	distal	216	11	9	8	27	0.0210152	55	Cla97C11G210800
Cla97C11G211090	4472449	4479459	distal	7010	85	55	66	75	0.0230478	281	Cla97C11G211090
Cla97C11G211720	5071573	5071383	distal	190	4	2	5	23	0.0305107	34	Cla97C11G211720
Cla97C11G211900	5240727	5240772	distal	45	401	348	151	185	0.0103799	1085	Cla97C11G211900
Cla97C11G212320	5571367	5571302	distal	65	9	6	0	5	0.0379257	20	Cla97C11G212320
Cla97C11G213070	6420637	6420838	proximal	-201	25	33	60	38	0.0316704	156	Cla97C11G213070
Cla97C11G213650	7080122	7080227	proximal	-105	2	6	6	1	0.0405594	15	Cla97C11G213650
Cla97C11G213950	7509185	7509154	distal	31	36	26	20	41	0.00654983	123	Cla97C11G213950
Cla97C11G214380	7770025	7730461	distal	39564	19	11	3	9	0.0400408	42	Cla97C11G214380
Cla97C11G214810	9972893	9972716	proximal	-177	3	13	26	17	0.00740978	59	Cla97C11G214810
Cla97C11G215310	11797634	11807241	distal	9607	48	10	25	29	6.31893e-05	112	Cla97C11G215310
Cla97C11G215380	11861061	11861588	proximal	-527	1	11	6	5	0.0271907	23	Cla97C11G215380
Cla97C11G218650	24907339	24907388	distal	49	12	9	4	14	0.0491898	39	Cla97C11G218650
Cla97C11G220000	26055066	26055099	proximal	-33	50	82	59	53	0.0278444	244	Cla97C11G220000
Cla97C11G220320	26354309	26354386	distal	77	10	4	3	9	0.04718	26	Cla97C11G220320
Cla97C11G220560	26549038	26549154	proximal	-116	4	10	8	3	0.04718	25	Cla97C11G220560
Cla97C11G221040	27125413	27117266	distal	8147	30	17	12	21	0.0227484	80	Cla97C11G221040
Cla97C11G221960	28020082	28006679	distal	13403	23	16	18	46	0.00338997	103	Cla97C11G221960
Cla97C11G221970	28029805	28029861	proximal	-56	24	27	76	39	0.0256866	166	Cla97C11G221970
Cla97C11G222500	28523757	28523702	proximal	-55	9	17	27	13	0.0118836	66	Cla97C11G222500
Cla97C11G222690	28735369	28735311	distal	58	19	12	10	21	0.040865	62	Cla97C11G222690
Cla97C11G223000	28958732	28958698	distal	34	44	33	41	61	0.0340467	179	Cla97C11G223000
Cla97C11G223570	29351888	29346203	distal	5685	29	23	12	31	0.00739477	95	Cla97C11G223570
Cla97C11G224330	30038082	30036887	distal	1195	9	1	0	9	0.000119076	19	Cla97C11G224330
Cla97C11G224570	30281009	30281203	distal	194	317	257	168	235	3.19461e-05	977	Cla97C11G224570
Cla97C11G224940	30577476	30585108	distal	7632	6	6	0	24	0.000474383	36	Cla97C11G224940
Cla97C11G225190	30691074	30691104	proximal	-30	91	124	159	133	0.00716312	507	Cla97C11G225190
Cla97C11G225270	30740179	30742001	proximal	-1822	5	9	25	10	0.0273181	49	Cla97C11G225270
Cla97C11G225330	30790877	30790969	proximal	-92	3	4	22	3	0.0258407	32	Cla97C11G225330
Cla97C11G225410	30858324	30866649	distal	8325	5	0	1	13	0.000515996	19	Cla97C11G225410
Cla97C03G056680	5377715	5378350	distal	635	2	0	1	12	0.0285714	15	Cla97C03G056680
Cla97C05G097710	27099457	27099365	proximal	-92	27	52	37	25	0.00365144	141	Cla97C05G097710
Cla97C07G141250	28889604	28889513	distal	91	6	3	4	18	0.0151515	31	Cla97C07G141250
Cla97C09G170330	6712946	6713062	proximal	-116	1383	1744	2710	1673	1.43567e-51	7510	Cla97C09G170330
Cla97C10G195780	25329134	25328940	distal	194	11	8	3	12	0.0381769	34	Cla97C10G195780
Cla97C10G197830	27570629	27570573	distal	56	10	1	8	8	0.0416711	27	Cla97C10G197830
Cla97C11G214717	8812313	8803989	distal	8324	3	0	0	12	0.0021978	15	Cla97C11G214717

## Sheet: DAP26vsDAP34
	Proximal	Distal	APA-Shift	rel-pos	DAP26-proximal	DAP26-distal	DAP34-proximal	DAP34-distal	pvalue	ReadNumber	gene_id
Cla97C01G001590	1466397	1466491	distal	94	12	12	3	23	0.00488905	50	Cla97C01G001590
Cla97C01G001780	1615683	1616042	distal	359	320	286	234	298	0.0035699	1138	Cla97C01G001780
Cla97C01G002730	2479445	2479668	proximal	-223	87	101	103	66	0.00588564	357	Cla97C01G002730
Cla97C01G004650	4458439	4458406	distal	33	12	6	4	13	0.0175921	35	Cla97C01G004650
Cla97C01G004750	4557436	4557558	distal	122	9	4	6	15	0.0336973	34	Cla97C01G004750
Cla97C01G006120	6008159	6008218	proximal	-59	9	17	22	9	0.0081795	57	Cla97C01G006120
Cla97C01G006260	6180186	6180149	distal	37	18	17	3	22	0.00222516	60	Cla97C01G006260
Cla97C01G008230	8468771	8468660	distal	111	10	2	0	3	0.021978	15	Cla97C01G008230
Cla97C01G008470	8813802	8813940	proximal	-138	5	13	12	5	0.018394	35	Cla97C01G008470
Cla97C01G008840	9591055	9590987	proximal	-68	0	4	4	1	0.047619	9	Cla97C01G008840
Cla97C01G011320	18808626	18808029	distal	597	2	0	0	9	0.0181818	11	Cla97C01G011320
Cla97C01G011340	19046887	19046801	proximal	-86	6	16	4	0	0.0140468	26	Cla97C01G011340
Cla97C01G011560	21078284	21078214	proximal	-70	18	27	24	14	0.0478463	83	Cla97C01G011560
Cla97C01G012160	24971254	24970873	proximal	-381	6	18	12	9	0.0368329	45	Cla97C01G012160
Cla97C01G012250	25061663	25061592	distal	71	15	5	8	13	0.0277827	41	Cla97C01G012250
Cla97C01G012650	25569932	25568884	distal	1048	7	4	5	19	0.0222879	35	Cla97C01G012650
Cla97C01G013130	26963848	26955708	distal	8140	7	3	1	9	0.0197666	20	Cla97C01G013130
Cla97C01G013340	27204218	27204270	distal	52	6	0	0	2	0.0357143	8	Cla97C01G013340
Cla97C01G014090	27847552	27847313	proximal	-239	0	7	7	6	0.044453	20	Cla97C01G014090
Cla97C01G014530	28311408	28299467	distal	11941	3	0	0	4	0.0285714	7	Cla97C01G014530
Cla97C01G014580	28379054	28379109	distal	55	117	117	116	170	0.0336541	520	Cla97C01G014580
Cla97C01G015160	28906518	28906420	distal	98	7	1	13	21	0.0182257	42	Cla97C01G015160
Cla97C01G015430	29264942	29196139	distal	68803	19	18	6	20	0.0361087	63	Cla97C01G015430
Cla97C01G016180	29925809	29925845	distal	36	8	2	2	7	0.0230141	19	Cla97C01G016180
Cla97C01G016660	30355416	30355238	proximal	-178	0	3	7	2	0.0454545	12	Cla97C01G016660
Cla97C01G018410	31651554	31651767	proximal	-213	0	5	3	1	0.047619	9	Cla97C01G018410
Cla97C01G019120	32173641	32173901	distal	260	6	2	5	22	0.0057613	35	Cla97C01G019120
Cla97C01G020700	33250028	33244195	distal	5833	84	56	34	68	5.0829e-05	242	Cla97C01G020700
Cla97C01G021010	33410920	33408666	distal	2254	15	9	7	15	0.0454096	46	Cla97C01G021010
Cla97C01G023120	34665688	34665603	proximal	-85	20	27	28	13	0.0191338	88	Cla97C01G023120
Cla97C01G023200	34734259	34734076	proximal	-183	1	12	8	4	0.00360748	25	Cla97C01G023200
Cla97C01G025730	36535629	36535467	proximal	-162	10	14	21	5	0.00803581	50	Cla97C01G025730
Cla97C01G026160	36859287	36859219	distal	68	3	1	0	5	0.047619	9	Cla97C01G026160
Cla97C02G026380	171125	172942	proximal	-1817	1	10	7	4	0.0237358	22	Cla97C02G026380
Cla97C02G026430	214712	215048	proximal	-336	2	6	11	3	0.0260062	22	Cla97C02G026430
Cla97C02G027450	1173220	1173048	proximal	-172	0	5	6	4	0.043956	15	Cla97C02G027450
Cla97C02G029290	2538732	2538670	proximal	-62	3	6	7	1	0.0497738	17	Cla97C02G029290
Cla97C02G029440	2643940	2643987	proximal	-47	96	152	89	89	0.0227771	426	Cla97C02G029440
Cla97C02G029540	2710376	2710315	distal	61	21	3	8	11	0.00276778	43	Cla97C02G029540
Cla97C02G031690	4566060	4566030	distal	30	15	10	15	29	0.0460245	69	Cla97C02G031690
Cla97C02G032340	5405163	5405203	proximal	-40	0	10	6	6	0.0151984	22	Cla97C02G032340
Cla97C02G032540	5652238	5651249	distal	989	7	2	0	5	0.020979	14	Cla97C02G032540
Cla97C02G032710	5876756	5876682	proximal	-74	25	45	39	31	0.0270536	140	Cla97C02G032710
Cla97C02G035170	10916512	10916399	distal	113	7	0	11	14	0.0104746	32	Cla97C02G035170
Cla97C02G036140	15939577	15939745	proximal	-168	7	23	17	14	0.0180667	61	Cla97C02G036140
Cla97C02G036270	16753557	16753597	distal	40	377	287	299	302	0.0130551	1265	Cla97C02G036270
Cla97C02G036880	22668897	22669027	distal	130	53	13	2	5	0.00845511	73	Cla97C02G036880
Cla97C02G039520	27422336	27422406	proximal	-70	12	13	20	6	0.0447603	51	Cla97C02G039520
Cla97C02G041050	28950444	28950570	distal	126	5	0	3	10	0.00653595	18	Cla97C02G041050
Cla97C02G042760	30995140	30997115	proximal	-1975	0	8	11	8	0.00824972	27	Cla97C02G042760
Cla97C02G046780	34540369	34540452	distal	83	19	15	5	18	0.0142676	57	Cla97C02G046780
Cla97C02G046830	34598268	34597482	distal	786	11	5	4	13	0.0149192	33	Cla97C02G046830
Cla97C02G048100	35691741	35691701	distal	40	31	26	16	33	0.0314634	106	Cla97C02G048100
Cla97C03G052680	1663006	1663504	distal	498	52	38	56	88	0.0068767	234	Cla97C03G052680
Cla97C03G053130	2218157	2192944	distal	25213	9	0	3	6	0.00904977	18	Cla97C03G053130
Cla97C03G053770	2995344	2994525	proximal	-819	0	5	3	1	0.047619	9	Cla97C03G053770
Cla97C03G055420	4390450	4390355	distal	95	25	5	5	9	0.00399867	44	Cla97C03G055420
Cla97C03G055740	4680702	4680761	proximal	-59	171	259	304	278	9.99858e-05	1012	Cla97C03G055740
Cla97C03G055860	4764886	4764181	distal	705	33	22	15	25	0.0384882	95	Cla97C03G055860
Cla97C03G056030	4875794	4875725	proximal	-69	4	14	18	16	0.0422595	52	Cla97C03G056030
Cla97C03G057350	6041709	6041844	distal	135	12	3	7	10	0.035924	32	Cla97C03G057350
Cla97C03G057460	6219831	6219720	distal	111	55	22	29	30	0.0123511	136	Cla97C03G057460
Cla97C03G057630	6585934	6586029	distal	95	25	18	8	21	0.0156963	72	Cla97C03G057630
Cla97C03G058110	7342673	7343213	distal	540	38	21	23	33	0.0153657	115	Cla97C03G058110
Cla97C03G059190	8575511	8575370	proximal	-141	5	8	24	8	0.0373855	45	Cla97C03G059190
Cla97C03G060460	11680731	11680790	proximal	-59	5	6	10	0	0.0123839	21	Cla97C03G060460
Cla97C03G062180	22938491	22938439	distal	52	7	6	2	18	0.0134948	33	Cla97C03G062180
Cla97C03G063980	27054558	27054678	distal	120	19	18	10	29	0.0329524	76	Cla97C03G063980
Cla97C03G064350	27845873	27848451	distal	2578	15	3	4	6	0.0346262	28	Cla97C03G064350
Cla97C03G065300	28806143	28806010	proximal	-133	3	19	8	5	0.00685228	35	Cla97C03G065300
Cla97C03G066010	29436492	29436377	distal	115	24	23	7	21	0.0314913	75	Cla97C03G066010
Cla97C03G066470	29889730	29889559	distal	171	184	156	99	122	0.0379831	561	Cla97C03G066470
Cla97C03G066610	30101255	30099575	distal	1680	14	8	6	19	0.00854536	47	Cla97C03G066610
Cla97C03G068170	31536186	31536100	proximal	-86	1	5	7	2	0.0405594	15	Cla97C03G068170
Cla97C03G068250	31622093	31626677	proximal	-4584	3	43	17	12	1.02658e-06	75	Cla97C03G068250
Cla97C04G068890	2125698	2125563	distal	135	8	5	4	20	0.00966692	37	Cla97C04G068890
Cla97C04G069780	7087298	7087413	distal	115	47	37	20	34	0.0367116	138	Cla97C04G069780
Cla97C04G070330	11261539	11261732	proximal	-193	13	17	34	9	0.0026864	73	Cla97C04G070330
Cla97C04G071400	17839807	17839772	distal	35	31	18	20	32	0.0169709	101	Cla97C04G071400
Cla97C04G071480	18017150	18017216	proximal	-66	1	3	5	0	0.047619	9	Cla97C04G071480
Cla97C04G071770	18411899	18411589	distal	310	637	516	613	651	0.000964178	2417	Cla97C04G071770
Cla97C04G072210	18972179	18972209	proximal	-30	6	11	12	2	0.00943973	31	Cla97C04G072210
Cla97C04G072580	19789274	19789554	distal	280	4	1	0	4	0.047619	9	Cla97C04G072580
Cla97C04G072730	20077568	20077833	distal	265	35	31	38	67	0.0389136	171	Cla97C04G072730
Cla97C04G073190	20857208	20857264	proximal	-56	12	22	24	15	0.0350661	73	Cla97C04G073190
Cla97C04G073610	21311356	21311292	proximal	-64	2	9	12	3	0.00431417	26	Cla97C04G073610
Cla97C04G074780	22407725	22407812	proximal	-87	8	33	13	12	0.0130091	66	Cla97C04G074780
Cla97C04G075520	23036742	23036697	proximal	-45	2	8	10	4	0.0360748	24	Cla97C04G075520
Cla97C04G075790	23275660	23275785	proximal	-125	57	72	88	68	0.0436426	285	Cla97C04G075790
Cla97C04G076610	24198387	24198449	proximal	-62	15	21	25	6	0.00137013	67	Cla97C04G076610
Cla97C04G076790	24354733	24354647	proximal	-86	3	9	24	8	0.00453552	44	Cla97C04G076790
Cla97C04G077470	25052019	25052082	proximal	-63	4	30	6	4	0.00422472	44	Cla97C04G077470
Cla97C04G077930	25455304	25454899	proximal	-405	44	60	57	43	0.0496314	204	Cla97C04G077930
Cla97C04G078520	26044019	26059354	proximal	-15335	11	27	25	20	0.025587	83	Cla97C04G078520
Cla97C04G078930	26329106	26329030	distal	76	5	1	0	5	0.0151515	11	Cla97C04G078930
Cla97C04G079530	26708537	26715419	distal	6882	64	31	16	24	0.00404315	135	Cla97C04G079530
Cla97C05G080290	445393	460644	proximal	-15251	43	63	83	56	0.00315545	245	Cla97C05G080290
Cla97C05G082270	1691649	1691693	distal	44	24	5	12	13	0.00966003	54	Cla97C05G082270
Cla97C05G082590	1932722	1932799	proximal	-77	25	27	31	11	0.0194852	94	Cla97C05G082590
Cla97C05G083740	2848523	2838266	distal	10257	61	60	58	94	0.0495431	273	Cla97C05G083740
Cla97C05G083900	2964338	2964187	distal	151	4	1	0	4	0.047619	9	Cla97C05G083900
Cla97C05G084510	3467963	3468053	proximal	-90	8	25	15	15	0.0403864	63	Cla97C05G084510
Cla97C05G084850	3659855	3660475	distal	620	6	3	1	9	0.0197666	19	Cla97C05G084850
Cla97C05G087150	5345664	5358351	distal	12687	9	3	0	7	0.00309598	19	Cla97C05G087150
Cla97C05G087770	5907378	5907432	distal	54	11	8	6	19	0.0311092	44	Cla97C05G087770
Cla97C05G088100	6175883	6175723	distal	160	9	7	3	15	0.0299431	34	Cla97C05G088100
Cla97C05G091530	9479229	9479197	distal	32	6	2	2	10	0.0193697	20	Cla97C05G091530
Cla97C05G091680	9611747	9611689	proximal	-58	1	6	6	2	0.0405594	15	Cla97C05G091680
Cla97C05G092800	10945927	10945888	proximal	-39	2	15	6	3	0.00770991	26	Cla97C05G092800
Cla97C05G093720	13433681	13433650	proximal	-31	5	10	10	3	0.0296421	28	Cla97C05G093720
Cla97C05G093920	14183566	14183602	distal	36	6	6	2	14	0.0440516	28	Cla97C05G093920
Cla97C05G094040	14464353	14464752	distal	399	10	9	1	12	0.0108838	32	Cla97C05G094040
Cla97C05G094210	15123902	15123816	proximal	-86	0	7	8	7	0.0224693	22	Cla97C05G094210
Cla97C05G095810	23000498	23000539	distal	41	29	23	14	28	0.038081	94	Cla97C05G095810
Cla97C05G096540	25491470	25491526	distal	56	35	17	20	28	0.0154269	100	Cla97C05G096540
Cla97C05G096750	25874908	25874976	distal	68	7	2	0	3	0.0454545	12	Cla97C05G096750
Cla97C05G097170	26532902	26532842	proximal	-60	23	40	43	35	0.0412652	141	Cla97C05G097170
Cla97C05G097580	26979627	26979678	proximal	-51	11	40	5	3	0.0277981	59	Cla97C05G097580
Cla97C05G098440	27650047	27650324	proximal	-277	2	18	11	10	0.00630489	41	Cla97C05G098440
Cla97C05G098520	27713687	27713447	distal	240	8	2	6	14	0.0186907	30	Cla97C05G098520
Cla97C05G103240	31393800	31393716	proximal	-84	0	8	8	7	0.0193672	23	Cla97C05G103240
Cla97C05G103570	31710169	31710244	distal	75	5	1	2	14	0.0043156	22	Cla97C05G103570
Cla97C05G104840	32589015	32588881	proximal	-134	44	65	75	46	0.00146924	230	Cla97C05G104840
Cla97C05G104920	32669563	32669265	proximal	-298	30	56	41	39	0.0414028	166	Cla97C05G104920
Cla97C05G107470	34402697	34402750	proximal	-53	0	4	6	1	0.0151515	11	Cla97C05G107470
Cla97C05G108580	35213530	35213489	distal	41	47	22	28	35	0.00823756	132	Cla97C05G108580
Cla97C06G110240	869054	864229	distal	4825	20	6	9	15	0.0091681	50	Cla97C06G110240
Cla97C06G111400	2092110	2092078	proximal	-32	63	115	145	144	0.00213196	467	Cla97C06G111400
Cla97C06G111940	2815988	2810028	proximal	-5960	11	18	23	11	0.0238689	63	Cla97C06G111940
Cla97C06G113990	4929293	4929151	distal	142	19	10	3	12	0.00972499	44	Cla97C06G113990
Cla97C06G114380	5286861	5286719	distal	142	121	85	180	214	0.0026217	600	Cla97C06G114380
Cla97C06G114770	5674293	5671134	proximal	-3159	3	6	7	1	0.0497738	17	Cla97C06G114770
Cla97C06G114920	5818496	5818455	proximal	-41	9	32	16	12	0.00468204	69	Cla97C06G114920
Cla97C06G115640	6746590	6743813	distal	2777	9	0	3	4	0.0192308	16	Cla97C06G115640
Cla97C06G116310	7486041	7485997	distal	44	50	46	25	51	0.0135434	172	Cla97C06G116310
Cla97C06G118160	11685631	11685710	distal	79	3	3	0	13	0.0206398	19	Cla97C06G118160
Cla97C06G118260	11822088	11822179	distal	91	3	3	0	11	0.0294118	17	Cla97C06G118260
Cla97C06G118890	13723083	13749020	proximal	-25937	4	13	11	8	0.048928	36	Cla97C06G118890
Cla97C06G121780	24141568	24141143	distal	425	9	1	1	11	0.000289184	22	Cla97C06G121780
Cla97C06G122680	24949452	24949421	distal	31	7	3	2	9	0.0299731	21	Cla97C06G122680
Cla97C06G122910	25152221	25152131	proximal	-90	4	20	21	7	3.02762e-05	52	Cla97C06G122910
Cla97C06G122970	25263552	25263588	distal	36	5	2	0	8	0.00699301	15	Cla97C06G122970
Cla97C06G123110	25431642	25431730	distal	88	38	17	21	29	0.00620336	105	Cla97C06G123110
Cla97C06G124500	26686768	26681620	proximal	-5148	0	7	5	1	0.004662	13	Cla97C06G124500
Cla97C06G126670	28364607	28364564	distal	43	4	1	1	12	0.00770308	18	Cla97C06G126670
Cla97C07G128330	135055	134972	proximal	-83	2	4	9	1	0.0357143	16	Cla97C07G128330
Cla97C07G128560	305222	305120	distal	102	17	2	9	9	0.0127669	37	Cla97C07G128560
Cla97C07G132340	4108013	4108046	proximal	-33	5	16	12	5	0.00791836	38	Cla97C07G132340
Cla97C07G132480	4298775	4298711	distal	64	11	3	1	4	0.0379257	19	Cla97C07G132480
Cla97C07G132900	5147564	5145398	distal	2166	40	18	22	25	0.0284054	105	Cla97C07G132900
Cla97C07G133900	8206240	8206270	proximal	-30	23	34	32	17	0.0120261	106	Cla97C07G133900
Cla97C07G134200	9967331	9967546	proximal	-215	90	99	100	66	0.019165	355	Cla97C07G134200
Cla97C07G134260	10496420	10496542	proximal	-122	13	20	20	8	0.0198939	61	Cla97C07G134260
Cla97C07G134910	19054775	19019898	distal	34877	5	4	2	17	0.0195754	28	Cla97C07G134910
Cla97C07G135700	21489490	21489521	distal	31	13	4	7	14	0.0109953	38	Cla97C07G135700
Cla97C07G137700	25273771	25275113	proximal	-1342	9	28	17	16	0.0261081	70	Cla97C07G137700
Cla97C07G137810	25431838	25431889	distal	51	7	2	1	8	0.0152201	18	Cla97C07G137810
Cla97C07G139590	27388314	27388390	distal	76	12	6	2	11	0.00943973	31	Cla97C07G139590
Cla97C07G140170	27969366	27969482	distal	116	5	2	1	7	0.0405594	15	Cla97C07G140170
Cla97C07G140680	28496724	28496814	proximal	-90	382	451	510	498	0.0440794	1841	Cla97C07G140680
Cla97C07G140740	28587974	28587800	proximal	-174	9	15	17	6	0.0189303	47	Cla97C07G140740
Cla97C07G144340	31751561	31751593	distal	32	8	8	0	15	0.00244716	31	Cla97C07G144340
Cla97C07G144410	31805973	31797291	distal	8682	12	7	3	29	8.27171e-05	51	Cla97C07G144410
Cla97C08G144700	786487	786712	distal	225	6	6	5	28	0.0441415	45	Cla97C08G144700
Cla97C08G145120	1603387	1603529	distal	142	23	14	17	29	0.0281719	83	Cla97C08G145120
Cla97C08G146840	7052960	7053057	proximal	-97	24	46	34	31	0.0384905	135	Cla97C08G146840
Cla97C08G147500	12620776	12620978	proximal	-202	30	32	43	21	0.0467297	126	Cla97C08G147500
Cla97C08G148570	16719555	16719518	proximal	-37	77	77	87	53	0.0455124	294	Cla97C08G148570
Cla97C08G149700	18110480	18110666	proximal	-186	8	15	14	6	0.0328649	43	Cla97C08G149700
Cla97C08G150370	18808304	18810301	distal	1997	6	0	1	6	0.004662	13	Cla97C08G150370
Cla97C08G150930	19328894	19328849	proximal	-45	1	3	8	0	0.0181818	12	Cla97C08G150930
Cla97C08G152370	20736946	20737299	distal	353	288	213	170	217	6.47478e-05	888	Cla97C08G152370
Cla97C08G152410	20776412	20776378	proximal	-34	1	10	7	4	0.0237358	22	Cla97C08G152410
Cla97C08G154410	22495642	22495523	distal	119	5	0	1	3	0.047619	9	Cla97C08G154410
Cla97C08G156170	24049531	24049799	distal	268	27	15	10	17	0.0469355	69	Cla97C08G156170
Cla97C08G156950	24580649	24580554	proximal	-95	30	53	59	55	0.0310864	197	Cla97C08G156950
Cla97C08G157310	24906636	24906670	proximal	-34	1	3	5	0	0.047619	9	Cla97C08G157310
Cla97C08G157410	24968826	24968969	distal	143	39	31	19	45	0.00300556	134	Cla97C08G157410
Cla97C08G157950	25441447	25433244	proximal	-8203	93	97	133	87	0.0220974	410	Cla97C08G157950
Cla97C08G159180	26289456	26291010	proximal	-1554	1	11	5	4	0.0464396	21	Cla97C08G159180
Cla97C08G160220	27013247	27013146	proximal	-101	0	6	6	2	0.00965701	14	Cla97C08G160220
Cla97C08G160430	27217221	27217255	distal	34	34	8	8	15	0.000340465	65	Cla97C08G160430
Cla97C09G164250	1821442	1821500	distal	58	16	15	8	32	0.0106108	71	Cla97C09G164250
Cla97C09G164810	2248944	2248901	distal	43	10	6	5	16	0.0232771	37	Cla97C09G164810
Cla97C09G165580	2719212	2719284	proximal	-72	18	26	23	11	0.0235131	78	Cla97C09G165580
Cla97C09G167730	4428423	4428471	proximal	-48	2	5	14	2	0.0107401	23	Cla97C09G167730
Cla97C09G168100	4666360	4664742	proximal	-1618	17	29	31	16	0.00699031	93	Cla97C09G168100
Cla97C09G168380	4849399	4849485	proximal	-86	56	113	101	91	0.00020258	361	Cla97C09G168380
Cla97C09G168770	5131281	5127454	proximal	-3827	0	9	7	6	0.016676	22	Cla97C09G168770
Cla97C09G169370	5629287	5629198	distal	89	6	1	0	3	0.0333333	10	Cla97C09G169370
Cla97C09G169590	5846760	5846991	proximal	-231	6	7	20	3	0.0178036	36	Cla97C09G169590
Cla97C09G169710	5982687	5982720	proximal	-33	22	52	33	30	0.00881114	137	Cla97C09G169710
Cla97C09G170200	6536146	6536203	proximal	-57	88	89	82	46	0.014319	305	Cla97C09G170200
Cla97C09G170990	7380286	7380170	proximal	-116	30	37	53	29	0.0201966	149	Cla97C09G170990
Cla97C09G171290	7649873	7649571	proximal	-302	29	42	39	21	0.00830709	131	Cla97C09G171290
Cla97C09G171840	8252260	8239671	distal	12589	19	7	9	13	0.0394804	48	Cla97C09G171840
Cla97C09G175990	18072645	18072706	proximal	-61	0	7	7	6	0.044453	20	Cla97C09G175990
Cla97C09G177920	29724677	29728864	proximal	-4187	1	5	7	1	0.025641	14	Cla97C09G177920
Cla97C09G178680	31653725	31653320	distal	405	9	5	1	10	0.0118758	25	Cla97C09G178680
Cla97C09G178720	31755434	31755485	proximal	-51	48	79	68	68	0.0481669	263	Cla97C09G178720
Cla97C09G178920	32289454	32289316	distal	138	21	8	14	21	0.0123911	64	Cla97C09G178920
Cla97C09G179630	33132162	33130495	proximal	-1667	125	338	83	41	6.72987e-16	587	Cla97C09G179630
Cla97C09G179680	33192932	33192902	distal	30	35	17	19	23	0.037601	94	Cla97C09G179680
Cla97C09G182200	35536689	35536657	distal	32	19	7	8	13	0.0205691	47	Cla97C09G182200
Cla97C09G184250	37371598	37371803	proximal	-205	2	9	4	1	0.0357143	16	Cla97C09G184250
Cla97C10G184680	220479	220537	distal	58	35	17	7	13	0.0171292	72	Cla97C10G184680
Cla97C10G184850	360727	360604	proximal	-123	88	91	91	57	0.0337975	327	Cla97C10G184850
Cla97C10G185020	499368	499538	distal	170	22	15	10	24	0.0167227	71	Cla97C10G185020
Cla97C10G186000	1355002	1354963	proximal	-39	48	52	75	34	0.00305467	209	Cla97C10G186000
Cla97C10G186530	1968173	1968540	distal	367	51	25	33	45	0.00223515	154	Cla97C10G186530
Cla97C10G186700	2187749	2187613	distal	136	10	9	2	22	0.00196007	43	Cla97C10G186700
Cla97C10G187800	3789179	3788832	distal	347	12	11	7	27	0.0213665	57	Cla97C10G187800
Cla97C10G189100	5196033	5196089	proximal	-56	22	26	38	15	0.00929177	101	Cla97C10G189100
Cla97C10G189360	5574349	5574317	distal	32	11	4	0	4	0.0180599	19	Cla97C10G189360
Cla97C10G190980	9778111	9778167	proximal	-56	21	24	25	11	0.0456343	81	Cla97C10G190980
Cla97C10G192040	17868162	17868020	proximal	-142	12	12	11	1	0.0252988	36	Cla97C10G192040
Cla97C10G192990	21114559	21114393	distal	166	16	0	3	4	0.00395257	23	Cla97C10G192990
Cla97C10G193370	21807198	21807266	proximal	-68	78	95	86	54	0.00448439	313	Cla97C10G193370
Cla97C10G194780	24243742	24243709	distal	33	22	17	8	21	0.0261825	68	Cla97C10G194780
Cla97C10G194890	24400155	24400287	distal	132	28	25	15	49	0.00188479	117	Cla97C10G194890
Cla97C10G194980	24493342	24493140	distal	202	22	17	6	22	0.0057146	67	Cla97C10G194980
Cla97C10G196790	26608314	26608271	proximal	-43	84	107	134	109	0.0260309	434	Cla97C10G196790
Cla97C10G199520	29508887	29508945	proximal	-58	2	10	7	4	0.0360748	23	Cla97C10G199520
Cla97C10G199610	29604968	29603986	distal	982	29	7	25	25	0.00621568	86	Cla97C10G199610
Cla97C10G199820	29798543	29798343	distal	200	12	2	2	6	0.00832161	22	Cla97C10G199820
Cla97C10G203290	33010604	33010482	distal	122	13	1	7	7	0.0328502	28	Cla97C10G203290
Cla97C10G203880	33440803	33440974	proximal	-171	5	16	15	10	0.0185503	46	Cla97C10G203880
Cla97C10G204330	33765575	33765636	distal	61	4457	4193	2089	2487	1.37519e-10	13226	Cla97C10G204330
Cla97C10G205040	34207642	34207572	proximal	-70	0	6	3	0	0.0119048	9	Cla97C10G205040
Cla97C10G205500	34545843	34545793	proximal	-50	1	7	4	1	0.031857	13	Cla97C10G205500
Cla97C10G205580	34601380	34601347	distal	33	4	0	0	4	0.0285714	8	Cla97C10G205580
Cla97C10G206250	34985335	34985419	distal	84	47	28	33	45	0.0151417	153	Cla97C10G206250
Cla97C11G209120	2707329	2707367	distal	38	19	3	12	16	0.00287046	50	Cla97C11G209120
Cla97C11G209420	2986599	2986717	distal	118	12	1	5	7	0.011167	25	Cla97C11G209420
Cla97C11G210630	3972734	3972584	distal	150	11	0	2	7	0.000464396	20	Cla97C11G210630
Cla97C11G211900	5240727	5240772	proximal	-45	151	185	155	118	0.00432178	609	Cla97C11G211900
Cla97C11G213650	7080122	7080580	distal	458	6	4	0	5	0.043956	15	Cla97C11G213650
Cla97C11G213800	7276926	7281982	distal	5056	199	121	156	166	0.000484245	642	Cla97C11G213800
Cla97C11G215310	11807054	11807241	proximal	-187	25	29	37	16	0.0187094	107	Cla97C11G215310
Cla97C11G215975	13486322	13486448	proximal	-126	4	6	7	0	0.0345023	17	Cla97C11G215975
Cla97C11G216160	15749047	15748964	distal	83	27	26	9	27	0.0166816	89	Cla97C11G216160
Cla97C11G217350	21428527	21428716	distal	189	10	6	5	14	0.044204	35	Cla97C11G217350
Cla97C11G217760	22948449	22948578	proximal	-129	24	35	35	21	0.0252384	115	Cla97C11G217760
Cla97C11G217880	23315610	23315640	distal	30	9	4	5	14	0.0292617	32	Cla97C11G217880
Cla97C11G218080	23775242	23771418	distal	3824	12	6	12	22	0.0426462	52	Cla97C11G218080
Cla97C11G220320	26354309	26354386	proximal	-77	3	9	9	4	0.04718	25	Cla97C11G220320
Cla97C11G220950	27068658	27068783	distal	125	31	15	16	23	0.0174948	85	Cla97C11G220950
Cla97C11G221710	27704883	27705764	distal	881	6	1	0	3	0.0333333	10	Cla97C11G221710
Cla97C11G222880	28867507	28867472	distal	35	9	3	5	15	0.00999823	32	Cla97C11G222880
Cla97C11G222980	28940877	28955806	proximal	-14929	11	14	8	1	0.0467818	34	Cla97C11G222980
Cla97C11G223630	29421707	29421580	distal	127	11	4	8	13	0.048928	36	Cla97C11G223630
Cla97C11G224330	30036887	30034783	distal	2104	9	0	0	2	0.0181818	11	Cla97C11G224330
Cla97C11G224570	30281009	30281203	proximal	-194	168	235	72	61	0.015633	536	Cla97C11G224570
Cla97C11G225270	30740179	30741926	distal	1747	25	9	17	22	0.0170005	73	Cla97C11G225270
Cla97C03G054250	3481344	3481299	proximal	-45	1	10	14	12	0.013601	37	Cla97C03G054250
Cla97C03G063290	25825671	25825564	proximal	-107	0	6	4	1	0.0151515	11	Cla97C03G063290
Cla97C05G097710	27099457	27099365	distal	92	37	25	21	32	0.0401422	115	Cla97C05G097710
Cla97C07G128790	492249	493158	distal	909	3	1	0	13	0.00588235	17	Cla97C07G128790
Cla97C09G178750	31835293	31835073	distal	220	5	2	0	7	0.020979	14	Cla97C09G178750
Cla97C11G216430	17875428	17875588	proximal	-160	2	5	6	0	0.020979	13	Cla97C11G216430
