# Supplementary material for: Comprehensive Profiling of Alternative Splicing and Alternative Polyadenylation during Fruit Ripening in Watermelon (Citrullus lanatus)
Source: Int J Mol Sci. 2023 Oct 18;24(20):15333. doi: 10.3390/ijms242015333 (PMC10607834; doi:10.3390/ijms242015333)
Supplement: Supplementary file 1 [file ijms-24-15333-s001.zip › Supplementary Data S7. Total high-confident lncRNAs in watermelon fruit..xlsx]

## Sheet: Sheet1
Name	DAP10-1	DAP10-2	DAP10-3	DAP18-1	DAP18-2	DAP18-3	DAP26-1	DAP26-2	DAP26-3	DAP34-1	DAP34-2	DAP34-3
Cla.merge.38.2	969	1086	960	1002	815	981	487	621	621	472	433	401
Cla.merge.59.1	52	47	69	229	174	179	173	178	141	208	244	313
Cla.merge.59.2	58	65	70	86	84	108	94	123	125	167	174	174
Cla.merge.60.2	113	135	120	10	11	15	4	13	3	12	3	6
Cla.merge.61.1	24	18	32	35	27	31	37	40	20	28	40	44
Cla.merge.62.2	0	0	0	1	3	0	0	1	0	1	5	9
Cla.merge.107.1	689	821	701	598	512	542	812	967	986	1242	1149	1533
Cla.merge.115.3	6	0	0	0	0	0	0	0	0	0	0	0
Cla.merge.125.2	158	239	228	525	375	446	376	376	363	524	495	615
Cla.merge.125.3	123	153	116	383	276	397	237	390	321	381	332	406
Cla.merge.170.3	147	160	148	174	217	253	215	200	172	363	323	342
Cla.merge.199.1	0	0	0	0	0	0	0	1	0	0	0	0
Cla.merge.222.1	338	361	334	205	208	249	223	322	246	379	279	335
Cla.merge.280.2	0	0	0	0	0	0	0	0	0	0	0	0
Cla.merge.367.1	0	0	0	0	0	0	0	0	0	0	0	0
Cla.merge.382.1	0	0	0	31	22	32	106	93	95	59	33	35
Cla.merge.382.2	0	0	0	34	37	41	85	114	81	51	32	54
Cla.merge.399.1	748	778	662	523	440	568	325	488	461	139	175	178
Cla.merge.399.2	362	359	312	208	220	123	192	124	122	51	36	45
Cla.merge.401.2	0	0	0	295	229	298	230	310	252	293	333	309
Cla.merge.525.3	8	12	9	4	1	0	0	0	0	0	6	1
Cla.merge.542.2	56	46	48	8	1	10	17	37	36	69	60	61
Cla.merge.583.1	79	96	86	273	207	278	116	132	111	76	85	96
Cla.merge.600.1	0	0	0	1	0	0	0	0	0	0	0	0
Cla.merge.683.1	7	8	13	197	162	227	196	251	226	287	308	339
Cla.merge.718.1	56	46	45	34	23	33	69	78	76	481	425	571
Cla.merge.718.2	4	8	14	4	16	3	31	23	17	36	14	75
Cla.merge.720.1	18452	18057	16609	14332	10369	13295	9986	12333	10837	11823	11806	13714
Cla.merge.726.1	192	153	160	118	94	106	80	55	50	87	73	69
Cla.merge.729.2	5	12	6	97	57	80	72	86	85	93	69	131
Cla.merge.738.1	0	0	11	1	7	4	1	2	1	4	3	1
Cla.merge.767.1	0	0	0	0	0	0	0	0	0	0	0	0
Cla.merge.778.1	7	7	5	3	5	7	1	11	7	3	6	3
Cla.merge.778.2	180	222	187	138	80	121	65	77	67	82	94	43
Cla.merge.778.3	195	157	187	102	139	176	80	126	97	98	58	150
Cla.merge.809.1	0	0	0	0	0	0	0	0	2	0	0	0
Cla.merge.815.1	5	28	13	152	83	77	60	69	117	87	114	148
Cla.merge.815.2	35	6	20	104	67	118	91	155	132	109	146	135
Cla.merge.825.1	22	15	23	209	151	202	250	279	302	680	659	885
Cla.merge.835.1	360	298	311	101	306	297	385	437	479	914	728	834
Cla.merge.835.3	36	0	23	93	59	69	78	129	72	166	112	185
Cla.merge.841.2	125	107	174	262	212	235	270	331	295	593	520	657
Cla.merge.856.1	0	0	2	1	0	0	0	0	0	0	0	0
Cla.merge.883.1	13	26	30	112	101	102	174	181	212	187	227	246
Cla.merge.915.1	151	131	186	301	272	332	312	405	382	372	379	481
Cla.merge.1048.1	0	0	0	0	0	0	0	0	0	0	0	0
Cla.merge.1104.3	0	0	0	0	0	0	0	0	0	0	0	0
Cla.merge.1225.1	132	138	129	897	632	817	688	832	696	861	1011	1121
Cla.merge.1290.1	6	9	3	6	2	7	22	25	24	78	68	117
Cla.merge.1334.5	1769	1778	2002	3207	2738	2683	5573	6682	6253	13446	12087	14720
Cla.merge.1334.3	1683	1613	2121	4416	3542	4454	4654	6048	5580	7603	6433	7409
Cla.merge.1334.6	12	0	0	17	11	28	94	93	144	306	336	387
Cla.merge.1334.7	45	48	46	286	265	288	245	368	380	703	913	1013
Cla.merge.1334.11	118	97	141	189	182	203	392	541	383	1465	1562	1902
Cla.merge.1356.5	82	54	83	31	12	43	45	49	20	54	33	87
Cla.merge.1356.6	118	121	89	13	26	9	23	16	22	66	40	15
Cla.merge.1394.3	117	148	153	633	510	485	376	523	515	443	458	567
Cla.merge.1394.4	27	32	38	192	127	174	78	171	120	140	129	186
Cla.merge.1394.5	27	34	16	129	127	157	151	147	128	166	129	210
Cla.merge.1394.7	9	9	6	13	5	15	3	0	10	28	26	41
Cla.merge.1475.3	321	330	271	420	365	419	393	515	384	502	430	541
Cla.merge.1568.1	7	3	9	234	205	227	595	610	652	1268	1133	1467
Cla.merge.1582.2	347	314	318	223	138	205	180	205	141	166	168	182
Cla.merge.1582.3	257	297	248	166	150	143	145	252	238	221	169	227
Cla.merge.1595.4	243	227	272	461	279	395	243	174	241	270	309	146
Cla.merge.1595.5	196	166	93	0	98	14	0	145	0	124	174	325
Cla.merge.1596.1	12	14	22	19	13	26	26	23	25	27	31	50
Cla.merge.1600.2	295	317	315	235	211	240	171	262	214	272	268	306
Cla.merge.1600.3	172	251	231	274	215	228	145	180	177	251	224	282
Cla.merge.1707.1	55	43	46	119	79	166	74	122	121	124	92	110
Cla.merge.1728.1	96	131	107	106	134	159	101	118	104	124	158	198
Cla.merge.1776.1	100	80	61	62	38	71	93	103	108	152	178	200
Cla.merge.1796.1	170	171	174	150	91	100	94	107	103	102	94	107
Cla.merge.1826.1	970	954	962	1741	1382	1510	1202	1352	1345	2150	2003	2439
Cla.merge.1826.3	0	0	0	0	0	0	0	38	0	0	0	0
Cla.merge.1826.4	75	38	32	60	55	38	22	68	70	109	96	56
Cla.merge.1875.1	10	2	2	269	249	308	382	439	471	812	717	750
Cla.merge.1891.1	1001	997	1030	1073	753	1041	902	1160	1083	1245	1088	1516
Cla.merge.1939.7	104	58	143	376	228	332	431	651	587	667	622	808
Cla.merge.1944.2	17	12	12	35	39	35	34	35	32	62	54	55
Cla.merge.1948.1	197	210	218	900	751	752	667	762	712	537	561	707
Cla.merge.1978.1	553	630	570	436	367	446	369	455	418	521	450	536
Cla.merge.2060.3	1	0	0	0	0	0	0	0	0	0	2	0
Cla.merge.2117.1	0	0	0	17	8	8	127	138	150	143	111	178
Cla.merge.2141.1	553	510	580	542	436	476	324	397	327	450	376	454
Cla.merge.2173.1	11490	11439	11566	2701	2071	2534	477	571	476	367	368	442
Cla.merge.2178.2	330	285	372	361	284	372	207	253	228	352	257	306
Cla.merge.2246.1	40	21	25	183	172	170	200	245	205	140	184	191
Cla.merge.2246.2	12	24	29	77	31	64	61	47	39	40	22	62
Cla.merge.2281.1	5	2	0	8	9	5	5	5	3	18	7	10
Cla.merge.2285.2	509	600	527	118	67	104	93	100	128	354	375	426
Cla.merge.2311.1	2071	2362	2031	677	580	718	496	568	617	800	686	773
Cla.merge.2320.4	67	56	83	35	32	19	21	33	34	38	40	68
Cla.merge.2408.1	85	122	133	126	132	80	130	65	87	117	78	98
Cla.merge.2412.1	1	0	2	0	0	0	0	0	0	0	0	0
Cla.merge.2413.1	0	0	0	0	0	0	0	0	0	0	0	0
Cla.merge.2444.1	160	139	124	201	145	213	138	155	139	142	127	126
Cla.merge.2448.2	24	32	71	39	22	44	32	52	57	119	69	99
Cla.merge.2448.3	659	626	693	382	297	458	348	485	352	419	584	626
Cla.merge.2448.4	819	822	886	489	360	461	328	470	342	713	592	814
Cla.merge.2452.1	5	4	1	1	0	0	0	0	0	0	0	0
Cla.merge.2453.1	0	0	1	0	0	0	0	0	0	0	0	0
Cla.merge.2482.1	73	28	20	34	16	42	9	58	24	207	195	104
Cla.merge.2492.1	0	0	0	0	0	0	0	0	0	0	0	0
Cla.merge.2491.1	0	0	0	0	0	0	0	0	0	0	0	0
Cla.merge.2498.1	0	0	0	0	0	0	0	0	0	0	0	0
Cla.merge.2498.2	0	0	0	0	0	0	0	0	0	0	0	0
Cla.merge.2506.1	46	71	46	25	22	41	86	127	126	214	241	322
Cla.merge.2519.3	308	256	247	237	276	339	294	275	257	276	240	336
Cla.merge.2519.4	57	53	80	214	181	208	211	356	295	448	536	548
Cla.merge.2519.5	301	230	212	291	272	236	254	525	439	374	487	703
Cla.merge.2519.6	107	145	177	117	77	32	70	138	111	276	185	137
Cla.merge.2559.1	0	0	0	0	0	0	0	0	0	0	0	0
Cla.merge.2560.1	0	0	0	0	0	0	0	0	0	0	0	0
Cla.merge.2564.2	401	372	362	276	224	264	286	334	267	429	367	477
Cla.merge.2564.3	145	161	153	59	95	92	123	132	83	137	82	145
Cla.merge.2599.2	52	49	53	113	99	121	93	154	99	189	147	173
Cla.merge.2658.1	460	535	640	676	1208	1095	741	1271	774	1075	1186	1022
Cla.merge.2671.1	5	5	2	10	0	3	0	4	8	6	4	16
Cla.merge.2683.2	4	3	0	6	0	8	5	24	26	61	30	90
Cla.merge.2792.1	416	458	417	583	451	543	387	503	374	491	478	668
Cla.merge.2856.1	0	0	0	0	0	0	0	0	0	0	0	0
Cla.merge.2871.1	0	0	0	0	0	0	0	0	0	0	0	0
Cla.merge.2883.1	324	336	347	627	485	564	608	743	688	1136	943	1236
Cla.merge.2891.3	1	2	1	2	0	0	0	0	0	1	1	0
Cla.merge.2955.3	618	595	559	336	285	236	242	341	205	196	172	181
Cla.merge.2990.1	0	0	0	0	0	0	0	0	0	0	0	0
Cla.merge.2991.1	1	4	3	0	0	0	3	0	0	0	0	5
Cla.merge.3009.1	0	0	0	0	0	0	0	0	0	0	0	0
Cla.merge.3126.3	17	39	32	38	26	28	8	11	10	32	10	22
Cla.merge.3126.4	94	67	71	204	219	234	121	179	172	214	181	194
Cla.merge.3217.3	539	529	526	817	613	779	474	587	502	804	713	813
Cla.merge.3217.4	117	103	125	260	174	219	150	241	212	300	352	406
Cla.merge.3297.3	27	38	58	334	264	374	382	499	396	393	432	462
Cla.merge.3335.1	213	223	179	582	459	535	271	362	354	303	288	319
Cla.merge.3653.1	44	42	35	41	37	50	18	49	23	56	32	50
Cla.merge.3690.1	2295	2526	2209	631	532	569	48	67	60	9	6	2
Cla.merge.3711.1	0	0	0	0	0	0	0	0	0	0	0	0
Cla.merge.3711.2	3	6	11	0	0	0	0	0	0	0	0	0
Cla.merge.3842.2	175	188	197	5878	4486	5767	2653	3285	2980	3278	3196	3908
Cla.merge.3842.4	88	99	93	1390	1000	1688	397	426	388	270	268	304
Cla.merge.3872.1	57	39	57	3	14	6	12	11	14	45	34	42
Cla.merge.3945.1	163	166	192	91	78	101	52	83	59	46	44	59
Cla.merge.3974.1	190	151	187	513	411	517	375	457	440	351	462	531
Cla.merge.3974.3	26	8	42	111	101	100	90	155	92	141	187	205
Cla.merge.3974.4	40	36	35	87	44	73	70	99	80	181	158	218
Cla.merge.3982.1	127	107	125	162	101	158	120	140	131	182	217	300
Cla.merge.4016.1	539	538	472	210	130	160	156	214	160	158	134	223
Cla.merge.4016.2	122	112	103	29	37	35	17	32	31	39	35	27
Cla.merge.4050.2	2	10	5	5	2	2	11	8	4	8	9	1
Cla.merge.4072.1	0	0	0	1	6	0	8	0	0	0	0	0
Cla.merge.4080.1	0	2	0	0	0	0	0	0	0	0	0	0
Cla.merge.4080.2	1	0	1	0	1	1	1	2	0	1	2	0
Cla.merge.4083.2	378	427	389	1483	1032	1356	1791	2053	1803	3159	3087	3745
Cla.merge.4097.1	0	2	0	6	4	2	12	21	27	168	182	211
Cla.merge.4098.1	21	18	26	69	69	57	90	132	99	148	181	179
Cla.merge.4146.1	1145	1136	1171	276	208	268	156	176	209	209	206	296
Cla.merge.4165.1	350	310	271	41	45	92	28	52	34	104	86	103
Cla.merge.4168.1	4	0	0	0	0	0	0	0	0	0	0	1
Cla.merge.4211.6	25	0	0	0	0	0	1	0	0	0	0	0
Cla.merge.4210.3	0	0	0	0	0	0	0	0	0	0	0	0
Cla.merge.4210.4	0	0	5	9	0	23	25	26	34	51	28	33
Cla.merge.4211.9	17	28	18	0	4	2	8	25	20	14	20	21
Cla.merge.4210.5	0	0	0	0	0	0	0	0	0	0	0	0
Cla.merge.4213.1	0	0	1	0	0	0	0	0	0	0	0	2
Cla.merge.4210.6	8	12	8	0	0	2	0	0	1	0	0	3
Cla.merge.4216.2	0	8	4	4	0	1	0	1	3	1	0	0
Cla.merge.4211.42	189	174	138	27	26	31	0	15	13	10	8	18
Cla.merge.4219.1	1	1	7	2	1	0	1	4	0	1	0	1
Cla.merge.4243.1	252	230	242	184	142	162	170	171	159	268	204	300
Cla.merge.4252.1	215	208	180	172	173	184	132	190	117	199	167	230
Cla.merge.4277.5	177	185	203	687	570	674	255	298	246	91	70	77
Cla.merge.4277.6	15	2	5	41	35	31	6	2	33	6	0	19
Cla.merge.4308.1	10	10	12	15	7	13	26	44	47	54	50	75
Cla.merge.4314.4	407	434	392	533	403	471	261	327	292	287	240	349
Cla.merge.4428.3	57	76	61	39	21	54	22	26	14	44	29	37
Cla.merge.4475.1	158	153	209	328	283	339	274	342	279	346	321	359
Cla.merge.4510.1	413	454	551	598	481	575	198	321	234	354	305	450
Cla.merge.4517.3	1038	1112	1162	5633	4133	5643	2516	3229	2740	2320	2629	3045
Cla.merge.4517.4	44	60	53	91	85	108	56	56	60	79	105	88
Cla.merge.4625.4	114	88	103	151	139	137	284	298	315	513	426	582
Cla.merge.4656.1	0	0	0	0	1	0	51	120	74	709	777	873
Cla.merge.4670.1	2	1	3	5	7	5	4	17	2	7	5	7
Cla.merge.4699.1	135	127	120	58	59	91	37	74	40	49	68	63
Cla.merge.4704.1	1253	1110	1263	2232	1606	2069	2086	2674	2339	3183	3320	3855
Cla.merge.4710.1	13	6	8	16	9	5	8	13	21	25	21	32
Cla.merge.4751.1	311	372	369	235	143	232	229	253	221	473	400	551
Cla.merge.4766.1	4	21	15	50	22	26	9	14	12	7	6	7
Cla.merge.4775.1	5	12	10	98	76	94	211	214	214	419	394	524
Cla.merge.4781.1	3	1	1	20	21	23	47	35	39	111	99	106
Cla.merge.4785.1	0	0	0	0	0	0	0	0	0	0	0	0
Cla.merge.4791.3	281	266	260	411	293	398	301	340	308	403	435	567
Cla.merge.4804.1	16	11	15	1	0	0	1	0	0	5	6	1
Cla.merge.4832.1	138	181	156	233	130	177	155	237	221	299	328	381
Cla.merge.4839.1	7	7	4	5	9	19	16	14	15	22	13	24
Cla.merge.4844.1	164	100	233	296	205	123	459	291	278	745	450	774
Cla.merge.4844.2	166	182	80	199	122	310	0	230	207	39	269	167
Cla.merge.4849.1	6	8	8	13	9	16	6	8	6	10	11	14
Cla.merge.4883.1	0	0	0	0	0	0	0	0	0	0	0	0
Cla.merge.4895.1	297	307	370	201	199	210	214	277	217	478	499	542
Cla.merge.4896.1	23	12	19	76	52	60	60	59	55	97	98	104
Cla.merge.5014.1	0	0	0	0	0	0	0	0	0	0	0	0
Cla.merge.5015.1	0	0	0	0	0	0	0	0	0	0	0	0
Cla.merge.5025.3	913	833	868	83	111	86	169	180	224	565	423	520
Cla.merge.5045.1	0	0	0	0	0	0	0	1	0	1	0	0
Cla.merge.5115.1	41	65	33	83	94	121	86	117	91	94	91	137
Cla.merge.5115.2	61	52	55	65	46	70	67	81	73	102	78	102
Cla.merge.5126.1	19124	23576	19668	17725	16054	17092	4004	4538	4219	9633	8527	11130
Cla.merge.5153.1	90	84	123	93	56	44	75	76	62	67	82	50
Cla.merge.5170.4	3	5	0	159	56	272	114	365	252	798	607	870
Cla.merge.5204.1	51	102	90	2330	2055	2680	2418	3109	2548	4368	4514	5320
Cla.merge.5290.1	589	584	544	1251	983	1203	878	1029	1038	1271	1219	1610
Cla.merge.5493.1	1	0	1	0	0	0	0	0	0	0	0	0
Cla.merge.5504.5	547	531	531	1142	836	1003	876	1066	1020	1445	1352	1670
Cla.merge.5517.1	424	425	378	928	707	1037	788	939	868	1088	1106	1239
Cla.merge.5545.1	155	129	119	159	120	166	170	164	177	148	167	176
Cla.merge.5545.3	43	71	30	131	61	80	58	97	88	131	98	128
Cla.merge.5550.1	394	449	460	556	373	473	420	500	454	683	676	718
Cla.merge.5760.3	748	742	840	3028	2266	2467	4154	5013	4437	5107	4922	5771
Cla.merge.5785.1	150	187	164	25	21	43	31	24	32	24	29	25
Cla.merge.6013.1	128	137	109	333	222	342	202	254	233	374	409	461
Cla.merge.6016.1	90	87	131	135	155	135	101	116	147	169	127	161
Cla.merge.6017.1	190	173	199	177	139	165	113	131	157	169	190	195
Cla.merge.6101.1	2577	2732	2777	405	344	389	67	131	104	45	33	45
Cla.merge.6101.2	168	158	137	23	0	0	0	0	0	0	0	0
Cla.merge.6121.1	65	59	74	100	76	105	88	106	65	122	100	155
Cla.merge.6206.6	39	65	60	157	126	172	83	68	48	24	24	37
Cla.merge.6206.7	39	19	43	45	23	35	39	42	53	15	23	32
Cla.merge.6237.4	59	54	72	208	159	188	187	219	184	338	252	388
Cla.merge.6237.6	9	22	17	53	36	31	71	75	69	121	107	146
Cla.merge.6259.2	159	93	99	65	0	0	27	0	0	0	0	0
Cla.merge.6260.1	0	0	0	0	0	0	0	0	0	0	0	0
Cla.merge.6459.1	66	81	67	96	73	66	44	70	62	68	96	121
Cla.merge.6490.1	696	654	685	1458	948	1608	915	1435	1133	976	1003	1180
Cla.merge.6497.6	66	87	114	74	97	112	56	54	76	86	66	59
Cla.merge.6522.2	397	376	364	1347	1072	1310	467	553	437	499	403	519
Cla.merge.6555.4	47	56	63	100	97	105	77	99	63	118	133	127
Cla.merge.6556.2	954	921	933	1687	1214	1641	1204	1412	1337	1510	1502	1717
Cla.merge.6580.1	0	0	0	0	2	0	0	0	0	0	0	0
Cla.merge.6649.5	0	12	10	90	45	63	78	87	83	52	74	74
Cla.merge.6657.1	190	151	188	75	86	65	51	82	48	59	60	67
Cla.merge.6673.4	11	23	18	44	42	33	59	52	50	132	78	83
Cla.merge.6713.3	61	66	127	76	57	75	72	77	80	231	168	196
Cla.merge.6735.2	38	42	28	28	36	26	25	43	30	36	52	39
Cla.merge.6756.1	110	145	128	106	157	146	150	159	124	162	158	145
Cla.merge.6804.1	72	81	52	82	70	117	79	82	63	91	65	95
Cla.merge.6819.1	38	37	93	37	29	43	55	60	48	109	100	158
Cla.merge.6819.2	493	426	365	422	290	434	303	440	381	513	534	609
Cla.merge.6823.1	134	33	82	38	13	45	22	0	7	27	3	23
Cla.merge.6823.2	69	49	93	77	79	103	119	77	89	152	146	103
Cla.merge.6823.4	25	20	8	37	36	36	57	72	59	71	85	117
Cla.merge.6888.6	0	0	0	0	0	0	0	0	0	0	0	0
Cla.merge.6899.1	676	746	662	608	491	614	453	545	463	607	467	578
Cla.merge.6918.1	9	24	13	282	158	239	143	169	157	282	280	301
Cla.merge.6945.2	208	165	136	82	95	42	66	62	84	54	47	87
Cla.merge.6946.1	1	8	5	0	5	7	6	15	4	32	25	33
Cla.merge.6946.4	1	4	0	2	0	3	11	23	7	5	15	19
Cla.merge.6966.3	5	5	2	19	7	8	7	11	5	10	3	19
Cla.merge.6986.2	97	106	139	52	80	63	78	129	122	432	390	493
Cla.merge.7016.1	0	0	0	0	0	0	0	0	0	0	0	1
Cla.merge.7016.2	0	0	0	0	0	0	2	0	0	0	0	0
Cla.merge.7054.3	451	495	447	635	467	593	566	609	642	927	814	1047
Cla.merge.7055.7	124	99	116	471	343	415	436	438	486	314	414	425
Cla.merge.7127.1	190	228	201	140	115	94	106	137	125	181	176	191
Cla.merge.7137.1	2982	3251	3137	7860	5875	6701	4908	5461	5106	3051	2842	3551
Cla.merge.7147.1	150	163	148	19	25	19	2	5	2	3	3	3
Cla.merge.7167.2	13	6	0	8	0	35	24	27	7	146	199	103
Cla.merge.7167.3	0	0	0	1	0	0	0	11	0	0	0	0
Cla.merge.7168.1	13	11	1	27	22	32	147	180	117	353	461	547
Cla.merge.7177.1	274	292	375	698	427	663	127	143	136	40	41	28
Cla.merge.7350.3	0	6	6	57	42	33	206	186	172	299	266	376
Cla.merge.7373.2	329	276	274	675	463	591	617	804	691	1085	922	1162
Cla.merge.7410.1	390	268	365	138	114	110	224	257	238	587	554	652
Cla.merge.7445.6	0	0	0	20	23	12	9	6	12	3	7	5
Cla.merge.7452.3	99	108	91	80	42	85	52	80	38	70	97	116
Cla.merge.7508.12	96	75	80	73	80	101	97	148	108	204	156	264
Cla.merge.7598.1	1	4	2	0	0	1	0	0	0	0	1	0
Cla.merge.7661.1	426	451	432	274	232	276	295	285	330	407	379	478
Cla.merge.7678.1	0	0	0	0	0	0	0	0	0	0	0	0
Cla.merge.7687.1	241	210	281	70	59	82	47	53	43	55	46	50
Cla.merge.7728.1	1661	1721	1636	1229	987	1084	855	1091	907	1147	1162	1327
Cla.merge.7814.1	2	10	14	108	111	118	100	117	138	161	112	186
Cla.merge.7814.2	521	462	489	840	575	690	674	794	696	1170	1183	1267
Cla.merge.7829.1	0	42	31	0	0	0	12	0	0	148	0	63
Cla.merge.7829.2	23	0	10	32	40	48	75	104	75	289	341	442
Cla.merge.7860.1	105	107	100	93	129	124	141	206	172	349	324	301
Cla.merge.7865.3	0	0	0	4	7	3	4	14	18	13	6	5
Cla.merge.7880.3	133	113	112	29	21	33	30	41	61	75	81	78
Cla.merge.7918.1	50	59	40	58	49	62	31	54	50	50	62	71
Cla.merge.8002.1	0	0	0	0	0	0	0	0	0	0	0	0
Cla.merge.8001.5	0	0	0	0	0	0	0	0	0	0	0	0
Cla.merge.8011.2	18	17	11	34	26	37	60	82	94	168	127	182
Cla.merge.8011.3	257	242	306	279	232	325	258	317	233	307	224	349
Cla.merge.8017.1	5	2	1	1	0	0	0	1	0	0	0	0
Cla.merge.8017.2	0	0	0	0	0	0	0	0	0	0	0	0
Cla.merge.8020.2	348	395	351	185	140	210	101	155	119	160	152	166
Cla.merge.8047.2	0	0	0	0	0	0	0	0	0	0	0	0
Cla.merge.8125.1	35	27	28	16	10	7	8	20	17	27	26	29
Cla.merge.8154.7	42	66	47	303	268	244	318	331	298	378	377	351
Cla.merge.8163.1	18	27	37	174	122	162	302	362	262	497	517	673
Cla.merge.8176.1	1	2	0	1	1	1	3	0	4	25	21	13
Cla.merge.8189.1	3	0	1	22	20	19	54	91	60	127	130	139
Cla.merge.8202.4	0	0	0	0	0	0	0	0	0	5	0	4
Cla.merge.8203.1	24	22	25	15	20	20	30	18	14	51	43	48
Cla.merge.8203.2	0	0	0	0	0	0	0	0	0	1	0	0
Cla.merge.8214.4	61	36	68	84	64	96	75	67	63	75	76	54
Cla.merge.8248.1	5	7	8	0	0	0	3	1	0	0	1	0
Cla.merge.8335.2	505	487	464	176	127	218	124	159	175	198	241	300
Cla.merge.8369.2	254	224	227	316	227	267	138	231	203	477	478	551
Cla.merge.8392.1	0	0	0	2	1	0	0	0	0	3	8	0
Cla.merge.8424.1	48	33	50	86	59	79	67	80	68	106	106	133
Cla.merge.8490.1	6979	7311	7610	6726	5450	6660	3504	4725	4005	4563	4467	4993
Cla.merge.8583.1	0	0	0	0	0	0	0	0	0	0	0	0
Cla.merge.8715.1	2138	2179	2267	5449	4338	5442	3361	3876	3750	3882	3760	4519
Cla.merge.8715.2	274	314	290	421	318	435	311	352	324	410	365	458
Cla.merge.8715.3	57	64	54	234	118	165	153	166	178	212	215	226
Cla.merge.8743.3	4	7	3	48	27	30	39	53	46	102	85	113
Cla.merge.8763.3	0	0	0	0	1	0	0	0	0	0	0	0
Cla.merge.8807.1	22	23	26	0	8	0	0	0	0	18	35	0
Cla.merge.8808.1	72	78	89	127	93	90	112	106	115	162	127	141
Cla.merge.8898.1	80	102	89	172	127	165	98	105	124	62	48	68
Cla.merge.8899.1	1	1	0	1	2	3	0	2	3	0	0	4
Cla.merge.8899.2	110	141	92	164	126	171	70	75	105	50	43	63
Cla.merge.8904.1	907	1046	1046	266	192	290	52	33	69	24	34	38
Cla.merge.8910.1	945	853	896	2273	1881	2411	2414	2949	2864	3892	3752	4223
Cla.merge.9006.3	6	4	4	17	3	8	5	5	7	13	14	27
Cla.merge.9062.1	0	0	0	0	0	0	0	0	0	0	0	0
Cla.merge.9151.3	221	216	261	355	364	561	324	485	300	344	541	382
Cla.merge.9159.1	1	2	3	4	2	1	13	5	5	8	8	16
Cla.merge.9201.2	31	47	39	76	66	91	47	59	33	73	68	93
Cla.merge.9213.1	3	1	0	0	0	0	0	0	0	0	0	0
Cla.merge.9232.1	1887	1913	1647	3961	3060	3935	2779	3173	3007	4760	4430	5305
Cla.merge.9246.1	3	2	1	0	0	0	0	0	0	0	0	0
Cla.merge.9257.2	39	27	32	2	2	1	0	1	0	0	0	2
Cla.merge.9269.1	507	476	486	1210	856	1105	773	894	733	706	687	806
Cla.merge.9284.1	1	3	0	16	13	22	35	74	68	226	254	212
Cla.merge.9298.1	259	269	244	321	266	279	218	284	254	209	201	224
Cla.merge.9302.1	6	9	5	3	4	7	7	4	3	18	10	27
Cla.merge.9302.2	1	0	4	0	1	2	8	1	7	13	11	7
Cla.merge.9314.1	0	0	0	0	0	0	0	0	0	0	0	0
Cla.merge.9321.1	33	34	46	16	14	17	13	8	14	15	25	13
Cla.merge.9368.1	0	0	0	0	0	0	0	0	0	0	0	0
Cla.merge.9404.1	38	45	27	109	32	71	181	223	255	742	501	630
Cla.merge.9404.3	0	0	0	2	0	0	12	36	22	28	34	54
Cla.merge.9419.4	10900	11091	12250	15370	11063	14505	11323	14605	12038	19907	19858	23584
Cla.merge.9551.1	69	86	62	107	87	93	176	222	153	442	388	405
Cla.merge.9591.2	79	115	97	276	200	285	165	234	200	347	410	388
Cla.merge.9653.3	5	2	5	1500	1181	1572	1622	1859	1693	2424	2382	2850
Cla.merge.9704.2	41	25	11	85	77	66	100	165	149	244	249	309
Cla.merge.9774.1	58	41	71	1182	929	1159	1037	1279	1286	1141	1068	1317
Cla.merge.9923.2	74	67	71	259	225	276	219	242	216	229	188	262
Cla.merge.9974.2	48	53	57	43	22	31	59	54	58	67	62	78
Cla.merge.10022.2	39	55	37	44	42	33	45	43	34	47	33	44
Cla.merge.10045.1	23	37	34	295	207	239	352	493	280	530	462	497
Cla.merge.10061.7	0	0	0	0	0	0	0	0	0	0	0	0
Cla.merge.10064.1	31	23	10	41	62	77	31	86	53	78	92	171
Cla.merge.10102.1	0	0	0	2	3	19	35	39	61	258	201	250
Cla.merge.10102.2	0	0	0	0	0	0	0	0	0	13	0	0
Cla.merge.10102.3	0	0	3	79	66	57	371	548	491	3128	3046	3833
Cla.merge.10102.4	1	0	0	27	0	0	140	123	33	579	584	613
Cla.merge.10102.5	0	0	0	3	24	18	128	207	250	1361	1452	1554
Cla.merge.10102.6	0	0	0	2	0	2	17	23	24	184	148	161
Cla.merge.10102.7	0	0	0	45	35	27	339	444	365	2122	2253	2526
Cla.merge.10111.1	0	0	0	0	0	0	0	0	0	0	0	0
Cla.merge.10160.1	0	0	1	88	70	66	264	273	256	696	613	770
Cla.merge.10164.1	0	0	0	0	0	0	0	0	0	0	0	0
Cla.merge.10170.1	466	464	477	444	343	375	412	573	425	818	887	1086
Cla.merge.10176.1	1	5	7	10	3	5	3	4	6	20	3	5
Cla.merge.10187.1	26	32	34	340	222	247	143	238	166	42	41	49
Cla.merge.10198.1	107	52	84	350	259	331	295	328	283	164	161	175
Cla.merge.10210.1	240	225	261	451	293	417	371	508	435	450	456	453
Cla.merge.10210.2	473	508	520	368	292	465	371	462	367	437	420	546
Cla.merge.10212.1	0	0	0	0	0	0	0	0	0	0	0	0
Cla.merge.10212.2	0	0	0	0	0	0	0	0	0	0	0	0
Cla.merge.10245.1	16	19	14	5	1	3	0	3	4	3	2	6
Cla.merge.10251.1	0	0	0	112	72	85	1068	1222	1214	3458	3536	4348
Cla.merge.10251.5	0	0	0	0	0	0	0	0	0	0	1	2
Cla.merge.10251.7	0	0	0	19	18	24	114	198	139	318	233	252
Cla.merge.10313.6	0	0	0	0	0	0	0	0	0	0	0	0
Cla.merge.10330.3	29	38	44	41	60	35	31	50	51	88	45	93
Cla.merge.10341.8	93	69	61	114	83	126	107	132	127	251	203	226
Cla.merge.10342.1	1	0	1	0	2	0	2	1	0	2	0	0
Cla.merge.10397.1	12	0	4	0	0	70	90	87	215	120	99	186
Cla.merge.10439.1	5	10	10	1	1	0	0	0	0	0	0	1
Cla.merge.10440.1	0	0	0	0	0	0	0	0	0	0	0	0
Cla.merge.10440.2	0	0	0	0	0	0	0	0	0	0	0	0
Cla.merge.10440.3	23	18	15	0	0	1	0	0	0	2	2	0
Cla.merge.10475.1	0	0	0	1	1	0	22	56	58	629	524	657
Cla.merge.10520.4	49	40	67	46	40	23	25	35	19	26	36	48
Cla.merge.10522.1	456	455	455	787	723	765	807	871	792	1335	1210	1463
Cla.merge.10523.1	0	0	0	0	0	0	0	0	0	0	0	0
Cla.merge.10526.6	18	18	13	4	5	5	45	79	48	121	172	137
Cla.merge.10527.2	31	39	49	24	17	17	31	36	49	16	23	49
Cla.merge.10653.4	0	0	0	0	0	0	0	0	0	0	0	0
Cla.merge.10689.6	14	17	13	51	20	13	24	24	23	37	31	42
Cla.merge.10691.2	222	237	252	500	383	433	333	496	438	546	520	671
Cla.merge.10841.2	87	93	82	60	48	55	46	66	51	78	84	76
Cla.merge.10884.1	426	387	380	310	232	290	114	195	126	148	169	226
Cla.merge.10889.3	133	123	126	39	28	38	38	47	40	62	71	73
Cla.merge.10978.1	8	9	4	2	1	3	3	2	0	2	4	1
Cla.merge.11025.1	86	73	95	234	191	203	203	261	230	343	301	379
Cla.merge.11094.1	1454	1436	1540	1464	1262	1543	934	1059	1006	1192	1058	1442
Cla.merge.11121.1	39	25	26	74	49	69	52	82	69	73	83	132
Cla.merge.11131.1	252	363	336	373	251	346	253	261	245	301	304	305
Cla.merge.11268.1	0	0	0	5	0	0	0	0	0	0	0	2
Cla.merge.11334.1	0	0	0	0	0	0	0	0	0	0	0	0
Cla.merge.11384.1	332	353	387	445	277	422	311	354	338	349	356	386
Cla.merge.11470.3	16	20	24	25	9	24	5	23	10	52	61	45
Cla.merge.11607.1	2	3	0	5	0	0	0	0	0	0	2	0
Cla.merge.11607.2	0	0	6	0	1	0	2	2	1	0	0	0
Cla.merge.11696.1	73	104	91	444	320	397	338	404	439	582	498	635
Cla.merge.11721.2	651	774	656	1435	1054	1376	935	1167	1069	957	983	1229
Cla.merge.11750.1	0	0	0	0	0	0	0	0	0	0	0	0
Cla.merge.11867.2	135	124	128	139	72	137	120	175	161	236	293	344
Cla.merge.11878.1	0	0	0	0	0	0	0	0	0	0	0	0
Cla.merge.11897.1	1531	1576	1455	2760	2282	2769	2039	2691	2470	2299	2284	2595
Cla.merge.11974.5	158	182	149	2128	1708	1998	1884	2408	2006	2735	2511	3003
Cla.merge.11984.3	42	24	26	60	85	116	100	120	108	89	70	91
Cla.merge.11998.3	115	92	111	90	51	120	94	85	69	126	127	130
Cla.merge.12003.1	10	13	13	0	0	0	0	0	0	0	0	0
Cla.merge.12019.1	0	0	0	18	4	2	7	0	5	24	2	19
Cla.merge.12032.1	125	119	131	141	75	170	92	166	128	158	218	165
Cla.merge.12033.1	37	21	41	101	74	123	104	89	119	137	151	179
Cla.merge.12053.7	7	15	17	30	16	18	31	26	32	47	42	77
Cla.merge.12100.2	0	0	0	0	0	0	9	0	0	89	76	97
Cla.merge.12100.3	0	2	2	7	28	25	5	6	12	136	96	163
Cla.merge.12103.1	0	0	0	0	0	0	1	0	0	0	1	0
Cla.merge.12106.4	79	53	81	114	69	76	67	99	103	173	156	240
Cla.merge.12112.2	15	15	23	26	29	32	9	21	5	22	21	27
Cla.merge.12136.1	37	24	19	133	106	142	172	249	191	459	357	479
Cla.merge.12160.1	0	0	0	0	0	0	0	0	0	0	0	0
Cla.merge.12160.2	1	3	1	118	81	122	156	190	174	186	187	207
Cla.merge.12192.1	2	4	3	54	26	52	74	83	66	130	133	168
Cla.merge.12208.1	50	37	49	109	112	123	130	113	126	123	111	131
Cla.merge.12241.4	424	449	509	515	435	516	394	459	421	597	529	642
Cla.merge.12285.1	0	126	0	0	0	34	0	0	0	84	0	0
Cla.merge.12285.3	453	299	426	143	149	123	78	124	0	0	85	75
Cla.merge.12290.3	175	192	164	159	160	202	237	278	157	264	275	343
Cla.merge.12292.2	69	150	141	98	120	141	112	92	113	164	178	140
Cla.merge.12299.1	0	0	0	0	0	0	0	2	0	0	0	0
Cla.merge.12299.2	0	0	0	0	0	0	0	0	0	0	0	0
Cla.merge.12311.2	191	198	181	131	92	116	266	384	331	525	438	561
Cla.merge.12311.3	64	33	69	0	26	47	104	162	128	294	230	292
Cla.merge.12322.2	278	302	315	541	434	485	455	601	466	624	585	771
Cla.merge.12371.1	330	283	312	127	89	115	99	126	59	86	48	68
Cla.merge.12475.1	0	0	0	0	0	0	0	0	0	0	0	0
Cla.merge.12502.1	23	24	33	52	31	50	22	42	37	34	44	21
Cla.merge.12511.6	288	270	257	288	212	222	245	235	269	362	273	415
Cla.merge.12531.1	0	16	8	25	16	20	52	102	65	175	186	181
Cla.merge.12531.2	7	0	0	3	9	2	34	2	29	43	43	95
Cla.merge.12658.2	0	0	0	16	15	0	0	31	35	69	0	0
Cla.merge.12658.4	127	132	115	15	20	67	92	80	47	106	147	186
Cla.merge.12683.2	547	528	482	529	450	572	535	602	584	998	888	1079
Cla.merge.12759.1	0	4	6	0	0	0	0	0	0	0	0	0
Cla.merge.12782.2	134	141	115	223	168	219	240	287	263	408	373	457
Cla.merge.12823.4	3	1	6	4	5	1	2	10	1	7	0	5
Cla.merge.12825.1	114	126	107	78	62	55	63	48	54	161	93	110
Cla.merge.12852.1	43	37	43	93	88	96	264	327	331	712	704	748
Cla.merge.12903.2	42	62	90	146	131	153	200	248	195	358	237	298
Cla.merge.12909.2	112	114	125	805	567	767	870	1137	999	1243	1153	1391
Cla.merge.12928.1	71	62	54	141	81	130	179	136	168	199	260	304
Cla.merge.12928.2	380	415	415	213	173	206	125	179	118	241	229	359
Cla.merge.12928.3	118	133	131	264	135	216	131	225	172	266	271	324
Cla.merge.12928.4	158	175	213	101	118	120	115	119	113	155	150	153
Cla.merge.12928.5	156	137	144	93	67	87	40	92	74	74	124	90
Cla.merge.12928.6	157	180	178	187	200	166	165	176	154	245	266	319
Cla.merge.12943.2	513	477	554	438	317	471	542	785	636	768	910	978
Cla.merge.12943.1	92	83	112	183	114	176	213	290	242	339	373	353
Cla.merge.12950.1	0	0	0	0	0	0	0	0	0	0	0	0
Cla.merge.12976.1	0	0	1	1	0	0	1	0	0	0	2	3
Cla.merge.13172.1	397	423	399	4840	3812	5124	12478	16385	15296	20610	18898	22733
Cla.merge.13187.2	1528	1622	1637	2347	1932	2309	2005	2652	2161	3163	3036	3434
Cla.merge.13191.1	122	151	123	213	195	242	108	120	116	106	106	146
Cla.merge.13214.1	1	1	0	46	53	19	88	85	100	162	136	189
Cla.merge.13214.2	0	0	0	2	1	0	8	20	9	41	29	50
Cla.merge.13219.2	12	13	21	81	62	98	102	114	90	208	184	168
Cla.merge.13235.1	11	10	10	98	48	50	253	226	200	347	354	360
Cla.merge.13235.2	0	0	0	30	18	14	201	215	194	278	206	234
Cla.merge.13244.1	5	19	12	17	15	21	20	17	4	6	17	36
Cla.merge.13249.1	0	0	0	0	0	0	0	0	0	0	0	0
Cla.merge.13252.1	14	11	21	53	43	24	55	65	48	103	122	160
Cla.merge.13257.1	7	10	12	6	2	6	6	4	4	16	9	9
Cla.merge.13323.1	181	175	190	197	190	164	150	238	156	293	230	290
Cla.merge.13346.1	0	2	2	2	1	4	1	1	1	2	10	1
Cla.merge.13376.3	905	904	897	1040	794	1053	796	1008	911	1294	1092	1288
Cla.merge.13377.2	0	3	0	13	6	9	0	1	0	0	0	2
Cla.merge.13378.1	526	440	476	1777	1197	1836	695	856	794	687	666	734
Cla.merge.13378.2	128	106	143	444	426	353	261	395	339	428	395	493
Cla.merge.13379.1	30	41	30	343	243	341	334	402	393	785	755	864
Cla.merge.13379.2	15	14	28	130	72	100	143	150	135	258	205	210
Cla.merge.13392.1	87	67	89	132	99	135	121	102	130	248	204	285
Cla.merge.13459.1	160	169	167	4	3	17	10	16	7	17	2	13
Cla.merge.13494.1	162	154	167	65	44	68	74	101	63	173	162	179
Cla.merge.13548.1	893	933	839	1000	719	822	364	427	414	387	307	444
Cla.merge.13552.3	54	42	54	398	300	332	175	255	209	247	287	373
Cla.merge.13600.1	510	491	581	2358	1713	2125	3177	3822	2846	2216	2429	2568
Cla.merge.13600.10	23	29	10	44	85	49	109	166	145	70	116	91
Cla.merge.13651.1	89	61	79	521	514	559	411	478	472	567	522	632
Cla.merge.13680.1	0	0	0	0	0	0	0	0	0	0	0	0
Cla.merge.13680.2	0	0	0	0	1	0	0	1	2	0	0	0
Cla.merge.13705.1	11	19	19	28	24	19	8	32	22	50	35	40
Cla.merge.13705.2	55	42	47	113	38	94	79	57	51	71	92	116
Cla.merge.13742.1	67	57	38	48	30	36	61	67	35	122	80	121
Cla.merge.13746.1	0	0	0	4	8	5	0	11	28	8	17	33
Cla.merge.13746.2	0	2	1	0	0	0	14	12	0	4	0	0
Cla.merge.13774.1	396	328	404	1006	784	932	422	508	366	245	216	263
Cla.merge.13796.2	14	18	7	15	19	41	45	56	42	91	86	79
Cla.merge.13809.2	9	14	18	34	21	33	25	43	22	65	68	84
Cla.merge.13815.1	8	26	27	9	26	28	2	3	1	3	5	3
Cla.merge.13852.1	12	13	18	15	7	19	6	3	10	0	2	8
Cla.merge.13854.2	34	20	28	27	23	17	19	15	2	14	11	5
Cla.merge.13889.1	125	131	134	160	109	171	102	158	145	152	164	198
Cla.merge.13920.1	76	73	86	82	82	112	67	105	95	107	118	113
Cla.merge.13972.1	34	43	17	0	8	15	21	15	74	103	24	18
Cla.merge.13972.3	0	0	0	0	0	0	0	0	0	0	0	0
Cla.merge.13972.4	324	260	275	316	248	338	274	334	251	337	422	437
Cla.merge.13972.5	117	88	118	206	136	131	185	225	176	253	225	328
Cla.merge.14052.3	60	55	50	145	112	105	93	115	81	146	113	178
Cla.merge.14077.2	168	135	61	121	82	92	113	116	107	119	199	204
Cla.merge.14114.1	197	202	153	252	171	134	115	90	147	121	142	99
Cla.merge.14114.2	0	29	26	12	35	87	78	128	47	176	153	185
Cla.merge.14118.7	28	36	36	123	97	77	109	182	101	170	207	207
Cla.merge.14170.4	0	0	0	0	0	0	0	0	0	0	0	0
Cla.merge.14224.2	40	28	51	17	10	15	2	2	11	9	17	11
Cla.merge.14242.1	439	386	352	998	858	1032	933	1158	1000	1514	1391	1722
Cla.merge.14242.2	49	48	84	107	56	83	87	117	128	143	156	224
Cla.merge.14242.7	15	31	27	38	8	18	4	8	17	43	36	69
Cla.merge.14294.2	147	169	167	151	163	186	127	169	149	178	187	206
Cla.merge.14340.1	44	47	23	14	28	51	22	29	6	9	8	0
Cla.merge.14340.2	0	0	0	0	0	0	0	0	0	0	0	0
Cla.merge.14340.3	0	7	0	0	0	0	0	0	0	0	0	0
Cla.merge.14383.4	68	48	67	44	31	35	61	50	71	110	87	105
Cla.merge.14388.3	104	122	128	96	93	128	53	80	54	53	23	42
Cla.merge.14388.4	55	33	38	60	20	12	11	11	21	5	17	15
Cla.merge.14436.1	1	4	0	3	0	0	1	2	3	0	0	0
Cla.merge.14462.1	327	368	395	160	170	235	114	169	147	219	204	242
Cla.merge.14498.1	1543	1568	1651	1876	1469	1848	1503	1559	1369	1711	1715	2055
Cla.merge.14515.1	1	3	1	0	1	0	0	0	1	0	0	0
Cla.merge.14602.1	2786	2960	2592	4655	3688	4524	3464	4323	3841	5631	5498	6356
Cla.merge.14624.1	53	71	37	45	52	61	77	109	87	139	125	153
Cla.merge.14657.5	458	489	450	104	56	85	81	75	88	105	98	118
Cla.merge.14704.3	0	0	0	0	0	0	0	0	0	0	0	0
Cla.merge.14787.4	0	0	0	0	0	0	0	0	0	0	0	39
Cla.merge.14787.5	62	98	84	83	58	133	51	53	95	163	96	127
Cla.merge.14833.1	2	0	3	0	1	0	0	0	0	1	0	1
Cla.merge.14839.1	28	27	37	9	4	15	4	6	4	19	34	15
Cla.merge.14842.1	6	7	4	0	0	4	3	0	0	1	0	0
Cla.merge.14844.2	0	0	1	9	4	1	5	3	6	5	2	11
Cla.merge.14831.14	0	0	0	0	0	0	0	0	0	0	0	0
Cla.merge.14831.15	266	216	309	117	97	126	76	92	57	99	68	63
Cla.merge.14848.1	204	267	334	357	394	472	341	652	407	595	569	615
Cla.merge.14855.2	0	0	0	0	0	0	0	0	0	0	0	0
Cla.merge.14862.2	0	0	0	0	0	0	0	0	0	0	0	0
Cla.merge.14862.3	0	0	0	0	0	0	0	0	0	0	0	0
Cla.merge.14862.6	7	5	22	4	5	6	0	4	0	0	0	1
Cla.merge.14862.7	0	0	0	0	0	0	1	0	5	1	2	0
Cla.merge.14863.1	5	0	1	0	4	0	1	1	0	1	1	0
Cla.merge.14862.9	5	5	11	4	10	1	0	1	5	0	4	2
Cla.merge.14864.2	0	4	2	1	0	3	0	0	0	1	1	3
Cla.merge.14876.1	7	4	1	2	0	0	2	1	0	0	0	2
Cla.merge.14878.1	0	7	0	0	0	0	2	0	0	3	1	0
Cla.merge.14888.1	127	173	119	116	113	94	154	145	170	218	229	283
Cla.merge.14896.1	57	65	61	167	114	121	95	103	94	126	121	99
Cla.merge.14896.2	21	28	10	69	37	40	42	53	42	36	37	58
Cla.merge.14900.1	0	0	0	0	0	0	0	0	0	0	0	0
Cla.merge.14900.2	0	0	0	0	0	0	0	0	0	0	0	0
Cla.merge.14915.1	15	2	6	0	0	0	0	0	0	0	1	1
Cla.merge.14920.1	6	15	5	1	0	4	1	2	3	2	1	7
Cla.merge.14944.1	79	74	62	7	7	4	2	7	7	7	12	10
Cla.merge.14957.1	115	126	143	193	143	161	221	245	251	333	367	375
Cla.merge.15004.1	11	9	7	10	9	19	39	18	20	99	90	125
Cla.merge.15028.1	640	710	745	375	325	353	291	330	401	553	512	657
Cla.merge.15084.1	105	137	104	292	202	323	225	320	199	312	348	408
Cla.merge.15094.2	57	37	35	759	513	654	367	412	385	167	166	151
Cla.merge.15108.1	56	54	76	136	76	119	138	188	165	407	389	459
Cla.merge.15172.1	1	6	3	2	2	0	0	1	2	6	1	0
Cla.merge.15173.1	9	8	3	0	0	0	0	0	0	0	0	0
Cla.merge.15234.2	244	262	308	980	640	922	366	468	436	276	376	381
Cla.merge.15273.1	0	0	0	0	0	0	0	0	0	0	0	0
Cla.merge.15285.7	184	168	164	480	439	424	444	509	467	783	643	810
Cla.merge.15323.4	44	34	23	467	359	516	381	521	512	571	526	673
Cla.merge.15323.5	5	2	1	116	103	130	341	326	350	446	399	416
Cla.merge.15381.3	161	244	252	138	106	138	65	102	97	78	115	89
Cla.merge.15575.3	20	25	8	2	2	3	0	1	2	0	1	2
Cla.merge.15630.1	159	185	156	296	195	269	349	363	349	611	548	659
Cla.merge.15716.1	286	482	202	127	133	426	136	40	0	80	167	161
Cla.merge.15716.2	2068	2990	2564	890	948	873	651	1121	832	1373	1458	1491
Cla.merge.15717.5	227	112	91	0	0	0	0	0	0	0	0	0
Cla.merge.15720.1	0	0	0	0	0	0	0	0	0	0	0	0
Cla.merge.15719.4	0	0	0	0	0	0	0	0	37	0	0	0
Cla.merge.15720.2	0	0	55	0	73	38	19	128	58	294	280	286
Cla.merge.15720.3	47256	46526	49963	37666	27582	36345	39122	47983	40533	40743	40397	51820
Cla.merge.15723.2	25	22	53	32	0	10	0	0	0	15	33	0
Cla.merge.15730.2	386	249	304	89	39	364	140	0	284	111	117	16
