# Supplementary material for: Comprehensive Profiling of Alternative Splicing and Alternative Polyadenylation during Fruit Ripening in Watermelon (Citrullus lanatus)
Source: Int J Mol Sci. 2023 Oct 18;24(20):15333. doi: 10.3390/ijms242015333 (PMC10607834; doi:10.3390/ijms242015333)
Supplement: Supplementary file 1 [file ijms-24-15333-s001.zip › Supplementary Data S8. LncRNAs quantification in three groups.xlsx]

## Sheet: DAP10 vs DAP18
	logFC	logCPM	LR	PValue	FDR	sig
Cla.merge.3842.2	4.49966	13.4237	1870.71	0	0	up
Cla.merge.2173.1	-2.58596	15.0255	1581.75	0	0	down
Cla.merge.9653.3	8.08321	11.4519	1212.56	1.13666e-265	1.87927e-263	up
Cla.merge.6101.1	-3.17086	12.8621	1148.6	9.04052e-252	1.12102e-249	down
Cla.merge.13172.1	3.15104	13.2883	955.705	7.63079e-210	7.56974e-208	up
Cla.merge.11974.5	3.23178	12.0472	797.91	1.53631e-175	1.27001e-173	up
Cla.merge.4146.1	-2.54507	11.7105	571.312	2.9101e-126	2.06201e-124	down
Cla.merge.3690.1	-2.36196	12.7648	552.033	4.54708e-122	2.81919e-120	down
Cla.merge.9774.1	3.91636	11.1623	501.78	3.89632e-111	2.14731e-109	up
Cla.merge.401.2	10.9346	9.11407	405.625	3.28388e-90	1.6288e-88	up
Cla.merge.4517.3	1.86754	13.6412	388.067	2.18141e-86	9.83617e-85	up
Cla.merge.2311.1	-2.05247	12.6988	375.666	1.09292e-83	4.5174e-82	down
Cla.merge.3842.4	3.50886	11.499	359.705	3.26492e-80	1.24569e-78	up
Cla.merge.5204.1	4.51949	12.2411	342.88	1.5051e-76	5.33236e-75	up
Cla.merge.5025.3	-3.54509	11.2003	329.27	1.38631e-73	4.58407e-72	down
Cla.merge.15094.2	3.54328	10.425	298.746	6.17832e-67	1.91528e-65	up
Cla.merge.8904.1	-2.35282	11.537	295.706	2.84037e-66	8.2872e-65	down
Cla.merge.2285.2	-2.85433	10.5906	277.342	2.84951e-62	7.85199e-61	down
Cla.merge.14657.5	-2.86528	10.3617	267.417	4.1479e-60	1.08282e-58	down
Cla.merge.1875.1	5.50973	9.15691	263.852	2.48271e-59	6.15712e-58	up
Cla.merge.1225.1	2.20402	10.8693	263.323	3.23729e-59	7.64616e-58	up
Cla.merge.1568.1	4.767	8.87456	244.222	4.72124e-55	1.06443e-53	up
Cla.merge.12909.2	2.25483	10.7279	239.212	5.8419e-54	1.25982e-52	up
Cla.merge.13600.1	1.6197	12.387	231.904	2.29207e-52	4.73694e-51	up
Cla.merge.15323.4	3.37843	9.92859	207.827	4.09192e-47	8.11837e-46	up
Cla.merge.683.1	4.02566	8.72218	171.991	2.71914e-39	4.81676e-38	up
Cla.merge.13379.1	2.84321	9.45571	169.981	7.46961e-39	1.27756e-37	up
Cla.merge.13651.1	2.46231	10.2927	161.777	4.62865e-37	7.6527e-36	up
Cla.merge.4016.1	-1.98385	10.6524	160.307	9.69356e-37	1.55097e-35	down
Cla.merge.13552.3	2.43034	9.66502	153.455	3.04681e-35	4.72256e-34	up
Cla.merge.7147.1	-3.19617	8.73121	148.224	4.23883e-34	6.37109e-33	down
Cla.merge.1948.1	1.602	11.0402	143.501	4.56814e-33	6.29389e-32	up
Cla.merge.13459.1	-4.69714	8.73583	140.259	2.33664e-32	3.04993e-31	down
Cla.merge.60.2	-3.67929	8.36426	139.788	2.9621e-32	3.76718e-31	down
Cla.merge.10187.1	2.77977	9.27046	139.63	3.20698e-32	3.97666e-31	up
Cla.merge.15717.5	-10.3495	8.47709	131.121	2.3296e-30	2.75115e-29	down
Cla.merge.1334.7	2.25317	9.41151	130.717	2.85499e-30	3.2932e-29	up
Cla.merge.4211.42	-2.91142	8.88155	130.48	3.21789e-30	3.62744e-29	down
Cla.merge.10045.1	2.62547	9.16906	127.505	1.44048e-29	1.55321e-28	up
Cla.merge.825.1	2.87028	8.75176	125.876	3.27298e-29	3.45404e-28	up
Cla.merge.10251.1	9.31786	7.57446	125.233	4.52641e-29	4.67729e-28	up
Cla.merge.15323.5	5.04863	7.97223	121.92	2.40361e-28	2.43304e-27	up
Cla.merge.12160.2	5.56101	7.83753	120.708	4.42717e-28	4.30564e-27	up
Cla.merge.12371.1	-1.83102	9.94355	117.372	2.37929e-27	2.22666e-26	down
Cla.merge.6918.1	3.51343	8.94539	116.679	3.37545e-27	3.10041e-26	up
Cla.merge.8335.2	-1.83384	10.5954	116.472	3.74572e-27	3.37796e-26	down
Cla.merge.5785.1	-2.8344	8.88959	106.093	7.03389e-25	6.12072e-24	down
Cla.merge.7687.1	-2.13777	9.54466	102.826	3.65892e-24	3.02471e-23	down
Cla.merge.3297.3	2.63162	9.55313	100.015	1.51262e-23	1.2101e-22	up
Cla.merge.15716.2	-1.81721	12.9847	99.1612	2.3276e-23	1.83252e-22	down
Cla.merge.10160.1	7.05619	7.34481	97.3105	5.92649e-23	4.59303e-22	up
Cla.merge.11696.1	1.76511	9.9537	95.6159	1.3948e-22	1.06434e-21	up
Cla.merge.10889.3	-2.20662	8.59859	90.5989	1.75958e-21	1.30262e-20	down
Cla.merge.1394.3	1.6199	10.4776	87.5877	8.06255e-21	5.88092e-20	up
Cla.merge.7880.3	-2.45174	8.46403	85.7275	2.06525e-20	1.48458e-19	down
Cla.merge.7055.7	1.50804	10.0965	85.0335	2.93347e-20	2.07857e-19	up
Cla.merge.14944.1	-3.8862	7.58554	81.2758	1.96312e-19	1.37142e-18	down
Cla.merge.7410.1	-1.8401	10.0879	79.1212	5.84138e-19	4.02406e-18	down
Cla.merge.8154.7	2.05663	9.40561	78.6468	7.427e-19	5.04629e-18	up
Cla.merge.4165.1	-2.7277	9.79599	78.2277	9.18221e-19	6.15456e-18	down
Cla.merge.13494.1	-1.79649	9.01799	78.0984	9.80326e-19	6.48322e-18	down
Cla.merge.10102.3	5.58671	7.22528	71.09	3.41295e-17	2.11603e-16	up
Cla.merge.1394.4	1.98865	8.69518	66.8038	2.9992e-16	1.81415e-15	up
Cla.merge.2246.1	2.26901	8.75159	65.3413	6.29885e-16	3.76413e-15	up
Cla.merge.12285.3	-1.83482	10.2926	65.2082	6.7388e-16	3.9791e-15	down
Cla.merge.382.2	8.07858	6.44126	59.6965	1.10675e-14	6.30974e-14	up
Cla.merge.14831.15	-1.56232	9.78374	59.6456	1.13574e-14	6.40142e-14	down
Cla.merge.4775.1	2.95047	7.72563	57.9996	2.62175e-14	1.46111e-13	up
Cla.merge.4016.2	-2.06516	8.44855	57.7595	2.96209e-14	1.63244e-13	down
Cla.merge.8163.1	2.1263	8.56999	54.9969	1.20721e-13	6.43844e-13	up
Cla.merge.10102.7	8.00409	6.37877	54.3747	1.65683e-13	8.74244e-13	up
Cla.merge.7814.1	3.34862	8.01339	53.4975	2.58923e-13	1.35185e-12	up
Cla.merge.382.1	7.66312	6.08779	50.2773	1.33485e-12	6.49102e-12	up
Cla.merge.1356.6	-3.06307	8.2579	48.7289	2.93905e-12	1.4017e-11	down
Cla.merge.9257.2	-4.52357	6.46588	48.5954	3.14611e-12	1.48616e-11	down
Cla.merge.5170.4	5.48534	8.38506	45.3057	1.68557e-11	7.60038e-11	up
Cla.merge.729.2	2.9713	7.53046	45.2189	1.76194e-11	7.87318e-11	up
Cla.merge.1394.5	2.08219	8.44647	43.8717	3.50629e-11	1.51228e-10	up
Cla.merge.6657.1	-1.55293	9.21017	42.4544	7.23507e-11	2.9905e-10	down
Cla.merge.10198.1	1.59949	9.69258	40.4511	2.01604e-10	8.12971e-10	up
Cla.merge.10440.3	-5.65764	5.70758	40.2037	2.2881e-10	9.07918e-10	down
Cla.merge.10251.7	7.19794	5.69346	39.9077	2.66249e-10	1.04809e-09	up
Cla.merge.12136.1	1.90022	8.36004	38.9064	4.44613e-10	1.73644e-09	up
Cla.merge.542.2	-3.32614	7.12534	38.1982	6.39106e-10	2.47654e-09	down
Cla.merge.12003.1	-6.78046	5.16947	36.142	1.83452e-09	6.74016e-09	down
Cla.merge.13235.2	7.20879	5.7076	35.9066	2.0701e-09	7.54976e-09	up
Cla.merge.13214.1	5.35748	6.54102	34.697	3.85231e-09	1.3846e-08	up
Cla.merge.12192.1	3.45927	6.72752	34.0583	5.34861e-09	1.8815e-08	up
Cla.merge.4804.1	-5.25064	5.36955	32.7264	1.06087e-08	3.65411e-08	down
Cla.merge.7445.6	7.0712	5.57973	32.5775	1.14531e-08	3.91776e-08	up
Cla.merge.13379.2	2.03714	8.00079	29.4338	5.78601e-08	1.91324e-07	up
Cla.merge.13219.2	2.03141	7.70247	28.8875	7.67065e-08	2.51963e-07	up
Cla.merge.883.1	1.8492	8.11421	28.7711	8.14568e-08	2.65806e-07	up
Cla.merge.13235.1	2.28319	7.37111	25.0931	5.46291e-07	1.6935e-06	up
Cla.merge.3872.1	-2.99985	7.18911	24.9505	5.88222e-07	1.81216e-06	down
Cla.merge.2117.1	6.29811	5.00566	23.3798	1.32968e-06	3.94924e-06	up
Cla.merge.4211.9	-3.60969	5.94162	23.2518	1.42117e-06	4.19582e-06	down
Cla.merge.8248.1	-5.94298	4.56953	22.9066	1.70064e-06	4.96187e-06	down
Cla.merge.4781.1	3.26007	5.84991	22.3	2.33212e-06	6.6863e-06	up
Cla.merge.8189.1	3.48741	5.776	22.2699	2.36895e-06	6.75287e-06	up
Cla.merge.7350.3	3.08341	6.77074	22.2045	2.45093e-06	6.94665e-06	up
Cla.merge.15173.1	-5.94331	4.5696	20.72	5.3159e-06	1.47301e-05	down
Cla.merge.8743.3	2.52182	6.52326	20.2105	6.93726e-06	1.90104e-05	up
Cla.merge.3711.2	-5.94295	4.56954	19.8399	8.42084e-06	2.29491e-05	down
Cla.merge.10102.5	6.83443	5.36422	19.2287	1.15956e-05	3.09217e-05	up
Cla.merge.815.1	2.39697	7.98953	18.8786	1.39308e-05	3.67535e-05	up
Cla.merge.4210.6	-3.89735	4.96701	18.7468	1.49274e-05	3.89684e-05	down
Cla.merge.10245.1	-2.75087	5.71246	18.5917	1.61921e-05	4.20487e-05	down
Cla.merge.6945.2	-1.52986	9.15971	18.405	1.78585e-05	4.61344e-05	down
Cla.merge.2320.4	-1.58964	7.85853	18.1727	2.01745e-05	5.15802e-05	down
Cla.merge.14915.1	-6.14661	4.70267	18.0763	2.12223e-05	5.37054e-05	down
Cla.merge.15575.3	-3.18711	5.76068	18.0469	2.15524e-05	5.42639e-05	down
Cla.merge.12658.4	-2.21936	8.56616	17.8001	2.45375e-05	6.14677e-05	down
Cla.merge.9284.1	3.22274	5.57679	17.3303	3.14134e-05	7.79053e-05	up
Cla.merge.14224.2	-1.84793	7.03339	16.6917	4.39732e-05	0.000108511	down
Cla.merge.10439.1	-3.72758	4.85813	16.6632	4.46376e-05	0.000109605	down
Cla.merge.1356.5	-1.7189	7.91324	15.6104	7.78267e-05	0.000186483	down
Cla.merge.6649.5	2.78748	7.32037	15.2239	9.54852e-05	0.000226606	up
Cla.merge.9321.1	-1.59987	7.02123	15.1391	9.98725e-05	0.000235889	down
Cla.merge.14839.1	-2.06353	6.63831	15.0627	0.000103997	0.000244468	down
Cla.merge.13746.1	5.40785	4.39453	14.3335	0.000153116	0.000355837	up
Cla.merge.8125.1	-1.78417	6.66855	13.6657	0.000218411	0.000501535	down
Cla.merge.12100.3	3.51651	5.77341	13.616	0.000224261	0.000512596	up
Cla.merge.10526.6	-2.11095	5.81185	13.5901	0.000227379	0.000517339	down
Cla.merge.12019.1	5.81076	4.68556	13.3285	0.000261401	0.000592031	up
Cla.merge.7829.1	-7.7884	6.01842	12.6355	0.000378486	0.000838077	down
Cla.merge.10102.1	5.84764	4.69297	12.4818	0.000410939	0.000901884	up
Cla.merge.815.2	1.87558	7.97313	12.2679	0.000460809	0.00100246	up
Cla.merge.7865.3	5.13503	4.23879	12.1491	0.000491103	0.00105449	up
Cla.merge.525.3	-2.79576	5.09482	12.1645	0.000487067	0.00105449	down
Cla.merge.3974.3	1.69435	8.13379	11.6151	0.000654185	0.00138665	up
Cla.merge.12658.2	6.26025	4.95207	10.9899	0.000916076	0.00188537	up
Cla.merge.2991.1	-4.65458	3.87808	10.3651	0.00128422	0.00261054	down
Cla.merge.12759.1	-4.9646	4.01793	10.2039	0.00140147	0.00280295	down
Cla.merge.13377.2	2.73147	4.94736	9.06024	0.00261227	0.00508113	up
Cla.merge.6823.1	-1.75728	8.08867	8.94546	0.00278161	0.00536839	down
Cla.merge.8807.1	-3.29982	6.1172	8.77986	0.00304574	0.00583277	down
Cla.merge.4277.6	1.92459	6.64557	8.71246	0.00316042	0.00602911	up
Cla.merge.9246.1	-4.26054	3.72389	8.25037	0.00407436	0.00765486	down
Cla.merge.14920.1	-2.64212	4.99449	8.15639	0.00429098	0.00800122	down
Cla.merge.2452.1	-3.21966	4.08035	7.41224	0.00647815	0.0118131	down
Cla.merge.10978.1	-2.08386	4.84881	7.21108	0.00724548	0.0130682	down
Cla.merge.6101.2	-4.77299	8.63527	7.15968	0.00745606	0.0133993	down
Cla.merge.13972.1	-2.31759	6.61674	6.32471	0.0119067	0.0212065	down
Cla.merge.14844.2	3.07652	4.28688	6.0195	0.0141487	0.0249742	up
Cla.merge.14842.1	-2.32657	4.60573	5.93249	0.0148642	0.0261441	down
Cla.merge.14876.1	-2.72129	4.25777	5.82692	0.0157827	0.0275642	down
Cla.merge.8017.1	-2.91139	3.94689	5.64901	0.0174652	0.0303956	down
Cla.merge.4072.1	4.24455	3.79481	5.61523	0.0178051	0.0308787	up
Cla.merge.9213.1	-3.71365	3.55155	5.59224	0.0180402	0.0311776	down
Cla.merge.7598.1	-2.7144	3.87558	4.92792	0.0264261	0.0442816	down

## Sheet: DAP18 vs DAP26
	logFC	logCPM	LR	PValue	FDR	sig
Cla.merge.2173.1	-2.28811	12.6167	655.315	1.56027e-144	7.47371e-142	down
Cla.merge.10251.1	3.68071	11.3757	651.756	9.27478e-144	2.22131e-141	up
Cla.merge.5126.1	-2.02961	15.4734	539.392	2.5574e-119	4.08331e-117	down
Cla.merge.13172.1	1.65166	15.3105	440.772	7.35167e-98	8.80363e-96	up
Cla.merge.3690.1	-3.34167	10.4202	338.647	1.25786e-75	1.20503e-73	down
Cla.merge.10102.7	3.38206	9.79251	180.53	3.71328e-41	2.87409e-39	up
Cla.merge.10102.3	2.75799	10.1483	168.171	1.85607e-38	9.87841e-37	up
Cla.merge.7177.1	-2.14846	10.6019	162.365	3.44248e-37	1.64895e-35	down
Cla.merge.3842.4	-1.76273	11.87	148.87	3.06094e-34	1.3329e-32	down
Cla.merge.13235.2	3.27098	8.91142	97.8704	4.46683e-23	1.42641e-21	up
Cla.merge.4656.1	7.41582	7.47915	92.701	6.0824e-22	1.6186e-20	up
Cla.merge.2117.1	3.62413	8.33858	90.4635	1.8842e-21	4.75017e-20	up
Cla.merge.6101.1	-1.96229	10.0093	81.7971	1.50796e-19	3.00965e-18	down
Cla.merge.10251.7	2.8308	8.51046	70.2228	5.29719e-17	9.75906e-16	up
Cla.merge.12852.1	1.69784	9.7362	61.317	4.85858e-15	8.31165e-14	up
Cla.merge.7168.1	2.42059	8.55726	56.2342	6.43343e-14	1.06262e-12	up
Cla.merge.12311.2	1.50061	9.86465	55.6527	8.64762e-14	1.38074e-12	up
Cla.merge.10160.1	1.79669	9.50571	55.0011	1.20463e-13	1.86134e-12	up
Cla.merge.15323.5	1.52233	9.93027	53.5225	2.55652e-13	3.82679e-12	up
Cla.merge.8904.1	-2.27274	9.34041	49.4974	1.98635e-12	2.88322e-11	down
Cla.merge.10475.1	5.78813	6.70767	49.3363	2.1563e-12	3.03784e-11	up
Cla.merge.7350.3	2.07313	8.97029	44.8696	2.10599e-11	2.65466e-10	up
Cla.merge.10526.6	3.52895	7.11023	43.3614	4.55079e-11	5.44958e-10	up
Cla.merge.1334.6	2.55451	8.13699	39.3402	3.56029e-10	4.15946e-09	up
Cla.merge.13235.1	1.79238	9.29133	33.4723	7.22851e-09	7.52708e-08	up
Cla.merge.2506.1	1.91135	8.26441	30.9185	2.69099e-08	2.74252e-07	up
Cla.merge.9404.3	4.84138	5.86981	29.6099	5.28335e-08	5.27234e-07	up
Cla.merge.382.1	1.77751	8.11208	28.3695	1.00234e-07	9.79839e-07	up
Cla.merge.10102.6	3.8658	5.81316	27.3462	1.70099e-07	1.53731e-06	up
Cla.merge.10102.5	3.57882	8.81393	22.8005	1.79718e-06	1.36643e-05	up
Cla.merge.9404.1	1.65041	9.26885	21.6239	3.31689e-06	2.44429e-05	up
Cla.merge.12531.1	1.79329	7.66755	21.4281	3.67355e-06	2.6661e-05	up
Cla.merge.8189.1	1.69119	7.60464	19.7312	8.91351e-06	6.27878e-05	up
Cla.merge.13377.2	-4.38432	4.85177	18.2475	1.93977e-05	0.000132736	down
Cla.merge.7147.1	-2.82896	5.90274	18.2041	1.98449e-05	0.000133883	down
Cla.merge.13815.1	-3.38956	5.85591	18.077	2.12151e-05	0.000138138	down
Cla.merge.9284.1	1.74468	7.38815	15.7442	7.25095e-05	0.000445283	up
Cla.merge.13214.2	3.41147	5.18643	14.9647	0.000109543	0.00063989	up
Cla.merge.1290.1	2.2095	6.10731	14.5802	0.000134321	0.00077518	up
Cla.merge.13746.2	6.13599	4.74551	13.4265	0.000248093	0.00135107	up
Cla.merge.4211.9	2.96159	5.63793	13.2519	0.000272305	0.00146555	up
Cla.merge.542.2	2.2156	6.39881	12.2191	0.000473018	0.00243629	up
Cla.merge.15723.2	-6.72888	5.23048	12.2335	0.000469379	0.00243629	down
Cla.merge.6946.4	2.91307	5.34148	12.0502	0.000517879	0.00263898	up
Cla.merge.4308.1	1.70978	6.84331	11.9726	0.000539876	0.00272211	up
Cla.merge.4097.1	2.2477	5.88481	11.7887	0.000595907	0.00294268	up
Cla.merge.3126.3	-1.68136	6.55456	11.7457	0.000609853	0.00298081	down
Cla.merge.10102.1	2.47975	6.91203	11.3517	0.000753809	0.00364214	up
Cla.merge.14862.7	4.09836	3.66928	6.33805	0.0118175	0.0425608	up

## Sheet: DAP26 vs DAP34
	logFC	logCPM	LR	PValue	FDR	sig
Cla.merge.10102.3	2.32012	12.569	602.988	3.74939e-133	1.8222e-130	up
Cla.merge.10102.7	2.0813	12.0819	507.876	1.83834e-112	4.46715e-110	up
Cla.merge.4656.1	2.77793	10.4361	197.514	7.28518e-45	7.08119e-43	up
Cla.merge.10475.1	3.23573	10.0095	186.322	2.01916e-42	1.63552e-40	up
Cla.merge.718.1	2.20943	9.84934	174.652	7.1313e-40	4.95116e-38	up
Cla.merge.10102.5	2.40123	11.3723	143.508	4.55103e-33	2.45756e-31	up
Cla.merge.15094.2	-1.77057	10.0843	131.913	1.56296e-30	7.59601e-29	down
Cla.merge.399.1	-1.87074	10.1792	131.181	2.25996e-30	9.98493e-29	down
Cla.merge.4277.5	-2.25269	9.43858	114.685	9.22517e-27	3.44879e-25	down
Cla.merge.10187.1	-2.54297	8.82592	88.0602	6.34913e-21	1.92855e-19	down
Cla.merge.12100.3	3.55999	7.85583	70.019	5.87373e-17	1.35935e-15	up
Cla.merge.4097.1	2.71415	8.42273	66.7457	3.08884e-16	6.52686e-15	up
Cla.merge.3690.1	-3.81671	7.0533	58.8015	1.74412e-14	3.53183e-13	down
Cla.merge.7177.1	-2.3901	8.43762	58.0269	2.58555e-14	5.02631e-13	down
Cla.merge.10102.6	2.43747	8.28529	57.6516	3.12914e-14	5.84596e-13	up
Cla.merge.7829.2	1.56473	9.52397	55.0854	1.15403e-13	1.80922e-12	up
Cla.merge.10102.1	1.876	8.88056	42.1907	8.27913e-11	1.00591e-09	up
Cla.merge.399.2	-2.2666	8.59209	41.5858	1.12807e-10	1.33717e-09	down
Cla.merge.6101.1	-1.78528	8.11463	30.1586	3.9811e-08	3.58299e-07	down
Cla.merge.382.2	-1.54115	8.08085	24.2512	8.45555e-07	6.42094e-06	down
Cla.merge.382.1	-1.7234	8.12083	23.7526	1.09549e-06	8.19091e-06	down
Cla.merge.7167.2	2.4664	8.17134	21.3982	3.73126e-06	2.5186e-05	up
Cla.merge.6206.6	-1.76057	7.55604	20.5392	5.84228e-06	3.88952e-05	down
Cla.merge.10102.4	2.06182	10.1467	12.8938	0.000329664	0.00172276	up
Cla.merge.14242.7	1.81465	6.73612	11.7295	0.000615185	0.00308227	up
Cla.merge.12100.2	4.19498	7.27584	11.5537	0.000676159	0.00331933	up
Cla.merge.8176.1	2.51107	5.50138	11.2944	0.000777426	0.00377829	up
Cla.merge.1394.7	2.29277	6.09582	10.4223	0.00124504	0.00587464	up
Cla.merge.8807.1	7.01049	5.2458	9.98957	0.0015743	0.00715054	up
Cla.merge.2482.1	2.06248	8.40478	9.96673	0.00159394	0.00717275	up
Cla.merge.15723.2	6.87028	5.13276	9.94882	0.00160953	0.00717642	up
Cla.merge.11470.3	1.59719	6.89169	9.92205	0.00163311	0.00721537	up
Cla.merge.14436.1	-4.3458	3.42777	8.83922	0.00294826	0.0122466	down
Cla.merge.14839.1	1.78621	5.77464	8.08592	0.00446106	0.0177711	up
Cla.merge.8392.1	4.76436	3.76619	7.75215	0.00536488	0.0203698	up
Cla.merge.15720.2	1.6345	9.21139	7.67693	0.00559312	0.0210717	up
Cla.merge.11607.2	-4.10367	3.34422	7.59875	0.00584086	0.0212182	down
Cla.merge.8202.4	4.40141	3.62828	7.12214	0.00761377	0.0266208	up
Cla.merge.62.2	3.03982	4.03637	6.21741	0.01265	0.0407145	up
Cla.merge.14340.1	-2.16155	5.7324	5.81827	0.0158606	0.0497306	down
